# Supplementary material for: Graph-theoretical model of global human interactome reveals enhanced long-range communicability in cancer networks
Source: PLoS One. 2017 Jan 31;12(1):e0170953. doi: 10.1371/journal.pone.0170953 (PMC5283687; doi:10.1371/journal.pone.0170953)
Supplement: S2 Table — (XLSX) [file pone.0170953.s002.xlsx]

## Sheet: BRCA_TN
Gene symbol	TN, t-value	TN, p-value	T-N, mean	Score	# T	# N	T, mean	T, stdev	T, min	T, max	N, mean	N, stdev	N, min	N, max	ADGE		T=tumor
COL10A1	29.7547	0	3.88137	115.489	534	58	4.20943	0.970299	-0.162767	6.68688	0.328057	0.641147	-0.0523	3.24813	6.5		N=norm
COL11A1	18.5713	0	4.14877	77.0483	534	58	4.24483	1.69492	-1.1783	7.37789	0.096058	0.403581	-0.896195	1.57753	5.95102
NEK2	28.1989	0	2.69256	75.9273	534	58	-0.420115	0.667657	-4.71281	0.701921	-3.11267	0.876924	-4.66757	-0.068057	5.62989
CEP55	25.0263	0	2.81494	70.4474	534	58	-0.614127	0.787454	-4.70928	1.43564	-3.42907	1.02613	-5.31739	-0.856231	5.40204
BUB1	21.3485	0	2.99557	63.9509	534	58	-1.60841	1.02403	-5.69302	0.346136	-4.60398	0.925539	-6.47633	-1.65951	5.22531
NUF2	22.5273	0	2.79325	62.9244	534	58	-0.948351	0.896335	-4.67931	0.469137	-3.7416	0.901749	-5.54737	-0.018753	5.08091
CENPF	23.6694	0	2.43331	57.595	534	58	-0.720661	0.739703	-4.27031	0.3583	-3.15397	0.779011	-5.04201	-0.01652	4.95882
TPX2	22.236	0	2.41112	53.6137	534	58	-0.919925	0.798089	-3.97148	0.119855	-3.33104	0.641217	-4.59782	-0.786383	4.85306
MKI67	21.5941	0	2.43095	52.4942	534	58	-0.844802	0.82179	-4.72976	0.082313	-3.27575	0.740195	-4.84623	-0.867242	4.75978
SPC25	20.8596	0	2.51041	52.3662	534	58	-1.45931	0.87797	-4.8632	0.002088	-3.96972	0.797085	-5.40662	-1.06837	4.67633
TK1	25.3905	0	1.99887	50.7524	534	58	-0.445711	0.553057	-3.04997	2.19244	-2.44458	0.704317	-4.36539	-0.167369	4.60084
DLGAP5	19.5041	0	2.44591	47.7054	534	58	-1.29825	0.905474	-5.11449	0.18004	-3.74416	0.921815	-5.23036	-0.084903	4.53193
FAM83D	18.8127	0	2.5139	47.2932	534	58	-1.01952	0.975918	-4.23693	0.357233	-3.53343	0.874047	-5.10898	-0.143323	4.46853
ANLN	19.0378	0	2.45797	46.7944	534	58	-1.32943	0.94578	-4.84784	0.011692	-3.78739	0.813998	-5.10431	-0.703123	4.40984
PBK	17.7688	0	2.60641	46.3128	534	58	-1.67855	1.06009	-5.74345	0.044644	-4.28496	1.0693	-6.21403	-1.6222	4.3552
CKS2	24.1317	0	1.91865	46.3004	534	58	-0.560721	0.562054	-3.12744	1.44201	-2.47938	0.68505	-3.85439	-0.954004	4.30408
MELK	19.5597	0	2.32567	45.4895	534	58	-0.924087	0.862976	-4.27589	0.365914	-3.24976	0.831887	-4.95105	-0.112626	4.25607
HJURP	19.8803	0	2.25774	44.8846	534	58	-1.12414	0.828706	-4.25684	0.002235	-3.38188	0.750034	-4.65222	-0.249718	4.2108
TOP2A	19.6844	0	2.27337	44.7499	534	58	-1.05712	0.84013	-4.05314	0.838224	-3.33049	0.789316	-5.87651	-0.726252	4.16798
UBE2T	21.9655	0	2.02554	44.492	534	58	-0.643125	0.665663	-3.58523	0.173497	-2.66867	0.679345	-4.13553	-0.352817	4.12735
RRM2	18.8096	0	2.31238	43.4949	534	58	-1.22349	0.89448	-4.45052	0.335397	-3.53587	0.838318	-5.16377	-0.015941	4.08871
KIF20A	20.7877	0	2.08677	43.3792	534	58	-0.817504	0.727382	-3.59945	0.092467	-2.90427	0.713905	-4.15755	-0.142422	4.05186
ASPM	21.0853	0	2.03599	42.9294	534	58	-0.784757	0.691365	-3.94111	0.007363	-2.82075	0.761279	-4.51334	-0.568514	4.01666
OIP5	19.6698	0	2.18037	42.8874	534	58	-1.23277	0.806551	-4.04301	0.001235	-3.41314	0.755723	-4.98621	-0.546542	3.98295
BUB1B	19.9573	0	2.14408	42.7901	534	58	-1.08249	0.784848	-4.01253	0.002669	-3.22657	0.700236	-4.23751	-0.284605	3.95062
SKA3	21.7104	0	1.94813	42.2948	534	58	-0.672926	0.657957	-3.34107	0.497576	-2.62106	0.558862	-3.77381	-1.4601	3.91955
KIF23	20.3007	0	2.0627	41.8742	534	58	-0.941837	0.729702	-3.77724	0.001811	-3.00453	0.782156	-4.69092	-0.158154	3.88966
UBE2C	22.1024	0	1.88684	41.7036	534	58	-0.491974	0.618225	-3.08292	0.68734	-2.37881	0.610436	-3.65154	-0.060693	3.86086
CDKN3	20.595	0	2.01929	41.5873	534	58	-0.799735	0.705696	-3.73532	0.287457	-2.81903	0.741046	-4.2138	-0.864052	3.83307
CDC25C	21.323	0	1.91731	40.883	534	58	-0.662699	0.64944	-3.27108	0.031253	-2.58001	0.659119	-4.06798	-0.018638	3.80622
KIF14	18.2643	0	2.22965	40.723	534	58	-1.14275	0.883133	-5.13271	0.102476	-3.3724	0.881666	-5.00953	-0.439182	3.78025
KIF4A	20.9666	0	1.93009	40.4675	534	58	-0.743358	0.678805	-3.35189	0.008694	-2.67345	0.529523	-4.08075	-1.39213	3.7551
DEPDC1B	17.2253	0	2.3286	40.1108	534	58	-1.53538	0.985546	-5.06103	0.002932	-3.86398	0.902166	-5.52984	-0.106669	3.73073
CDCA5	19.4504	0	2.0447	39.7703	534	58	-0.948959	0.775473	-3.48406	0.008384	-2.99366	0.601055	-4.1248	-0.682544	3.70709
C16orf59	21.5855	0	1.84057	39.7296	534	58	-0.765637	0.618308	-3.10789	0.003243	-2.60621	0.602065	-3.91039	-0.197211	3.68413
ERCC6L	20.7814	0	1.90827	39.6565	534	58	-0.665567	0.666296	-3.59175	0.360462	-2.57384	0.64411	-3.4443	-0.235312	3.66182
KIF2C	18.1139	0	2.16782	39.2677	534	58	-1.20316	0.87544	-3.90883	0.52174	-3.37097	0.767888	-5.58523	-0.241892	3.64012
CCNE2	22.0116	0	1.76441	38.8375	534	58	-0.397391	0.567777	-2.87755	2.05675	-2.16181	0.681994	-3.6965	-0.268449	3.61899
DTL	20.9743	0	1.83444	38.4761	534	58	-0.663486	0.627298	-3.30909	0.054159	-2.49793	0.680353	-3.70068	-0.084919	3.59842
BIRC5	20.5275	0	1.86622	38.3087	534	58	-0.554976	0.653623	-3.29189	1.67413	-2.42119	0.693513	-3.76747	0.014947	3.57837
NDC80	19.6918	0	1.94256	38.2525	534	58	-0.788707	0.712094	-3.19198	0.298453	-2.73127	0.726819	-3.9074	-0.156723	3.55881
NUSAP1	19.5152	0	1.94444	37.9461	534	58	-0.974799	0.720353	-3.73822	0.003956	-2.91924	0.723802	-4.35313	-0.021204	3.53973
RMI2	20.8062	0	1.80577	37.5714	534	58	-0.589287	0.597878	-3.6542	0.610089	-2.39506	0.858224	-4.23618	-0.278168	3.52109
MMP11	19.7099	0	1.88071	37.0687	534	58	1.82521	0.723154	-0.13335	3.67105	-0.0555	0.201331	-0.604078	0.959836	3.50288
CDK1	20.8281	0	1.77564	36.9832	534	58	-0.674725	0.617733	-2.81152	0.990823	-2.45037	0.606309	-3.6869	-0.021499	3.48509
MMP1	12.9807	4.52004e-34	2.79783	36.3177	534	58	-1.58464	1.61256	-5.10774	3.80987	-4.38246	0.917591	-5.84421	-0.000181	3.46768
NEIL3	16.3732	0	2.19147	35.8813	534	58	-1.51456	0.963366	-4.69081	0.002206	-3.70603	1.01143	-6.07787	-0.027806	3.45064
PPAPDC1A	17.5583	0	2.03846	35.792	534	58	0.592077	0.858625	-2.46622	2.86379	-1.44639	0.636574	-2.46693	0.02916	3.43397
CENPA	17.6837	0	2.02049	35.7296	534	58	-0.939499	0.828829	-3.703	0.630516	-2.95999	0.803695	-4.55094	-0.241868	3.41764
TTK	17.579	0	2.01934	35.4979	534	58	-0.983323	0.833678	-3.89504	0.422613	-3.00266	0.804255	-4.85996	-0.077516	3.40164
ESCO2	18.3169	0	1.93647	35.4701	534	58	-0.933264	0.757112	-4.15634	0.455793	-2.86973	0.832141	-4.58252	-0.945066	3.38596
MTFR2	17.3574	0	2.03962	35.4025	534	58	-1.03215	0.856408	-3.86169	0.313653	-3.07177	0.786901	-4.48259	-0.021597	3.37058
CDCA8	19.6281	0	1.78516	35.0393	534	58	-0.829208	0.665162	-2.95622	0.139074	-2.61437	0.584998	-4.00957	-0.123469	3.35549
RAD51	18.5092	0	1.86544	34.5278	534	58	-0.807639	0.742085	-3.53849	0.204206	-2.67308	0.592618	-3.51751	-0.238221	3.34069
POC1A	28.2635	0	1.21306	34.2852	534	58	-0.236179	0.307037	-1.82729	0.502912	-1.44924	0.340633	-2.12849	-0.292087	3.32615
PRC1	20.0663	0	1.70638	34.2407	534	58	-0.665155	0.626026	-3.0184	0.778529	-2.37154	0.501318	-3.89055	-0.490624	3.31188
SPAG5	17.7797	0	1.8864	33.5396	534	58	-1.04803	0.784589	-3.35662	0.46687	-2.93443	0.58285	-4.28488	-0.368064	3.29786
KIF15	16.5167	0	2.02804	33.4965	534	58	-1.2775	0.904907	-4.27182	0.00221	-3.30554	0.712419	-4.61063	-1.02558	3.28409
KIAA1199	17.4986	0	1.89405	33.1432	534	58	-0.620314	0.778187	-3.14861	1.41018	-2.51436	0.825769	-4.42411	-0.09287	3.27055
HMMR	19.5909	0	1.66747	32.6672	534	58	-0.900159	0.605997	-3.51762	0.001399	-2.56763	0.699417	-3.66934	-0.543272	3.25724
TACC3	21.9754	0	1.47593	32.434	534	58	-0.457158	0.48593	-2.32569	0.11698	-1.93308	0.484518	-2.90789	-0.568224	3.24415
SHCBP1	16.7449	0	1.92944	32.3084	534	58	-1.24625	0.84016	-3.74844	0.016139	-3.1757	0.767733	-4.32526	-0.030722	3.23127
KIAA0101	19.8302	0	1.62673	32.2583	534	58	-0.713543	0.585435	-3.24758	0.003801	-2.34027	0.662822	-3.61266	-0.22397	3.2186
CCNB2	17.4343	0	1.84615	32.1863	534	58	-1.06821	0.765703	-3.54777	0.002059	-2.91436	0.768028	-5.85746	0.001082	3.20612
FLVCR1	24.1242	0	1.32707	32.0146	534	58	-0.28574	0.373667	-2.18762	0.456058	-1.61281	0.577149	-2.98553	-0.225489	3.19384
FOXM1	18.385	0	1.71798	31.585	534	58	-0.797979	0.680333	-3.03208	0.610808	-2.51596	0.632876	-4.07047	-0.05404	3.18175
PTTG1	17.8559	0	1.75233	31.2895	534	58	-0.963726	0.71668	-3.15769	0.099141	-2.71606	0.642307	-4.05035	-0.140538	3.16984
FAM64A	17.6606	0	1.75783	31.0444	534	58	-0.73097	0.715385	-3.20398	0.487057	-2.4888	0.761201	-3.93227	-0.025663	3.15811
FAM111B	17.731	0	1.73397	30.7451	534	58	-0.101692	0.65336	-3.5801	2.40609	-1.83566	1.08961	-4.51666	0.000679	3.14655
EXO1	17.079	0	1.79131	30.5938	534	58	-1.06058	0.770992	-3.3912	0.005968	-2.85189	0.631491	-4.1673	-0.029359	3.13515
GJB2	13.5672	1.08907e-36	2.2472	30.4883	534	58	2.08919	1.25786	-1.94829	5.13307	-0.158006	0.248188	-0.718833	0.558502	3.12392
CCNB1	17.9745	0	1.68419	30.2725	534	58	-1.01174	0.686803	-3.14047	0.003558	-2.69593	0.586125	-4.44145	-0.541531	3.11284
CASC5	16.9931	0	1.77692	30.1953	534	58	-1.033	0.741288	-4.51703	0.001859	-2.80992	0.884818	-4.38011	-0.42396	3.10191
ZWINT	22.4128	0	1.34327	30.1065	534	58	-0.38009	0.41916	-2.52357	0.446736	-1.72336	0.549798	-3.07121	-0.257107	3.09114
UHRF1	21.3774	0	1.38748	29.6607	534	58	-0.358912	0.460636	-2.7327	0.342685	-1.74639	0.545081	-2.73098	-0.019975	3.08051
PTTG3P	17.5624	0	1.68196	29.5392	534	58	-0.940247	0.699037	-3.12585	0.018558	-2.62221	0.630547	-3.83303	-0.015906	3.07002
ASF1B	21.887	0	1.34929	29.5319	534	58	-0.461807	0.439631	-2.36953	0.077945	-1.81109	0.500776	-2.91243	0.059013	3.05966
FANCI	19.1606	0	1.53148	29.3441	534	58	-0.819081	0.592288	-2.6116	0.450006	-2.35056	0.423409	-3.32374	-0.804766	3.04944
DEPDC1	15.5995	0	1.85231	28.895	534	58	-1.02123	0.854578	-4.94455	0.243026	-2.87354	0.89798	-4.56657	-0.588876	3.03935
CENPU	18.9098	0	1.5278	28.8903	534	58	-0.483345	0.564271	-3.06411	0.249457	-2.01114	0.746719	-3.50536	-0.054486	3.02939
AUNIP	16.823	0	1.70633	28.7056	534	58	-0.765202	0.713694	-4.03143	0.936087	-2.47153	0.898966	-4.67148	-0.095635	3.01955
CENPE	17.6341	0	1.61042	28.3982	534	58	-0.818616	0.669592	-2.9203	0.146075	-2.42903	0.569159	-3.26565	-0.146623	3.00983
MCM10	14.9927	2.74654e-43	1.87798	28.156	534	58	-1.142	0.926163	-3.89537	0.819175	-3.01999	0.6897	-4.34622	-0.02971	3.00023
FN1	21.05	0	1.33365	28.0733	534	58	0.020814	0.424491	-2.14799	2.16353	-1.31283	0.699114	-2.69948	0.33593	2.99075
AURKA	17.0277	0	1.63328	27.8111	534	58	-1.00153	0.705302	-3.2205	0.103494	-2.63481	0.575122	-4.15528	-0.033719	2.98138
HIST1H1B	15.4269	2.8026e-45	1.78727	27.5721	534	58	-0.659127	0.817314	-4.1095	1.49541	-2.4464	1.011	-4.57733	0.020829	2.97211
KIF18A	15.6454	0	1.74363	27.2797	534	58	-1.09651	0.811134	-3.46959	0.144875	-2.84014	0.757458	-4.25324	-0.365267	2.96296
CKAP2L	15.9588	0	1.70373	27.1895	534	58	-0.729657	0.768802	-3.49894	0.432434	-2.43338	0.803156	-4.23459	-0.021763	2.9539
E2F7	17.3882	0	1.55942	27.1154	534	58	-0.947094	0.652884	-3.15339	0.036245	-2.50651	0.607974	-3.66994	-0.659206	2.94496
KIFC1	16.5502	0	1.61796	26.7776	534	58	-0.880202	0.720149	-3.2164	0.017083	-2.49816	0.570969	-3.84634	0.011735	2.93611
HAGHL	23.1908	0	1.12307	26.0448	534	58	-0.109863	0.326938	-1.92837	1.16061	-1.23293	0.520101	-2.73154	0.03481	2.92735
CDC6	14.6721	8.90105e-42	1.74877	25.6581	534	58	-1.07879	0.883453	-3.82145	2.22247	-2.82756	0.628444	-3.95215	-0.382867	2.9187
TRIP13	15.6349	0	1.63208	25.5174	534	58	-0.965054	0.772473	-3.7811	0.583851	-2.59713	0.566626	-3.45463	-0.147515	2.91014
MND1	13.2248	3.74323e-35	1.91581	25.3361	534	58	-1.60136	1.06556	-5.41177	0.002637	-3.51717	0.86454	-5.00106	-0.756003	2.90166
MMP13	10.5	9.23593e-24	2.37751	24.964	534	58	2.19374	1.71723	-2.22133	6.44966	-0.183777	0.435805	-1.69843	1.59998	2.89328
CHEK1	13.748	1.65232e-37	1.78792	24.5804	534	58	-1.54859	0.959017	-4.70413	0.032627	-3.33651	0.747504	-4.46699	-0.174793	2.88499
CDC45	14.0096	1.0557e-38	1.73592	24.3195	534	58	-1.82016	0.914921	-4.266	0.001476	-3.55608	0.697898	-5.80408	-0.718644	2.87678
PTTG2	16.1783	0	1.49908	24.2525	534	58	-0.934502	0.680494	-3.33271	0.039825	-2.43358	0.565139	-3.36503	-0.207068	2.86866
CXCL11	10.5093	8.50328e-24	2.30496	24.2235	534	58	3.08792	1.64795	-0.155633	6.76573	0.78296	0.809485	-0.090734	4.22003	2.86062
TYMS	13.673	3.61888e-37	1.76442	24.1249	534	58	-1.58099	0.939268	-4.57389	0.208162	-3.3454	0.876476	-5.50333	-1.36422	2.85266
SQLE	17.3478	0	1.37173	23.7965	534	58	-0.340462	0.532499	-2.77967	1.42621	-1.71219	0.856982	-4.02175	0.008626	2.84478
LMNB1	12.6857	8.87967e-33	1.86347	23.6393	534	58	-1.17997	1.06945	-4.47367	0.391459	-3.04343	0.995239	-4.80879	-0.059945	2.83697
PAQR4	31.3552	0	0.750474	23.5313	534	58	-0.057419	0.155352	-1.31724	0.635146	-0.807893	0.290771	-1.37656	0.041735	2.82925
S100P	11.0877	4.42554e-26	2.11493	23.4496	534	58	-0.692623	1.41474	-4.2141	2.96106	-2.80755	0.993757	-4.56442	-0.006389	2.8216
GINS2	15.7108	0	1.4713	23.1152	534	58	-0.728268	0.661444	-2.75522	0.11895	-2.19957	0.811315	-4.48912	0.000609	2.81402
CDC20	15.9737	0	1.44269	23.0451	534	58	-0.792651	0.656134	-2.88416	0.580237	-2.23534	0.625848	-4.55149	0.097737	2.80651
ADAMDEC1	9.76259	5.69184e-21	2.34838	22.9263	534	58	3.74409	1.77757	-0.149753	7.94176	1.39571	1.33744	-0.095194	5.7493	2.79907
NCAPH	16.4494	0	1.39167	22.8922	534	58	-0.794459	0.624008	-2.95752	0.003869	-2.18613	0.484817	-2.90893	0.022387	2.7917
H2AFX	22.4357	0	1.00795	22.614	534	58	-0.319343	0.319805	-1.63215	0.02124	-1.32729	0.36964	-2.11801	-0.162969	2.78441
KIF11	19.6511	0	1.14229	22.4472	534	58	-0.422704	0.415674	-2.24845	0.056538	-1.56499	0.462702	-2.41814	0.011428	2.77717
NUP210	24.2676	0	0.91985	22.3226	534	58	-0.171169	0.240415	-1.63952	0.526413	-1.09102	0.487412	-2.19564	-0.050096	2.77
STIL	16.0552	0	1.39018	22.3197	534	58	-0.855158	0.632724	-3.19848	0.204419	-2.24534	0.562623	-3.50853	-0.055061	2.7629
TICRR	14.0297	8.53475e-39	1.58195	22.1943	534	58	-1.15765	0.831254	-3.50342	0.452708	-2.7396	0.651067	-4.1837	0.002332	2.75586
RACGAP1	17.5129	0	1.25769	22.0258	534	58	-0.611392	0.530582	-2.55524	0.057507	-1.86908	0.400556	-2.54163	-0.021915	2.74888
RECQL4	18.0691	0	1.20611	21.7934	534	58	-0.48126	0.480734	-2.20791	0.357079	-1.68737	0.501787	-3.07302	0.009587	2.74197
ECT2	20.4776	0	1.06374	21.7827	534	58	-0.273645	0.359636	-1.8386	0.393045	-1.33738	0.50186	-2.46111	-0.022477	2.73511
MCM4	15.9058	0	1.35158	21.498	534	58	-0.764263	0.627028	-2.97803	0.621238	-2.11585	0.483514	-3.17502	-0.469566	2.72831
DIAPH3	14.8811	9.24857e-43	1.4419	21.4572	534	58	-1.01274	0.706964	-3.6006	0.534974	-2.45465	0.640848	-3.56596	-0.150412	2.72157
PLAC1	14.6446	1.19769e-41	1.44727	21.1947	534	58	-0.275006	0.724483	-2.74742	3.17418	-1.72228	0.617191	-2.77042	-0.031549	2.71489
COMP	13.5381	1.47346e-36	1.54837	20.9621	534	58	3.00861	0.807346	-0.331208	5.14592	1.46024	0.994309	-0.033105	4.22952	2.70826
CIT	15.5841	0	1.33247	20.7653	534	58	-0.809375	0.619115	-2.82519	0.132835	-2.14184	0.612109	-3.75501	-0.516227	2.70169
COL1A1	11.4662	1.28602e-27	1.80061	20.6461	534	58	3.32442	1.13139	-0.099842	5.71268	1.52381	1.17689	-0.416796	4.25126	2.69517
KPNA2	17.4439	0	1.18182	20.6155	534	58	-0.527272	0.495699	-2.25351	0.856221	-1.70909	0.433552	-2.71312	-0.773202	2.6887
RAD54L	15.0382	1.66754e-43	1.359	20.437	534	58	-1.18003	0.659047	-3.12338	0.002669	-2.53903	0.600871	-4.3386	-0.003492	2.68229
E2F8	15.418	2.8026e-45	1.31677	20.302	534	58	-0.62072	0.615869	-2.66705	1.05733	-1.93749	0.634957	-3.35154	0.181201	2.67593
CDCA3	17.4485	0	1.15916	20.2256	534	58	-0.480105	0.480587	-2.42337	0.400556	-1.63926	0.47986	-2.42747	0.10732	2.66962
GTSE1	15.9593	0	1.26461	20.1823	534	58	-0.758818	0.580627	-2.73291	0.13012	-2.02343	0.497794	-3.06772	-0.059974	2.66336
CCNA2	13.4147	5.296e-36	1.49945	20.1146	534	58	-1.21918	0.803011	-3.68843	0.156804	-2.71863	0.858045	-4.20049	0.427044	2.65714
CENPM	17.1713	0	1.15731	19.8726	534	58	-0.442399	0.474334	-2.24485	0.213414	-1.59971	0.596686	-2.68185	0.379305	2.65098
ARHGAP11A	13.6836	3.23843e-37	1.44617	19.7889	534	58	-1.39533	0.779053	-3.57533	-0.001446	-2.8415	0.611081	-3.90931	-0.054095	2.64486
CENPK	13.4095	5.58654e-36	1.47121	19.7282	534	58	-1.61097	0.787926	-3.95265	0.00411	-3.08218	0.844545	-4.8089	-0.338063	2.6388
UBE2S	17.5767	0	1.12096	19.7027	534	58	-0.526937	0.459938	-2.05905	0.253058	-1.64789	0.47376	-3.27281	0.197238	2.63277
GINS1	15.1192	6.86636e-44	1.29638	19.6002	534	58	-0.837267	0.62077	-2.85897	0.005233	-2.13365	0.614788	-3.17561	-0.000255	2.62679
MAD2L1	13.4616	3.26008e-36	1.45051	19.5262	534	58	-1.10565	0.79427	-3.68613	0.289611	-2.55616	0.623163	-3.79894	-1.22699	2.62086
CDCA2	14.7857	2.60361e-42	1.30747	19.3318	534	58	-0.900299	0.65121	-2.75731	0.768728	-2.20777	0.518705	-3.19336	-0.937285	2.61497
RNASEH2A	20.5028	0	0.940062	19.2739	534	58	-0.385753	0.330359	-1.52486	0.022449	-1.32581	0.34339	-2.29092	-0.001365	2.60913
EZH2	17.9802	0	1.07008	19.2402	534	58	-0.543632	0.415962	-2.14483	0.065761	-1.61371	0.547858	-3.25888	-0.110918	2.60333
BLM	14.1691	1.94685e-39	1.34316	19.0315	534	58	-0.944683	0.692634	-2.8359	0.348011	-2.28785	0.616655	-3.22193	-0.02309	2.59757
CENPO	16.1179	0	1.18049	19.027	534	58	-0.624151	0.535744	-2.91614	0.060902	-1.80464	0.470099	-2.75777	-0.03458	2.59185
KREMEN2	10.5327	6.89657e-24	1.8037	18.9979	534	58	-0.867069	1.28189	-4.07966	3.90508	-2.67077	0.717741	-3.7406	-0.014689	2.58617
SGOL1	16.4906	0	1.14775	18.927	534	58	-0.482332	0.500507	-2.38076	0.892859	-1.63008	0.529919	-2.46938	-0.000282	2.58053
ATAD2	16.6056	0	1.12419	18.6679	534	58	-0.411343	0.484175	-2.21927	0.658364	-1.53554	0.53842	-2.44438	-0.215458	2.57493
HIST1H3H	16.9572	0	1.08574	18.4112	534	58	-0.24081	0.4551	-1.99214	1.6439	-1.32655	0.532304	-2.34801	0.006632	2.56938
CENPI	14.6529	1.09539e-41	1.25061	18.325	534	58	-0.725859	0.618506	-2.81309	0.178617	-1.97647	0.60633	-3.16529	-0.164412	2.56386
PYCR1	22.3568	0	0.809422	18.096	534	58	-0.125911	0.229298	-1.50443	0.686531	-0.935333	0.467107	-2.03853	0.236939	2.55838
KIF4B	20.3627	0	0.88672	18.056	534	58	-0.255799	0.301669	-1.54104	0.097806	-1.14252	0.419434	-2.71676	0.014583	2.55293
GSG2	13.5023	2.13827e-36	1.31166	17.7103	534	58	-0.814881	0.698967	-3.9159	0.210264	-2.12654	0.736173	-4.28826	-0.260388	2.54753
PKMYT1	17.2161	0	1.02264	17.6058	534	58	-0.382509	0.422626	-2.20805	0.247328	-1.40515	0.490453	-2.28079	0.068734	2.54216
HIST1H2BN	18.08	0	0.972976	17.5914	534	58	-0.208029	0.35159	-2.44044	0.949808	-1.18101	0.642181	-2.38509	0.513497	2.53682
CHTF18	17.5359	0	0.997433	17.4909	534	58	-0.507032	0.401028	-2.09669	0.077026	-1.50446	0.498166	-2.77885	-0.391129	2.53153
SGOL2	16.1255	0	1.08141	17.4383	534	58	-0.627006	0.483251	-2.46921	0.012583	-1.70842	0.501724	-3.66353	-0.752997	2.52626
POLQ	13.2628	2.53227e-35	1.31361	17.4222	534	58	-1.26506	0.723404	-3.3244	0.000117	-2.57868	0.647252	-3.54009	0.009092	2.52104
CENPL	20.4891	0	0.837558	17.1608	534	58	-0.199242	0.285275	-1.884	0.695337	-1.0368	0.37938	-1.72429	0.083511	2.51584
CLSPN	15.5026	1.4013e-45	1.10525	17.1343	534	58	-0.63226	0.5065	-2.49897	0.188437	-1.73751	0.594719	-2.78955	0.000421	2.51068
NKAIN1	8.77204	1.87881e-17	1.94289	17.0431	534	58	0.034613	1.64095	-4.30717	4.12658	-1.90827	1.17737	-3.69804	0.536932	2.50556
WDHD1	15.0377	1.68156e-43	1.10736	16.6521	534	58	-0.897253	0.541482	-2.36433	0.098697	-2.00461	0.44144	-2.91191	-0.788471	2.50046
PLK1	16.6671	0	0.992968	16.5499	534	58	-0.597911	0.43019	-1.93309	0.004327	-1.59088	0.437705	-2.48718	-0.075822	2.4954
MYBL2	13.0264	2.8402e-34	1.26669	16.5005	534	58	-0.866276	0.710565	-2.67585	0.455992	-2.13297	0.631891	-4.22184	0.271702	2.49037
RNFT2	17.4272	0	0.940676	16.3933	534	58	-0.278662	0.380551	-2.01495	0.788535	-1.21934	0.472868	-2.11073	-0.128005	2.48538
POLG	15.1274	6.30584e-44	1.07041	16.1925	534	58	-0.793946	0.512667	-2.14846	0.34913	-1.86435	0.503738	-2.96341	0.223268	2.48041
PLK4	14.9184	6.16571e-43	1.085	16.1865	534	58	-0.768772	0.535882	-2.43879	0.001579	-1.85377	0.423277	-2.82912	-0.57415	2.47548
P4HA3	12.2654	5.76979e-31	1.3167	16.15	534	58	1.6058	0.802506	-0.18154	3.38221	0.289102	0.46754	-0.27046	2.36305	2.47057
CCNF	20.1417	0	0.801654	16.1467	534	58	-0.239496	0.271998	-1.39689	0.461584	-1.04115	0.407471	-1.79371	-0.066066	2.4657
GPRIN1	22.534	0	0.711753	16.0386	534	58	-0.050501	0.208635	-1.38374	1.06151	-0.762254	0.365013	-1.61912	0.036044	2.46086
FEN1	16.1841	0	0.989124	16.0081	534	58	-0.568073	0.450464	-2.08715	0.268498	-1.5572	0.354017	-2.25086	-0.081778	2.45604
CCDC78	12.6198	1.71684e-32	1.26661	15.9844	534	58	-0.670776	0.746454	-2.79829	1.90144	-1.93738	0.494855	-2.96251	0.001556	2.45126
WISP1	12.182	1.30963e-30	1.3014	15.8537	534	58	1.19057	0.809783	-0.284094	3.43878	-0.110837	0.220346	-0.656742	0.718686	2.4465
TIMELESS	18.1325	0	0.872995	15.8296	534	58	-0.360209	0.350863	-2.07817	0.204924	-1.2332	0.32267	-2.1824	-0.025514	2.44177
C11orf82	12.8974	1.05163e-33	1.22221	15.7633	534	58	-0.897063	0.691162	-2.85927	0.820422	-2.11927	0.629359	-4.52177	-0.342503	2.43707
MCM2	16.4742	0	0.948844	15.6314	534	58	-0.462775	0.404289	-1.775	0.225758	-1.41162	0.517709	-3.14612	0.001312	2.4324
SLC16A3	13.0523	2.1816e-34	1.19141	15.5507	534	58	-1.03325	0.66954	-2.73358	0.133043	-2.22466	0.565848	-3.6007	-0.089036	2.42775
INHBA	12.6001	2.09096e-32	1.21608	15.3227	534	58	0.904165	0.725753	-1.00129	2.79536	-0.311917	0.345055	-1.21439	0.739261	2.42313
TNNT1	9.38276	1.36949e-19	1.62649	15.261	534	58	-0.932447	1.28261	-3.81911	2.12211	-2.55894	0.943426	-5.31255	-0.080748	2.41854
DNAH14	14.9392	4.91856e-43	1.01852	15.2159	534	58	-0.578326	0.483729	-2.95799	0.779361	-1.59685	0.573677	-3.16539	-0.016037	2.41398
TDO2	10.5804	4.49816e-24	1.43013	15.1314	534	58	1.32876	1.01882	-0.598383	4.85475	-0.101371	0.433398	-1.93393	1.24031	2.40944
PSRC1	14.831	1.59328e-42	1.01896	15.1122	534	58	-0.700582	0.498649	-2.37895	0.011024	-1.71955	0.480767	-2.86012	-0.212434	2.40492
BRIP1	11.9024	1.98895e-29	1.25861	14.9805	534	58	-1.15441	0.757781	-3.76147	0.934822	-2.41302	0.82811	-4.08237	-0.027791	2.40044
CXCL10	12.7121	6.80872e-33	1.17188	14.8971	534	58	2.39779	0.651468	-0.07323	4.00099	1.22591	0.795934	-0.044015	3.19339	2.39598
AURKB	13.0702	1.81892e-34	1.12054	14.6456	534	58	-1.09445	0.630762	-2.67551	0.00302	-2.21498	0.509857	-3.1543	-0.151707	2.39154
SMC4	15.9075	0	0.918464	14.6104	534	58	-0.521065	0.423782	-1.8279	0.063697	-1.43953	0.354904	-2.128	-0.021918	2.38713
HES6	14.3119	4.25387e-40	1.02022	14.6014	534	58	-0.392189	0.495271	-2.08448	1.31223	-1.41241	0.676822	-2.80683	1.90676	2.38274
HN1	18.2997	0	0.788915	14.4369	534	58	0.046444	0.301702	-1.0502	2.20746	-0.742471	0.394086	-1.81757	-0.081475	2.37838
HELLS	14.0671	5.74166e-39	1.02138	14.3679	534	58	-0.786097	0.525132	-2.45642	0.022166	-1.80747	0.525569	-2.98638	0.038345	2.37404
CDC7	12.4038	1.47303e-31	1.15408	14.3149	534	58	-0.874424	0.675792	-3.02589	0.127612	-2.0285	0.646134	-3.35617	-0.049135	2.36972
PPEF1	10.8277	4.81212e-25	1.3139	14.2265	534	58	1.19641	0.877589	-0.553405	3.63527	-0.117493	0.878868	-1.15236	3.9917	2.36543
PACSIN1	19.9646	0	0.709036	14.1557	534	58	-0.093191	0.241548	-1.39152	1.04433	-0.802227	0.37074	-1.42136	0.101645	2.36116
IQGAP3	17.3135	0	0.808586	13.9995	534	58	-0.083714	0.303075	-1.86286	0.929584	-0.8923	0.56765	-2.08152	1.01526	2.35691
MMP9	10.322	4.4845e-23	1.35384	13.9743	534	58	2.32125	0.942056	-0.027823	4.89294	0.967413	1.00869	-1.22569	3.327	2.35269
POSTN	8.91354	6.13872e-18	1.56437	13.9441	534	58	3.32172	1.29345	-0.633099	5.83657	1.75735	1.01786	-0.015159	4.37018	2.34848
LMNB2	17.4325	0	0.793513	13.8329	534	58	-0.400914	0.327655	-1.428	0.246784	-1.19443	0.343736	-2.06266	0.005789	2.3443
BRCA2	14.1395	2.66707e-39	0.967257	13.6765	534	58	-0.340467	0.47494	-2.97053	0.933859	-1.30772	0.651874	-2.66576	-0.022461	2.34015
HIST1H3D	17.4607	0	0.780806	13.6334	534	58	-0.116897	0.310675	-1.38734	1.38781	-0.897703	0.424685	-1.71454	-0.00446	2.33601
SFXN1	16.4941	0	0.825043	13.6083	534	58	-0.416681	0.363381	-2.56096	0.617895	-1.24172	0.346693	-2.39513	-0.550242	2.3319
POLE2	13.4878	2.48399e-36	1.00615	13.5707	534	58	-0.79365	0.538017	-2.50226	0.081187	-1.7998	0.553824	-3.06048	-0.015956	2.3278
HMGB3P1	14.6677	9.33545e-42	0.925185	13.5703	534	58	-0.238126	0.45459	-2.24612	1.37885	-1.16331	0.471372	-2.62992	-0.019843	2.32373
JAKMIP1	9.71393	8.59787e-21	1.39626	13.5631	534	58	-1.08471	1.06724	-4.15364	1.50495	-2.48097	0.733212	-3.929	-0.262001	2.31968
CKAP2	16.5891	0	0.817028	13.5538	534	58	-0.329838	0.355194	-2.14754	0.805637	-1.14687	0.36584	-2.27417	-0.439232	2.31565
APOBEC3B	11.2244	1.24317e-26	1.20308	13.5039	534	58	-0.602807	0.778457	-3.4161	1.76942	-1.80589	0.744851	-3.46197	-0.045535	2.31164
CTHRC1	10.5866	4.25565e-24	1.27159	13.4618	534	58	1.25101	0.891792	-2.41372	3.39989	-0.020577	0.613235	-2.13813	1.5154	2.30765
ANKRD22	8.94676	4.71218e-18	1.50335	13.4501	534	58	2.73005	1.24321	-0.146179	6.00724	1.2267	0.915186	-0.599755	3.1366	2.30368
DDX39A	19.2533	0	0.697382	13.4269	534	58	-0.232513	0.256694	-1.28275	0.523034	-0.929895	0.307149	-1.64996	-0.030133	2.29973
SKA1	13.4713	2.94695e-36	0.994157	13.3926	534	58	-0.583051	0.536067	-2.68223	0.796518	-1.57721	0.511977	-2.65317	-7.3e-05	2.2958
SALL4	11.3062	5.79119e-27	1.18209	13.3649	534	58	-1.46774	0.763475	-3.54194	0.055442	-2.64983	0.68488	-4.23789	0.146345	2.29189
TMEM97	15.2756	1.26117e-44	0.873947	13.3501	534	58	-0.265158	0.399355	-2.10423	1.27681	-1.13911	0.53031	-2.23699	0.015206	2.288
DNA2	13.8608	5.05932e-38	0.962206	13.337	534	58	-0.611154	0.493864	-2.39809	0.210761	-1.57336	0.573534	-3.21767	-0.219909	2.28412
DPP3	19.4606	0	0.683165	13.2948	534	58	-0.138579	0.22605	-1.43328	0.959744	-0.821744	0.435376	-1.66248	0.127691	2.28027
LHX2	8.94111	4.92922e-18	1.48688	13.2944	534	58	-2.2088	1.23301	-4.52511	2.2721	-3.69568	0.871597	-5.26029	-0.290748	2.27643
FANCA	10.5093	8.50382e-24	1.26077	13.2498	534	58	-1.5756	0.886761	-3.45696	0.004838	-2.83637	0.663976	-3.80851	-0.654809	2.27262
CXCL9	8.60628	6.84835e-17	1.52858	13.1554	534	58	4.62111	1.30601	0.036144	7.15603	3.09253	1.06479	0.109769	4.98164	2.26882
FNDC1	10.9562	1.48579e-25	1.19179	13.0575	534	58	3.84947	0.726903	-0.070886	5.43147	2.65767	1.21114	0.08796	5.8088	2.26504
EPN3	11.0511	6.20395e-26	1.16905	12.9193	534	58	1.30136	0.773253	-0.197608	3.87443	0.132314	0.68485	-1.89217	1.7019	2.26127
S100A14	9.53588	3.84068e-20	1.35391	12.9108	534	58	1.21784	1.02573	-3.31003	3.77563	-0.136073	1.03843	-3.19492	1.64217	2.25753
CCL11	9.9507	1.14009e-21	1.29506	12.8867	534	58	1.48562	0.984035	-0.13812	4.53612	0.190561	0.343454	-0.060112	1.70177	2.2538
CDT1	11.486	1.06592e-27	1.121	12.8758	534	58	-1.49231	0.708397	-3.39258	-0.014022	-2.61331	0.68237	-4.69632	-0.018936	2.25009
PARP1	21.8913	0	0.587858	12.869	534	58	-0.115408	0.190274	-1.04137	0.607355	-0.703266	0.227958	-1.17966	-0.032795	2.2464
DONSON	12.5615	3.07238e-32	1.02359	12.8579	534	58	-0.92088	0.600927	-2.37523	0.242396	-1.94447	0.468032	-2.80318	-0.451111	2.24273
MISP	10.8979	2.53597e-25	1.17543	12.8097	534	58	-0.133178	0.785374	-2.86074	1.44286	-1.30861	0.729516	-3.18635	0.003798	2.23907
KRT19	10.5823	4.42519e-24	1.20766	12.7798	534	58	1.16388	0.772208	-2.40872	2.82306	-0.043784	1.21524	-5.8349	1.22321	2.23543
RDM1	10.8584	3.6364e-25	1.17489	12.7574	534	58	-0.904426	0.786225	-3.67952	0.580409	-2.07931	0.748116	-3.54969	0.429333	2.2318
HSD17B6	12.1359	2.05581e-30	1.04863	12.726	534	58	0.551346	0.635363	-1.25518	3.01363	-0.497282	0.518052	-1.75665	1.08149	2.22819
CRB3	15.4023	2.8026e-45	0.825491	12.7144	534	58	1.02191	0.387966	-0.029744	2.4358	0.196419	0.38479	-1.00257	0.905204	2.2246
RAD51AP1	11.8086	4.91525e-29	1.0741	12.6836	534	58	-0.973855	0.668662	-2.84794	1.14179	-2.04796	0.547348	-3.75245	-0.795435	2.22103
RTKN2	16.1192	0	0.786343	12.6752	534	58	-0.147968	0.328417	-1.45519	1.73802	-0.934311	0.529304	-2.19913	-0.005373	2.21747
SULF1	9.59572	2.32749e-20	1.31891	12.6559	534	58	2.26558	1.03031	-0.593571	4.90263	0.946671	0.551637	0.037943	2.50838	2.21392
SAPCD2	14.7212	5.23525e-42	0.858648	12.6403	534	58	-0.360261	0.400443	-1.78069	1.06202	-1.21891	0.585561	-3.25338	0.586309	2.21039
SDS	12.2307	8.11991e-31	1.02004	12.4757	534	58	1.7775	0.608921	-0.025163	3.27475	0.757465	0.547234	-0.052911	2.17273	2.20688
GPSM2	14.1206	3.25944e-39	0.883511	12.4757	534	58	-0.326466	0.437647	-2.65435	0.896137	-1.20998	0.573598	-2.73431	0.015629	2.20338
PARPBP	13.2368	3.30844e-35	0.93204	12.3372	534	58	-0.636349	0.511082	-2.34238	0.219787	-1.56839	0.492356	-2.54164	-0.065022	2.1999
RSAD2	8.83555	1.13911e-17	1.39093	12.2897	534	58	2.05201	1.18105	-0.21482	5.059	0.661079	0.614114	-0.069215	2.79105	2.19644
TRIM59	20.2015	0	0.60488	12.2195	534	58	-0.032529	0.167258	-0.871029	0.950084	-0.637409	0.473195	-2.18921	-0.00949	2.19299
CAMP	7.84385	2.05812e-14	1.5513	12.1682	534	58	1.3035	1.49627	-1.58327	6.36347	-0.247808	0.496678	-1.77624	1.53683	2.18955
CEACAM6	6.2988	5.86584e-10	1.92896	12.1501	534	58	1.15452	2.2914	-5.10283	6.9692	-0.774433	1.30006	-3.87999	2.77835	2.18613
C18orf56	10.1944	1.37544e-22	1.18637	12.0943	534	58	-0.983401	0.852216	-3.45846	0.642346	-2.16977	0.736641	-4.01645	-0.198786	2.18272
ETV7	9.88585	1.98939e-21	1.19042	11.7683	534	58	1.96183	0.90028	-0.106979	4.30884	0.771404	0.522874	-0.075147	2.10773	2.17933
CHAF1B	12.9753	4.77407e-34	0.902532	11.7106	534	58	-0.584423	0.492217	-2.30697	0.502616	-1.48696	0.595453	-2.86684	-0.54609	2.17595
LAMP5	9.27355	3.36073e-19	1.25506	11.6389	534	58	1.08054	1.00501	-2.43124	3.31223	-0.174518	0.688433	-2.22244	2.19197	2.17259
PCDH17	11.105	3.77063e-26	1.04733	11.6306	534	58	1.80727	0.692827	-0.077491	3.55119	0.759943	0.572975	-0.024697	2.39547	2.16924
HIST1H2BD	15.3247	7.00649e-45	0.758923	11.6303	534	58	0.036156	0.333328	-1.53655	1.44319	-0.722767	0.537736	-1.95348	0.144267	2.16591
STMN1	12.9039	9.84627e-34	0.896077	11.5629	534	58	-0.574832	0.516365	-2.29454	0.402845	-1.47091	0.343723	-2.1678	-0.683882	2.16259
FCGR1A	12.4752	7.25565e-32	0.924337	11.5313	534	58	2.26901	0.498642	0.102568	3.67266	1.34467	0.804943	-0.052812	2.89626	2.15928
OLR1	10.5097	8.47324e-24	1.09638	11.5226	534	58	1.103	0.786731	-0.16995	3.05453	0.006624	0.32518	-0.793596	1.61688	2.15599
HAPLN1	8.47601	1.86787e-16	1.34095	11.3659	534	58	-0.178016	1.17363	-3.94295	5.91291	-1.51897	0.820994	-3.55572	0.000216	2.15271
HMGB3	14.9392	4.91856e-43	0.759301	11.3433	534	58	-0.059322	0.362814	-1.71749	1.27905	-0.818623	0.409932	-1.58837	0.035805	2.14944
LIG1	16.5591	0	0.682857	11.3075	534	58	-0.218438	0.232997	-1.34177	0.194981	-0.901295	0.642856	-3.39544	-0.019349	2.14619
KIF26B	12.5449	3.62794e-32	0.898713	11.2742	534	58	0.985052	0.54256	-0.15585	2.88878	0.086339	0.163328	-0.097104	0.600595	2.14295
CTPS1	12.2621	5.96246e-31	0.912931	11.1945	534	58	-0.796774	0.547458	-2.26721	0.874294	-1.70971	0.446276	-2.78094	-0.766276	2.13972
MRGBP	17.7604	0	0.628291	11.1587	534	58	-0.262446	0.254572	-1.18133	0.156107	-0.890737	0.26777	-1.5088	0.005961	2.13651
F12	11.6777	1.72371e-28	0.950352	11.0979	534	58	-0.014394	0.552975	-3.47649	2.22838	-0.964746	0.852794	-3.18713	0.037463	2.13331
RAB25	12.4004	1.52312e-31	0.890208	11.0389	534	58	1.07816	0.458092	-0.122812	2.63354	0.187953	0.910265	-2.42123	1.20376	2.13012
NUAK2	17.5055	0	0.625318	10.9465	534	58	0.013858	0.244868	-1.37061	1.20214	-0.61146	0.361001	-1.27083	0.011443	2.12695
HIST1H2BG	12.9626	5.43429e-34	0.840252	10.8918	534	58	-0.199456	0.461335	-2.0369	1.75589	-1.03971	0.534112	-1.77889	0.404957	2.12379
ITPKA	9.35061	1.78518e-19	1.16417	10.8857	534	58	-1.57522	0.923702	-3.55564	0.393667	-2.73938	0.64475	-3.50359	0.005628	2.12064
LRRC15	12.8239	2.21105e-33	0.844165	10.8255	534	58	0.133253	0.476981	-1.71055	2.18178	-0.710912	0.468179	-1.97561	0.004715	2.1175
C1orf112	15.2074	2.66247e-44	0.704381	10.7118	534	58	-0.323254	0.33317	-1.69068	0.341587	-1.02764	0.351892	-1.71535	-0.048088	2.11438
EDN2	7.90898	1.28449e-14	1.34989	10.6762	534	58	1.41735	1.26642	-1.49389	5.02245	0.067467	0.882075	-2.09692	2.05768	2.11126
DARS2	15.7386	0	0.673019	10.5924	534	58	-0.263722	0.304388	-1.45549	0.790844	-0.936741	0.351959	-1.58315	-0.006312	2.10816
MATN3	9.47582	6.33484e-20	1.11745	10.5887	534	58	-0.409223	0.866347	-4.0216	2.34531	-1.52667	0.715884	-3.02101	-0.01314	2.10508
CLDN14	11.6198	2.99499e-28	0.911124	10.5871	534	58	-0.073849	0.563122	-2.13084	2.77019	-0.984973	0.603592	-2.15584	0.46748	2.102
LEF1	10.5901	4.1232e-24	0.986856	10.4509	534	58	-0.895694	0.66758	-2.85898	0.576075	-1.88255	0.731551	-3.38509	-0.137119	2.09894
TROAP	12.7125	6.78376e-33	0.813009	10.3354	534	58	-0.663227	0.459843	-2.01498	-0.001407	-1.47624	0.487457	-2.2556	0.533465	2.09588
PITX1	12.0852	3.37207e-30	0.854117	10.3222	534	58	-0.017821	0.483316	-2.08657	2.09012	-0.871938	0.721518	-2.30155	2.79411	2.09284
OVOL2	10.3659	3.04193e-23	0.994014	10.3038	534	58	2.55405	0.517844	0.014526	4.07396	1.56004	1.57228	-3.63728	2.96559	2.08982
ORC6	9.33344	2.05616e-19	1.09764	10.2447	534	58	-1.62943	0.869926	-3.51559	-0.000262	-2.72707	0.642745	-3.97559	-0.000507	2.0868
C14orf80	18.3402	0	0.556993	10.2154	534	58	-0.148686	0.205267	-1.23231	0.248803	-0.705679	0.32478	-1.38673	-0.023656	2.08379
SPINT2	12.1273	2.23561e-30	0.834377	10.1187	534	58	1.21035	0.44651	-0.077869	3.3152	0.375976	0.83614	-2.78341	1.45252	2.0808
ORC1	9.73533	7.17246e-21	1.03749	10.1004	534	58	-1.8681	0.7856	-3.91294	0.001774	-2.9056	0.615796	-3.99246	-0.033471	2.07782
ATAD5	11.0242	7.95336e-26	0.913395	10.0694	534	58	-0.981463	0.602615	-2.44052	0.018425	-1.89486	0.567258	-3.17703	-0.141301	2.07484
IL4I1	9.52895	4.06945e-20	1.05306	10.0345	534	58	1.52391	0.806954	-0.15602	3.67425	0.470849	0.724278	-0.051148	4.25021	2.07188
PASK	22.2427	0	0.450147	10.0125	534	58	-0.086376	0.13731	-0.862512	0.832051	-0.536523	0.213295	-1.26308	0.001475	2.06893
SYNDIG1	9.42721	9.48266e-20	1.05627	9.95768	534	58	0.278005	0.823184	-2.85407	2.76669	-0.778265	0.679676	-2.09724	0.431855	2.06599
MMP3	7.8819	1.56321e-14	1.26307	9.95536	534	58	-0.542875	1.15025	-5.38687	2.91158	-1.80594	1.23878	-4.24693	0.259509	2.06307
BRI3BP	19.7573	0	0.501466	9.9076	534	58	-0.073497	0.155527	-0.865529	0.703705	-0.574963	0.350251	-2.1609	0.012319	2.06015
KIF22	20.7898	0	0.474781	9.8706	534	58	-0.104455	0.154559	-0.827476	0.816332	-0.579236	0.243007	-1.03534	-0.021052	2.05724
TRIB3	11.8896	2.2504e-29	0.826747	9.82972	534	58	-0.36665	0.49077	-3.73351	0.413158	-1.1934	0.605127	-2.86125	-0.01261	2.05435
AP1M2	13.1286	1.00181e-34	0.747803	9.81761	534	58	0.639599	0.380001	-1.22118	1.74622	-0.108204	0.637722	-2.0844	0.730748	2.05146
EPCAM	9.71793	8.31145e-21	1.00611	9.77733	534	58	0.505291	0.498747	-1.02552	2.43823	-0.500821	1.86509	-6.1579	1.49817	2.04859
MFSD12	15.5475	0	0.628687	9.77454	534	58	-0.35922	0.287339	-1.33192	0.021054	-0.987907	0.336776	-1.63665	0.009591	2.04572
UBAP2L	24.4041	0	0.399729	9.75501	534	58	-0.062185	0.108244	-0.957533	0.153906	-0.461914	0.189015	-0.949554	-0.008055	2.04287
HIST3H2BB	14.6652	9.58768e-42	0.664872	9.75047	534	58	-0.070498	0.313705	-1.53015	1.1347	-0.73537	0.439148	-1.54587	0.055988	2.04002
TIGIT	7.92951	1.1064e-14	1.22898	9.74521	534	58	2.01093	1.1625	-0.159471	4.70521	0.781952	0.609564	-0.012812	2.52167	2.03719
SEMA7A	13.9259	2.55272e-38	0.698544	9.72783	534	58	-0.292745	0.348876	-2.13327	0.860501	-0.991289	0.473772	-2.7795	0.056017	2.03437
MTHFD2	14.8444	1.37748e-42	0.653545	9.7015	534	58	-0.254609	0.296356	-1.54767	0.501096	-0.908154	0.477917	-2.19455	-0.090268	2.03155
PRSS8	10.4241	1.81614e-23	0.925806	9.65068	534	58	1.33716	0.590802	-0.785754	2.69661	0.411354	1.00384	-3.06485	1.9875	2.02875
MASTL	11.6295	2.73064e-28	0.825754	9.60308	534	58	-0.729136	0.522195	-2.08931	0.37249	-1.55489	0.42474	-2.74819	-0.088401	2.02596
POP1	15.0146	2.158e-43	0.638608	9.58846	534	58	-0.229211	0.313248	-1.26839	1.30357	-0.867819	0.249176	-1.34656	-0.125091	2.02317
KNTC1	11.147	2.55437e-26	0.844909	9.41818	534	58	-1.08014	0.559274	-2.50616	0.002631	-1.92505	0.431719	-2.79105	-0.020227	2.0204
APOBEC3D	9.7415	6.80759e-21	0.962463	9.37583	534	58	-0.62265	0.725989	-3.0395	1.51547	-1.58511	0.598083	-2.78046	0.034278	2.01763
PAFAH1B3	15.3001	9.80909e-45	0.6125	9.37131	534	58	0.145324	0.245677	-0.386963	1.64163	-0.467176	0.550873	-1.95489	0.151725	2.01488
LSM4	21.3843	0	0.434132	9.28361	534	58	-0.103243	0.13662	-0.736636	0.345467	-0.537375	0.220585	-1.09587	-0.014388	2.01213
HIST1H1D	11.3717	3.13166e-27	0.815021	9.26817	534	58	-0.226764	0.503256	-2.71288	1.83294	-1.04178	0.642995	-2.62869	0.034243	2.0094
PRR15L	8.28593	7.90919e-16	1.11831	9.26624	534	58	1.32445	0.862441	-2.27409	4.63034	0.206145	1.7056	-4.44789	2.3615	2.00667
POLA2	15.1238	6.5861e-44	0.608418	9.20162	534	58	-0.398642	0.289092	-1.28967	0.048446	-1.00706	0.308084	-1.83563	-0.00883	2.00395
IBSP	8.65608	4.65227e-17	1.06255	9.19754	534	58	0.975924	0.930865	-0.575511	4.53339	-0.086628	0.239227	-1.15535	0.461803	2.00125
ACOT7	13.1899	5.34783e-35	0.696638	9.18862	534	58	-0.385922	0.387081	-1.92859	0.013147	-1.08256	0.330986	-1.82774	-0.324124	1.99855
FBXL6	16.9128	0	0.541527	9.15874	534	58	-0.0183	0.210198	-0.733661	1.0471	-0.559827	0.376865	-1.66799	0.00137	1.99586
NMU	6.78061	2.91082e-11	1.3479	9.1396	534	58	-2.72702	1.49257	-5.63917	1.34421	-4.07492	0.753647	-5.26646	-0.920293	1.99318
RIPPLY3	8.90617	6.50909e-18	1.02579	9.13587	534	58	0.284602	0.853846	-2.74786	3.944	-0.741188	0.605475	-2.14269	0.368866	1.99051
SLC44A4	7.24318	1.37539e-12	1.26023	9.12807	534	58	1.72552	1.30327	-1.91357	3.60129	0.465296	0.714592	-1.53824	1.94521	1.98785
CCDC19	8.91919	5.86932e-18	1.02245	9.11938	534	58	1.01194	0.871237	-0.16971	4.26413	-0.010501	0.135912	-0.410901	0.558373	1.98519
CEACAM5	7.71823	5.0651e-14	1.17613	9.07768	534	58	-0.28161	1.14511	-2.77206	3.10013	-1.45775	0.559719	-2.49906	0.749837	1.98255
PRLR	9.65737	1.38611e-20	0.939726	9.07528	534	58	1.2717	0.722521	-0.100592	3.496	0.33197	0.496033	-0.632358	1.77234	1.97991
CBLC	9.91516	1.54732e-21	0.913134	9.05387	534	58	2.04104	0.65436	-0.601326	3.3983	1.12791	0.767498	-0.151343	2.27906	1.97728
PVRL4	9.15648	8.72378e-19	0.984348	9.01317	534	58	2.11997	0.763559	-0.266733	4.23424	1.13562	0.898136	-0.707413	2.43248	1.97467
HDGF	16.7364	0	0.538171	9.00706	534	58	-0.052194	0.215707	-1.61894	0.840072	-0.590365	0.353338	-1.41549	-0.022638	1.97206
HIST1H2AM	12.0528	4.62263e-30	0.742597	8.9504	534	58	0.100948	0.451302	-1.39776	1.98245	-0.641649	0.388776	-1.48916	0.087151	1.96946
LYPD1	10.8004	6.16782e-25	0.820849	8.8655	534	58	-0.714866	0.54801	-2.85866	0.488142	-1.53571	0.565534	-2.83148	-0.192064	1.96686
NCAPG2	11.0408	6.82277e-26	0.801916	8.85379	534	58	-0.873618	0.53673	-2.492	0.240485	-1.67553	0.403758	-2.33435	0.015417	1.96428
DNMT1	17.3953	0	0.507723	8.83197	534	58	-0.229556	0.198125	-0.966802	0.143284	-0.737279	0.30705	-1.60099	0.007787	1.9617
RACGAP1P	9.32668	2.17363e-19	0.94622	8.82509	534	58	-0.998673	0.746064	-4.53693	0.240204	-1.94489	0.607484	-2.99901	-0.522162	1.95914
DBF4	11.8218	4.32721e-29	0.744067	8.79623	534	58	-0.628818	0.454879	-2.15833	0.248721	-1.37288	0.458718	-2.14958	-0.124606	1.95658
WT1	7.09973	3.60643e-12	1.23794	8.789	534	58	-1.43362	1.2812	-4.11746	2.72836	-2.67155	1.05589	-3.9951	-0.411395	1.95403
CDK5	19.5047	0	0.449091	8.75936	534	58	-0.090605	0.160962	-1.64145	0.360596	-0.539696	0.211704	-1.06722	0.035519	1.95148
DQX1	8.54034	1.13965e-16	1.02154	8.72428	534	58	-1.2591	0.890741	-3.16309	0.954973	-2.28063	0.573341	-3.04781	-0.018464	1.94895
H2BFS	13.2642	2.49603e-35	0.654704	8.68414	534	58	-0.149479	0.345437	-1.61895	0.825797	-0.804183	0.451123	-1.63901	0.14448	1.94642
CHST6	8.54455	1.1033e-16	1.0163	8.68382	534	58	-0.851292	0.876558	-3.38009	2.84857	-1.86759	0.690129	-2.98055	0.050498	1.9439
EEF1A2	7.33526	7.34816e-13	1.17923	8.64999	534	58	-0.963881	1.19474	-3.96043	2.15658	-2.14311	0.805164	-3.53428	-0.210071	1.94139
LRP8	8.03081	5.27509e-15	1.07423	8.62697	534	58	-1.45738	1.00084	-3.53228	0.379987	-2.53161	0.568365	-3.76754	-0.922932	1.93889
CXCL13	5.52572	4.92848e-08	1.56003	8.62028	534	58	3.06292	2.06329	-0.176861	8.08991	1.50289	1.83165	-0.093205	7.0852	1.9364
SLC20A1	14.7272	4.90454e-42	0.585248	8.61908	534	58	-0.270509	0.275269	-1.47026	0.425015	-0.855757	0.382943	-1.82179	-0.037263	1.93391
CCNE1	9.9611	1.04248e-21	0.865092	8.61726	534	58	-0.729289	0.645808	-2.53024	1.47618	-1.59438	0.429543	-2.33089	0.003692	1.93143
IGSF9	10.0458	5.01404e-22	0.855936	8.5986	534	58	1.02226	0.619932	-0.142874	2.85994	0.166322	0.581022	-1.62345	1.48378	1.92896
NPTX2	7.61015	1.08933e-13	1.12974	8.59747	534	58	-1.33166	1.06881	-4.41844	3.0122	-2.4614	1.11902	-4.32495	-0.029726	1.9265
HOXC13	8.00314	6.46243e-15	1.07094	8.57088	534	58	0.010617	0.977567	-3.21672	2.35547	-1.06032	0.872269	-3.13506	0.005421	1.92404
GPRC5A	10.2377	9.4164e-23	0.836046	8.55916	534	58	0.136352	0.601234	-2.33119	2.30127	-0.699694	0.480924	-1.63478	0.23326	1.92159
WDR34	19.2544	0	0.443977	8.54851	534	58	-0.045365	0.131429	-0.958128	1.24552	-0.489342	0.355538	-1.26998	0.200903	1.91915
TMPRSS4	7.5334	1.86653e-13	1.1346	8.54743	534	58	-0.902581	1.12665	-2.96075	2.89624	-2.03719	0.643642	-3.46475	0.008596	1.91672
FOXA1	5.89299	6.37931e-09	1.44336	8.50574	534	58	1.33292	1.74077	-5.50313	3.98467	-0.110447	2.03739	-5.63804	1.83388	1.91429
GPR84	8.80059	1.50077e-17	0.963831	8.48229	534	58	1.1978	0.829016	-0.187489	4.04133	0.233968	0.2623	-0.091811	1.05007	1.91187
CHST11	13.3775	7.77136e-36	0.62948	8.42089	534	58	-0.203175	0.33207	-1.79503	0.92929	-0.832655	0.409787	-1.73024	-0.001638	1.90946
TRAIP	13.2251	3.73124e-35	0.635816	8.4087	534	58	-0.448324	0.348888	-1.63321	0.004344	-1.08414	0.336837	-1.9975	0.011224	1.90706
KIAA1524	12.9452	6.47717e-34	0.646776	8.37268	534	58	-0.361108	0.352603	-1.98443	0.385498	-1.00788	0.434988	-2.13578	-0.079182	1.90466
HIST1H2BB	13.6683	3.80175e-37	0.611399	8.35677	534	58	-0.08992	0.316673	-1.47998	1.01488	-0.701319	0.381863	-1.48864	0.027648	1.90227
SLC52A3	8.83868	1.11128e-17	0.940305	8.31105	534	58	2.14155	0.770592	-0.064597	3.84305	1.20125	0.759151	-0.027362	3.24055	1.89989
TMEM125	9.07672	1.66252e-18	0.910434	8.26375	534	58	2.20792	0.619042	-0.043291	4.21815	1.29748	1.36564	-2.99547	2.59614	1.89752
FAM122B	13.6725	3.63729e-37	0.603396	8.24994	534	58	-0.353675	0.315485	-1.4787	0.170737	-0.957071	0.35215	-1.74679	-0.205992	1.89515
E2F1	11.247	1.00651e-26	0.733277	8.2472	534	58	-0.478504	0.459422	-2.02567	0.02407	-1.21178	0.572895	-2.25193	0.759374	1.89279
FAP	8.25869	9.7064e-16	0.996291	8.22806	534	58	1.4625	0.901791	-0.902127	3.36294	0.466208	0.525835	-0.521372	2.0315	1.89044
ZNF695	8.64126	5.22052e-17	0.95211	8.22743	534	58	-0.885435	0.804051	-3.08498	1.09743	-1.83754	0.727259	-2.89224	1.14682	1.88809
NCAPD2	12.549	3.47996e-32	0.654932	8.21876	534	58	-0.570139	0.377045	-1.68086	0.46672	-1.22507	0.381656	-2.08126	-0.049893	1.88575
COL12A1	8.11221	2.89358e-15	1.01094	8.20094	534	58	1.27995	0.942622	-1.25442	3.49577	0.269016	0.318406	-0.147075	1.05773	1.88342
IGFL2	7.48178	2.67487e-13	1.08675	8.13085	534	58	1.00054	1.09784	-1.09838	5.06174	-0.086218	0.394126	-1.76528	1.10401	1.88109
NDC1	13.3631	9.0211e-36	0.608239	8.12795	534	58	-0.302862	0.330756	-1.69726	0.805666	-0.911101	0.314531	-1.62618	-0.151189	1.87877
ESRP1	10.5309	7.00688e-24	0.769168	8.10006	534	58	0.564033	0.514535	-0.139112	2.94671	-0.205135	0.642873	-2.26185	0.630413	1.87646
PLAUR	13.6137	6.71866e-37	0.59422	8.08951	534	58	-0.14891	0.301672	-1.60155	0.824673	-0.74313	0.42515	-1.48164	0.004104	1.87415
CAPN13	7.03625	5.49748e-12	1.14636	8.06606	534	58	2.21223	1.19544	-1.60479	4.50124	1.06588	1.00547	-1.05924	3.16019	1.87185
WDR76	11.8382	3.69555e-29	0.679195	8.04045	534	58	-0.43913	0.41348	-1.96221	0.536233	-1.11833	0.428799	-1.89505	0.010613	1.86956
CELSR3	10.2029	1.27662e-22	0.78576	8.01706	534	58	-0.562675	0.569199	-2.21881	0.976868	-1.34844	0.426928	-2.04289	0.157086	1.86728
PPP1R14B	15.7996	0	0.505597	7.98823	534	58	-0.129315	0.226412	-1.35946	0.81917	-0.634912	0.274235	-1.28208	0.003644	1.865
LINC00337	11.165	2.16154e-26	0.713409	7.96518	534	58	-0.47663	0.448377	-1.87464	0.924972	-1.19004	0.575388	-2.23677	0.379973	1.86272
NPNT	7.30661	8.93689e-13	1.08792	7.94901	534	58	2.01548	1.11735	-0.46515	4.62046	0.927561	0.575725	-0.030615	1.92586	1.86046
E2F2	13.2708	2.33195e-35	0.597698	7.93195	534	58	-0.324265	0.321992	-1.51062	0.35156	-0.921963	0.359152	-1.55805	-0.032346	1.8582
GBP5	7.16937	2.26289e-12	1.10347	7.91116	534	58	3.12819	1.14966	-0.09656	5.60901	2.02472	0.685058	0.413627	3.84623	1.85594
ZMYND10	8.19759	1.53363e-15	0.96257	7.89075	534	58	1.10588	0.887205	-1.1371	3.08878	0.143313	0.32576	-0.595391	1.08822	1.8537
CSTF2	19.6289	0	0.401781	7.88654	534	58	-0.137847	0.144513	-0.741713	0.252678	-0.539628	0.177772	-0.939162	-0.144145	1.85146
LPCAT1	15.3164	8.40779e-45	0.514441	7.8794	534	58	-0.192723	0.243436	-1.25548	0.813894	-0.707164	0.238264	-1.16313	0.039761	1.84922
MUC1	7.98855	7.19134e-15	0.985186	7.87021	534	58	1.11495	0.916662	-1.47137	2.99402	0.129769	0.61556	-1.46941	1.29564	1.847
CLDN7	10.5246	7.41457e-24	0.745703	7.84824	534	58	1.07062	0.50122	-0.963414	2.59121	0.324912	0.607821	-1.03768	1.72139	1.84477
LRWD1	15.3831	4.2039e-45	0.509878	7.84348	534	58	-0.289167	0.237945	-1.04678	0.285988	-0.799045	0.25596	-1.31923	0.00975	1.84256
TJP3	11.3282	4.71222e-27	0.692064	7.83982	534	58	0.848226	0.452285	-0.188002	2.27096	0.156162	0.329118	-0.815563	0.860722	1.84035
GALNT6	8.29064	7.63353e-16	0.939772	7.79131	534	58	1.17224	0.852629	-0.71108	3.42007	0.232471	0.40034	-0.656728	1.48733	1.83815
CEP250	13.8922	3.63706e-38	0.5602	7.78243	534	58	-0.34877	0.290354	-1.40171	0.809343	-0.90897	0.303721	-1.8526	-0.1742	1.83595
OASL	7.69872	5.81951e-14	1.00959	7.77258	534	58	1.10997	0.993526	-0.945372	4.09347	0.100372	0.28742	-0.279092	1.74724	1.83376
SDC1	9.31309	2.43046e-19	0.833037	7.75815	534	58	0.640053	0.649368	-0.864289	3.02806	-0.192984	0.624265	-2.43918	0.568551	1.83157
CDH2	7.50157	2.33074e-13	1.03095	7.73372	534	58	-2.18626	1.00713	-4.34823	2.5588	-3.2172	0.862227	-5.34349	0.03465	1.8294
MMP10	6.16176	1.3328e-09	1.25158	7.71196	534	58	1.41318	1.52614	-0.771585	5.81745	0.161599	0.750693	-0.928759	4.56211	1.82722
KRT18	9.53166	3.97851e-20	0.806905	7.69114	534	58	-0.187637	0.493199	-2.47871	2.07658	-0.994542	1.26741	-6.2068	0.003078	1.82506
PFKFB4	11.2828	7.20602e-27	0.680079	7.6732	534	58	-1.04269	0.43524	-2.25646	0.00246	-1.72277	0.44284	-2.71952	0.009724	1.82289
ADAM8	8.47678	1.85684e-16	0.902297	7.64857	534	58	0.923017	0.803574	-0.63573	3.50005	0.02072	0.312294	-0.303285	1.68455	1.82074
BIK	8.39263	3.52864e-16	0.909946	7.63684	534	58	1.21774	0.784742	-0.505153	3.51853	0.307789	0.779382	-1.78388	1.71807	1.81859
HIST2H2AA3	9.13739	1.01834e-18	0.831392	7.59676	534	58	0.220603	0.678862	-3.61144	2.75406	-0.610789	0.41696	-1.48376	0.414182	1.81645
MB	8.74088	2.39922e-17	0.864574	7.55714	534	58	0.965359	0.718906	-1.32177	4.04891	0.100785	0.682134	-1.86711	1.64316	1.81431
GARS	15.0462	1.52742e-43	0.501431	7.54462	534	58	-0.270662	0.240211	-1.1578	0.549741	-0.772093	0.248775	-1.23755	-0.141911	1.81218
TYMP	9.82318	3.39904e-21	0.767887	7.54309	534	58	1.2885	0.582167	-0.180479	2.71711	0.520611	0.374105	-0.084117	1.74773	1.81005
CDC25A	10.0235	6.0841e-22	0.752126	7.53893	534	58	-0.860122	0.550002	-2.53253	0.022816	-1.61225	0.469474	-2.68951	0.008675	1.80793
CDH11	7.71419	5.21299e-14	0.976617	7.53381	534	58	1.64295	0.948846	-1.35668	3.84781	0.666334	0.510661	-0.096223	2.04012	1.80581
WBSCR28	10.1136	2.78411e-22	0.744812	7.53274	534	58	0.054686	0.546865	-1.71167	2.74523	-0.690126	0.374874	-1.63344	0.049903	1.80371
ZYG11A	8.29301	7.49872e-16	0.905995	7.51342	534	58	-0.536285	0.774495	-4.12004	1.13672	-1.44228	0.92424	-4.14177	-0.059779	1.8016
COL5A2	7.98302	7.48804e-15	0.934604	7.46097	534	58	1.21794	0.87852	-0.758725	3.30553	0.283335	0.453242	-0.663091	1.53837	1.7995
CFB	6.44708	2.37334e-10	1.15455	7.44345	534	58	1.31257	1.35673	-2.78809	4.86472	0.158024	0.393101	-0.786673	1.30162	1.79741
CST1	7.45271	3.27287e-13	0.998384	7.44067	534	58	0.955767	1.01799	-1.05285	3.99023	-0.042617	0.167486	-0.679862	0.75377	1.79533
ESM1	10.8345	4.52339e-25	0.686495	7.43781	534	58	-0.311536	0.438554	-2.1293	0.766974	-0.998031	0.612918	-2.70092	-0.032661	1.79324
CREB3L4	8.10158	3.13046e-15	0.91748	7.43304	534	58	1.37593	0.843023	-0.130192	3.96286	0.458455	0.547318	-0.886061	1.54851	1.79117
MAL2	8.18034	1.74428e-15	0.905638	7.40842	534	58	1.3162	0.830032	-1.50124	4.47959	0.410559	0.441573	-1.43382	1.56438	1.7891
ASPN	6.17671	1.2195e-09	1.19767	7.39765	534	58	6.09804	1.40433	0.500582	8.71853	4.90037	1.38531	0.245259	7.48096	1.78703
HIST1H2BI	12.7634	4.06585e-33	0.578728	7.38654	534	58	-0.048688	0.319668	-1.46206	1.15632	-0.627416	0.397276	-1.43872	0.068985	1.78497
C15orf48	6.66526	6.07372e-11	1.10558	7.36897	534	58	3.39173	1.19042	-0.078515	6.61679	2.28615	1.28385	-0.184304	4.72057	1.78292
MAPK13	10.5744	4.74703e-24	0.694827	7.34739	534	58	1.02697	0.484307	-0.773572	2.56042	0.332146	0.380565	-0.339078	1.18716	1.78087
CNTNAP2	7.80162	2.78933e-14	0.927909	7.23919	534	58	0.185287	0.889201	-2.15593	3.8927	-0.742622	0.516833	-1.62607	0.376069	1.77882
LRFN2	8.18351	1.70347e-15	0.884012	7.23432	534	58	0.924222	0.817705	-0.516841	3.07797	0.04021	0.258435	-0.255254	1.62918	1.77679
MYO19	10.8947	2.61111e-25	0.66382	7.23209	534	58	-0.674481	0.443608	-1.84296	0.004154	-1.3383	0.412716	-2.29348	-0.214288	1.77475
ARHGEF39	14.3925	1.79879e-40	0.501153	7.21283	534	58	-0.23833	0.235053	-1.17629	0.009868	-0.739483	0.374105	-2.4424	0.106023	1.77272
HIST1H2BF	12.538	3.88529e-32	0.57414	7.19855	534	58	-0.040627	0.324001	-1.50199	1.29947	-0.614767	0.392338	-1.6572	0.073661	1.7707
NCBP1	18.9609	0	0.378433	7.17541	534	58	-0.084385	0.126612	-1.09506	0.112763	-0.462818	0.256547	-1.06751	-0.015412	1.76868
MC1R	9.27501	3.32077e-19	0.768683	7.12955	534	58	-0.800071	0.589259	-2.56883	0.111293	-1.56875	0.687512	-2.77387	1.41087	1.76667
CGN	8.83935	1.10538e-17	0.80115	7.08165	534	58	1.09219	0.633537	-0.546222	3.12849	0.291038	0.833861	-2.00411	1.42426	1.76466
TMEM145	9.18527	6.90566e-19	0.769764	7.07049	534	58	-0.518517	0.606484	-2.14378	1.84633	-1.28828	0.603158	-2.29277	1.67063	1.76266
UCK2	14.9225	5.88545e-43	0.473658	7.06818	534	58	-0.156637	0.2126	-1.08754	0.327733	-0.630295	0.350635	-1.73605	-0.062789	1.76066
MIF	14.9512	4.316e-43	0.470926	7.0409	534	58	-0.02852	0.176423	-1.0507	1.02213	-0.499446	0.49619	-2.38982	0.557897	1.75867
MAZ	19.7689	0	0.356014	7.038	534	58	-0.057683	0.102641	-0.776179	0.235829	-0.413697	0.277695	-1.07333	0.552612	1.75668
SYT13	4.82169	1.81348e-06	1.45937	7.03664	534	58	0.826927	2.27902	-4.52296	5.71152	-0.632446	1.02027	-3.3849	0.807246	1.7547
NKX3-2	11.4374	1.68717e-27	0.612587	7.0064	534	58	-0.3189	0.386794	-2.03729	1.98644	-0.931487	0.393071	-1.80168	-0.06507	1.75272
TEAD4	12.9062	9.61871e-34	0.542178	6.99747	534	58	-0.201715	0.304586	-1.91758	1.16647	-0.743893	0.296936	-1.33898	0.004001	1.75075
NOD2	7.43665	3.65787e-13	0.9346	6.95029	534	58	1.53143	0.939916	-0.432593	4.75436	0.596825	0.540462	-0.272275	1.68549	1.74878
UGGT1	16.7691	0	0.411766	6.90496	534	58	-0.044313	0.160779	-1.21373	1.59742	-0.456079	0.291198	-1.34733	0.006289	1.74682
FSIP1	5.31427	1.52042e-07	1.29682	6.89165	534	58	2.25316	1.83173	-1.0961	5.96844	0.956344	0.934433	-0.380573	3.31025	1.74486
SOX12	14.5966	2.00946e-41	0.470869	6.87308	534	58	-0.116594	0.221515	-1.3604	0.687742	-0.587463	0.323575	-1.33025	-0.055171	1.74291
DOT1L	10.8806	2.96836e-25	0.630314	6.85821	534	58	-0.56227	0.413548	-1.83797	0.007373	-1.19258	0.467022	-2.29309	0.008573	1.74096
CDCA4	15.3261	7.00649e-45	0.447032	6.85124	534	58	-0.168003	0.200184	-1.07902	0.627478	-0.615035	0.293258	-1.34186	0.004963	1.73902
INCENP	8.97044	3.90071e-18	0.761687	6.83266	534	58	-0.969867	0.625677	-2.92107	0.042682	-1.73155	0.493727	-2.72675	0.034596	1.73708
WDR5	12.9097	9.28852e-34	0.528915	6.82812	534	58	-0.312421	0.289356	-1.34139	0.149807	-0.841336	0.355078	-1.41317	0.00182	1.73514
HSH2D	8.7387	2.44054e-17	0.780386	6.81956	534	58	-0.238472	0.654886	-2.84377	1.81121	-1.01886	0.555252	-2.45241	-0.012994	1.73321
PCNA	10.7861	7.02427e-25	0.63206	6.81746	534	58	-0.57557	0.429308	-1.82885	0.393938	-1.20763	0.368995	-2.11431	-0.391271	1.73129
DSN1	12.2289	8.26678e-31	0.557382	6.81615	534	58	-0.35063	0.334502	-1.77289	0.057701	-0.908012	0.280588	-1.60907	-0.146716	1.72937
MARCH4	8.93097	5.34374e-18	0.761539	6.80128	534	58	-0.189385	0.617582	-2.97927	3.67909	-0.950924	0.609027	-2.92451	0.006894	1.72745
FPR3	7.49433	2.45132e-13	0.905313	6.78471	534	58	2.44021	0.870157	-0.173349	4.45792	1.5349	0.906718	0.035245	4.02807	1.72554
LLGL2	14.0236	9.10506e-39	0.48308	6.7745	534	58	-0.016629	0.206533	-0.783134	1.60147	-0.499709	0.4937	-1.53377	1.1401	1.72364
HIST1H2BM	13.1186	1.11015e-34	0.516125	6.77081	534	58	-0.063747	0.274218	-1.47627	0.88419	-0.579872	0.367542	-1.35429	0.031513	1.72174
ARMC3	5.83809	8.72088e-09	1.15209	6.726	534	58	1.41569	1.49266	-0.319262	6.14078	0.263603	0.504723	-0.088924	2.66916	1.71984
SNRPB	11.4288	1.83004e-27	0.587166	6.71059	534	58	-0.458288	0.364184	-2.04881	0.03204	-1.04545	0.43494	-2.04405	0.003612	1.71795
ACTL8	6.27344	6.83544e-10	1.06299	6.66861	534	58	-1.60373	1.27332	-3.75965	3.30704	-2.66672	0.622009	-3.69448	0.00451	1.71606
PPAT	10.7293	1.17585e-24	0.620513	6.65766	534	58	-0.324681	0.401821	-1.9158	0.814606	-0.945194	0.549071	-2.51634	0.036612	1.71417
HIST1H4B	11.2821	7.25165e-27	0.58904	6.64563	534	58	-0.285455	0.35725	-1.69161	0.656552	-0.874495	0.531717	-2.15869	0.086078	1.71229
ATP2C2	7.29779	9.49045e-13	0.909973	6.64079	534	58	0.889374	0.908596	-2.27298	4.15818	-0.020599	0.83676	-2.66587	1.41904	1.71042
CAPSL	6.15289	1.40473e-09	1.07874	6.63739	534	58	1.21878	1.33179	-0.310623	5.317	0.140037	0.245798	-0.199409	1.16503	1.70855
ISG15	7.48969	2.53169e-13	0.884714	6.62623	534	58	0.796459	0.8958	-1.00542	3.32345	-0.088255	0.229114	-0.71915	0.830648	1.70669
HOOK1	9.37325	1.48136e-19	0.705926	6.61682	534	58	0.545246	0.490656	-2.41897	2.54413	-0.16068	0.905775	-2.96063	0.990691	1.70482
APOO	13.8698	4.6045e-38	0.477033	6.61636	534	58	-0.132794	0.24192	-1.30309	2.71292	-0.609827	0.305497	-1.39783	-0.00985	1.70297
HIST1H4H	9.78313	4.78015e-21	0.675305	6.6066	534	58	0.174257	0.506299	-1.59168	2.36842	-0.501048	0.428129	-1.20441	0.781729	1.70111
CAPS	6.91178	1.24543e-11	0.954771	6.59917	534	58	1.08522	1.04817	-0.222972	4.23209	0.130446	0.245104	-0.100346	1.19957	1.69927
TMC4	8.45563	2.18293e-16	0.779813	6.59381	534	58	1.11261	0.662184	-1.08333	2.74612	0.332797	0.711085	-1.5408	1.49288	1.69742
AARD	5.4852	6.13373e-08	1.20015	6.58303	534	58	2.34508	1.62341	-1.26316	6.91346	1.14493	1.13154	-2.63919	2.83774	1.69558
HIST1H2BO	13.0454	2.34098e-34	0.504509	6.58152	534	58	-0.070008	0.268346	-1.27872	0.841151	-0.574517	0.369563	-1.78326	0.102746	1.69375
BOP1	12.3067	3.84173e-31	0.534369	6.57635	534	58	-0.166449	0.292127	-1.31361	1.18488	-0.700818	0.472229	-1.95665	-0.004573	1.69192
TNFSF4	9.6556	1.40692e-20	0.68036	6.56928	534	58	0.373907	0.525221	-1.26416	2.19034	-0.306453	0.330463	-1.03993	0.638504	1.69009
SPOCD1	10.8607	3.55979e-25	0.604195	6.562	534	58	-0.122442	0.400862	-1.65261	1.88231	-0.726637	0.416353	-1.58824	0.013078	1.68826
PRR15	7.37499	5.59549e-13	0.886052	6.53463	534	58	1.0381	0.90958	-1.42697	3.45803	0.152048	0.283382	-0.319533	1.21963	1.68645
HS3ST3A1	9.35448	1.72915e-19	0.696937	6.51949	534	58	-0.482942	0.541623	-3.19472	1.25115	-1.17988	0.512596	-2.30356	0.013222	1.68463
MYLK2	9.94509	1.19643e-21	0.652992	6.49406	534	58	-0.593642	0.463496	-2.04741	2.41873	-1.24663	0.570809	-2.13734	0.013333	1.68282
CATSPER1	17.2553	0	0.376175	6.49102	534	58	-0.081702	0.132088	-0.999984	0.67774	-0.457877	0.306957	-1.15161	0.063483	1.68102
DNMT3B	7.00618	6.7058e-12	0.926043	6.48802	534	58	-2.53605	0.995125	-4.48825	0.076102	-3.4621	0.448119	-4.26815	-2.54621	1.67921
CLEC5A	8.29882	7.17718e-16	0.779749	6.471	534	58	0.882661	0.711834	-0.171092	2.99986	0.102912	0.206503	-0.205591	1.01773	1.67742
KRT8	10.3536	3.39313e-23	0.623386	6.45426	534	58	-0.084324	0.346992	-1.95084	1.45047	-0.70771	0.915045	-4.00961	2.21391	1.67562
MYBL1	7.98633	7.30922e-15	0.805358	6.43185	534	58	-0.656153	0.747396	-2.84333	1.59322	-1.46151	0.53246	-3.19574	-0.006108	1.67383
PIF1	9.1577	8.63859e-19	0.702296	6.43141	534	58	-1.47536	0.558627	-2.92044	-0.019268	-2.17766	0.516529	-2.97825	0.006214	1.67205
LEPREL4	13.2796	2.13228e-35	0.483732	6.42374	534	58	-0.105393	0.243702	-1.47492	0.588265	-0.589125	0.403992	-1.71185	0.004778	1.67026
CENPP	13.488	2.47808e-36	0.476219	6.42326	534	58	-0.111589	0.247636	-1.30773	1.72818	-0.587808	0.318791	-1.30369	-0.000565	1.66849
WDR62	11.3149	5.33564e-27	0.567452	6.42067	534	58	-0.382296	0.348977	-1.95558	0.344477	-0.949748	0.472456	-1.83724	0.087999	1.66671
CDS1	8.78504	1.69624e-17	0.730644	6.41874	534	58	1.3666	0.595628	-0.042203	3.01209	0.635954	0.654518	-1.17938	2.2442	1.66494
TNFRSF4	8.14045	2.34678e-15	0.788118	6.41564	534	58	1.60561	0.710532	-0.063527	4.18563	0.817488	0.595838	-0.056736	2.58105	1.66318
HIST2H2AB	16.7421	0	0.382898	6.41054	534	58	-0.043677	0.137896	-0.878669	0.634724	-0.426575	0.324715	-1.35314	0.16628	1.66142
PBX1	8.89568	7.07525e-18	0.719632	6.40161	534	58	1.04499	0.607663	-1.00729	2.98319	0.325357	0.301816	-0.041726	1.46586	1.65966
MPHOSPH9	11.5926	3.87829e-28	0.550094	6.37703	534	58	-0.429468	0.328369	-2.144	0.122994	-0.979562	0.459454	-2.33965	-0.01921	1.6579
CENPN	8.8026	1.47726e-17	0.723841	6.37168	534	58	-0.977977	0.607466	-2.46894	0.009712	-1.70182	0.459496	-2.64788	-0.049669	1.65615
EPYC	6.8826	1.50604e-11	0.924987	6.36631	534	58	0.951545	1.02227	-0.198096	3.7018	0.026558	0.096122	-0.098689	0.447518	1.65441
UNC5B	8.50868	1.45382e-16	0.748122	6.36553	534	58	0.686388	0.66571	-0.715805	2.81805	-0.061734	0.20595	-1.08797	0.339935	1.65266
POLD1	11.3518	3.77488e-27	0.560674	6.36466	534	58	-0.655683	0.357388	-1.63111	0.00197	-1.21636	0.355928	-2.18907	0.018628	1.65092
TMPO	11.491	1.01636e-27	0.549159	6.31041	534	58	-0.362684	0.341747	-1.94273	0.115002	-0.911843	0.380403	-1.86193	-0.127554	1.64919
RAB26	10.8459	4.07482e-25	0.579929	6.28987	534	58	0.018722	0.379695	-1.45479	1.4159	-0.561207	0.447379	-1.75073	0.009724	1.64746
PAICS	11.6071	3.37877e-28	0.541335	6.28333	534	58	-0.439881	0.335322	-1.80441	0.229537	-0.981216	0.355638	-1.73442	0.050619	1.64573
METRN	8.34311	5.13703e-16	0.7528	6.28069	534	58	0.216988	0.673499	-2.93989	3.14525	-0.535812	0.409033	-1.63738	0.081247	1.64401
AGMAT	8.26071	9.56037e-16	0.757006	6.25341	534	58	-1.94133	0.674293	-3.56107	-0.067239	-2.69834	0.544144	-3.51918	-0.321737	1.64229
CKAP5	16.9612	0	0.366368	6.21405	534	58	-0.121813	0.151743	-1.02255	0.249634	-0.488181	0.193265	-0.980764	0.007115	1.64057
HIST1H1C	6.98024	7.95453e-12	0.890056	6.2128	534	58	-0.509133	0.931939	-5.00302	3.05404	-1.39919	0.826717	-3.18989	0.572641	1.63886
PROC	9.36934	1.52985e-19	0.663092	6.21274	534	58	-2.03351	0.500551	-3.40429	0.000524	-2.69661	0.607889	-3.49708	-0.020072	1.63715
OAS2	7.85063	1.95976e-14	0.790894	6.20902	534	58	1.00567	0.760546	-0.180841	3.0328	0.214771	0.295368	-0.065551	1.53712	1.63545
PKD2L1	6.8807	1.52478e-11	0.901184	6.20077	534	58	1.55925	0.925314	-0.096045	4.80385	0.658067	1.13275	-0.057873	5.23277	1.63374
SPP1	7.11135	3.3375e-12	0.871844	6.19998	534	58	-0.013798	0.885044	-3.17561	2.84785	-0.885642	0.902738	-3.51295	0.10892	1.63205
TPD52	8.87388	8.41098e-18	0.697151	6.18643	534	58	0.528921	0.564503	-0.300378	2.65004	-0.16823	0.602135	-1.92693	0.530574	1.63035
FXYD3	7.80318	2.75817e-14	0.791888	6.17925	534	58	0.939873	0.6957	-2.58225	3.49037	0.147985	1.02532	-3.14785	1.41658	1.62866
OAZ3	8.21855	1.31127e-15	0.748051	6.1479	534	58	1.21407	0.683614	-0.106825	3.36053	0.466015	0.341271	-0.040244	1.18965	1.62697
MAGIX	9.08299	1.58054e-18	0.675783	6.13813	534	58	0.846622	0.561856	-0.100146	3.41357	0.170839	0.213877	-0.092834	0.991306	1.62529
NAT1	5.03026	6.5097e-07	1.21722	6.12294	534	58	2.07835	1.8189	-1.64713	5.69378	0.861123	0.87903	-0.060482	3.22775	1.62361
TTC39A	6.74046	3.76441e-11	0.90808	6.12088	534	58	1.47321	0.978717	-1.55335	3.71103	0.565125	0.933581	-1.41519	2.79456	1.62193
HIST1H2BJ	14.1398	2.6573e-39	0.431418	6.10018	534	58	-0.139822	0.210298	-1.25855	0.518313	-0.57124	0.300952	-1.1147	0.112839	1.62026
TSEN54	18.2495	0	0.333651	6.08895	534	58	-0.067147	0.11339	-0.528741	0.517561	-0.400798	0.246549	-1.03978	0.162962	1.61859
FANCD2	12.3413	2.73296e-31	0.493245	6.08727	534	58	-0.262794	0.26824	-1.24036	0.760025	-0.756039	0.438416	-2.01433	-0.026083	1.61693
INTS7	19.0836	0	0.318542	6.07893	534	58	-0.059455	0.112272	-0.626761	0.621967	-0.377997	0.181698	-0.850841	0.080031	1.61526
GALNT5	7.29358	9.76687e-13	0.832222	6.06988	534	58	-1.023	0.84029	-3.62764	1.99952	-1.85522	0.669324	-3.07937	-0.048123	1.61361
REEP4	13.9538	1.90115e-38	0.434672	6.06534	534	58	-0.157417	0.209397	-1.22432	0.236287	-0.592089	0.339818	-1.47987	0.131613	1.61195
GDF11	9.5929	2.38337e-20	0.631237	6.05539	534	58	-0.785234	0.481281	-2.68377	0.016511	-1.41647	0.422928	-2.26709	0.004886	1.6103
BMPR1B	5.19485	2.82573e-07	1.16503	6.05214	534	58	1.4544	1.70074	-0.332373	5.37411	0.289373	0.434509	-0.069515	1.89476	1.60865
FAM195A	15.7461	0	0.383939	6.04554	534	58	-0.094259	0.158345	-0.947356	0.299018	-0.478198	0.295813	-1.12126	0.364546	1.60701
ARFGAP1	15.7332	0	0.384082	6.04285	534	58	-0.142115	0.162837	-0.82184	0.529665	-0.526197	0.273462	-1.27525	-0.000497	1.60536
IFI6	6.86229	1.71831e-11	0.88012	6.03964	534	58	1.00719	0.970042	-0.443431	3.57126	0.127068	0.32985	-0.170236	1.90204	1.60373
BASP1	9.06572	1.81653e-18	0.665342	6.0318	534	58	-0.613075	0.521327	-2.17989	0.340862	-1.27842	0.612714	-3.04162	2.3e-05	1.60209
XPO5	14.6557	1.06275e-41	0.411129	6.02537	534	58	-0.156118	0.202542	-0.938555	1.33942	-0.567247	0.206281	-1.34143	-0.09856	1.60046
ESPL1	13.5609	1.16357e-36	0.441315	5.98462	534	58	-0.22487	0.22728	-1.14966	0.005467	-0.666185	0.30081	-1.50025	0.116674	1.59883
MTL5	8.34014	5.25383e-16	0.711709	5.93575	534	58	0.586092	0.623196	-0.857253	3.25952	-0.125617	0.558464	-2.43157	1.45867	1.59721
CEP85	12.0302	5.76219e-30	0.488075	5.87163	534	58	-0.371931	0.289176	-1.58548	0.068976	-0.860006	0.330772	-1.74372	0.002133	1.59559
TEX19	6.91522	1.2178e-11	0.846544	5.85404	534	58	-2.33571	0.905106	-4.03396	1.67254	-3.18226	0.674568	-4.13245	-0.01673	1.59397
GINS4	7.91374	1.24086e-14	0.739553	5.85263	534	58	-1.45065	0.691033	-3.14366	0.306841	-2.1902	0.513846	-3.08121	-0.731346	1.59235
TTYH3	13.9388	2.22699e-38	0.419745	5.85075	534	58	-0.130593	0.193823	-1.11706	0.550322	-0.550338	0.373876	-1.89924	0.546175	1.59074
SLAMF8	7.67713	6.7839e-14	0.76183	5.84867	534	58	1.88583	0.730121	0.010254	3.64556	1.124	0.589845	-0.019512	2.50183	1.58913
HIST1H2BH	11.9859	8.86092e-30	0.48683	5.8351	534	58	0.009005	0.293263	-1.31429	1.3304	-0.477825	0.298628	-1.02721	0.067161	1.58753
SMC2	9.13986	9.98193e-19	0.637085	5.82287	534	58	-0.74525	0.513727	-2.53873	0.021227	-1.38234	0.404073	-2.42034	-0.269588	1.58593
C1QTNF6	13.8363	6.54545e-38	0.420679	5.82066	534	58	-0.011748	0.215437	-1.2874	1.10402	-0.432427	0.258044	-1.11671	0.009223	1.58433
SHMT2	12.2829	4.85887e-31	0.473709	5.81853	534	58	-0.330025	0.272222	-1.21275	0.141865	-0.803734	0.335436	-1.74274	-0.182992	1.58274
GPR19	9.16599	8.07607e-19	0.634036	5.81157	534	58	-0.593915	0.512098	-2.12473	1.29953	-1.22795	0.372751	-1.93103	0.00281	1.58114
RIBC2	8.85831	9.51485e-18	0.6556	5.80751	534	58	0.185838	0.530188	-2.58926	2.87746	-0.469762	0.581097	-2.74507	0.037308	1.57955
ZBED2	6.01382	3.17847e-09	0.962186	5.78641	534	58	0.946918	1.20762	-1.02343	4.55201	-0.015268	0.475006	-0.957545	2.62602	1.57797
SLC2A1	10.7595	8.94094e-25	0.53676	5.77528	534	58	-0.247947	0.345763	-1.75084	1.21895	-0.784707	0.479374	-1.99886	0.060437	1.57639
MCM6	11.1665	2.13081e-26	0.516008	5.762	534	58	-0.336377	0.334588	-1.78567	0.38979	-0.852385	0.331003	-1.49685	0.006621	1.57481
CHAF1A	10.5538	5.70885e-24	0.545842	5.76072	534	58	-0.598398	0.382187	-1.77956	0.004519	-1.14424	0.287592	-1.65574	-0.017893	1.57323
RAMP1	6.60224	9.03847e-11	0.872356	5.7595	534	58	0.805259	0.991995	-1.26456	3.47001	-0.067097	0.502557	-1.37577	1.9136	1.57166
TUBA1C	13.3223	1.3735e-35	0.432214	5.75808	534	58	-0.223608	0.226337	-1.05628	0.143012	-0.655822	0.301587	-1.37316	0.002742	1.57009
HPRT1	12.5069	5.2925e-32	0.459866	5.75151	534	58	-0.212386	0.249352	-1.21096	0.328526	-0.672252	0.388228	-2.02197	-0.025619	1.56852
HIST1H2BL	11.5581	5.38192e-28	0.495052	5.72188	534	58	-0.04619	0.304168	-1.39343	1.1141	-0.541242	0.358239	-1.54245	0.110121	1.56696
MXD3	12.3893	1.69958e-31	0.459575	5.69383	534	58	-0.239907	0.258877	-1.23396	0.026008	-0.699482	0.344203	-1.38608	0.420558	1.5654
B4GALNT4	10.0174	6.41326e-22	0.567819	5.68807	534	58	-0.140813	0.328192	-2.83879	0.729322	-0.708632	0.856015	-2.8336	2.61064	1.56384
AIM1L	13.1952	5.06951e-35	0.428944	5.65999	534	58	-0.063509	0.235706	-0.805767	1.72045	-0.492453	0.229677	-0.930277	0.00294	1.56228
HIST1H1E	9.13021	1.07929e-18	0.61803	5.64275	534	58	-0.133968	0.470353	-1.85152	2.0938	-0.751998	0.642338	-1.95873	2.1904	1.56073
ALG3	16.2016	0	0.348177	5.64103	534	58	-0.121739	0.143673	-0.768443	0.043291	-0.469916	0.238909	-0.987547	0.476805	1.55919
MANEAL	8.98468	3.48087e-18	0.625831	5.62289	534	58	-0.266755	0.497969	-3.1928	0.960617	-0.892586	0.55559	-2.16615	-0.060243	1.55764
FZD2	10.8797	2.99444e-25	0.515095	5.60407	534	58	-0.271528	0.338741	-1.73133	0.256752	-0.786623	0.375349	-1.55904	0.045128	1.5561
MLLT11	8.04708	4.67998e-15	0.69529	5.59506	534	58	-0.871674	0.61726	-2.51867	1.92195	-1.56696	0.692825	-3.23888	-0.021688	1.55456
SLC25A39	15.8171	0	0.353061	5.5844	534	58	-0.111223	0.150043	-1.51344	0.21533	-0.464284	0.243521	-1.09223	0.063581	1.55302
SLC19A1	12.4004	1.52268e-31	0.448232	5.55827	534	58	-0.179317	0.252546	-1.16623	0.640566	-0.627549	0.333399	-1.42873	-0.014371	1.55149
MARVELD2	8.92572	5.57217e-18	0.622465	5.55595	534	58	0.717981	0.490188	-0.173106	2.31853	0.095516	0.621966	-1.98666	1.24857	1.54996
H2AFZ	12.7913	3.07019e-33	0.434343	5.55582	534	58	-0.204029	0.234834	-1.2543	0.153528	-0.638372	0.32973	-1.47485	-0.002648	1.54843
HIST1H2BE	10.7304	1.16405e-24	0.517716	5.5553	534	58	-0.053972	0.333287	-1.42291	1.18617	-0.571688	0.471055	-1.66943	1.19634	1.5469
EPS8L1	8.74918	2.24811e-17	0.633212	5.54009	534	58	0.503094	0.506357	-1.38176	2.67668	-0.130118	0.66257	-1.96345	0.843203	1.54538
RFC2	13.329	1.28212e-35	0.415074	5.53251	534	58	-0.217133	0.219829	-1.23055	0.16829	-0.632207	0.270682	-2.14717	-0.231956	1.54387
LRRC56	8.6955	3.42175e-17	0.635804	5.52863	534	58	0.513755	0.539739	-1.06406	1.99101	-0.122049	0.413685	-1.49428	0.474148	1.54235
NOP2	12.4179	1.28044e-31	0.444474	5.51945	534	58	-0.275291	0.256043	-1.27186	0.508171	-0.719765	0.284172	-1.54841	0.005998	1.54084
PLA2G10	6.39886	3.19135e-10	0.862387	5.51829	534	58	0.882704	1.02082	-0.776792	3.69115	0.020317	0.302906	-0.707228	1.36082	1.53933
POLR3K	15.8836	0	0.345735	5.49152	534	58	-0.099196	0.149915	-1.10184	0.51531	-0.444931	0.21545	-0.924507	0.01164	1.53782
DNASE1L2	8.9624	4.15944e-18	0.612619	5.49053	534	58	-0.60907	0.500351	-2.453	1.03227	-1.22169	0.434986	-1.96848	0.001999	1.53631
SPATS2	18.8002	0	0.291957	5.48885	534	58	-0.069437	0.102161	-0.863157	0.445373	-0.361394	0.18167	-0.783646	-0.066596	1.53481
HIST1H4I	12.0425	5.11346e-30	0.453796	5.46482	534	58	-0.199001	0.265092	-1.34861	0.777716	-0.652797	0.334448	-1.24753	0.031158	1.53331
RRP12	18.4821	0	0.29556	5.46257	534	58	-0.051348	0.082844	-0.735224	0.196956	-0.346908	0.2726	-1.04877	0.004024	1.53182
GMPS	11.3121	5.47704e-27	0.482454	5.45758	534	58	-0.333631	0.307957	-1.38547	0.573126	-0.816085	0.313392	-1.42564	-0.124663	1.53033
SIM2	6.58843	9.85641e-11	0.824722	5.43363	534	58	-0.308418	0.93565	-2.66666	2.85252	-1.13314	0.547096	-2.38512	0.003204	1.52884
CACNG1	5.89521	6.29906e-09	0.918992	5.41765	534	58	0.903142	1.1774	-1.6993	4.1376	-0.01585	0.44392	-1.32034	1.72269	1.52735
GEN1	11.5289	7.10041e-28	0.469861	5.41699	534	58	-0.286936	0.279548	-1.61811	0.284576	-0.756797	0.410758	-1.56734	-0.008729	1.52586
KIAA1257	6.25994	7.4143e-10	0.863899	5.40795	534	58	0.88437	1.04634	-1.47949	3.77511	0.020471	0.275703	-0.758695	0.999071	1.52438
NOXO1	6.12467	1.66002e-09	0.87886	5.38273	534	58	1.05817	1.0759	-0.867318	4.90207	0.179314	0.571315	-1.03125	2.40227	1.5229
PGK1	11.1805	1.87039e-26	0.481211	5.38019	534	58	-0.417663	0.307115	-1.38083	0.115622	-0.898874	0.348127	-1.63542	0.074044	1.52143
MSR1	6.33476	4.71752e-10	0.849296	5.38009	534	58	2.3825	0.969115	-0.144732	5.28963	1.53321	0.975507	0.035249	3.8267	1.51995
FANCB	8.57374	8.80822e-17	0.626256	5.36936	534	58	-0.799474	0.534275	-2.88707	1.05188	-1.42573	0.469102	-2.33001	0.033035	1.51848
IL21R	9.53143	3.98618e-20	0.559726	5.33499	534	58	0.072983	0.429301	-1.00416	2.10025	-0.486743	0.379656	-1.27864	1.07189	1.51701
SKA2	9.82641	3.30668e-21	0.542537	5.33119	534	58	-0.417061	0.392342	-1.72152	0.894299	-0.959598	0.459779	-1.68763	-0.056291	1.51555
RBL1	9.88175	2.06056e-21	0.538794	5.32422	534	58	-0.539074	0.394788	-1.78769	0.560292	-1.07787	0.390529	-1.75725	0.00239	1.51409
SSX2IP	11.1668	2.12423e-26	0.476375	5.3196	534	58	-0.193074	0.270015	-1.28747	0.882889	-0.669449	0.551143	-2.14293	0.000551	1.51263
CADPS	8.12695	2.59421e-15	0.654212	5.31675	534	58	-0.559643	0.579942	-2.90904	3.56274	-1.21385	0.603475	-2.46379	0.059814	1.51117
MXRA5	6.82749	2.15228e-11	0.775647	5.29572	534	58	1.87811	0.840549	-0.844324	3.82225	1.10247	0.618594	-0.913368	2.23855	1.50971
THBS1	7.73565	4.47345e-14	0.680628	5.2651	534	58	1.28812	0.656441	-0.106229	3.08016	0.60749	0.403549	0.012153	1.78518	1.50826
HIST1H3F	16.1771	0	0.325345	5.26315	534	58	-0.00418	0.13624	-0.55976	1.16539	-0.329525	0.213232	-0.843106	0.050079	1.50681
AP1S1	9.96223	1.03236e-21	0.527013	5.25022	534	58	-0.432527	0.383259	-1.92886	0.018859	-0.95954	0.376789	-2.0089	-0.122946	1.50537
PTBP1	17.9389	0	0.292361	5.24463	534	58	-0.061888	0.095236	-0.699241	0.286826	-0.354249	0.242956	-1.12034	0.039525	1.50392
TRPA1	5.18879	2.91499e-07	1.00944	5.23779	534	58	-2.30868	1.44526	-5.36058	4.69828	-3.31813	0.981493	-4.79806	-0.216374	1.50248
GALE	14.1913	1.53887e-39	0.368006	5.22247	534	58	-0.097896	0.178978	-1.30855	0.592268	-0.465902	0.254211	-0.998719	-0.007842	1.50104
FGFR1OP	12.5327	4.09406e-32	0.415914	5.21253	534	58	-0.095562	0.232918	-1.21542	2.01968	-0.511476	0.298519	-1.23872	-0.004611	1.49961
CCDC150	7.18643	2.01765e-12	0.724901	5.20945	534	58	-1.32826	0.739576	-3.0536	0.400712	-2.05316	0.628784	-3.04541	-0.123515	1.49817
TOMM34	14.6466	1.17149e-41	0.35501	5.1997	534	58	-0.148106	0.161782	-0.89233	0.254687	-0.503116	0.270934	-1.14365	-0.000815	1.49674
MEX3A	7.48213	2.66838e-13	0.694667	5.19759	534	58	-0.012427	0.647938	-2.32051	2.32587	-0.707094	0.861542	-3.08936	0.10857	1.49531
HOXC12	5.36268	1.17868e-07	0.968957	5.1962	534	58	0.378987	1.35917	-2.64145	5.28725	-0.58997	0.636561	-2.51834	0.34546	1.49389
TOMM40	14.7277	4.87932e-42	0.351157	5.17173	534	58	-0.147602	0.157588	-0.983127	0.400627	-0.498759	0.275033	-1.23989	0.563283	1.49246
FOXRED2	11.7154	1.20226e-28	0.440948	5.16586	534	58	-0.243192	0.267051	-1.24757	0.342416	-0.68414	0.316693	-1.4073	-0.001423	1.49104
SNRPE	13.8498	5.68171e-38	0.372148	5.15418	534	58	-0.118434	0.171116	-1.07722	0.482017	-0.490582	0.342334	-1.14553	0.017637	1.48963
COX6C	6.44007	2.47798e-10	0.796699	5.1308	534	58	0.606017	0.937636	-0.881183	4.36869	-0.190682	0.258346	-0.98395	0.183379	1.48821
CCDC167	15.4685	1.4013e-45	0.331625	5.12974	534	58	-0.00307	0.150061	-0.868254	1.34494	-0.334695	0.195782	-0.95939	5.2e-05	1.4868
CLCN2	13.4809	2.66751e-36	0.380356	5.12755	534	58	-0.04985	0.200032	-0.964357	1.97471	-0.430206	0.238605	-0.867474	-0.001346	1.48539
DPP9	17.0586	0	0.29876	5.09641	534	58	-0.03513	0.104794	-0.598088	1.04822	-0.33389	0.251828	-1.1987	0.002831	1.48398
BGN	8.4984	1.57326e-16	0.599659	5.09614	534	58	0.693249	0.517974	-0.416147	2.08435	0.09359	0.432933	-0.33447	3.0142	1.48257
GK	11.8893	2.25877e-29	0.427955	5.08806	534	58	-0.179468	0.251252	-1.33372	0.466407	-0.607423	0.333673	-1.63163	-0.037892	1.48117
APOBR	7.82024	2.4398e-14	0.650147	5.0843	534	58	1.09498	0.622175	-0.156341	3.1613	0.444828	0.350943	-0.093167	1.62068	1.47977
SUSD4	6.2995	5.8411e-10	0.804462	5.06771	534	58	0.896683	0.952092	-1.55191	3.70535	0.092221	0.595728	-1.80099	1.19332	1.47837
TCF19	10.8985	2.52176e-25	0.464747	5.06503	534	58	-0.269962	0.310976	-1.41575	1.023	-0.734709	0.283666	-1.33811	0.039426	1.47698
HIST1H2AE	7.79112	3.00778e-14	0.649517	5.06046	534	58	0.031423	0.592238	-2.4573	2.58549	-0.618094	0.69558	-2.10508	2.00151	1.47558
RHCE	7.42435	3.98235e-13	0.680099	5.04929	534	58	-1.40684	0.675739	-2.99924	0.050933	-2.08693	0.523755	-3.60088	-0.732847	1.47419
C19orf48	10.3478	3.57041e-23	0.486019	5.02922	534	58	-0.346607	0.303315	-1.22244	0.359507	-0.832626	0.578236	-2.22892	0.591285	1.4728
DLX4	8.34359	5.11843e-16	0.601438	5.01815	534	58	-0.612773	0.532686	-2.16658	0.532774	-1.21421	0.400627	-2.09611	-0.076498	1.47142
ELF3	8.55271	1.03606e-16	0.586594	5.01697	534	58	0.62598	0.475157	-0.190122	2.2775	0.039386	0.660444	-1.87415	0.979118	1.47003
KIAA1211	10.584	4.35781e-24	0.473867	5.01539	534	58	0.040084	0.324246	-0.970021	2.06713	-0.433783	0.320028	-1.50699	0.005985	1.46865
SCG2	6.77755	2.96843e-11	0.739945	5.01502	534	58	-1.49204	0.776229	-3.16236	3.07818	-2.23199	0.905835	-3.47475	0.022081	1.46728
PTK6	8.59521	7.46072e-17	0.582023	5.00261	534	58	0.539501	0.511505	-0.58288	2.36312	-0.042522	0.191155	-0.577014	0.645444	1.4659
FBXL16	6.11197	1.78911e-09	0.817463	4.99631	534	58	0.233673	0.928963	-3.98879	2.55529	-0.58379	1.27187	-4.13785	0.34845	1.46453
CDC25B	8.93146	5.32294e-18	0.558122	4.98485	534	58	-0.528718	0.461147	-2.22277	0.813248	-1.08684	0.355134	-2.19051	-0.166567	1.46315
PRAME	4.86782	1.45039e-06	1.02048	4.96752	534	58	-3.05464	1.56654	-5.47254	0.441235	-4.07512	0.922943	-7.08238	-0.033043	1.46178
FGD3	6.55291	1.23102e-10	0.752837	4.93327	534	58	0.880914	0.870254	-0.445462	3.3807	0.128077	0.256409	-0.166266	1.29286	1.46042
LRRC8E	9.47064	6.61388e-20	0.520898	4.93324	534	58	0.644805	0.396531	-0.639555	2.0852	0.123907	0.40978	-1.09324	0.964774	1.45905
AK8	6.95081	9.6495e-12	0.709057	4.92852	534	58	1.15706	0.763	-0.392385	3.27527	0.448004	0.437609	-0.040948	1.41617	1.45769
MYO1G	9.14163	9.83984e-19	0.538756	4.92511	534	58	-0.578448	0.419919	-1.94613	0.622327	-1.1172	0.481686	-2.07424	0.000576	1.45633
NREP	10.9303	1.88462e-25	0.450157	4.92034	534	58	-0.16433	0.2916	-1.50111	1.30464	-0.614487	0.3513	-1.55122	-0.019236	1.45497
ARHGAP39	8.84535	1.05421e-17	0.554101	4.90122	534	58	0.550498	0.473462	-0.190781	2.4156	-0.003603	0.170056	-0.735127	0.611329	1.45362
TFRC	6.93964	1.03817e-11	0.704009	4.88557	534	58	-0.9998	0.746551	-3.27824	0.694304	-1.70381	0.60136	-2.83746	-0.65159	1.45227
RAE1	13.8433	6.08253e-38	0.352373	4.87801	534	58	-0.134297	0.180323	-0.781671	1.27541	-0.48667	0.216374	-1.05512	-0.023529	1.45092
PHTF1	14.1368	2.74302e-39	0.344956	4.87659	534	58	-0.094947	0.151929	-1.17089	0.481055	-0.439903	0.326494	-1.331	-0.003036	1.44957
C1orf172	7.36073	6.17115e-13	0.662203	4.8743	534	58	1.32885	0.424885	-0.019071	3.17931	0.666642	1.6416	-3.98311	3.32769	1.44822
BARD1	12.7416	5.0645e-33	0.379902	4.84055	534	58	-0.104707	0.179019	-1.11403	0.436251	-0.484609	0.42631	-1.79702	0.006213	1.44688
TRPM2	8.00343	6.4489e-15	0.60037	4.80502	534	58	0.663951	0.568858	-0.389832	2.6088	0.063581	0.146076	-0.093997	0.716064	1.44554
RCC2	17.4135	0	0.274599	4.78174	534	58	-0.032076	0.088023	-0.457791	0.629593	-0.306675	0.249422	-0.816273	0.053823	1.4442
HIST1H2AI	10.0654	4.23092e-22	0.474859	4.77966	534	58	0.063045	0.345406	-1.6266	2.23316	-0.411814	0.299449	-0.983295	0.059413	1.44286
FAM83H	9.53271	3.94374e-20	0.500699	4.77302	534	58	0.377625	0.385902	-0.155692	1.80529	-0.123074	0.318504	-1.10082	0.272846	1.44153
ADORA3	6.97539	8.21198e-12	0.683928	4.77067	534	58	2.10325	0.709257	0.205802	4.24712	1.41932	0.708616	0.01504	3.3385	1.44019
ZFP69B	9.78376	4.75466e-21	0.4861	4.75589	534	58	-0.324994	0.331825	-1.47681	2.62792	-0.811094	0.554244	-4.07105	-0.096619	1.43887
CHML	9.23136	4.74428e-19	0.514235	4.74709	534	58	-0.322118	0.409371	-3.00512	0.996109	-0.836353	0.33667	-1.56494	-3.8e-05	1.43754
BSPRY	6.87553	1.57685e-11	0.689596	4.74134	534	58	1.3017	0.701144	-0.102246	3.41552	0.612102	0.922309	-1.91849	2.01887	1.43621
RMI1	12.8669	1.43135e-33	0.36848	4.74121	534	58	-0.09379	0.181847	-1.2252	0.902023	-0.46227	0.36729	-1.33629	0.019426	1.43489
RHPN1-AS1	8.48206	1.78331e-16	0.558047	4.73339	534	58	0.36767	0.491828	-0.461465	2.04588	-0.190377	0.286532	-0.942451	0.788815	1.43357
SLC7A5	8.00675	6.29371e-15	0.591062	4.73249	534	58	-0.754297	0.542571	-2.14307	0.949612	-1.34536	0.445322	-2.45607	0.16861	1.43225
PARP9	7.40108	4.67609e-13	0.639092	4.72997	534	58	1.47895	0.644259	-0.125425	2.9717	0.839854	0.395839	-0.139	1.82621	1.43093
FAM196A	4.15225	3.77808e-05	1.13899	4.72938	534	58	1.8311	2.05762	-0.136801	7.52749	0.692106	1.07606	-0.14809	4.25121	1.42962
NELL2	4.87643	1.39086e-06	0.967938	4.72008	534	58	0.95145	1.50779	-2.31011	6.48534	-0.016488	0.278308	-1.08647	0.919983	1.4283
XRCC2	8.5444	1.10456e-16	0.551855	4.71527	534	58	-0.772082	0.467872	-2.23894	0.001321	-1.32394	0.460463	-2.18044	0.014186	1.427
MFAP2	9.44644	8.08595e-20	0.497037	4.69523	534	58	0.12772	0.38717	-1.4833	1.81966	-0.369317	0.312287	-1.25438	0.066242	1.42569
CDKN2A	6.76403	3.23737e-11	0.69381	4.69295	534	58	-0.381318	0.755227	-2.80641	2.08479	-1.07513	0.603497	-2.47708	-0.002394	1.42438
PKP3	9.53534	3.85821e-20	0.490534	4.67741	534	58	0.269014	0.318765	-0.32103	1.63822	-0.22152	0.694977	-2.39397	0.419297	1.42308
IER5L	11.2994	6.16993e-27	0.413057	4.6673	534	58	0.060728	0.245738	-1.40592	1.81423	-0.352329	0.398732	-1.75024	0.056537	1.42178
GATA3	5.70719	1.81968e-08	0.817107	4.66338	534	58	0.557795	1.05657	-4.73878	2.66259	-0.259312	0.813391	-2.76429	0.505133	1.42048
TMEM241	8.83548	1.13971e-17	0.526977	4.6561	534	58	0.671434	0.448981	-0.687827	2.08105	0.144457	0.203508	-0.099591	0.935672	1.41918
GAPDH	10.352	3.44049e-23	0.447489	4.6324	534	58	-0.355926	0.313266	-1.46214	0.33717	-0.803415	0.307017	-1.63678	0.079238	1.41788
AMZ1	6.13009	1.6077e-09	0.755264	4.62984	534	58	0.179769	0.907807	-2.52991	3.08201	-0.575495	0.717023	-2.33794	0.766187	1.41659
SYNE4	7.8522	1.93762e-14	0.58929	4.62723	534	58	1.08711	0.517984	-1.18965	2.62384	0.497816	0.735579	-1.44152	1.58022	1.4153
REPS2	6.04742	2.61303e-09	0.763399	4.6166	534	58	0.923313	0.958493	-0.963421	3.97382	0.159914	0.196991	-0.532627	0.669648	1.41401
CCL7	5.35859	1.20438e-07	0.85681	4.59129	534	58	0.845453	1.21061	-1.90606	4.53666	-0.011357	0.375058	-1.15696	1.94863	1.41272
ZNF469	6.01752	3.11066e-09	0.762238	4.58678	534	58	1.76087	0.948864	-0.158576	4.25079	0.998628	0.519637	-0.02827	2.10869	1.41144
FAM110A	8.46942	1.96448e-16	0.540067	4.57405	534	58	0.665979	0.477272	-0.1218	2.47244	0.125912	0.268248	-0.406936	1.72747	1.41016
CRIP1	6.16742	1.28875e-09	0.740647	4.56788	534	58	1.28919	0.896589	-1.02924	3.3905	0.548542	0.541195	-0.199765	2.39734	1.40888
HIST1H2BK	8.13929	2.36722e-15	0.559829	4.55661	534	58	-0.200766	0.502627	-2.90141	1.29736	-0.760595	0.44672	-1.55657	0.975873	1.4076
DTYMK	13.2005	4.80079e-35	0.343823	4.53863	534	58	-0.159199	0.187601	-1.02802	0.336556	-0.503022	0.195663	-0.89163	-0.006629	1.40632
KIAA1244	6.95622	9.31328e-12	0.651873	4.53457	534	58	1.00238	0.696768	-0.957883	3.11066	0.350508	0.46462	-0.564381	1.99384	1.40505
IRF6	7.14443	2.67518e-12	0.633563	4.52644	534	58	2.81359	0.585497	0.200983	4.37578	2.18003	1.0262	-0.045995	3.44376	1.40377
SMC6	12.0366	5.41425e-30	0.375619	4.52117	534	58	-0.240285	0.221539	-1.21046	0.171965	-0.615904	0.261591	-1.20578	-0.05371	1.4025
SLC39A11	7.40739	4.47708e-13	0.609773	4.51682	534	58	0.79061	0.619148	-0.217908	2.49356	0.180837	0.291726	-0.052168	1.68557	1.40124
KLHDC9	6.17504	1.2317e-09	0.729845	4.50682	534	58	1.18133	0.894073	-2.10028	3.21583	0.451481	0.300319	-0.126879	1.02809	1.39997
AQP9	4.84613	1.61142e-06	0.924922	4.48229	534	58	1.81896	1.40241	-0.235869	5.53573	0.894035	1.15565	-0.029455	4.32336	1.39871
CDCP1	8.2183	1.31375e-15	0.545353	4.48188	534	58	0.604201	0.48475	-1.04876	1.88977	0.058848	0.43279	-1.76844	0.757054	1.39744
TMEM92	8.09411	3.30824e-15	0.55371	4.48179	534	58	-0.502331	0.496763	-2.39041	2.17429	-1.05604	0.476154	-1.73466	0.001301	1.39618
C1orf210	7.75599	3.86847e-14	0.577436	4.47859	534	58	1.19552	0.54222	-0.075944	2.76865	0.618084	0.502449	-0.382914	1.6952	1.39492
LETM1	12.0981	2.9723e-30	0.370104	4.47757	534	58	-0.151663	0.204987	-1.14101	0.53619	-0.521767	0.337458	-1.24525	-0.000757	1.39367
ATAD3A	10.4933	9.8087e-24	0.424801	4.45756	534	58	-0.317269	0.291275	-1.36132	0.42728	-0.74207	0.306874	-1.42691	0.040539	1.39241
ESRP2	9.48006	6.11544e-20	0.469949	4.45515	534	58	0.079082	0.268021	-0.732651	1.98603	-0.390867	0.811818	-2.82604	0.051059	1.39116
RAD1	14.4874	6.50062e-41	0.307091	4.44896	534	58	-0.127093	0.14158	-1.13062	0.195855	-0.434184	0.236392	-0.984384	0.006247	1.38991
RUVBL1	15.3624	4.2039e-45	0.289056	4.44061	534	58	-0.093206	0.127209	-0.994655	0.258815	-0.382262	0.201006	-0.896973	-0.073413	1.38866
WT1-AS	6.31684	5.25924e-10	0.701864	4.43356	534	58	-1.08092	0.815506	-2.70683	2.45051	-1.78279	0.683123	-3.41944	0.007545	1.38742
CERS6	7.85553	1.89162e-14	0.563994	4.43047	534	58	0.704815	0.539653	-0.813813	2.41783	0.140821	0.261127	-0.091178	1.18792	1.38617
TBC1D7	9.78109	4.86406e-21	0.452564	4.42657	534	58	-0.506838	0.339516	-1.57381	0.085907	-0.959402	0.285397	-1.60801	-0.110585	1.38493
LRR1	10.3741	2.82819e-23	0.426522	4.42479	534	58	-0.334099	0.294558	-1.41823	0.254303	-0.760621	0.322585	-1.43022	-0.095681	1.38369
MMP12	4.58759	5.47957e-06	0.962279	4.41454	534	58	0.863224	1.57773	-1.72784	6.48471	-0.099055	0.741624	-1.51745	4.07171	1.38245
MNX1	5.89974	6.13789e-09	0.747996	4.41298	534	58	-0.972726	0.942429	-3.10222	1.32378	-1.72072	0.632143	-3.02354	-0.091186	1.38122
KIF20B	8.22172	1.28057e-15	0.534986	4.39851	534	58	-0.564667	0.467763	-2.45002	0.122905	-1.09965	0.496898	-2.22515	-0.128015	1.37998
ALDOAP2	10.6701	2.00797e-24	0.41159	4.3917	534	58	-0.144696	0.25367	-1.31165	1.37389	-0.556286	0.451744	-1.85361	0.004405	1.37875
LAMP3	4.93932	1.02218e-06	0.886679	4.37959	534	58	1.20299	1.34951	-1.821	5.51882	0.316313	0.649144	-0.947	3.14047	1.37752
C2orf54	5.23238	2.32865e-07	0.833707	4.36227	534	58	0.824745	1.19544	-2.82398	3.92931	-0.008962	0.620698	-2.15084	2.37701	1.37629
CAPN9	6.01556	3.14637e-09	0.723411	4.35172	534	58	0.064347	0.894254	-2.68656	3.84148	-0.659064	0.594692	-2.10616	0.308912	1.37506
LSR	8.94321	4.84723e-18	0.486517	4.35103	534	58	0.469054	0.40903	-0.122056	2.09788	-0.017463	0.195398	-0.590783	0.42204	1.37384
GRHL2	6.86912	1.6438e-11	0.632865	4.34723	534	58	1.47651	0.587983	-0.05472	3.23648	0.843643	1.16784	-2.4205	3.02507	1.37261
CEACAM20	9.77137	5.28291e-21	0.444345	4.34186	534	58	-0.245437	0.318112	-1.55438	0.631046	-0.689782	0.416613	-1.73051	-0.020069	1.37139
VARS	10.0558	4.59759e-22	0.431734	4.34145	534	58	-0.348209	0.2905	-1.84577	0.006951	-0.779943	0.457254	-1.89721	0.039335	1.37017
BRCA1	7.89953	1.37564e-14	0.549144	4.33798	534	58	-0.622035	0.515845	-2.70733	0.003612	-1.17118	0.358761	-1.75579	0.000876	1.36896
GABPB2	12.4392	1.03668e-31	0.348386	4.33366	534	58	-0.177151	0.196079	-0.893805	0.567411	-0.525537	0.255465	-1.07295	-0.042624	1.36774
NUP155	9.39476	1.24027e-19	0.460911	4.33015	534	58	-0.578719	0.360101	-1.51702	0.080089	-1.03963	0.301461	-1.55367	-0.013467	1.36653
OCLN	7.84286	2.07283e-14	0.549674	4.31102	534	58	0.499577	0.508964	-0.897148	2.35171	-0.050097	0.487577	-1.55309	0.814248	1.36531
EMC9	13.6203	6.27115e-37	0.315926	4.303	534	58	-0.109011	0.164188	-0.920694	0.980137	-0.424937	0.198187	-0.900002	0.049715	1.3641
ERBB3	9.37432	1.46835e-19	0.458905	4.30192	534	58	0.281997	0.331748	-0.379635	1.48107	-0.176908	0.518286	-1.71975	0.351542	1.3629
MSI2	11.4511	1.48321e-27	0.37541	4.29884	534	58	-0.042284	0.236715	-1.14658	1.55553	-0.417694	0.240967	-1.08254	0.051052	1.36169
KLHDC7B	5.17478	3.13215e-07	0.830413	4.29721	534	58	1.1151	1.21061	-0.125004	5.40084	0.284683	0.490843	-0.354532	2.01137	1.36048
ABCC1	9.25104	4.04011e-19	0.463779	4.29044	534	58	-0.410579	0.345775	-2.40367	0.083264	-0.874358	0.492978	-1.82712	-0.028793	1.35928
USP5	11.3882	2.68264e-27	0.376018	4.28215	534	58	-0.163666	0.216438	-1.37	0.600981	-0.539684	0.390307	-1.53454	0.005744	1.35808
PYDC1	6.02146	3.04022e-09	0.707603	4.2608	534	58	0.777268	0.891608	-0.610708	3.5009	0.069665	0.211334	-0.105187	1.0016	1.35688
GRM8	9.79725	4.23914e-21	0.434738	4.25924	534	58	0.07083	0.322037	-0.94138	3.12043	-0.363908	0.310673	-1.16677	0.007111	1.35569
IGFALS	5.62618	2.84844e-08	0.756638	4.25698	534	58	0.891124	1.01773	-0.560061	4.23696	0.134486	0.329917	-0.480303	1.54945	1.35449
TUBA1B	12.2031	1.06462e-30	0.348714	4.25538	534	58	-0.147165	0.185359	-1.12681	0.175825	-0.495879	0.347745	-1.23026	0.346756	1.3533
PRR7	10.7427	1.04112e-24	0.395117	4.24464	534	58	-0.081693	0.233849	-2.01388	1.26965	-0.47681	0.470333	-1.79496	0.483431	1.3521
CLCN5	10.1651	1.77768e-22	0.415198	4.22052	534	58	-0.022494	0.282055	-1.179	1.67341	-0.437692	0.399451	-1.62447	0.475859	1.35091
PRKDC	12.6412	1.38582e-32	0.333823	4.21993	534	58	-0.132601	0.188174	-1.00931	0.581413	-0.466424	0.21571	-0.995048	0.004955	1.34973
CCDC87	6.89712	1.37031e-11	0.611169	4.2153	534	58	0.699494	0.67245	-0.13838	2.69103	0.088325	0.154363	-0.168562	0.649776	1.34854
BPIFB1	4.81245	1.89602e-06	0.874229	4.20719	534	58	1.68091	1.35819	-0.629751	4.78315	0.806679	0.788269	-0.062652	2.83916	1.34735
GUCY1B2	6.83003	2.11719e-11	0.615949	4.20695	534	58	-0.601249	0.662731	-2.32629	1.22622	-1.2172	0.545154	-2.30657	0.095233	1.34617
MIS18A	13.5858	8.98401e-37	0.308644	4.19316	534	58	-0.098022	0.152146	-0.889274	0.402124	-0.406666	0.251072	-1.03428	0.000261	1.34499
SLC38A5	7.02406	5.95914e-12	0.595395	4.18209	534	58	-1.4	0.621953	-3.08277	0.0416	-1.9954	0.523288	-3.02768	-0.308916	1.34381
TUBG1	10.6349	2.75661e-24	0.393094	4.18052	534	58	-0.289563	0.258314	-1.22772	0.565899	-0.682657	0.340461	-1.6836	0.078903	1.34263
RASEF	5.03924	6.22337e-07	0.828922	4.17714	534	58	2.01172	1.15436	-0.590499	4.33523	1.18279	1.48065	-2.81514	3.73928	1.34146
STIP1	13.4103	5.54033e-36	0.311278	4.17433	534	58	-0.094086	0.15209	-1.1455	0.787965	-0.405364	0.274722	-1.11786	-0.002102	1.34028
ARPC1B	12.1094	2.66228e-30	0.342909	4.15243	534	58	-0.07177	0.187997	-1.46056	0.708008	-0.414679	0.322117	-1.36599	0.072499	1.33911
COL1A2	5.82113	9.60019e-09	0.712264	4.14618	534	58	1.43085	0.899533	-0.634818	3.68308	0.718585	0.73569	-0.857215	2.8174	1.33794
HOTAIR	5.13987	3.7437e-07	0.80587	4.14207	534	58	0.346251	1.16041	-3.12804	3.7946	-0.459619	0.849045	-3.97086	1.27177	1.33677
ANXA9	5.46008	7.01994e-08	0.758457	4.14123	534	58	0.502179	1.04327	-2.32967	2.81196	-0.256278	0.521323	-1.8377	0.086648	1.3356
SDF2L1	12.0357	5.45944e-30	0.343689	4.13655	534	58	-0.088448	0.181767	-1.04933	0.622565	-0.432137	0.364194	-1.39699	0.028286	1.33444
VEGFA	8.75548	2.13964e-17	0.471764	4.13052	534	58	-0.328772	0.386723	-1.65008	0.966181	-0.800536	0.416835	-1.57217	0.000783	1.33327
TMED9	10.3746	2.81747e-23	0.396976	4.11845	534	58	-0.147064	0.230773	-1.18953	0.774063	-0.54404	0.543045	-2.561	0.854104	1.33211
RFWD3	10.1086	2.90907e-22	0.407249	4.1167	534	58	-0.306176	0.292551	-1.56949	0.230711	-0.713425	0.280441	-1.35181	0.004373	1.33095
CSE1L	11.2824	7.23635e-27	0.364797	4.11577	534	58	-0.23469	0.239561	-1.16051	1.42682	-0.599487	0.171762	-0.94355	-0.083042	1.32979
KIAA0040	6.72401	4.18118e-11	0.611253	4.11007	534	58	0.999925	0.681601	-0.254034	3.5103	0.388672	0.361851	-0.05902	1.32249	1.32864
STARD10	6.74112	3.7485e-11	0.608845	4.1043	534	58	0.698848	0.677789	-0.498464	2.92081	0.090003	0.348852	-0.890795	1.03321	1.32748
GPR143	6.81057	2.40051e-11	0.602474	4.10319	534	58	0.580293	0.662994	-0.979308	2.84748	-0.022181	0.357017	-1.63307	1.11145	1.32633
PSMC4	16.9228	0	0.242378	4.10171	534	58	-0.027132	0.094523	-0.510548	1.30225	-0.26951	0.165959	-0.739022	-4.2e-05	1.32517
POLR2H	15.7813	0	0.259897	4.1015	534	58	-0.089187	0.111479	-0.822672	0.406911	-0.349084	0.175116	-0.747652	-0.020237	1.32402
ERO1L	8.54211	1.12421e-16	0.478979	4.09149	534	58	-0.432985	0.410761	-2.08837	0.730886	-0.911964	0.353457	-1.94075	-0.204575	1.32288
HMGA1	8.23916	1.1238e-15	0.493949	4.06972	534	58	-0.6064	0.39991	-2.11392	0.044217	-1.10035	0.671479	-2.47483	1.94872	1.32173
OSM	5.76284	1.33333e-08	0.705397	4.06509	534	58	1.37346	0.899251	-0.183305	3.66358	0.668064	0.743025	-0.062497	2.88021	1.32058
IPO4	13.2238	3.77832e-35	0.306997	4.05968	534	58	-0.097019	0.141085	-0.877689	0.383596	-0.404016	0.325168	-1.24466	0.183156	1.31944
HIST1H2AD	8.5318	1.21711e-16	0.475581	4.05756	534	58	0.104911	0.411419	-1.04348	1.95426	-0.37067	0.316012	-1.03382	0.386127	1.3183
CLDN3	6.66781	5.97644e-11	0.606925	4.04686	534	58	0.64167	0.631457	-2.12424	2.59639	0.034745	0.870726	-2.73979	1.74126	1.31716
FBXO5	7.48458	2.62335e-13	0.540169	4.04294	534	58	-0.801831	0.53638	-2.53086	0.446237	-1.342	0.361073	-2.25676	-0.534396	1.31602
PARD6B	5.93621	4.97902e-09	0.67911	4.03134	534	58	-0.645081	0.814305	-2.94553	2.28133	-1.32419	0.941756	-4.27639	0.047371	1.31488
SLC7A11	6.41053	2.97106e-10	0.628532	4.02923	534	58	-1.29146	0.722574	-2.98892	0.794405	-1.92	0.568871	-3.14699	-0.288451	1.31374
PRDM12	6.34377	4.46614e-10	0.633155	4.01659	534	58	-0.936148	0.730681	-4.12577	0.385656	-1.5693	0.634109	-2.87999	-0.084616	1.31261
DNAAF3	8.30973	6.61024e-16	0.482683	4.01097	534	58	-0.222898	0.42394	-2.26736	1.83667	-0.705581	0.382843	-1.785	0.044683	1.31148
UQCC2	14.4861	6.59143e-41	0.276683	4.00807	534	58	-0.060438	0.128008	-0.918601	0.470399	-0.337121	0.210547	-0.972632	-0.003725	1.31035
FKBP10	7.84792	1.99848e-14	0.51001	4.00252	534	58	-0.943599	0.477471	-2.54625	0.017239	-1.45361	0.394	-2.28908	0.106199	1.30922
XPO6	16.7729	0	0.238427	3.99911	534	58	-0.059345	0.084653	-0.531577	0.315857	-0.297772	0.205956	-0.809111	-0.001534	1.30809
HNRNPAB	9.70596	9.19712e-21	0.411338	3.99243	534	58	-0.177397	0.290594	-2.17142	0.74556	-0.588735	0.427777	-1.71556	0.015144	1.30697
GDF15	5.27445	1.87199e-07	0.756902	3.99224	534	58	-1.4426	1.06728	-3.98331	0.762822	-2.1995	0.707359	-3.40461	-0.032813	1.30584
GRAMD1A	13.6528	4.46641e-37	0.292183	3.98913	534	58	-0.053123	0.127626	-0.997724	0.67448	-0.345306	0.309372	-1.42289	0.064655	1.30472
LAGE3	12.0163	6.5959e-30	0.331868	3.98782	534	58	0.021812	0.20446	-1.0335	1.26093	-0.310056	0.148859	-0.596469	-0.006938	1.3036
DBNDD1	12.6757	9.814e-33	0.314214	3.98287	534	58	-0.029174	0.168646	-0.808288	1.03617	-0.343388	0.258474	-0.839534	0.233374	1.30248
ITPR3	11.0951	4.13104e-26	0.357162	3.96275	534	58	-0.155712	0.219402	-1.64335	0.389035	-0.512874	0.33323	-1.44682	-0.00831	1.30136
RELL2	9.17122	7.74072e-19	0.431395	3.95642	534	58	-0.362904	0.337256	-1.56789	0.588277	-0.794299	0.366872	-1.54647	0.23784	1.30024
KRT37	5.21859	2.50059e-07	0.758134	3.95639	534	58	0.128647	1.08236	-4.35051	3.88033	-0.629487	0.688866	-3.30184	0.499222	1.29913
CHST1	6.86544	1.68357e-11	0.575666	3.9522	534	58	0.882347	0.625237	-0.175377	2.45737	0.306681	0.389809	-0.064379	1.85831	1.29802
NCAPD3	9.43681	8.75784e-20	0.417483	3.93971	534	58	-0.456543	0.322582	-1.76055	0.014671	-0.874026	0.294656	-1.70349	-0.405727	1.2969
GREM1	5.67684	2.15373e-08	0.69284	3.93314	534	58	1.73206	0.898739	-0.145503	4.12585	1.03922	0.716492	-0.021585	3.11087	1.2958
TREM1	6.35158	4.25907e-10	0.618996	3.9316	534	58	0.963836	0.71912	-0.143181	2.88322	0.34484	0.554605	-0.226146	2.31834	1.29469
VAV3	5.04125	6.16121e-07	0.779189	3.92808	534	58	2.0826	1.13637	-1.46722	5.03072	1.30341	0.928316	-0.791842	2.82692	1.29358
CD72	5.86752	7.37736e-09	0.666308	3.90958	534	58	0.932349	0.850801	-0.164191	4.58086	0.266041	0.463269	-0.052487	2.88938	1.29247
WDR54	7.8666	1.74625e-14	0.496598	3.90654	534	58	-0.517405	0.465771	-2.10443	0.075046	-1.014	0.359781	-1.78151	-0.046855	1.29137
RFC4	7.5835	1.31394e-13	0.514967	3.90525	534	58	-0.832086	0.501697	-2.19709	0.07663	-1.34705	0.378851	-2.10491	-0.342788	1.29027
HLA-DQA2	5.67429	2.18432e-08	0.687357	3.90026	534	58	2.42314	0.895492	-0.132591	4.76468	1.73578	0.669182	0.039296	3.09916	1.28917
NR2C2	12.0111	6.94e-30	0.324216	3.89418	534	58	-0.178507	0.189037	-0.963653	0.288783	-0.502723	0.245811	-1.35236	-0.021261	1.28807
VAMP8	8.40123	3.30541e-16	0.46289	3.88884	534	58	0.929389	0.402763	-0.10644	2.12101	0.466499	0.356508	-0.063278	1.31126	1.28697
DNAJC5B	5.60728	3.15999e-08	0.693398	3.88808	534	58	1.05941	0.915819	-0.149887	3.92516	0.366013	0.661981	-0.148538	3.13768	1.28587
TFAP2A	7.94642	9.78227e-15	0.488336	3.88052	534	58	0.420161	0.423743	-0.532109	2.06361	-0.068175	0.605064	-2.21141	1.17158	1.28478
TINCR	5.6331	2.74217e-08	0.686154	3.86517	534	58	-0.133005	0.904003	-2.94889	2.6562	-0.819159	0.626911	-2.28748	0.147858	1.28369
BCAS4	8.10513	3.04923e-15	0.47672	3.86388	534	58	0.309217	0.439085	-0.501479	2.10381	-0.167503	0.265717	-1.14759	0.160055	1.28259
RELT	10.6064	3.56422e-24	0.363985	3.86055	534	58	-0.234964	0.215849	-1.00666	0.069819	-0.598949	0.449556	-1.36943	1.61213	1.2815
TNFAIP8L1	12.9283	7.69319e-34	0.298248	3.85583	534	58	-0.083947	0.149413	-1.00707	0.655418	-0.382195	0.281871	-1.10864	0.07803	1.28042
ZNF598	12.0598	4.31778e-30	0.319531	3.85349	534	58	-0.134352	0.174475	-1.06816	0.346977	-0.453883	0.309042	-1.28139	0.015652	1.27933
TSPAN13	5.88159	6.80883e-09	0.65509	3.85297	534	58	1.30389	0.831721	-0.222205	3.90743	0.648802	0.499385	-0.075829	1.9821	1.27824
PRRG2	7.08353	4.0172e-12	0.541778	3.8377	534	58	1.14143	0.56153	-0.150247	2.78884	0.599654	0.468401	-0.139772	1.45898	1.27716
NFE2L3	6.86879	1.64734e-11	0.557493	3.8293	534	58	-0.487447	0.597664	-2.92068	1.12225	-1.04494	0.47663	-2.12685	-0.001286	1.27608
GATC	8.65065	4.85295e-17	0.442388	3.82694	534	58	-0.492712	0.367811	-1.56462	0.009527	-0.9351	0.388844	-1.64751	-0.12867	1.275
ST3GAL4	10.048	4.9219e-22	0.380589	3.82415	534	58	-0.200421	0.264842	-1.16677	1.09719	-0.58101	0.347917	-1.37545	0.001344	1.27391
TDP1	11.8299	4.00199e-29	0.323145	3.82278	534	58	-0.160659	0.197615	-1.14546	0.210974	-0.483804	0.197231	-0.877254	-0.102084	1.27284
MMEL1	6.59452	9.48717e-11	0.579445	3.82116	534	58	0.864285	0.661302	-0.730795	2.92678	0.28484	0.302817	-0.079643	1.36645	1.27176
HYAL3	10.7256	1.21619e-24	0.355709	3.81518	534	58	-0.090931	0.234417	-1.41524	1.17448	-0.44664	0.28598	-1.19209	-0.002555	1.27068
MORN3	7.69034	6.17702e-14	0.492504	3.78752	534	58	0.56692	0.484979	-0.161674	2.52257	0.074416	0.147183	-0.087575	0.715888	1.26961
CRABP2	6.63737	7.24488e-11	0.570527	3.7868	534	58	0.597406	0.642844	-1.82224	2.80107	0.026879	0.370022	-1.46187	0.631125	1.26854
PFDN6	7.91371	1.24108e-14	0.478495	3.78667	534	58	-0.466725	0.43751	-1.97595	0.078308	-0.94522	0.435766	-1.99388	0.109776	1.26747
CCT3	17.7091	0	0.213496	3.78082	534	58	-0.028179	0.076158	-0.544304	0.474007	-0.241675	0.156433	-0.702702	-0.006058	1.2664
SPAG4	7.1975	1.87266e-12	0.522857	3.76326	534	58	-0.659833	0.526229	-2.36856	0.597655	-1.18269	0.51803	-2.25226	0.278419	1.26533
PODXL2	8.05276	4.48843e-15	0.466999	3.76063	534	58	-0.222638	0.41435	-2.04969	0.773066	-0.689637	0.464565	-1.69583	0.003467	1.26426
CORIN	5.45029	7.3977e-08	0.687265	3.74579	534	58	0.975438	0.941356	-0.238137	4.00593	0.288173	0.569501	-0.434541	2.44453	1.2632
MYRFL	5.28467	1.77488e-07	0.707599	3.73943	534	58	0.687326	1.01404	-1.5993	5.17115	-0.020273	0.305639	-0.861722	1.38034	1.26213
LRRC73	7.11485	3.2603e-12	0.525262	3.73716	534	58	0.387751	0.552121	-1.30683	2.37423	-0.137511	0.317832	-1.3417	0.29185	1.26107
MARVELD3	6.45097	2.31712e-10	0.578955	3.73482	534	58	1.16378	0.590347	-0.103763	3.114	0.584823	1.0502	-2.32086	2.59983	1.26001
RUVBL2	14.75	3.83115e-42	0.252786	3.7286	534	58	-0.077086	0.105692	-0.762553	0.152917	-0.329872	0.233658	-1.07005	0.039611	1.25895
PKM	10.1109	2.85071e-22	0.368526	3.72613	534	58	-0.260044	0.220159	-1.03584	0.004119	-0.62857	0.515928	-2.45776	1.82916	1.25789
CBS	6.35277	4.22831e-10	0.586407	3.72531	534	58	-1.09567	0.682196	-2.72762	0.095612	-1.68208	0.512242	-3.47964	-0.103613	1.25684
ARNT2	5.90344	6.00919e-09	0.630934	3.72468	534	58	0.390172	0.798781	-2.87938	3.75748	-0.240762	0.468251	-1.67739	0.286938	1.25578
DHCR7	8.34825	4.94109e-16	0.445944	3.72285	534	58	-0.21379	0.3847	-1.67463	1.40461	-0.659734	0.401693	-1.55922	0.256749	1.25473
TNFRSF18	8.77989	1.7664e-17	0.42385	3.72136	534	58	-0.072479	0.350092	-1.62086	1.25929	-0.496329	0.340511	-1.39521	-0.044616	1.25367
NPW	6.15907	1.35424e-09	0.603071	3.71436	534	58	-0.047816	0.732767	-1.8882	3.24572	-0.650887	0.413566	-2.00454	0.039624	1.25262
RET	4.8959	1.26481e-06	0.755558	3.69914	534	58	0.628769	1.16698	-1.90887	3.54741	-0.126789	0.403306	-1.06811	1.36151	1.25157
MCM8	7.67532	6.87154e-14	0.480029	3.68438	534	58	-0.860172	0.467634	-2.10736	0.105897	-1.3402	0.270812	-1.95987	-0.328198	1.25053
ZNF552	5.35404	1.23363e-07	0.685003	3.66753	534	58	1.53492	0.947966	-0.107935	4.13977	0.849912	0.679172	-0.092072	2.26127	1.24948
SAC3D1	14.2303	1.01569e-39	0.257499	3.66429	534	58	-0.043829	0.106918	-0.626128	0.883907	-0.301328	0.265372	-1.2826	0.117419	1.24843
SAMD11	9.91483	1.55172e-21	0.368318	3.65181	534	58	-0.246176	0.27315	-1.29604	0.461856	-0.614494	0.222777	-1.1001	-0.018234	1.24739
RNF152	5.46498	6.83774e-08	0.667667	3.64879	534	58	1.76567	0.912878	-0.091156	5.06954	1.09801	0.538875	-0.05603	2.17549	1.24635
NOC2L	9.40999	1.09353e-19	0.387415	3.64557	534	58	-0.24531	0.272318	-1.50767	0.236611	-0.632725	0.47379	-2.42971	-0.005418	1.2453
HEATR6	9.10062	1.37097e-18	0.399832	3.63872	534	58	-0.310235	0.326164	-1.55928	1.36758	-0.710067	0.224755	-1.45782	-0.171638	1.24426
BCL2L12	10.2872	6.09501e-23	0.353566	3.63719	534	58	-0.149294	0.241638	-1.35225	0.563085	-0.50286	0.306113	-1.13809	0.00904	1.24323
ZMYND19	15.8239	0	0.229152	3.62608	534	58	-0.071298	0.094005	-0.573462	0.035299	-0.30045	0.175876	-0.801525	0.003661	1.24219
CBX8	12.3894	1.69932e-31	0.291457	3.61096	534	58	-0.049599	0.157215	-0.900764	1.09136	-0.341056	0.261865	-1.23524	0.005271	1.24115
SERPINE1	6.43129	2.61547e-10	0.560952	3.60765	534	58	-0.743176	0.598964	-2.82251	1.12307	-1.30413	0.874721	-2.98222	0.000622	1.24012
SLC9A3R1	6.81772	2.29229e-11	0.528298	3.60179	534	58	0.433705	0.57548	-0.719478	2.50439	-0.094593	0.39351	-1.22696	0.800415	1.23908
OLFML2B	6.84911	1.87148e-11	0.525617	3.60001	534	58	1.37565	0.554675	-0.210573	2.81435	0.850033	0.558902	-0.039134	2.77738	1.23805
SLC16A6	5.19903	2.76562e-07	0.689499	3.58473	534	58	-0.002301	0.967492	-2.6711	3.77817	-0.6918	0.878522	-3.41723	0.903612	1.23702
ENTPD7	8.37626	3.99595e-16	0.427445	3.58039	534	58	0.339426	0.382921	-0.16524	1.87016	-0.088019	0.197778	-0.957764	0.304021	1.23599
PPM1J	6.74637	3.62489e-11	0.530276	3.57744	534	58	0.498506	0.593073	-0.896423	2.63025	-0.03177	0.23807	-0.718741	0.629532	1.23496
ASPSCR1	11.3315	4.56908e-27	0.315646	3.57673	534	58	-0.138682	0.189165	-1.02367	0.779258	-0.454328	0.292564	-1.16333	0.106951	1.23394
TTC26	13.7257	2.08737e-37	0.260355	3.57355	534	58	-0.055201	0.124141	-1.58733	0.178119	-0.315556	0.225254	-0.868641	-0.019502	1.23291
PRRT3	6.91074	1.25386e-11	0.516986	3.57276	534	58	0.567375	0.568158	-0.601182	2.86656	0.050389	0.110156	-0.096404	0.46586	1.23189
CST2	6.52654	1.45095e-10	0.54636	3.56584	534	58	0.551824	0.636651	-0.197302	3.06533	0.005464	0.069887	-0.148198	0.3501	1.23087
DIO1	4.23795	2.61713e-05	0.839989	3.55983	534	58	0.288445	1.4844	-2.63451	4.28461	-0.551544	0.818772	-2.37868	1.68925	1.22985
CA9	5.61418	3.04269e-08	0.633327	3.55561	534	58	-1.84544	0.833206	-3.38488	0.303422	-2.47876	0.632251	-4.68208	0.002998	1.22883
TPI1	8.78224	1.73409e-17	0.404229	3.55003	534	58	-0.506616	0.336801	-1.48717	0.347024	-0.910845	0.294217	-1.64212	0.133519	1.22781
SEPT9	12.6381	1.42975e-32	0.280061	3.53944	534	58	-0.119283	0.151936	-0.910719	0.18928	-0.399344	0.223763	-1.03014	0.245045	1.22679
SCT	6.934	1.07722e-11	0.50889	3.52864	534	58	0.504943	0.558341	-0.183779	2.45865	-0.003947	0.041201	-0.129519	0.182354	1.22577
LRRC46	6.75346	3.46411e-11	0.522341	3.52761	534	58	0.542689	0.587468	-0.163596	2.64921	0.020348	0.111197	-0.148382	0.417215	1.22476
MRPS12	14.6677	9.33545e-42	0.240277	3.5243	534	58	-0.038258	0.109484	-0.463939	1.61189	-0.278535	0.182302	-0.825903	0.001725	1.22374
TIGD3	10.442	1.54929e-23	0.337007	3.51901	534	58	0.013056	0.229158	-0.770945	1.85747	-0.323951	0.27024	-1.28659	0.050989	1.22273
PMAIP1	5.62054	2.93826e-08	0.624671	3.51099	534	58	-0.741392	0.815545	-3.39168	1.49003	-1.36606	0.685398	-3.44809	-0.112699	1.22172
TMEM206	11.2534	9.48891e-27	0.310993	3.49972	534	58	-0.020641	0.192833	-0.822059	1.4604	-0.331634	0.256658	-1.00427	0.00939	1.22071
AHRR	6.13659	1.54709e-09	0.568344	3.48769	534	58	-1.89746	0.680808	-3.61204	-0.007575	-2.4658	0.557622	-3.42046	-1.07118	1.2197
AVL9	11.5938	3.83534e-28	0.30045	3.48335	534	58	-0.113898	0.181023	-1.19851	0.77922	-0.414348	0.239286	-1.17823	-0.00672	1.2187
TFEC	4.91807	1.13471e-06	0.708175	3.48286	534	58	1.64544	1.0714	-0.162036	5.03788	0.937269	0.70316	-0.040225	2.6284	1.21769
COA6	12.4853	6.56549e-32	0.278835	3.48132	534	58	-0.094324	0.158608	-1.07984	0.399225	-0.373159	0.186721	-0.854381	-0.036386	1.21669
CALU	11.5036	9.02379e-28	0.302626	3.48129	534	58	-0.02379	0.175957	-0.967368	1.42754	-0.326416	0.292001	-1.04356	0.235081	1.21568
SLC25A19	10.7175	1.30868e-24	0.324805	3.48109	534	58	-0.15883	0.208604	-1.12555	0.29301	-0.483635	0.300783	-1.19749	0.050847	1.21468
THOP1	9.10951	1.27603e-18	0.381954	3.47941	534	58	-0.393918	0.303059	-1.73674	0.004173	-0.775872	0.305312	-1.76718	-0.075783	1.21368
CCDC137	10.547	6.06779e-24	0.329767	3.47806	534	58	-0.162616	0.217874	-1.159	0.556488	-0.492383	0.292433	-1.16231	0.037553	1.21268
GTPBP3	10.2667	7.29813e-23	0.338498	3.47525	534	58	-0.163067	0.237627	-1.08748	1.34129	-0.501565	0.246297	-0.980682	-0.047499	1.21168
C20orf24	13.0346	2.6137e-34	0.266489	3.47357	534	58	-0.095265	0.141866	-0.853686	0.762207	-0.361754	0.195341	-0.780044	-0.029676	1.21069
C15orf27	6.39968	3.1753e-10	0.540694	3.46027	534	58	-1.14287	0.60348	-3.70995	0.564621	-1.68356	0.678276	-3.90166	0.006237	1.20969
EHMT2	13.4784	2.73888e-36	0.256634	3.45901	534	58	-0.09358	0.119012	-0.695728	0.006735	-0.350214	0.252749	-0.977082	0.571073	1.2087
TUBB	11.1499	2.48565e-26	0.310038	3.4569	534	58	-0.156934	0.184449	-1.01733	0.140639	-0.466972	0.317142	-1.49415	0.534142	1.2077
SUV39H1	10.3037	5.27028e-23	0.33547	3.45657	534	58	-0.247477	0.225547	-1.28323	0.064426	-0.582947	0.313617	-1.54757	-0.008915	1.20671
ATIC	12.2663	5.72345e-31	0.280546	3.44125	534	58	-0.104208	0.160957	-1.91328	0.028152	-0.384754	0.202537	-0.773415	-0.019085	1.20572
TTF2	8.38236	3.81501e-16	0.410075	3.4374	534	58	-0.49332	0.35729	-1.85345	0.037115	-0.903395	0.319913	-1.57243	-0.075515	1.20473
MICALL2	10.7896	6.80759e-25	0.318432	3.43574	534	58	-0.090091	0.185329	-2.3198	0.329423	-0.408523	0.38796	-1.4749	0.008148	1.20374
P2RY2	5.30913	1.56192e-07	0.645447	3.42676	534	58	1.20637	0.906671	-1.40961	3.89703	0.560922	0.562958	-1.68783	1.38776	1.20276
CBX4	10.0637	4.29557e-22	0.339194	3.41354	534	58	0.030281	0.233605	-0.965617	1.57962	-0.308913	0.323878	-1.48389	0.120508	1.20177
ACTL10	6.57928	1.04382e-10	0.518428	3.41089	534	58	0.728285	0.594996	-0.791565	3.12071	0.209857	0.227963	-0.060058	1.12635	1.20079
STARD4	6.40933	2.99303e-10	0.531928	3.4093	534	58	-1.34386	0.594424	-2.97801	0.001598	-1.87578	0.652628	-3.30523	-0.062573	1.1998
OVOL1	7.39147	4.99594e-13	0.460254	3.40196	534	58	0.383271	0.440931	-1.46469	2.03346	-0.076983	0.530759	-1.70987	0.492642	1.19882
PRSS22	7.65469	7.95309e-14	0.444405	3.40178	534	58	0.542325	0.436535	-0.229565	2.40491	0.09792	0.208198	-0.456233	0.625998	1.19784
DDX58	5.52233	5.0197e-08	0.615942	3.40144	534	58	1.03629	0.837774	-0.216967	3.89958	0.420351	0.416934	-0.146202	1.77378	1.19686
CBLN2	3.90906	0.000103402	0.868851	3.39639	534	58	0.342728	1.68261	-2.5119	5.56818	-0.526123	0.527965	-2.37643	1.38129	1.19588
KCNJ3	3.60667	0.000336411	0.94136	3.39517	534	58	1.31575	1.96731	-1.9509	5.77754	0.374393	0.836885	-1.47096	2.89827	1.19491
IRX5	5.808	1.03405e-08	0.584401	3.3942	534	58	1.83999	0.723471	-2.60066	3.8851	1.25558	0.76704	-0.230193	2.85571	1.19393
MCM3	10.2012	1.29571e-22	0.332619	3.39313	534	58	-0.2732	0.241238	-1.14575	0.10568	-0.605819	0.177594	-0.968987	-0.058792	1.19295
MS4A8	4.67227	3.69289e-06	0.722408	3.37529	534	58	0.874991	1.16989	-0.454435	4.83125	0.152583	0.384594	-0.133628	1.86097	1.19198
TNFSF13B	5.06928	5.35205e-07	0.663895	3.36547	534	58	1.90684	0.970423	-0.134007	6.27896	1.24295	0.694461	0.044133	2.56786	1.19101
CCR7	4.5611	6.19141e-06	0.736326	3.35846	534	58	1.56057	1.20264	-0.539982	4.8573	0.82424	0.767131	-0.035114	3.42592	1.19004
GPR18	4.64988	4.10151e-06	0.721241	3.35369	534	58	1.44462	1.15816	-0.186749	5.11555	0.723375	0.697138	-0.053453	3.53685	1.18907
WNT2	4.19415	3.15984e-05	0.795126	3.33488	534	58	3.12983	1.39011	-0.200185	6.14606	2.3347	1.1804	0.008204	5.35692	1.1881
TONSL	13.7295	2.00633e-37	0.242026	3.32289	534	58	-0.070425	0.109701	-0.770237	0.258318	-0.312451	0.236122	-0.819276	0.295901	1.18713
HSPA4	10.5032	8.98068e-24	0.316333	3.3225	534	58	-0.138711	0.215437	-2.47903	0.295337	-0.455044	0.239198	-1.1078	0.001605	1.18616
IFI30	6.7239	4.18425e-11	0.493031	3.31509	534	58	0.513557	0.546175	-0.18012	2.58012	0.020526	0.349527	-0.703798	1.45496	1.1852
CDH1	4.82697	1.76785e-06	0.685923	3.31093	534	58	0.854203	0.878703	-2.98675	3.17331	0.16828	1.92748	-5.95075	2.08498	1.18423
FAAH2	6.5455	1.28928e-10	0.505291	3.30738	534	58	0.570474	0.538154	-1.83535	2.41949	0.065183	0.720462	-1.95267	1.16192	1.18327
E2F5	8.45354	2.21815e-16	0.391087	3.30607	534	58	-0.034956	0.308404	-2.05743	1.36767	-0.426043	0.51927	-2.54934	0.011734	1.18231
TRAF4	8.94492	4.78164e-18	0.368967	3.30038	534	58	-0.013451	0.250499	-1.24728	2.37905	-0.382418	0.578477	-2.37364	0.290077	1.18135
HIST1H2AL	10.7748	7.78405e-25	0.306117	3.29835	534	58	0.027527	0.204747	-0.878465	1.40629	-0.27859	0.212363	-0.663852	0.047823	1.18039
CST4	5.55674	4.16479e-08	0.593282	3.29671	534	58	0.56907	0.806905	-1.54551	3.53554	-0.024212	0.291297	-0.702173	1.79469	1.17943
HIST1H4D	6.8361	2.03578e-11	0.480732	3.28633	534	58	-0.308565	0.485303	-2.18193	1.12108	-0.789297	0.689718	-2.22153	0.36859	1.17847
C21orf58	8.32819	5.75063e-16	0.394392	3.28457	534	58	-0.451712	0.339357	-1.48685	0.048868	-0.846104	0.370912	-1.43603	0.274942	1.17752
NLK	11.5882	4.0446e-28	0.283238	3.28222	534	58	-0.064621	0.17109	-0.807337	1.77616	-0.347859	0.22316	-0.959753	0.006348	1.17656
WNT7B	6.79095	2.72359e-11	0.482176	3.27443	534	58	0.391926	0.535497	-0.636297	2.30293	-0.09025	0.220557	-0.755531	0.52895	1.17561
C11orf48	12.9416	6.71807e-34	0.252892	3.27284	534	58	-0.101205	0.138505	-0.785149	0.378156	-0.354097	0.165528	-0.66273	-0.006034	1.17466
HOXB13	4.91913	1.12881e-06	0.664926	3.27086	534	58	-0.965861	1.00544	-2.84004	2.08762	-1.63079	0.664525	-2.67034	0.634813	1.17371
RHBG	5.66483	2.30176e-08	0.576909	3.26809	534	58	-1.65586	0.745794	-3.21855	-0.00045	-2.23277	0.644569	-3.19541	0.416371	1.17276
RANGAP1	9.53871	3.75091e-20	0.341088	3.25354	534	58	-0.212031	0.245847	-1.33578	0.42632	-0.553119	0.356732	-1.36189	0.023005	1.17181
ABCG1	6.78212	2.88268e-11	0.478346	3.2442	534	58	0.56002	0.533405	-0.578054	2.51651	0.081674	0.182637	-0.146335	0.84157	1.17086
LIN54	12.3538	2.41419e-31	0.261921	3.23573	534	58	-0.105212	0.137365	-0.921074	0.3688	-0.367133	0.258804	-1.14109	0.02215	1.16991
C17orf53	8.11233	2.891e-15	0.396102	3.21331	534	58	-0.430391	0.340346	-1.50357	0.248328	-0.826493	0.455959	-1.5575	0.07191	1.16897
PPP2R2C	4.88911	1.30751e-06	0.655899	3.20676	534	58	0.090368	1.01247	-1.95065	2.82459	-0.565531	0.401034	-1.2768	0.499475	1.16802
HID1	6.77374	3.04192e-11	0.473385	3.20659	534	58	0.660385	0.511659	-0.164026	2.59222	0.187	0.443637	-0.094219	3.2007	1.16708
FANCG	8.82686	1.22006e-17	0.362482	3.19958	534	58	-0.343646	0.292638	-1.21297	0.332934	-0.706128	0.335344	-1.79595	-0.14255	1.16614
LYPD5	5.52283	5.00622e-08	0.5754	3.17784	534	58	1.7529	0.772437	-0.005257	4.45914	1.1775	0.546684	-0.053601	2.71092	1.16519
RAB11FIP1	5.19654	2.80126e-07	0.610426	3.1721	534	58	0.823938	0.882186	-0.227235	4.40694	0.213512	0.441697	-0.081628	2.05032	1.16426
YARS	9.40027	1.18506e-19	0.337242	3.17017	534	58	-0.330571	0.25298	-1.24722	0.076979	-0.667813	0.313913	-1.67229	0.113117	1.16332
APOBEC3A	4.58462	5.5553e-06	0.691129	3.16856	534	58	0.871099	1.13972	-0.910274	4.78381	0.17997	0.40014	-0.459381	1.71446	1.16238
VCAN	6.22343	9.22938e-10	0.509123	3.16849	534	58	0.433894	0.606872	-2.06257	2.26945	-0.075229	0.424656	-1.44951	1.43519	1.16144
CD300LF	6.23321	8.70429e-10	0.507726	3.16476	534	58	0.936044	0.606843	-0.160928	2.77044	0.428318	0.386632	-0.023549	1.99102	1.16051
CDK2	7.3952	4.86923e-13	0.42668	3.15539	534	58	-0.621498	0.417962	-2.3094	0.004939	-1.04818	0.411338	-2.11434	-0.039093	1.15957
TCEA3	6.27482	6.77922e-10	0.502745	3.15463	534	58	1.10121	0.600789	-0.658843	2.8237	0.598463	0.31802	-0.057606	1.21822	1.15864
PLEK2	8.56541	9.39327e-17	0.368038	3.1524	534	58	0.115932	0.278147	-0.955965	1.72923	-0.252106	0.525706	-1.74493	0.061129	1.1577
P2RY6	8.59953	7.21567e-17	0.366409	3.15094	534	58	0.032826	0.307343	-1.32547	1.58901	-0.333583	0.315985	-1.17842	0.064687	1.15677
CYB561	6.72075	4.26898e-11	0.467941	3.14492	534	58	0.512172	0.52698	-0.180046	2.94522	0.044231	0.168616	-0.292978	0.756545	1.15584
HIST1H3B	11.3537	3.7104e-27	0.276639	3.14086	534	58	-0.080433	0.168271	-0.783701	1.21943	-0.357072	0.238175	-0.870314	0.041219	1.15491
CSNK1D	12.4001	1.52778e-31	0.253047	3.13781	534	58	-0.135729	0.142045	-0.719391	0.068123	-0.388776	0.191953	-0.748412	0.135879	1.15399
FCGR3A	6.01927	3.07913e-09	0.520809	3.13489	534	58	5.53539	0.578574	2.86186	7.16532	5.01458	0.961199	0.670745	6.99241	1.15306
MYO6	5.9748	3.98538e-09	0.524354	3.13291	534	58	1.11916	0.651626	-1.40917	2.87049	0.594806	0.447603	-0.038812	1.4369	1.15213
STRA6	7.77553	3.3634e-14	0.402904	3.13279	534	58	-0.017252	0.340304	-1.66681	2.34536	-0.420156	0.60919	-2.00264	1.04293	1.15121
FKBP4	11.3083	5.67783e-27	0.276914	3.13142	534	58	-0.052583	0.150517	-1.04392	0.916807	-0.329497	0.335979	-1.19656	0.642518	1.15029
RSPH1	5.27902	1.82794e-07	0.593005	3.13048	534	58	1.09173	0.842593	-0.480348	3.66392	0.498721	0.441149	-0.321397	1.6044	1.14936
PIP5K1A	12.6488	1.2848e-32	0.247286	3.12787	534	58	-0.062921	0.122707	-0.854377	0.513018	-0.310207	0.25726	-0.939474	0.24288	1.14844
FBN2	7.19927	1.85047e-12	0.433993	3.12443	534	58	-0.241924	0.437811	-1.45868	1.87168	-0.675917	0.419021	-1.5051	0.012641	1.14752
SLC12A8	7.10588	3.46134e-12	0.439557	3.12344	534	58	0.510117	0.466651	-0.163041	2.11035	0.07056	0.189357	-0.472481	0.7958	1.1466
SORD	7.48614	2.59494e-13	0.416584	3.11861	534	58	0.143884	0.393917	-1.69394	2.26852	-0.2727	0.475336	-1.39446	1.93408	1.14568
ACAN	6.11835	1.72309e-09	0.508789	3.11295	534	58	0.576572	0.622137	-0.343019	3.44747	0.067783	0.354306	-0.832844	1.70085	1.14477
LIMK1	8.94186	4.89992e-18	0.347816	3.11012	534	58	0.012104	0.269505	-1.06568	1.51031	-0.335712	0.374393	-1.69059	0.096836	1.14385
MTBP	8.2561	9.8969e-16	0.376228	3.10618	534	58	-0.209598	0.329789	-2.17105	1.55231	-0.585826	0.327922	-1.42863	-0.029228	1.14294
PNPT1	8.98749	3.40364e-18	0.34524	3.10284	534	58	-0.313238	0.281018	-1.18635	0.407839	-0.658478	0.246228	-1.16349	-0.015745	1.14202
EBP	9.51305	4.64683e-20	0.326083	3.10204	534	58	-0.234839	0.243367	-1.11962	0.389543	-0.560922	0.287127	-1.02551	0.624419	1.14111
SPINT1	7.72426	4.85217e-14	0.400426	3.09299	534	58	0.960466	0.365763	-0.024541	2.1604	0.56004	0.452025	-0.526245	1.26866	1.1402
TNFRSF12A	6.7919	2.70714e-11	0.45414	3.08447	534	58	-0.35005	0.462667	-2.54005	0.489671	-0.80419	0.647688	-2.58976	0.029264	1.13929
NEURL1	5.63858	2.66058e-08	0.547025	3.08444	534	58	0.196498	0.729248	-1.31512	2.70693	-0.350527	0.35215	-1.27065	0.801175	1.13838
SPDEF	4.99512	7.75594e-07	0.61725	3.08324	534	58	1.01266	0.887056	-1.83021	2.56356	0.395407	0.954522	-2.05278	1.93522	1.13747
LRRC45	9.73236	7.35576e-21	0.316357	3.0789	534	58	0.031889	0.226923	-0.859716	1.48106	-0.284468	0.301128	-1.37661	0.005913	1.13656
C9orf142	14.8444	1.37748e-42	0.20734	3.07783	534	58	-0.04178	0.084744	-0.815206	0.526227	-0.24912	0.196203	-0.779833	0.041273	1.13565
NEUROG3	6.00339	3.377e-09	0.512282	3.07543	534	58	0.24847	0.5819	-2.32808	3.21296	-0.263812	0.881441	-3.15415	1.96702	1.13475
HSPE1	10.5484	5.99215e-24	0.291182	3.07151	534	58	-0.127319	0.192055	-0.933002	1.3311	-0.418501	0.260268	-0.967849	0.005022	1.13384
STAT1	5.60074	3.27537e-08	0.548395	3.07142	534	58	0.661757	0.741194	-0.21741	3.1705	0.113362	0.234018	-0.095051	1.17491	1.13294
SRD5A2	4.6234	4.64079e-06	0.663984	3.06987	534	58	0.833037	1.08414	-0.24573	5.41097	0.169053	0.422395	-0.087329	2.86451	1.13204
AGO2	8.76377	2.00484e-17	0.349717	3.06484	534	58	-0.14713	0.287898	-1.11831	0.878413	-0.496847	0.295443	-1.10173	0.003027	1.13114
DUSP13	5.57814	3.70625e-08	0.547108	3.05184	534	58	-1.05164	0.728523	-2.68826	1.69607	-1.59875	0.496502	-2.32183	0.114667	1.13023
DLG3	8.68902	3.59915e-17	0.351019	3.05001	534	58	0.251675	0.291826	-0.19416	2.07591	-0.099344	0.295693	-1.01531	0.333091	1.12933
GNL3L	8.08856	3.44668e-15	0.376433	3.0448	534	58	-0.592127	0.33089	-1.4635	0.006071	-0.96856	0.386106	-1.559	0.092133	1.12844
SGPL1	7.95109	9.45457e-15	0.381735	3.03521	534	58	0.407486	0.362858	-0.181972	1.96977	0.025751	0.130537	-0.219707	0.821394	1.12754
YIF1B	10.5059	8.76139e-24	0.288851	3.03465	534	58	-0.184843	0.176388	-0.820819	0.308999	-0.473694	0.344132	-1.16227	1.13798	1.12664
MRPL12	10.3865	2.53482e-23	0.292092	3.03381	534	58	-0.102415	0.18893	-1.00069	0.872023	-0.394507	0.307411	-1.52898	-0.006676	1.12575
MAPK8IP2	6.8485	1.87889e-11	0.44271	3.0319	534	58	0.448139	0.489981	-0.299885	2.69943	0.005429	0.134012	-0.262239	0.877536	1.12485
NIPSNAP1	12.234	7.86266e-31	0.247799	3.03156	534	58	-0.058341	0.116656	-0.859637	0.938366	-0.30614	0.308088	-1.3484	-0.003661	1.12396
GAPT	4.49465	8.38952e-06	0.672969	3.02476	534	58	2.21745	1.11063	-0.138828	5.21728	1.54448	0.778377	0.081282	3.39689	1.12307
SNRNP25	13.306	1.62374e-35	0.226989	3.02032	534	58	-0.043946	0.116173	-1.04987	0.575726	-0.270935	0.177177	-0.689907	0.002013	1.12217
FUS	9.83865	2.97853e-21	0.306713	3.01764	534	58	-0.17504	0.200808	-1.14538	0.100663	-0.481753	0.38629	-1.98806	0.00149	1.12129
DOPEY2	7.32556	7.852e-13	0.411835	3.01692	534	58	0.418761	0.426806	-0.341554	2.56247	0.006926	0.090344	-0.212276	0.534477	1.1204
NEBL	5.55085	4.30019e-08	0.542618	3.01199	534	58	1.48446	0.710913	-1.67695	3.4022	0.941837	0.669993	-0.529387	2.25732	1.11951
TMEM79	6.60787	8.72384e-11	0.455246	3.00821	534	58	0.461771	0.520309	-0.286464	3.38591	0.006525	0.197184	-0.425284	0.970991	1.11862
CFL1	10.9673	1.34221e-25	0.274024	3.0053	534	58	-0.090292	0.155828	-1.37205	0.475128	-0.364316	0.333178	-1.32333	0.625705	1.11773
TUBB3	8.1392	2.36881e-15	0.368992	3.0033	534	58	-0.299566	0.314429	-1.33497	1.15234	-0.668558	0.434189	-2.07416	0.786526	1.11685
SDR16C5	3.82683	0.000143645	0.783944	3.00002	534	58	1.60817	1.53218	-0.930375	6.01518	0.824225	0.879648	-0.310617	3.69926	1.11596
AIMP2	9.78717	4.61891e-21	0.306301	2.99782	534	58	-0.295003	0.222475	-1.10935	0.003552	-0.601304	0.259969	-1.17511	-0.095506	1.11508
TAP1	5.65723	2.40054e-08	0.528177	2.98802	534	58	0.602776	0.70769	-0.842697	3.20309	0.074599	0.192922	-0.155294	0.984521	1.1142
ACRBP	7.65131	8.1457e-14	0.39049	2.98776	534	58	-0.539944	0.36081	-2.68697	0.036757	-0.930434	0.439517	-1.72668	-0.007399	1.11332
RHOT2	11.1373	2.79393e-26	0.267522	2.97948	534	58	-0.091867	0.148903	-1.25158	0.798023	-0.359389	0.324228	-1.32144	0.006351	1.11244
DNAJA4	5.58011	3.66653e-08	0.533823	2.97879	534	58	0.936226	0.720185	-1.54538	3.76358	0.402403	0.325656	-0.057332	1.71388	1.11156
CCDC28B	8.11013	2.93846e-15	0.367165	2.97776	534	58	-0.229021	0.329248	-1.49866	1.66829	-0.596186	0.310234	-1.2285	0.114291	1.11068
ERP27	4.12992	4.15286e-05	0.720948	2.97746	534	58	1.78348	1.28842	-0.772215	5.25037	1.06253	0.989867	-0.692795	3.09239	1.1098
FARSA	13.9732	1.54945e-38	0.212966	2.97582	534	58	-0.083163	0.098659	-0.496309	0.309588	-0.296129	0.186478	-0.764178	0.108204	1.10892
EPRS	12.7962	2.92255e-33	0.232198	2.97125	534	58	-0.066052	0.127107	-0.769771	0.678	-0.29825	0.165034	-0.744377	-0.01334	1.10805
TRAF2	13.0786	1.66848e-34	0.227152	2.97084	534	58	-0.04042	0.096291	-1.03112	0.495458	-0.267572	0.276864	-0.831784	0.885714	1.10717
CENPW	5.89478	6.31436e-09	0.503662	2.96898	534	58	-0.58568	0.633634	-2.45068	2.01	-1.08934	0.446173	-1.98969	-0.002719	1.1063
OAS1	5.74297	1.49035e-08	0.516348	2.96537	534	58	0.673593	0.677459	-0.370943	2.56482	0.157245	0.293304	-0.082951	1.26631	1.10543
KCNE4	4.24003	2.59378e-05	0.698425	2.96134	534	58	0.499174	1.23522	-2.30403	4.911	-0.199251	0.652962	-2.53503	1.4318	1.10455
PLEKHN1	7.16752	2.29123e-12	0.413107	2.96095	534	58	-0.041037	0.404671	-1.78472	2.952	-0.454144	0.517326	-2.0082	0.316815	1.10368
P4HA1	7.67619	6.82953e-14	0.385357	2.95807	534	58	-0.318533	0.362932	-1.96664	0.868086	-0.70389	0.3648	-1.63326	0.004779	1.10281
GPR35	7.72167	4.94236e-14	0.38301	2.95748	534	58	-0.516508	0.334937	-2.37255	1.03421	-0.899518	0.53231	-3.13952	0.029998	1.10194
KRT8P12	10.2028	1.27852e-22	0.289622	2.95495	534	58	-0.048316	0.190054	-0.904957	1.35889	-0.337938	0.314016	-1.31048	0.078495	1.10108
MBOAT2	6.59766	9.30172e-11	0.44706	2.94955	534	58	0.368994	0.509217	-0.986624	2.25373	-0.078066	0.248455	-0.879583	0.919285	1.10021
GEMIN7	13.5719	1.03744e-36	0.217245	2.94843	534	58	-0.06501	0.103087	-0.946643	0.117136	-0.282255	0.19845	-0.865941	0.000647	1.09934
TP53I11	7.45778	3.15988e-13	0.395218	2.94745	534	58	0.567975	0.396563	-0.108587	2.21115	0.172757	0.224245	-0.097165	1.01923	1.09848
DNASE1	7.99114	7.05621e-15	0.367264	2.93486	534	58	0.045564	0.342723	-0.840998	2.31338	-0.3217	0.213291	-0.799384	0.0945	1.09762
IRF9	6.18788	1.1411e-09	0.473985	2.93296	534	58	0.940187	0.57123	-0.155163	2.32905	0.466202	0.355199	-0.086995	1.60371	1.09675
COL3A1	5.51438	5.24047e-08	0.531406	2.93037	534	58	4.28441	0.676909	1.17806	6.01154	3.753	0.862795	1.29502	5.67461	1.09589
MARS	7.87334	1.66308e-14	0.372022	2.92906	534	58	-0.306899	0.332193	-1.87046	0.18376	-0.678921	0.420904	-2.05006	-0.014567	1.09503
C5orf34	6.92629	1.13285e-11	0.422438	2.92593	534	58	-0.64438	0.445897	-2.00324	0.118403	-1.06682	0.394004	-1.87091	-0.266285	1.09417
FUT2	5.98831	3.68573e-09	0.488501	2.92529	534	58	0.726429	0.613296	-0.157261	2.90949	0.237928	0.294146	-0.096464	1.23685	1.09331
LTB	4.11012	4.51465e-05	0.711551	2.92456	534	58	2.05156	1.28585	-0.605065	5.63364	1.34001	0.87716	-0.045027	4.58212	1.09245
AEBP1	5.7694	1.28509e-08	0.505397	2.91584	534	58	0.807805	0.657909	-1.12183	2.74298	0.302408	0.328735	-0.035098	1.26063	1.09159
CELSR1	6.74778	3.59237e-11	0.431687	2.91293	534	58	0.460246	0.479094	-0.283919	2.32026	0.028559	0.264656	-0.824947	0.84724	1.09074
HYLS1	10.9238	1.9998e-25	0.266052	2.9063	534	58	-0.073035	0.136528	-0.690496	0.646557	-0.339087	0.38331	-2.60753	0.00637	1.08988
SRRT	17.7953	0	0.162742	2.89604	534	58	-0.031046	0.046899	-0.384113	0.01436	-0.193788	0.157239	-0.749368	-0.000628	1.08902
TNFRSF9	6.22203	9.30697e-10	0.465045	2.89352	534	58	0.215718	0.548707	-0.941663	2.9946	-0.249327	0.458068	-1.98528	1.34052	1.08817
CLPSL2	6.00838	3.28044e-09	0.481021	2.89016	534	58	0.440668	0.604215	-1.48357	2.79759	-0.040353	0.238925	-0.772287	0.88876	1.08732
IPO9	16.4743	0	0.174892	2.88123	534	58	-0.042676	0.070306	-0.523185	0.213641	-0.217568	0.121698	-0.5231	7.6e-05	1.08647
ALDH18A1	9.50087	5.14301e-20	0.302193	2.8711	534	58	0.058369	0.228134	-0.942788	2.12102	-0.243824	0.24736	-0.983315	0.064817	1.08561
USP43	6.52759	1.44156e-10	0.439554	2.86923	534	58	0.298784	0.461809	-2.23879	2.7112	-0.14077	0.679177	-2.41047	0.904459	1.08476
EP400NL	8.38849	3.64144e-16	0.341297	2.86297	534	58	-0.305928	0.28958	-1.32698	0.239178	-0.647225	0.33512	-1.78694	-0.037885	1.08391
DSCC1	5.61212	3.07719e-08	0.509718	2.8606	534	58	-0.773179	0.670028	-2.72646	0.4202	-1.2829	0.518829	-2.55162	-0.017402	1.08307
ARSB	8.93564	5.14861e-18	0.319905	2.85856	534	58	-0.281305	0.253215	-1.34884	0.035821	-0.60121	0.307457	-1.27757	-0.003682	1.08222
MGAT4A	5.93154	5.11448e-09	0.479084	2.84171	534	58	0.578427	0.612292	-0.173889	2.82775	0.099343	0.164616	-0.054799	0.816625	1.08137
CST6	4.40043	1.28218e-05	0.645069	2.83858	534	58	3.15099	1.06314	-0.166432	5.53175	2.50592	1.03349	0.033999	4.14654	1.08053
ICOS	4.99292	7.84117e-07	0.56724	2.83219	534	58	0.738417	0.856897	-0.661566	3.49264	0.171177	0.351333	-0.087991	2.10755	1.07968
COL5A1	6.66008	6.27609e-11	0.425126	2.83137	534	58	0.300222	0.473952	-1.22203	1.92462	-0.124904	0.325556	-0.921408	0.819779	1.07884
HLA-DPB2	6.41412	2.90636e-10	0.440081	2.82273	534	58	-0.248033	0.49839	-1.90487	2.49782	-0.688114	0.475998	-2.00544	-0.000814	1.078
ARID3A	6.59849	9.25339e-11	0.427749	2.8225	534	58	-0.84398	0.430712	-2.34447	0.002928	-1.27173	0.735519	-2.69037	1.97094	1.07715
CXCR3	5.21899	2.49541e-07	0.540617	2.82147	534	58	0.901163	0.775307	-0.582771	2.93841	0.360546	0.435797	-0.534947	1.90899	1.07631
ITGAX	6.17893	1.20355e-09	0.456526	2.82084	534	58	0.764632	0.548643	-0.1537	3.08823	0.308106	0.376116	-0.052254	1.38017	1.07547
PPFIA3	8.805	1.44961e-17	0.320244	2.81975	534	58	-0.126232	0.257337	-1.47476	0.827413	-0.446476	0.311641	-1.33695	0.00568	1.07463
TPRN	8.23571	1.15323e-15	0.341162	2.80971	534	58	0.111988	0.306334	-0.841682	1.75252	-0.229174	0.227562	-1.02805	0.071641	1.07379
PDIA4	12.0601	4.30541e-30	0.23293	2.80917	534	58	-0.050211	0.129366	-0.750459	0.796624	-0.283141	0.213347	-0.847332	0.049214	1.07296
OAS3	5.93076	5.13743e-09	0.473365	2.80742	534	58	0.43317	0.605509	-0.556879	2.41439	-0.040195	0.146292	-0.330129	0.629285	1.07212
SLC39A7	8.39665	3.42254e-16	0.334152	2.80576	534	58	-0.213404	0.285564	-1.34663	0.531184	-0.547556	0.308376	-1.34705	0.006307	1.07128
GOLM1	5.80037	1.07952e-08	0.483324	2.80346	534	58	0.541518	0.629497	-1.47264	3.18754	0.058194	0.233591	-0.693939	0.7631	1.07045
CAPG	6.53898	1.34281e-10	0.428457	2.80167	534	58	0.924158	0.483739	-0.215032	2.50162	0.495701	0.369907	-0.046607	1.628	1.06961
MICALCL	4.40166	1.2752e-05	0.636003	2.79947	534	58	1.34837	1.07299	-0.613374	4.67513	0.71237	0.735056	-0.526566	2.22977	1.06878
NOP56	8.54487	1.10059e-16	0.327574	2.79908	534	58	-0.407086	0.280251	-1.2844	0.232946	-0.73466	0.247853	-1.24471	0.194202	1.06795
SOX11	4.2894	2.0931e-05	0.652048	2.79689	534	58	-0.138261	1.1295	-2.81414	3.7695	-0.790309	0.764344	-2.50055	0.200692	1.06712
NACC2	7.67642	6.81826e-14	0.363582	2.79101	534	58	-0.270459	0.328791	-1.4107	0.824128	-0.634041	0.451616	-1.69789	-0.003284	1.06629
DEPDC7	5.20544	2.67588e-07	0.534348	2.78152	534	58	-1.10356	0.761527	-4.07598	0.656827	-1.6379	0.532514	-3.16085	-0.530674	1.06546
ISOC2	10.2155	1.14389e-22	0.271978	2.77839	534	58	-0.084314	0.16091	-0.897632	1.03602	-0.356292	0.376494	-1.53678	0.049224	1.06463
LILRA4	4.90901	1.18625e-06	0.565368	2.7754	534	58	1.23365	0.851267	-0.17755	3.9262	0.668284	0.637747	-0.083206	3.16566	1.0638
OTX1	8.29299	7.49976e-16	0.333679	2.7672	534	58	-0.089607	0.287102	-1.25873	1.38808	-0.423286	0.325501	-1.20539	0.332359	1.06297
GAS2L3	9.34621	1.85109e-19	0.296035	2.7668	534	58	-0.131082	0.217131	-1.38586	0.582429	-0.427117	0.320071	-1.55615	0.151493	1.06215
ORAI2	10.5779	4.59962e-24	0.261386	2.76493	534	58	-0.111538	0.155703	-1.21393	0.106488	-0.372924	0.32244	-1.00449	1.2342	1.06132
ENO2	5.492	5.91311e-08	0.50332	2.76423	534	58	-1.06004	0.678178	-2.77378	0.928832	-1.56336	0.497619	-2.54028	0.080299	1.0605
FOXN4	4.38105	1.39775e-05	0.630415	2.76188	534	58	-1.09325	1.06973	-3.71504	4.10015	-1.72367	0.715908	-3.05332	-0.007742	1.05967
POLE	10.0518	4.76006e-22	0.274721	2.76145	534	58	-0.23443	0.19267	-0.874081	0.005773	-0.509151	0.239533	-1.11029	0.030211	1.05885
IL20	4.21186	2.92863e-05	0.654102	2.75498	534	58	0.664633	1.17135	-1.22288	4.03362	0.010531	0.480534	-1.08486	2.09183	1.05803
RUNX1-IT1	5.48465	6.15198e-08	0.501578	2.75098	534	58	-1.16718	0.660737	-3.34648	0.381809	-1.66876	0.668341	-2.701	-0.031434	1.05721
QPRT	5.13021	3.93228e-07	0.536042	2.75001	534	58	-1.03872	0.770201	-3.12556	0.217087	-1.57476	0.604327	-3.54484	0.020741	1.05639
PYCARD	5.83622	8.8142e-09	0.470446	2.74562	534	58	0.496864	0.612559	-1.68145	2.4248	0.026418	0.099841	-0.15343	0.359472	1.05557
PSMG3	11.1024	3.85923e-26	0.246735	2.73936	534	58	-0.162265	0.156782	-0.739349	0.051401	-0.409	0.19392	-0.878271	0.049323	1.05475
MRPL14	12.8086	2.57986e-33	0.213419	2.73359	534	58	-0.049109	0.113091	-0.623803	0.833901	-0.262528	0.17536	-0.699977	-0.002923	1.05393
CNTD2	5.29615	1.67165e-07	0.515242	2.7288	534	58	0.560425	0.736598	-1.00841	3.32342	0.045183	0.227595	-0.403309	1.49153	1.05311
WDR4	6.46585	2.11376e-10	0.421553	2.7257	534	58	-0.639821	0.483121	-2.30774	0.085573	-1.06137	0.345406	-1.80576	-0.338599	1.0523
ORM1	4.41789	1.18596e-05	0.616539	2.7238	534	58	-2.80986	1.03207	-4.47523	2.00559	-3.42639	0.765857	-4.81968	-0.019739	1.05148
MTFP1	8.99334	3.24789e-18	0.301691	2.71321	534	58	-0.152733	0.229382	-1.55702	0.452124	-0.454424	0.342635	-1.37524	0.000837	1.05067
AGR2	3.38564	0.000757276	0.800958	2.71175	534	58	0.887123	1.73164	-3.81692	4.81682	0.086165	1.50634	-4.09448	2.28251	1.04985
POLD2	9.25391	3.94643e-19	0.292684	2.70847	534	58	-0.213091	0.213294	-1.13458	0.232082	-0.505775	0.341037	-1.56064	0.288924	1.04904
GTF2IRD1	13.0438	2.37829e-34	0.207545	2.70718	534	58	-0.036007	0.099701	-1.18939	0.493185	-0.243552	0.210115	-0.784155	0.000602	1.04823
WDR90	11.3711	3.14834e-27	0.237387	2.69936	534	58	-0.074249	0.124508	-0.831222	0.679424	-0.311636	0.301745	-0.987766	0.80697	1.04742
PIK3R3	6.58866	9.84252e-11	0.40955	2.69839	534	58	0.456974	0.471167	-0.270236	2.3705	0.047424	0.128491	-0.186793	0.467211	1.04661
N4BP3	7.14589	2.64901e-12	0.377414	2.69696	534	58	0.328644	0.397557	-0.500466	2.06957	-0.04877	0.180732	-0.73599	0.609198	1.0458
SLC2A6	6.95305	9.50901e-12	0.387819	2.69652	534	58	-0.387277	0.39018	-1.79647	1.42475	-0.775096	0.511042	-1.82824	1.04338	1.04499
CLGN	3.88159	0.000115483	0.691771	2.68517	534	58	-0.802668	1.32016	-4.79268	2.44048	-1.49444	0.950408	-3.60687	-0.071178	1.04418
NAT14	10.8414	4.24471e-25	0.247266	2.68072	534	58	-0.015132	0.143971	-0.729473	0.996144	-0.262398	0.296433	-1.09864	0.459018	1.04337
CCR5	4.76326	2.40042e-06	0.56269	2.68024	534	58	2.49386	0.873733	-0.133329	4.90086	1.93117	0.646937	0.06603	3.3113	1.04257
PRIM2	6.71538	4.41773e-11	0.398812	2.67817	534	58	-0.562366	0.425239	-2.11992	0.622211	-0.961178	0.468014	-2.85341	-0.167193	1.04176
NUDT5	10.0101	6.83329e-22	0.266485	2.66753	534	58	-0.113729	0.187524	-1.11506	0.993584	-0.380214	0.234449	-1.12893	-0.000652	1.04096
ABCC13	4.36614	1.49343e-05	0.610726	2.66651	534	58	0.633826	1.06399	-1.14692	4.28852	0.0231	0.098139	-0.093675	0.618788	1.04015
SYT17	4.45036	1.02503e-05	0.598641	2.66417	534	58	0.995751	1.01019	-1.80307	3.52118	0.39711	0.506159	-0.055931	3.03292	1.03935
TXNDC17	11.4623	1.33316e-27	0.232329	2.66303	534	58	-0.060115	0.13573	-1.37485	0.630281	-0.292444	0.224076	-0.944149	0.007967	1.03855
CKAP4	9.5601	3.13693e-20	0.278316	2.66073	534	58	-0.017855	0.196746	-1.21338	1.35339	-0.296171	0.311446	-1.05234	0.008747	1.03775
FABP6	4.92066	1.12037e-06	0.540275	2.65851	534	58	-0.458794	0.819177	-2.07305	3.10136	-0.999069	0.503475	-1.91131	0.332345	1.03695
FBXO6	7.38312	5.29128e-13	0.360049	2.65829	534	58	0.395453	0.369981	-0.518711	1.93471	0.035404	0.08862	-0.086746	0.372289	1.03615
POLR1B	11.7405	9.45181e-29	0.225902	2.6522	534	58	-0.10065	0.122539	-0.778743	0.715666	-0.326552	0.245111	-1.62788	-0.044413	1.03535
SEC61A2	11.7576	8.01673e-29	0.225469	2.65099	534	58	-0.048593	0.135955	-0.720623	1.2148	-0.274062	0.162172	-0.662282	0.009743	1.03455
CLIC3	5.88689	6.60578e-09	0.449987	2.64902	534	58	-0.311448	0.562846	-2.75476	1.80879	-0.761435	0.449212	-1.98383	0.007959	1.03375
MAGEA1	3.83307	0.000140137	0.690817	2.64795	534	58	-3.10861	1.34494	-5.28619	0.525191	-3.79943	0.821626	-5.03996	0.49971	1.03296
RAB3D	7.13324	2.88311e-12	0.368787	2.63065	534	58	0.497469	0.382971	-0.147465	1.74318	0.128682	0.275648	-0.067801	1.83823	1.03216
PIK3R2	15.4158	2.8026e-45	0.170555	2.62924	534	58	-0.022072	0.071228	-0.30212	0.482142	-0.192627	0.137279	-0.582317	0.050279	1.03137
ANO9	7.95062	9.48678e-15	0.3306	2.62848	534	58	-0.14664	0.277567	-1.64938	0.842522	-0.47724	0.464652	-1.75639	0.045698	1.03057
ONECUT2	4.56249	6.1519e-06	0.575794	2.62706	534	58	-1.50758	0.941815	-3.22901	1.60956	-2.08337	0.57492	-2.96062	-9.1e-05	1.02978
NOLC1	13.383	7.34373e-36	0.196182	2.62551	534	58	-0.074068	0.089328	-0.519042	0.202235	-0.27025	0.204336	-0.932027	6.6e-05	1.02899
IRF7	7.20336	1.80018e-12	0.362239	2.60934	534	58	0.434719	0.376065	-0.537918	1.91867	0.07248	0.216794	-0.094881	1.2532	1.0282
RPA3	7.33756	7.23352e-13	0.354672	2.60243	534	58	-0.424724	0.348996	-2.8716	0.002333	-0.779396	0.355427	-1.59709	-0.005225	1.02741
NOX4	4.58148	5.63645e-06	0.56748	2.5999	534	58	1.26954	0.882972	-0.89064	3.57792	0.70206	1.00897	-0.988479	2.69432	1.02662
ABCA3	6.02595	2.96177e-09	0.429905	2.59058	534	58	0.58269	0.539134	-0.674538	2.4781	0.152785	0.195642	-0.058824	1.02123	1.02583
C2orf15	7.06305	4.60301e-12	0.366439	2.58818	534	58	0.31021	0.380855	-0.590809	1.88466	-0.056229	0.318225	-1.01516	0.455429	1.02504
RBM15	10.1073	2.94234e-22	0.255846	2.5859	534	58	-0.179433	0.179207	-0.94689	0.079478	-0.435279	0.216063	-0.949622	0.007178	1.02425
MRPL42	10.4504	1.43746e-23	0.246947	2.58069	534	58	-0.150641	0.160884	-1.03817	0.314966	-0.397588	0.245673	-1.02802	-0.003855	1.02346
VHL	9.13715	1.02035e-18	0.28227	2.57914	534	58	-0.156406	0.216442	-0.961929	0.93466	-0.438676	0.280622	-1.14161	0.011556	1.02268
SUV420H2	10.7993	6.23181e-25	0.238616	2.57688	534	58	-0.107713	0.151858	-0.791103	0.46832	-0.346329	0.220787	-0.974525	-0.001363	1.02189
XPOT	8.5096	1.44362e-16	0.302526	2.57438	534	58	-0.328599	0.258711	-1.16762	0.447972	-0.631125	0.24201	-1.16558	-0.071279	1.02111
CDKN2D	9.46236	7.08489e-20	0.271787	2.57175	534	58	0.000795	0.196931	-0.755864	1.53986	-0.270992	0.290046	-1.16997	0.024722	1.02032
FOXD1	5.26972	1.91863e-07	0.487695	2.57002	534	58	-1.0715	0.682852	-2.39155	0.473787	-1.55919	0.527234	-2.66264	-0.016219	1.01954
PPIL1	9.15097	9.12268e-19	0.280379	2.56574	534	58	-0.195844	0.210455	-1.17914	0.03817	-0.476223	0.306939	-1.35585	0.120778	1.01876
KRTCAP3	4.43699	1.0886e-05	0.577702	2.56326	534	58	1.3655	0.941132	-2.17999	3.34669	0.787798	0.947584	-1.99815	2.0889	1.01798
HOXC10	5.44252	7.71186e-08	0.47047	2.56054	534	58	0.324078	0.653318	-1.29825	2.20796	-0.146392	0.235396	-0.804272	0.201164	1.0172
TSPAN1	4.75525	2.49393e-06	0.53714	2.55423	534	58	1.10298	0.842511	-0.824586	2.99558	0.565838	0.521661	-0.157234	2.26465	1.01642
SNRPF	8.72775	2.65925e-17	0.292341	2.55148	534	58	-0.222808	0.23745	-1.10706	1.7908	-0.515149	0.283462	-1.21907	-0.001647	1.01564
SLC1A4	8.95074	4.56472e-18	0.284973	2.55072	534	58	-0.043511	0.220556	-1.09138	0.919456	-0.328484	0.30668	-1.03269	0.106153	1.01486
MAGED2	4.7476	2.58645e-06	0.537075	2.54982	534	58	1.02077	0.84593	-0.59114	3.44423	0.4837	0.488612	-0.077696	1.74853	1.01408
PCSK9	5.37925	1.07976e-07	0.473041	2.54461	534	58	-2.11999	0.647284	-3.77145	0.208499	-2.59303	0.519534	-3.80054	-0.835126	1.0133
PROM2	5.13428	3.85175e-07	0.494484	2.53882	534	58	2.11992	0.641657	-0.117498	3.73617	1.62544	1.0831	-0.98557	2.97566	1.01253
SLC7A7	4.96153	9.16117e-07	0.511599	2.53831	534	58	2.10932	0.754654	-0.0284	4.23334	1.59772	0.657562	0.012256	3.54289	1.01175
FAM109B	6.42081	2.78946e-10	0.395306	2.53818	534	58	0.930802	0.455959	-0.10875	2.2307	0.535496	0.329544	-0.009249	1.39978	1.01098
SNRPA1	7.87011	1.70243e-14	0.322216	2.53588	534	58	-0.348978	0.29822	-1.17601	0.755508	-0.671194	0.27588	-1.30344	-0.03612	1.01021
SPDL1	6.90821	1.27479e-11	0.366475	2.53168	534	58	-0.709595	0.384539	-1.93368	0.001959	-1.07607	0.375864	-1.89291	0.003391	1.00943
CPNE7	5.65941	2.37177e-08	0.447254	2.53119	534	58	-0.991219	0.572097	-2.43389	0.468107	-1.43847	0.567149	-2.6218	0.483001	1.00866
CDYL2	9.61412	1.99437e-20	0.262845	2.52702	534	58	-0.045944	0.199553	-0.870582	1.28377	-0.308789	0.180004	-0.701564	0.01277	1.00789
BAIAP2L1	8.87988	8.02033e-18	0.283988	2.52178	534	58	-0.035087	0.218554	-1.44096	1.16925	-0.319075	0.327448	-1.26423	0.006614	1.00712
CCT6A	7.72865	4.70254e-14	0.326173	2.52088	534	58	-0.268847	0.314886	-1.33419	3.40448	-0.59502	0.193272	-1.02589	-0.179705	1.00635
GPR137C	7.10695	3.43679e-12	0.354259	2.5177	534	58	-0.045601	0.361239	-2.00413	1.60062	-0.39986	0.354001	-1.26349	0.167816	1.00558
SMARCA4	11.2273	1.20994e-26	0.223826	2.51296	534	58	-0.068326	0.12297	-1.33556	0.529899	-0.292152	0.271709	-1.01371	0.007874	1.00481
STX1A	9.37547	1.4545e-19	0.267864	2.51135	534	58	-0.213521	0.202919	-1.05107	0.98937	-0.481385	0.238779	-1.15978	0.061547	1.00404
NSUN5	11.5633	5.12394e-28	0.217041	2.50971	534	58	-0.096401	0.129211	-0.98494	0.633505	-0.313442	0.186191	-0.726598	0.004769	1.00327
HLA-DQB1	5.06443	5.48433e-07	0.494736	2.50556	534	58	1.8022	0.721771	0.038358	3.78959	1.30747	0.544499	0.121107	2.51227	1.00251
SOX2	3.73184	0.000208455	0.670943	2.50385	534	58	-2.98238	1.34142	-4.96667	1.338	-3.65333	0.823715	-4.99927	-0.089318	1.00174
SUSD3	3.8169	0.000149405	0.654272	2.49729	534	58	1.35065	1.28063	-1.51099	4.73785	0.69638	0.759056	-0.657475	2.37639	1.00098
DDX56	10.1162	2.72224e-22	0.246091	2.4895	534	58	-0.121478	0.162432	-1.03075	0.163466	-0.367569	0.27157	-1.09634	0.335109	1.00021
IDE	11.147	2.5547e-26	0.22321	2.48811	534	58	-0.071737	0.130789	-1.53356	0.58498	-0.294947	0.239136	-0.897313	0.03768	0.99945
MAD2L2	7.22528	1.55251e-12	0.344015	2.4856	534	58	-0.472829	0.345337	-1.75958	0.119731	-0.816844	0.335374	-1.53738	-0.012527	0.998687
LOXL1	6.25516	7.63027e-10	0.396425	2.4797	534	58	-0.130089	0.445895	-2.96764	1.24887	-0.526514	0.562042	-2.41992	0.506396	0.997926
FAM203A	10.8253	4.91674e-25	0.229012	2.47913	534	58	0.007802	0.148645	-0.423383	0.816255	-0.22121	0.189076	-0.618695	0.303173	0.997164
KPNB1	8.14727	2.23097e-15	0.303931	2.47621	534	58	-0.203265	0.256228	-1.53483	0.147974	-0.507196	0.373775	-1.56045	-0.004321	0.996404
TSTA3	6.64966	6.70382e-11	0.371821	2.47248	534	58	0.348451	0.421504	-0.216293	2.20502	-0.02337	0.178368	-0.530873	1.08413	0.995644
LYPD3	5.67659	2.15673e-08	0.43428	2.46523	534	58	0.286323	0.53828	-1.60977	3.19762	-0.147957	0.678327	-2.12875	0.900976	0.994885
FGFR3	5.29221	1.70638e-07	0.464567	2.45859	534	58	-0.491901	0.654718	-2.52588	1.38156	-0.956468	0.405801	-1.99243	0.015533	0.994127
MYT1	4.32313	1.80562e-05	0.568482	2.45762	534	58	0.139377	0.982212	-2.95153	4.92485	-0.429105	0.585518	-3.20485	0.845719	0.993369
PRPF19	7.05605	4.82179e-12	0.347656	2.45308	534	58	-0.342599	0.341367	-1.45663	0.345941	-0.690255	0.47429	-1.56641	1.06646	0.992613
FBXO16	5.36071	1.191e-07	0.457503	2.45254	534	58	0.203938	0.596248	-3.18696	2.22363	-0.253565	0.787356	-3.73735	0.32804	0.991856
MKRN3	5.13344	3.86828e-07	0.476898	2.44813	534	58	-0.990375	0.684249	-2.71828	0.50045	-1.46727	0.543709	-2.3531	0.012006	0.991101
GOLT1A	6.31067	5.45926e-10	0.387698	2.44664	534	58	0.134675	0.424257	-2.05874	1.62457	-0.253023	0.600667	-2.27288	0.140382	0.990346
DTX3L	6.89511	1.38833e-11	0.354668	2.44547	534	58	0.412589	0.389755	-0.157694	1.84866	0.057921	0.111009	-0.09786	0.401909	0.989592
ADAMTS6	10.0573	4.54058e-22	0.242726	2.44117	534	58	-0.06918	0.14768	-1.11713	0.561264	-0.311906	0.3339	-1.31213	0.074619	0.988839
ZNF239	6.33831	4.61702e-10	0.384816	2.43908	534	58	0.42998	0.459506	-1.12052	2.29018	0.045164	0.147333	-0.297558	0.554629	0.988087
TRIM37	6.07112	2.2747e-09	0.401565	2.43795	534	58	-0.768413	0.487468	-2.20896	0.706528	-1.16998	0.383646	-1.88921	-0.028653	0.987335
MAGEC2	3.2928	0.00105119	0.740342	2.4378	534	58	-4.55277	1.66959	-6.88372	2.24178	-5.29311	1.14428	-7.03684	-1.19822	0.986584
NAA40	8.34355	5.12007e-16	0.291974	2.4361	534	58	-0.284168	0.246197	-1.28087	0.416982	-0.576142	0.310425	-1.52949	-0.048096	0.985834
AGR3	2.63205	0.00870885	0.925415	2.43574	534	58	2.23639	2.58196	-4.60004	6.04656	1.31098	2.14614	-4.36409	4.3064	0.985084
SYNGR3	7.11498	3.25739e-12	0.342323	2.43562	534	58	-0.304141	0.312054	-1.31883	1.05305	-0.646464	0.585665	-1.39072	2.49619	0.984335
TBC1D31	7.24434	1.36467e-12	0.336154	2.43521	534	58	-0.265043	0.336772	-1.7074	0.89614	-0.601197	0.324778	-1.2641	0.052216	0.983587
YKT6	12.2557	6.34976e-31	0.198537	2.43321	534	58	-0.074624	0.105189	-0.615824	0.470153	-0.273161	0.196588	-0.78198	0.006823	0.982839
ST14	6.09908	1.93022e-09	0.398296	2.42924	534	58	0.699458	0.475174	-0.189792	2.52359	0.301162	0.445092	-1.29493	1.2787	0.982092
ZNF587	11.0587	5.78152e-26	0.219502	2.42741	534	58	-0.003952	0.140818	-0.378423	1.49902	-0.223454	0.167106	-0.572349	0.037403	0.981346
SAE1	12.3181	3.43429e-31	0.196993	2.42658	534	58	-0.078823	0.113328	-0.740536	0.784441	-0.275816	0.13565	-0.557317	-0.036598	0.980601
C6orf165	4.28524	2.1314e-05	0.565575	2.42363	534	58	1.40352	0.986577	-0.167466	4.54059	0.837949	0.575803	-0.081888	2.16804	0.979856
CA12	3.96067	8.38701e-05	0.610815	2.41923	534	58	1.08987	1.16046	-2.46018	2.92406	0.47906	0.535925	-0.880325	1.41938	0.979112
ELL3	5.37877	1.08252e-07	0.449053	2.41535	534	58	0.744988	0.622875	-0.143995	2.78688	0.295935	0.382829	-0.040714	1.4176	0.978369
HEATR3	8.27909	8.32649e-16	0.291317	2.41184	534	58	-0.206131	0.25096	-1.20705	0.264524	-0.497448	0.285591	-1.34041	0.00276	0.977626
IFNG	3.57105	0.000384513	0.675245	2.41134	534	58	1.25154	1.4281	-0.202844	6.03371	0.5763	0.539771	-0.029865	2.51011	0.976884
PSMD2	10.9817	1.17581e-25	0.218427	2.3987	534	58	-0.092978	0.136626	-0.992865	0.352707	-0.311405	0.199224	-0.744884	-0.000939	0.976143
CNOT11	13.1368	9.21441e-35	0.182396	2.3961	534	58	-0.064327	0.090742	-0.590187	0.339863	-0.246723	0.165527	-0.665605	0.332502	0.975402
BLNK	6.29652	5.94711e-10	0.380373	2.39503	534	58	0.461435	0.454694	-0.326088	1.9345	0.081062	0.207339	-0.49007	0.853322	0.974663
OSBP2	6.87306	1.60226e-11	0.348304	2.39392	534	58	-0.477799	0.365732	-1.6483	0.861727	-0.826103	0.374103	-2.24181	0.037689	0.973923
PUSL1	10.4723	1.18269e-23	0.228582	2.39378	534	58	-0.062489	0.154003	-1.00594	0.895884	-0.291071	0.190337	-0.869703	-0.043544	0.973185
DENND1B	5.00011	7.56603e-07	0.478509	2.3926	534	58	0.633467	0.723969	-0.474921	3.04833	0.154958	0.24191	-0.280807	0.837974	0.972447
LAG3	4.86175	1.49381e-06	0.492059	2.39227	534	58	0.402899	0.76682	-0.941	3.69528	-0.08916	0.220823	-1.09211	0.729577	0.97171
TCF3	8.03759	5.01864e-15	0.297402	2.39039	534	58	-0.253045	0.271258	-1.29542	0.262385	-0.550447	0.23102	-1.18724	-0.008317	0.970974
PRIM1	5.94102	4.84305e-09	0.402172	2.38931	534	58	-1.00313	0.494259	-2.73033	-0.000297	-1.4053	0.444093	-2.24025	-0.081565	0.970238
XYLB	10.0613	4.38376e-22	0.237156	2.38611	534	58	-0.125839	0.167657	-0.993251	0.914767	-0.362995	0.195008	-0.760355	0.064528	0.969503
NFATC2IP	12.4423	1.00604e-31	0.191601	2.38395	534	58	-0.063189	0.09947	-0.820997	0.176112	-0.25479	0.189466	-0.942398	0.007242	0.968769
GPR65	3.96569	8.21686e-05	0.600872	2.38287	534	58	3.34544	1.10963	0.10938	6.67349	2.74457	0.958529	0.049429	5.12764	0.968035
LGALS9	5.47679	6.41758e-08	0.434462	2.37946	534	58	0.871276	0.591979	-0.157497	2.74129	0.436814	0.361823	-0.083363	1.37012	0.967302
ZNF367	7.10208	3.5504e-12	0.334832	2.378	534	58	-0.313088	0.335008	-2.16049	0.512389	-0.64792	0.39271	-1.77269	0.05132	0.966569
C19orf10	11.9947	8.13609e-30	0.198095	2.37609	534	58	-0.078004	0.117658	-1.23457	0.373287	-0.276099	0.135118	-0.580789	0.009541	0.965838
STRBP	12.4537	8.98237e-32	0.19079	2.37604	534	58	-0.021369	0.088025	-0.669507	0.460805	-0.212159	0.233763	-0.975996	0.020187	0.965107
IFIT3	4.29331	2.05764e-05	0.552772	2.37322	534	58	1.3637	0.959256	-0.206822	3.97448	0.810926	0.610415	-1.17784	2.5531	0.964377
PROZ	6.78815	2.7732e-11	0.349493	2.37241	534	58	-0.524205	0.372828	-1.57579	1.44614	-0.873698	0.368373	-1.76772	0.003699	0.963647
SLC4A2	9.58636	2.51757e-20	0.24722	2.36994	534	58	-0.127721	0.177813	-1.50026	0.483484	-0.374941	0.253968	-1.27167	-0.027813	0.962918
UBFD1	11.4367	1.69857e-27	0.207036	2.3678	534	58	-0.059374	0.12318	-0.990193	0.415625	-0.26641	0.188638	-0.853612	0.014469	0.96219
PHKG2	13.735	1.89366e-37	0.172123	2.36411	534	58	-0.028237	0.081081	-0.511778	0.471664	-0.20036	0.153525	-0.679661	0.001663	0.961462
HIST2H2AC	8.73223	2.56751e-17	0.270587	2.36283	534	58	0.050924	0.224042	-0.607557	1.36254	-0.219663	0.224986	-0.723043	0.440498	0.960735
GK3P	8.49663	1.59471e-16	0.278024	2.36227	534	58	-0.175858	0.231188	-1.44259	0.224995	-0.453882	0.28291	-1.2878	0.237469	0.960009
ABHD17C	7.78361	3.17435e-14	0.303188	2.3599	534	58	0.019985	0.270398	-0.868829	2.23462	-0.283203	0.371428	-1.38156	0.016981	0.959283
TRPS1	4.35688	1.55594e-05	0.540746	2.35596	534	58	2.79538	0.889567	-0.084893	5.36191	2.25464	0.970666	0.068974	3.94185	0.958558
AHCY	9.60497	2.15366e-20	0.245281	2.35592	534	58	-0.116408	0.166055	-0.863098	0.675941	-0.361689	0.308718	-1.21171	0.010376	0.957834
DCAF13	8.81491	1.34069e-17	0.26716	2.35499	534	58	-0.12722	0.214056	-1.07647	0.57225	-0.39438	0.262624	-0.99102	0.000774	0.95711
EARS2	10.3212	4.51476e-23	0.22776	2.35076	534	58	-0.091582	0.13783	-0.997316	0.347389	-0.319342	0.29337	-1.15467	0.006578	0.956387
RHNO1	9.34484	1.87203e-19	0.251412	2.34941	534	58	-0.174152	0.191092	-1.43575	0.771957	-0.425564	0.224742	-1.06597	-0.039204	0.955665
SLC35F2	6.06709	2.32909e-09	0.386265	2.3435	534	58	-0.454575	0.468584	-1.96438	1.20227	-0.84084	0.376584	-1.76818	-0.012916	0.954943
IKBKE	7.25113	1.30327e-12	0.322683	2.33982	534	58	0.118805	0.322298	-0.819957	1.95777	-0.203878	0.317939	-1.36366	0.136525	0.954222
CARD14	6.76071	3.30699e-11	0.345772	2.33766	534	58	0.344075	0.381233	-0.597067	2.13826	-0.001697	0.239725	-0.824556	0.568729	0.953502
CHRNA3	5.37716	1.09184e-07	0.433921	2.33326	534	58	-0.50417	0.583975	-2.6298	2.97181	-0.938091	0.581023	-2.02564	0.16015	0.952782
UBQLN4	9.04135	2.20984e-18	0.258038	2.33301	534	58	-0.026684	0.195005	-0.965612	1.15197	-0.284722	0.292404	-1.05494	0.089235	0.952063
SIGLEC10	4.91103	1.17458e-06	0.473282	2.3243	534	58	0.999128	0.718759	-0.173435	3.12674	0.525846	0.445676	-0.064449	2.19299	0.951345
SLC26A6	6.95566	9.34748e-12	0.334149	2.32423	534	58	-0.470733	0.339315	-1.80976	0.005804	-0.804882	0.416115	-1.51509	0.635842	0.950627
LILRB1	5.03411	6.3854e-07	0.461609	2.32379	534	58	0.784552	0.683744	-0.168535	2.93961	0.322943	0.426275	-0.085487	1.73019	0.94991
HTRA4	4.38907	1.34879e-05	0.528863	2.32122	534	58	0.796558	0.890414	-0.146215	4.95137	0.267695	0.669983	-0.323277	3.80852	0.949194
PPM1G	12.9755	4.76312e-34	0.178465	2.31568	534	58	-0.04405	0.083936	-0.67455	0.580021	-0.222515	0.191213	-0.845571	0.220757	0.948478
FTSJ1	10.897	2.55577e-25	0.21238	2.3143	534	58	-0.123808	0.126996	-0.679044	0.00894	-0.336188	0.23429	-1.06711	0.148777	0.947763
TARS2	10.6963	1.58517e-24	0.216086	2.31131	534	58	-0.001926	0.142431	-0.377619	1.24289	-0.218012	0.176955	-0.774398	0.001035	0.947048
LRRC31	3.40251	0.00071288	0.677068	2.30373	534	58	1.07744	1.50015	-0.336877	5.92548	0.400368	0.632048	-0.090552	2.77333	0.946335
ATL3	7.97112	8.16863e-15	0.288868	2.3026	534	58	-0.193834	0.262044	-1.47236	1.49493	-0.482702	0.262862	-1.04205	-0.025087	0.945621
WFIKKN1	4.89621	1.26291e-06	0.470014	2.30129	534	58	-0.912469	0.701353	-3.03395	1.09409	-1.38248	0.625011	-2.63348	0.019464	0.944909
TRAP1	8.45412	2.20842e-16	0.271789	2.29774	534	58	-0.212835	0.222013	-2.04203	0.006054	-0.484624	0.314311	-1.373	0.03912	0.944197
LRRN2	4.55948	6.23787e-06	0.503849	2.29729	534	58	0.737264	0.814106	-1.46604	3.67211	0.233415	0.644595	-0.26723	4.5674	0.943486
IFIT2	4.05537	5.67742e-05	0.56471	2.29011	534	58	1.3887	1.04771	-0.484102	4.95325	0.823993	0.486095	-0.005608	2.0657	0.942775
CTF2P	9.90567	1.67852e-21	0.231124	2.28944	534	58	-0.043605	0.156825	-1.21789	0.923992	-0.274729	0.254628	-1.10576	0.14602	0.942065
AIM2	4.1436	3.91919e-05	0.548259	2.27177	534	58	0.574226	1.00015	-2.06008	5.24524	0.025967	0.356419	-0.400536	2.0165	0.941356
ILF2	10.1915	1.41139e-22	0.222876	2.27143	534	58	-0.055692	0.155485	-1.0822	1.02993	-0.278568	0.18145	-0.769575	-0.004456	0.940647
AMH	5.19885	2.76815e-07	0.436451	2.26904	534	58	-0.766893	0.603978	-2.58562	0.066372	-1.20334	0.636804	-2.50079	0.035801	0.939939
CABLES2	9.75303	6.17293e-21	0.232436	2.26696	534	58	-0.02694	0.16317	-0.578722	1.19294	-0.259376	0.242103	-1.01564	0.46792	0.939231
CCDC125	5.77528	1.24339e-08	0.392415	2.2663	534	58	0.417829	0.515658	-1.06381	2.63738	0.025414	0.117264	-0.412241	0.357222	0.938524
CABYR	5.362	1.18289e-07	0.421943	2.26246	534	58	0.524023	0.587263	-1.2484	2.44295	0.10208	0.358372	-0.999765	0.873928	0.937818
ECM1	4.79976	2.01535e-06	0.471058	2.26097	534	58	0.373284	0.735409	-0.958843	3.31548	-0.097774	0.39846	-1.41526	1.17634	0.937113
ZIC2	4.00309	7.04901e-05	0.56369	2.2565	534	58	-1.73515	1.05309	-3.62025	0.248677	-2.29884	0.60633	-3.15203	-0.075225	0.936408
COLGALT1	9.76466	5.59265e-21	0.230867	2.25434	534	58	-0.089643	0.155953	-1.15765	0.873883	-0.32051	0.274386	-1.22917	0.094272	0.935703
DPEP1	6.90691	1.28556e-11	0.32625	2.25338	534	58	-0.000608	0.342419	-1.12723	2.20909	-0.326858	0.334445	-0.934839	0.944821	0.935
SLC38A1	5.39704	9.82607e-08	0.417284	2.2521	534	58	0.220473	0.520046	-2.99311	2.20673	-0.196811	0.84162	-3.01684	1.6457	0.934297
CSTF3	11.7151	1.20526e-28	0.191858	2.24764	534	58	-0.076947	0.107587	-0.593842	0.452445	-0.268805	0.192372	-0.77796	0.005275	0.933594
GNPNAT1	9.89139	1.8972e-21	0.227069	2.24603	534	58	-0.099296	0.163399	-1.95686	0.897197	-0.326365	0.188997	-0.802152	0.012117	0.932892
TYRP1	4.05162	5.76655e-05	0.554004	2.24461	534	58	-2.5251	1.01534	-4.25457	2.701	-3.0791	0.696412	-4.31739	0.005617	0.932191
NAPSA	4.97038	8.76878e-07	0.450753	2.24041	534	58	0.710966	0.679873	-0.19821	3.41046	0.260213	0.362601	-0.241938	1.85594	0.931491
LYZ	4.17558	3.42085e-05	0.536455	2.24001	534	58	-0.154728	0.934658	-3.0386	3.2115	-0.691183	0.877251	-2.8366	0.919025	0.930791
ADORA2A	6.06688	2.33185e-09	0.368694	2.23682	534	58	0.180576	0.458778	-0.564672	2.46414	-0.188118	0.178412	-0.752563	0.060773	0.930091
RAB11FIP4	9.01562	2.71701e-18	0.247921	2.23516	534	58	0.013184	0.164629	-1.4882	0.87131	-0.234737	0.395059	-1.42409	0.005284	0.929393
RAB33A	5.72865	1.61456e-08	0.389848	2.2333	534	58	-0.546261	0.489527	-2.28658	0.667955	-0.936109	0.51681	-1.94263	-0.014308	0.928694
ERBB2	4.09443	4.82236e-05	0.545432	2.23323	534	58	1.20028	1.00053	-0.618495	4.82353	0.654847	0.499043	-0.120242	2.68252	0.927997
CD84	4.92267	1.10939e-06	0.453318	2.23153	534	58	0.805852	0.681168	-0.195816	3.09612	0.352534	0.503561	-0.04089	2.57664	0.9273
EPT1	10.5586	5.46824e-24	0.211245	2.23046	534	58	0.006932	0.136983	-0.347757	1.12216	-0.204313	0.203224	-0.977004	0.004797	0.926604
SCLY	7.56723	1.47289e-13	0.293725	2.22268	534	58	-0.396576	0.280359	-1.28361	0.005126	-0.690301	0.284436	-1.33661	-0.097349	0.925908
SIN3B	10.8635	3.47131e-25	0.20414	2.21767	534	58	-0.07796	0.116879	-0.635524	0.423266	-0.2821	0.251964	-1.2522	0.013313	0.925213
DNAJC22	5.82925	9.16889e-09	0.37992	2.21465	534	58	-0.196237	0.470183	-2.25217	1.17719	-0.576157	0.482776	-1.86174	0.007931	0.924519
ADAM12	5.72282	1.66792e-08	0.386561	2.21222	534	58	0.2611	0.496739	-1.98723	2.16388	-0.125461	0.404324	-1.36419	0.556642	0.923825
SLC15A3	4.9577	9.33609e-07	0.445763	2.20996	534	58	1.45049	0.659937	-0.106407	3.48379	1.00472	0.552716	0.061515	2.49328	0.923132
INPP4A	12.1691	1.48526e-30	0.181586	2.20974	534	58	-0.063173	0.084613	-0.611804	0.161506	-0.244759	0.231588	-1.63054	0.016543	0.922439
RASL11B	5.65094	2.48538e-08	0.390893	2.20891	534	58	0.128869	0.481091	-2.20733	2.20687	-0.262024	0.653415	-1.88451	2.31245	0.921747
FAAH	5.9788	3.89428e-09	0.368961	2.20595	534	58	0.569778	0.464162	-0.304603	2.06547	0.200817	0.218426	-0.060156	0.925175	0.921055
CSAG2	3.62153	0.000318056	0.60884	2.20493	534	58	-2.83532	1.24876	-4.89427	0.774066	-3.44416	0.85066	-4.71115	0.037384	0.920365
ARMC9	10.5568	5.55776e-24	0.208524	2.20135	534	58	-0.053996	0.128042	-0.904538	0.342821	-0.26252	0.240791	-0.991591	0.061924	0.919675
MOGS	10.9135	2.19853e-25	0.201489	2.19894	534	58	-0.095394	0.124603	-0.793165	0.184343	-0.296883	0.198514	-0.645628	0.068904	0.918985
KCNS3	4.2248	2.76993e-05	0.520183	2.19767	534	58	1.33564	0.921318	-0.979986	4.40377	0.815458	0.521904	-0.051014	1.87665	0.918296
ATP13A1	14.28	5.98406e-40	0.153713	2.19502	534	58	-0.026116	0.059447	-0.443896	0.485143	-0.179829	0.172339	-0.657267	0.115869	0.917607
URB2	10.4955	9.61448e-24	0.208576	2.18911	534	58	-0.043755	0.139072	-0.673601	0.857878	-0.252331	0.181696	-0.804095	0.004657	0.91692
PUS1	9.36267	1.61638e-19	0.233577	2.1869	534	58	-0.157432	0.175952	-1.00739	0.139329	-0.391009	0.218056	-0.940183	0.008828	0.916232
SUGP2	9.13387	1.04785e-18	0.239336	2.18606	534	58	-0.191907	0.188525	-0.935586	0.083298	-0.431243	0.198677	-0.871667	0.00114	0.915546
CORO7	10.1522	1.98859e-22	0.215236	2.18513	534	58	-0.071649	0.121209	-0.817131	0.291434	-0.286885	0.325619	-0.899668	1.36929	0.91486
ZNF692	6.43732	2.52027e-10	0.339284	2.18408	534	58	-0.59834	0.364297	-2.26952	0.000368	-0.937624	0.513173	-2.53374	-0.00015	0.914174
FITM2	7.4603	3.10512e-13	0.29272	2.18378	534	58	-0.133008	0.267465	-1.65867	1.03367	-0.425728	0.405927	-1.51755	0.184396	0.91349
DNAJC1	5.37828	1.08537e-07	0.405926	2.18318	534	58	0.417631	0.573917	-0.16284	3.06922	0.011705	0.069578	-0.063258	0.420906	0.912805
DDR1	5.68996	2.00262e-08	0.383671	2.18307	534	58	0.67641	0.492883	-0.105572	2.35413	0.292739	0.436549	-0.955897	1.16264	0.912122
SLC50A1	7.35636	6.35916e-13	0.296129	2.17843	534	58	0.175816	0.303598	-0.421942	1.9223	-0.120313	0.125062	-0.511323	0.243465	0.911439
ABCA12	3.37827	0.00077747	0.644154	2.17613	534	58	-0.816371	1.39245	-4.45774	3.14407	-1.46053	1.2482	-3.5228	2.35087	0.910756
TOX3	3.8479	0.000132115	0.564621	2.17261	534	58	0.502465	1.09499	-2.64931	3.1375	-0.062156	0.669381	-2.23387	1.23352	0.910074
RALGPS2	5.56951	3.88492e-08	0.38989	2.17149	534	58	0.222261	0.524923	-1.97389	1.94992	-0.167629	0.277992	-0.898763	0.105275	0.909393
APOC2	5.39554	9.90458e-08	0.402356	2.17093	534	58	-0.862584	0.534387	-2.18457	0.510586	-1.26494	0.584047	-2.49504	0.25892	0.908712
CARHSP1	6.51112	1.59703e-10	0.332918	2.16767	534	58	-0.297244	0.35269	-1.95892	0.183108	-0.630162	0.502598	-2.20294	0.015657	0.908032
RFC5	6.91635	1.20886e-11	0.313344	2.1672	534	58	-0.483379	0.326534	-1.44892	0.004978	-0.796723	0.338353	-1.69709	-0.048198	0.907353
UNC13A	5.65753	2.39652e-08	0.382185	2.16222	534	58	-0.9658	0.490276	-2.5918	1.56678	-1.34798	0.472831	-2.31138	0.000126	0.906674
CGA	3.74134	0.000200908	0.576126	2.15548	534	58	-1.97874	1.14966	-4.44291	3.76528	-2.55486	0.694251	-3.52033	-0.137346	0.905995
CIB3	5.25367	2.08549e-07	0.410018	2.1541	534	58	0.393322	0.592579	-0.369347	2.71921	-0.016696	0.121859	-0.458199	0.498992	0.905317
LONP1	7.76764	3.55897e-14	0.277126	2.15262	534	58	-0.27654	0.237981	-1.41268	0.006105	-0.553666	0.399627	-1.85244	-0.002961	0.90464
TNNI3	4.77885	2.22797e-06	0.450297	2.1519	534	58	-0.665365	0.685507	-2.4667	1.57929	-1.11566	0.643406	-2.46893	1.13818	0.903964
IPO7	8.58436	8.11449e-17	0.24992	2.1454	534	58	-0.080306	0.186226	-1.66558	0.540695	-0.330226	0.367029	-1.21227	0.108979	0.903287
C3orf52	5.07117	5.3014e-07	0.422735	2.14376	534	58	0.392831	0.625907	-1.23879	3.06293	-0.029904	0.315894	-1.05943	0.79866	0.902612
LRRC59	8.85897	9.46527e-18	0.24194	2.14334	534	58	-0.086977	0.167428	-1.04754	0.795578	-0.328917	0.376532	-1.05278	1.43279	0.901937
G6PD	6.0517	2.54851e-09	0.354064	2.14269	534	58	-0.629235	0.408651	-1.80721	0.624203	-0.983299	0.540482	-1.97751	0.563672	0.901263
GTF3C4	12.5754	2.67661e-32	0.170325	2.1419	534	58	-0.049578	0.089429	-0.453507	0.578847	-0.219903	0.156714	-0.538733	-0.003633	0.900589
ARHGAP32	5.80664	1.042e-08	0.36882	2.1416	534	58	0.538938	0.477847	-0.236836	3.29729	0.170118	0.22271	-0.071356	0.728445	0.899916
CBX5	7.07505	4.25038e-12	0.302541	2.14049	534	58	-0.295717	0.305986	-1.58056	0.347884	-0.598258	0.338708	-1.35891	0.004937	0.899243
FGFR4	4.98583	8.12214e-07	0.429161	2.13973	534	58	-0.756959	0.624722	-2.14725	1.76691	-1.18612	0.602355	-2.05294	0.03991	0.898571
ADRM1	10.6991	1.54524e-24	0.1999	2.13875	534	58	-0.067432	0.129451	-0.684025	0.869684	-0.267332	0.179844	-0.861847	0.075583	0.8979
INSM1	4.14959	3.82077e-05	0.515134	2.1376	534	58	0.251398	0.937689	-1.09535	4.46706	-0.263736	0.351677	-1.10911	0.686354	0.897229
LDLRAD1	3.83685	0.000138051	0.555889	2.13286	534	58	-1.10636	1.06357	-4.20558	2.68508	-1.66225	0.888533	-3.77	0.250068	0.896558
PAQR5	4.86347	1.48139e-06	0.438164	2.131	534	58	-0.651437	0.656324	-3.22649	1.108	-1.0896	0.606213	-2.49502	-0.014847	0.895889
CDH7	5.28652	1.75784e-07	0.402366	2.12712	534	58	-0.305066	0.564188	-2.06419	2.72736	-0.707432	0.400788	-1.6505	0.082404	0.895219
ALDOA	9.17312	7.62192e-19	0.23181	2.12642	534	58	-0.058892	0.149955	-1.1191	1.10704	-0.290702	0.368179	-1.63165	0.670823	0.894551
C19orf40	11.8518	3.24258e-29	0.179201	2.12385	534	58	-0.044112	0.102451	-0.696368	0.86804	-0.223313	0.160175	-0.645037	0.120817	0.893883
TIMM17B	10.3839	2.59407e-23	0.204384	2.1223	534	58	-0.065322	0.100578	-0.770059	0.211026	-0.269706	0.339416	-1.32822	1.60787	0.893215
ACP5	4.54875	6.55299e-06	0.466132	2.12032	534	58	1.20877	0.755779	-0.141523	4.16385	0.742639	0.587729	-0.076283	2.57784	0.892548
TSSC1	11.514	8.17984e-28	0.183861	2.11697	534	58	-0.074649	0.107786	-0.727622	0.241259	-0.25851	0.171614	-0.867031	0.036375	0.891882
SPINK4	3.96455	8.25538e-05	0.53275	2.11211	534	58	-0.216371	1.00858	-2.30914	3.47486	-0.749121	0.516416	-1.64539	0.390712	0.891216
FAM84B	5.48116	6.26844e-08	0.385025	2.11038	534	58	0.534373	0.529691	-0.174551	2.84803	0.149348	0.220305	-0.242682	1.14435	0.890551
EFNA1	5.6465	2.54692e-08	0.373644	2.10978	534	58	0.607846	0.497924	-0.167684	2.32987	0.234202	0.230061	-0.092223	0.776453	0.889886
RAB17	5.41661	8.85518e-08	0.389436	2.10942	534	58	-0.033382	0.453901	-3.31239	1.36608	-0.422818	0.934196	-3.07836	0.224614	0.889222
ITGA4	4.93362	1.0513e-06	0.426988	2.1066	534	58	-1.01582	0.624534	-3.43368	0.370798	-1.44281	0.639534	-2.83194	-0.024467	0.888558
CCL17	4.40593	1.25114e-05	0.478111	2.10652	534	58	0.772195	0.812591	-0.247385	4.00337	0.294084	0.449943	-0.080319	2.25094	0.887895
MAGEA3	3.91837	9.95882e-05	0.537544	2.10629	534	58	-2.73399	1.01301	-4.47534	0.744438	-3.27154	0.771892	-5.99852	-0.005643	0.887233
SHD	9.49342	5.4721e-20	0.221627	2.104	534	58	-0.126641	0.15785	-0.827021	0.269284	-0.348268	0.249286	-0.922734	0.223279	0.886571
DHRS13	7.95176	9.40871e-15	0.264528	2.10346	534	58	-0.079127	0.234433	-1.05939	1.79496	-0.343655	0.292206	-1.31461	0.000868	0.885909
PKIB	3.94483	8.94574e-05	0.532874	2.1021	534	58	0.380199	0.969786	-2.70541	3.6309	-0.152675	1.04261	-2.96095	2.19034	0.885249
FPR1	4.6385	4.32551e-06	0.453141	2.10189	534	58	2.06215	0.681432	-0.144615	4.0486	1.60901	0.908896	-0.004982	4.03491	0.884588
GMPPA	11.4444	1.57956e-27	0.183569	2.10083	534	58	-0.044639	0.10098	-0.794754	0.441963	-0.228208	0.209708	-0.766589	0.006353	0.883929
TTL	7.6974	5.87435e-14	0.272691	2.09901	534	58	-0.312628	0.250412	-1.245	0.704835	-0.585319	0.305419	-1.1867	0.006597	0.883269
CACNA1D	5.21009	2.61265e-07	0.40246	2.09685	534	58	0.429421	0.583837	-1.19835	2.10629	0.026961	0.20959	-0.805895	0.715919	0.882611
MAGI3	5.048	5.9563e-07	0.415205	2.09595	534	58	0.69441	0.616786	-1.86134	2.9941	0.279205	0.326078	-0.11281	1.27914	0.881953
HM13	13.3622	9.10564e-36	0.156802	2.09522	534	58	-0.041031	0.069019	-0.664613	0.240313	-0.197833	0.173285	-0.826572	0.043492	0.881295
EZR	6.85479	1.80389e-11	0.305584	2.09471	534	58	0.235557	0.333771	-0.560897	1.87949	-0.070027	0.185744	-0.989105	0.274001	0.880638
LRRC6	3.8382	0.000137314	0.545486	2.09368	534	58	1.78722	1.07136	-0.266657	4.6223	1.24174	0.452744	0.027038	2.22403	0.879982
SNRPG	9.85227	2.65146e-21	0.212266	2.0913	534	58	-0.137993	0.146766	-1.03668	0.283247	-0.350259	0.223498	-0.828419	-0.000284	0.879326
LIMD1	8.69683	3.38625e-17	0.239436	2.08234	534	58	-0.12568	0.185497	-1.08876	0.502817	-0.365116	0.297852	-1.23521	0.063831	0.87867
ACTN2	3.58108	0.00037035	0.581108	2.081	534	58	0.094986	1.22491	-2.1794	6.37641	-0.486122	0.479155	-1.77654	1.27768	0.878016
LUC7L	7.3579	6.29231e-13	0.282096	2.07563	534	58	-0.193244	0.263279	-1.52523	0.196454	-0.47534	0.384491	-2.53666	0.039678	0.877361
ORM2	3.79637	0.000162005	0.546012	2.07287	534	58	-2.76962	1.06136	-4.71397	1.70982	-3.31563	0.817515	-4.83017	-0.052332	0.876707
HEYL	5.41372	8.99235e-08	0.380497	2.0599	534	58	1.80103	0.510902	-0.14104	3.53271	1.42054	0.484037	0.463705	2.4686	0.876054
RBM18	9.63926	1.61446e-20	0.213514	2.05812	534	58	-0.090469	0.144693	-1.00354	0.512507	-0.303983	0.264437	-1.01054	0.004108	0.875402
L2HGDH	6.95759	9.22998e-12	0.29577	2.05785	534	58	-0.305184	0.303033	-1.45426	0.357019	-0.600954	0.346332	-1.49533	-0.000342	0.874749
FBXO41	8.65751	4.60091e-17	0.237418	2.05545	534	58	-0.135201	0.19297	-1.08846	0.215157	-0.372619	0.243008	-0.957162	0.000189	0.874098
HPN	4.71195	3.06314e-06	0.435711	2.05305	534	58	0.007462	0.680408	-2.39019	1.88919	-0.428249	0.548982	-1.93505	0.186207	0.873447
NAT10	12.0119	6.88214e-30	0.170026	2.04234	534	58	-0.062951	0.094045	-0.575363	0.296925	-0.232977	0.160615	-0.839477	0.039368	0.872796
SPEF1	5.61477	3.03284e-08	0.362494	2.03532	534	58	0.452937	0.486445	-0.189915	1.96275	0.090443	0.210904	-0.085645	1.47166	0.872146
ATXN2L	8.90101	6.78156e-18	0.227971	2.02917	534	58	-0.261345	0.185776	-0.886848	0.004302	-0.489316	0.180276	-0.835764	0.005511	0.871497
PREX1	4.3322	1.73493e-05	0.467778	2.02651	534	58	0.599736	0.808076	-1.56188	4.03859	0.131958	0.455785	-0.848336	1.47908	0.870848
PLEKHB2	11.507	8.74292e-28	0.175483	2.01928	534	58	-0.040552	0.091624	-0.566471	0.379151	-0.216035	0.217812	-1.09596	0.017111	0.8702
SEC61G	6.46228	2.16093e-10	0.312404	2.01884	534	58	-0.235915	0.343415	-1.43148	4.03202	-0.548319	0.403468	-1.37883	0.004935	0.869552
ANKRD50	5.06424	5.48954e-07	0.398505	2.01813	534	58	0.499665	0.596221	-0.249823	3.40585	0.10116	0.170855	-0.178647	0.651409	0.868904
SLC37A1	6.97033	8.48991e-12	0.289341	2.0168	534	58	0.341576	0.314111	-0.18174	1.64003	0.052235	0.102543	-0.109602	0.485609	0.868258
HOXB9	3.99202	7.37702e-05	0.504923	2.01566	534	58	-2.94357	0.924138	-4.92047	0.598299	-3.4485	0.823097	-4.60565	-0.000135	0.867611
CCT5	9.51901	4.42128e-20	0.211461	2.0129	534	58	-0.074644	0.157119	-0.910805	1.61722	-0.286105	0.190792	-0.782861	-0.015048	0.866966
RAD54B	7.10206	3.55088e-12	0.283172	2.0111	534	58	-0.234259	0.287636	-1.31358	0.535612	-0.517431	0.295408	-1.23674	-0.041597	0.86632
ULK3	10.2647	7.42376e-23	0.194991	2.00153	534	58	-0.097514	0.12305	-0.643424	0.241683	-0.292505	0.232012	-0.960574	0.000396	0.865676
SLC1A1	3.45863	0.000582042	0.577685	1.998	534	58	0.657936	1.26881	-1.50325	5.41019	0.080251	0.232047	-0.085685	1.29435	0.865031
RASSF7	8.02187	5.63288e-15	0.248466	1.99316	534	58	0.094244	0.21793	-0.682584	1.10273	-0.154222	0.274634	-1.05269	0.115865	0.864388
FHDC1	5.47749	6.39353e-08	0.363792	1.99267	534	58	0.444388	0.500151	-0.503704	2.81584	0.080596	0.22271	-0.44737	0.907738	0.863745
PLEKHF2	4.8163	1.86125e-06	0.413556	1.99181	534	58	0.637887	0.643669	-0.229613	3.11132	0.224331	0.344301	-0.123555	1.5977	0.863102
VSTM2L	4.03801	6.1017e-05	0.493148	1.99134	534	58	0.680911	0.922147	-0.356345	3.93818	0.187763	0.353996	-0.188718	1.3456	0.86246
IGSF6	4.18621	3.26897e-05	0.475507	1.99057	534	58	3.58417	0.797342	0.985629	5.6543	3.10866	1.0209	0.120935	5.3961	0.861818
METTL21A	7.10266	3.53654e-12	0.280244	1.99048	534	58	-0.370172	0.284588	-1.59075	0.191687	-0.650416	0.292781	-1.25474	-0.028715	0.861177
SKIL	5.70686	1.82306e-08	0.348311	1.98776	534	58	0.347386	0.46292	-0.193666	2.85981	-0.000925	0.115895	-0.280924	0.517035	0.860537
COMTD1	7.89062	1.4675e-14	0.251914	1.98776	534	58	-0.075422	0.233473	-1.79869	1.09495	-0.327336	0.205528	-0.840327	0.016737	0.859897
IFIH1	4.31311	1.88677e-05	0.460223	1.98499	534	58	1.01044	0.803644	-0.30795	3.64337	0.550216	0.355616	-0.032972	1.59098	0.859257
RHBDL2	4.80912	1.92664e-06	0.412708	1.98476	534	58	0.580537	0.648759	-0.8355	3.20586	0.167829	0.229208	-0.086965	0.93041	0.858618
MCM5	7.7374	4.4179e-14	0.256484	1.98452	534	58	-0.188292	0.226775	-1.15369	0.333178	-0.444776	0.337882	-1.23044	0.380066	0.85798
RGS4	5.83711	8.76985e-09	0.339932	1.98422	534	58	0.038837	0.430917	-1.5226	3.07029	-0.301095	0.316584	-1.15174	0.073263	0.857342
CAD	7.72617	4.78656e-14	0.256794	1.98403	534	58	-0.308305	0.239471	-1.20772	0.004079	-0.565099	0.248976	-1.21368	-0.017633	0.856705
SMC1B	3.88488	0.000113968	0.509612	1.97978	534	58	0.48841	0.997406	-1.25825	4.41608	-0.021202	0.12695	-0.395625	0.452798	0.856068
CACNB3	6.12312	1.6753e-09	0.322222	1.973	534	58	0.308624	0.399735	-0.285737	1.84649	-0.013598	0.074137	-0.37667	0.190206	0.855431
CLEC3A	2.5947	0.00970213	0.7596	1.97094	534	58	1.36873	2.19803	-2.42362	7.35827	0.609131	1.11071	-0.989735	4.57238	0.854795
CAMSAP3	6.66555	6.0626e-11	0.295474	1.9695	534	58	0.260885	0.296851	-0.467688	1.34388	-0.034589	0.490017	-1.57307	0.736779	0.85416
SGPP2	3.7303	0.000209708	0.527699	1.96848	534	58	1.04928	1.05727	-0.406644	4.14914	0.521577	0.62006	-0.133988	2.53272	0.853525
FAM84A	3.89757	0.000108303	0.504749	1.96729	534	58	1.04874	0.972044	-0.148727	4.77002	0.543994	0.496784	-0.224747	2.00039	0.852891
DNAJA3	12.5823	2.49609e-32	0.155997	1.96281	534	58	-0.049801	0.076025	-0.403112	0.386515	-0.205798	0.170862	-0.855462	0.001	0.852257
KDM2B	7.35545	6.39879e-13	0.266295	1.95872	534	58	-0.198248	0.253306	-1.26467	0.784356	-0.464543	0.331366	-1.48162	0.034893	0.851623
MRPS34	13.0626	1.96385e-34	0.149894	1.95801	534	58	-0.027797	0.076187	-0.553195	0.413758	-0.177691	0.130501	-0.631308	0.064859	0.850991
RIMS4	4.97796	8.44569e-07	0.392858	1.95563	534	58	0.277921	0.594318	-0.846913	2.90588	-0.114937	0.264483	-0.621029	0.87866	0.850358
DDX60	4.27973	2.18316e-05	0.456292	1.95281	534	58	0.855928	0.802645	-0.81647	3.67486	0.399636	0.362615	-0.249825	1.44588	0.849726
NADK	8.52694	1.26353e-16	0.22901	1.95275	534	58	-0.120486	0.178871	-0.961785	0.551794	-0.349496	0.302379	-1.21729	0.031126	0.849095
CD1A	3.95739	8.49999e-05	0.492458	1.94885	534	58	-1.36442	0.91863	-3.17147	3.15666	-1.85688	0.70343	-3.2618	0.003326	0.848464
MARCKSL1	7.09741	3.66255e-12	0.273759	1.94298	534	58	0.16712	0.273052	-0.581689	1.64331	-0.106639	0.329395	-1.16721	0.542061	0.847834
STAG3	5.53449	4.69973e-08	0.35028	1.93862	534	58	-0.722396	0.465777	-1.79394	1.13414	-1.07268	0.374895	-1.84354	0.010655	0.847204
FAM110C	5.66136	2.34633e-08	0.342333	1.93807	534	58	0.317844	0.452826	-1.52601	1.98951	-0.024489	0.25033	-0.890854	0.674823	0.846575
IL19	3.70777	0.000228801	0.52103	1.93186	534	58	0.567829	1.06503	-1.01046	5.27289	0.046799	0.29505	-0.182316	1.88824	0.845946
SMS	8.59098	7.70897e-17	0.224791	1.93118	534	58	-0.116507	0.185811	-0.988139	0.589552	-0.341298	0.218896	-0.922668	-0.018411	0.845318
RAB31	5.09333	4.74077e-07	0.378999	1.93037	534	58	0.221753	0.559691	-1.62793	3.02268	-0.157246	0.263173	-0.908287	0.384485	0.84469
HIST2H2BE	6.63729	7.24809e-11	0.290796	1.9301	534	58	0.063858	0.328364	-0.971367	1.83373	-0.226938	0.176773	-0.682101	0.078363	0.844062
CEP97	9.71847	8.27351e-21	0.198121	1.92543	534	58	-0.012672	0.136628	-0.654849	1.02951	-0.210793	0.224725	-0.917212	0.061009	0.843436
CEP78	7.03241	5.63907e-12	0.273555	1.92375	534	58	-0.374538	0.286971	-1.54664	0.042089	-0.648093	0.222153	-1.06956	-0.048491	0.842809
SLC11A1	5.40816	9.26232e-08	0.355519	1.9227	534	58	0.482635	0.49293	-0.183854	2.62568	0.127116	0.260978	-0.049453	1.18892	0.842183
NEU4	4.52516	7.30065e-06	0.424649	1.9216	534	58	-1.71131	0.686223	-3.31891	0.426993	-2.13596	0.604588	-3.12039	-0.007094	0.841558
SLC30A8	3.36333	0.000819951	0.570917	1.92018	534	58	0.25263	1.28261	-3.14635	4.7527	-0.318287	0.469906	-2.29966	0.986527	0.840933
BYSL	8.49388	1.62884e-16	0.225718	1.91722	534	58	-0.103859	0.191068	-0.936561	1.90339	-0.329577	0.202617	-0.872675	-0.000228	0.840309
MYO5B	5.35517	1.22632e-07	0.357734	1.91572	534	58	0.643454	0.492714	-0.353679	2.37858	0.28572	0.382728	-0.674794	1.27516	0.839685
MRPL13	8.37184	4.1322e-16	0.228586	1.91368	534	58	-0.048059	0.193408	-0.894503	1.52465	-0.276645	0.232247	-0.836469	0.001427	0.839062
RGS19	9.54666	3.51006e-20	0.20015	1.91076	534	58	-0.018596	0.137421	-0.81548	1.30322	-0.218746	0.247877	-1.1473	0.109933	0.838439
CCDC151	4.7035	3.1879e-06	0.405247	1.90608	534	58	0.408545	0.654917	-0.259783	3.00828	0.003298	0.096001	-0.244743	0.465568	0.837816
TFR2	6.77291	3.05821e-11	0.281402	1.90591	534	58	-0.392376	0.29377	-1.35626	0.003968	-0.673778	0.357541	-1.56187	0.002571	0.837194
UCN	5.98531	3.75022e-09	0.318273	1.90496	534	58	-0.317284	0.389563	-1.7206	0.265605	-0.635557	0.334931	-1.27843	0.014622	0.836573
S100A7	2.83478	0.00474263	0.671582	1.90379	534	58	0.553437	1.7809	-1.92563	6.85847	-0.118145	0.858211	-0.939087	5.33355	0.835952
SIX2	5.47738	6.39708e-08	0.347343	1.90253	534	58	0.132978	0.474158	-1.45995	1.82836	-0.214365	0.274507	-0.875075	0.587875	0.835332
BUB3	10.1831	1.51806e-22	0.186718	1.90138	534	58	-0.038942	0.12931	-0.488264	2.18661	-0.22566	0.160346	-0.849981	0.007258	0.834712
CCDC138	5.44409	7.64717e-08	0.349161	1.90086	534	58	-0.749449	0.462492	-2.53012	0.855956	-1.09861	0.476869	-2.03458	-0.125921	0.834092
PTGES2	8.57205	8.92422e-17	0.221704	1.90046	534	58	-0.176539	0.18235	-1.03435	0.139925	-0.398243	0.226525	-1.02945	-0.004667	0.833473
DENND2D	5.23866	2.25423e-07	0.362598	1.89953	534	58	1.03515	0.516568	-0.094994	2.61161	0.672553	0.314927	0.050856	1.57724	0.832855
UBE2I	13.3605	9.25938e-36	0.141995	1.89713	534	58	-0.044541	0.067365	-0.515525	0.216092	-0.186536	0.136869	-0.6364	-0.001291	0.832237
CYP27B1	5.05656	5.70567e-07	0.373544	1.88885	534	58	-0.114826	0.541286	-1.74116	3.15774	-0.48837	0.464273	-1.76697	0.005358	0.831619
AAGAB	8.90196	6.73067e-18	0.211754	1.88503	534	58	-0.01968	0.119151	-0.980939	1.60176	-0.231434	0.416728	-1.77944	0.056004	0.831002
TARBP2	10.768	8.2816e-25	0.174719	1.88137	534	58	-0.075565	0.109564	-0.670912	0.160536	-0.250284	0.17413	-0.70177	0.004644	0.830385
TMEM8A	9.31856	2.32357e-19	0.20143	1.87704	534	58	-0.024324	0.138029	-0.73227	0.925662	-0.225754	0.273642	-0.818216	0.908785	0.829769
AKR7A3	4.68095	3.54539e-06	0.400389	1.8742	534	58	0.473607	0.647656	-0.572809	3.63084	0.073218	0.199398	-0.170742	1.08958	0.829154
PITPNM1	5.79989	1.08245e-08	0.322991	1.87331	534	58	-0.446997	0.397889	-1.85445	0.393851	-0.769988	0.44616	-1.95276	0.003381	0.828538
DYDC2	3.9082	0.000103762	0.477664	1.86681	534	58	0.4569	0.926074	-1.38266	4.16278	-0.020764	0.26452	-0.586072	0.990841	0.827924
NUP205	6.77906	2.9398e-11	0.275234	1.86583	534	58	-0.413918	0.299622	-1.57247	0.041952	-0.689152	0.230651	-1.29396	-0.172051	0.82731
ESPN	7.45712	3.17439e-13	0.250129	1.86524	534	58	-0.044011	0.244621	-1.11619	1.13888	-0.29414	0.222987	-0.765399	-0.000607	0.826696
SERINC2	6.74133	3.74351e-11	0.276663	1.86508	534	58	0.289265	0.307357	-0.42026	1.27243	0.012602	0.169463	-0.530934	0.403133	0.826083
ENTHD1	4.7917	2.09493e-06	0.389223	1.86504	534	58	0.317609	0.615018	-0.595997	3.71041	-0.071614	0.19009	-0.566852	0.841029	0.82547
GSDMC	3.59457	0.00035208	0.518557	1.86399	534	58	0.794879	1.08984	-0.320602	4.34581	0.276322	0.404287	-0.315504	1.39344	0.824858
SMPD4	9.66443	1.306e-20	0.19287	1.86398	534	58	-0.089202	0.135367	-0.760383	0.956144	-0.282072	0.210541	-0.913391	-0.001322	0.824246
CYC1	8.29389	7.44887e-16	0.224715	1.86376	534	58	-0.114976	0.190306	-0.97809	0.771731	-0.339691	0.242648	-0.940484	0.114743	0.823634
WHSC1	6.15793	1.36345e-09	0.302522	1.86291	534	58	-0.59585	0.364	-1.84394	0.004349	-0.898372	0.260835	-1.42986	-0.277213	0.823023
FAM57B	6.15868	1.35737e-09	0.302354	1.8621	534	58	-0.16347	0.355308	-1.37671	1.82752	-0.465824	0.353164	-1.13064	1.10247	0.822413
XXYLT1	9.6347	1.67768e-20	0.192825	1.85781	534	58	-0.072384	0.139682	-1.05793	0.620366	-0.265209	0.18564	-0.773761	0.005004	0.821803
LRFN4	6.88916	1.44312e-11	0.269089	1.8538	534	58	-0.170065	0.274443	-1.61299	0.58905	-0.439154	0.34914	-1.32203	0.119207	0.821194
KCNK13	4.07277	5.28011e-05	0.455169	1.8538	534	58	1.35301	0.824869	-0.184184	4.26966	0.897838	0.633544	-0.078413	2.9744	0.820585
TRPM4	5.36045	1.19259e-07	0.345465	1.85185	534	58	0.579938	0.484644	-0.350136	2.80994	0.234473	0.229963	-0.087229	0.698487	0.819976
PPME1	8.53528	1.18499e-16	0.216782	1.85029	534	58	-0.03679	0.182743	-0.861516	2.05128	-0.253572	0.192505	-0.687764	0.061991	0.819368
ZBTB32	4.48021	8.9572e-06	0.412749	1.8492	534	58	0.54938	0.6923	-0.219932	3.23775	0.136631	0.338389	-0.091173	1.97955	0.81876
PPP4C	8.98273	3.53559e-18	0.205636	1.84717	534	58	0.001814	0.147436	-1.26794	0.722852	-0.203822	0.283785	-1.46175	0.177699	0.818153
SNRPC	8.91699	5.97289e-18	0.206768	1.84375	534	58	-0.157818	0.16736	-1.03101	0.006351	-0.364586	0.171074	-0.725087	-0.006295	0.817547
C1QTNF5	4.1562	3.71522e-05	0.442566	1.83939	534	58	2.0911	0.758187	-0.040699	4.03041	1.64853	0.874621	0.133608	4.35575	0.81694
MOV10	10.6997	1.53623e-24	0.171572	1.83578	534	58	-0.056008	0.102824	-0.673056	0.349581	-0.22758	0.200941	-0.772433	0.005864	0.816335
NKD1	4.74165	2.66068e-06	0.386641	1.83332	534	58	-1.78347	0.588858	-3.53517	-0.088457	-2.17011	0.598505	-3.0379	-0.708368	0.815729
EFNA4	5.38104	1.06959e-07	0.340697	1.83331	534	58	0.366076	0.47595	-1.39243	2.45425	0.025379	0.229329	-0.771296	0.632727	0.815125
LBX2	6.274	6.81277e-10	0.29169	1.83006	534	58	-0.301445	0.329446	-1.38448	1.63153	-0.593135	0.394494	-1.40073	0.950416	0.81452
PPP5C	7.607	1.11372e-13	0.240419	1.82887	534	58	-0.145541	0.211666	-1.38903	0.751312	-0.38596	0.349253	-1.35709	0.003909	0.813916
TUFT1	6.08035	2.15487e-09	0.300723	1.8285	534	58	0.292801	0.376072	-0.449799	2.34063	-0.007922	0.046486	-0.198433	0.11407	0.813313
ACOT4	4.15141	3.79139e-05	0.440448	1.82848	534	58	1.34048	0.78709	-0.507825	3.22098	0.900029	0.55021	-0.107563	2.00903	0.81271
SKIV2L	9.69604	1.00023e-20	0.188523	1.82793	534	58	-0.08085	0.118157	-0.726723	0.149393	-0.269373	0.272351	-1.17405	0.030109	0.812107
EPHA1	7.88244	1.55708e-14	0.231794	1.8271	534	58	0.015164	0.146087	-0.543534	0.885985	-0.21663	0.518384	-2.01896	0.231255	0.811505
CYP21A2	4.41792	1.18582e-05	0.41213	1.82076	534	58	0.639374	0.700629	-1.35228	2.73566	0.227244	0.349892	-0.123224	1.8818	0.810904
ICA1	5.61469	3.03417e-08	0.324056	1.81947	534	58	0.538644	0.435357	-0.563358	2.63492	0.214588	0.177711	-0.07797	0.632706	0.810303
RTEL1	6.72289	4.21136e-11	0.270388	1.81779	534	58	-0.226436	0.288759	-1.87264	1.51521	-0.496824	0.310284	-1.23241	0.181169	0.809702
ZBTB41	5.91315	5.68393e-09	0.307407	1.81775	534	58	0.431825	0.391944	-0.160014	2.09678	0.124418	0.164596	-0.097909	0.547485	0.809102
SMPDL3B	5.33829	1.34036e-07	0.339877	1.81436	534	58	0.366119	0.455007	-0.873298	2.06973	0.026242	0.509128	-1.71991	1.03786	0.808502
DSP	4.52057	7.45523e-06	0.400947	1.81251	534	58	0.425795	0.622654	-2.63728	2.86714	0.024848	0.796687	-2.34795	1.01342	0.807903
DKC1	7.67338	6.967e-14	0.236139	1.81198	534	58	-0.175984	0.202618	-0.92985	1.86444	-0.412123	0.359098	-2.25162	-0.002051	0.807304
MAGEA4	3.36585	0.000812641	0.538211	1.81154	534	58	-2.45413	1.19853	-4.42542	3.22331	-2.99234	0.643517	-4.25607	-0.292443	0.806705
LRRC1	5.22823	2.37909e-07	0.34636	1.81085	534	58	0.7198	0.490692	-0.21724	2.87564	0.37344	0.353807	-0.497571	1.20664	0.806107
SIGLEC5	4.89034	1.29963e-06	0.369076	1.80491	534	58	0.640075	0.560224	-0.189438	2.99221	0.270999	0.386869	-0.142219	1.4366	0.80551
TP53INP1	5.04274	6.11546e-07	0.357578	1.80317	534	58	0.50727	0.53571	-0.550348	3.15175	0.149692	0.198378	-0.089808	0.786765	0.804913
PIDD	6.30297	5.7197e-10	0.285948	1.80232	534	58	-0.404448	0.320852	-1.39011	0.005138	-0.690396	0.389791	-1.52746	0.023398	0.804316
GPR137B	4.54192	6.76166e-06	0.396567	1.80117	534	58	0.848806	0.645164	-0.13006	3.46212	0.452239	0.486007	-1.62529	1.6131	0.80372
NME3	6.05143	2.55247e-09	0.297505	1.80033	534	58	0.32192	0.373656	-1.52618	1.58527	0.024415	0.057459	-0.070433	0.227159	0.803124
IQCC	7.74804	4.09469e-14	0.232295	1.79983	534	58	-0.142051	0.209354	-1.79967	0.465379	-0.374346	0.277354	-1.32162	0.012562	0.802529
FDXR	6.72106	4.26065e-11	0.267514	1.79798	534	58	-0.201767	0.291298	-1.36761	0.743606	-0.469281	0.253868	-1.06873	0.213334	0.801934
DPH2	8.51559	1.37869e-16	0.211004	1.79682	534	58	-0.133558	0.174442	-2.03351	0.771772	-0.344562	0.218952	-1.02574	-0.047894	0.80134
HIST1H4C	4.59211	5.36612e-06	0.390914	1.79512	534	58	-0.507112	0.610406	-3.04985	0.848233	-0.898026	0.663471	-2.40338	0.064033	0.800746
EPO	3.90045	0.000107053	0.459964	1.79407	534	58	-1.39467	0.88224	-3.11377	3.29898	-1.85463	0.50262	-2.62108	0.064456	0.800152
CCL20	3.39324	0.000736948	0.528698	1.794	534	58	-2.9486	1.14211	-5.34528	2.39005	-3.4773	0.974143	-5.3229	0.000102	0.799559
KMO	3.73287	0.00020763	0.480302	1.7929	534	58	0.916819	0.961721	-0.193869	3.96379	0.436517	0.562747	-0.065022	2.08031	0.798967
CCDC86	6.39265	3.31496e-10	0.2798	1.78866	534	58	-0.379291	0.30833	-1.31799	0.176826	-0.659091	0.385317	-1.79135	0.040088	0.798374
SLC39A3	11.3457	3.99718e-27	0.156911	1.78027	534	58	-0.053884	0.086933	-0.662674	0.253625	-0.210795	0.18141	-0.930612	0.029027	0.797783
BCAT1	4.09949	4.72095e-05	0.434037	1.77933	534	58	-1.74745	0.744452	-3.4927	0.67065	-2.18148	0.942391	-4.03832	-0.199534	0.797192
HIST1H2AH	5.09983	4.58751e-07	0.348469	1.77713	534	58	0.352143	0.518612	-0.791863	2.33634	0.003674	0.115699	-0.279452	0.492835	0.796601
HPX	3.38547	0.000757733	0.524414	1.77539	534	58	0.944456	1.15504	-0.652606	4.02613	0.420042	0.720119	-0.432132	2.638	0.79601
EIF6	11.128	3.04601e-26	0.159485	1.77475	534	58	-0.052914	0.093694	-0.531241	0.902454	-0.212399	0.170718	-0.68503	0.058453	0.79542
ORC2	7.02123	6.07155e-12	0.252726	1.77445	534	58	-0.310216	0.255853	-1.31224	0.205558	-0.562942	0.299162	-1.33682	0.001424	0.794831
C16orf13	9.8718	2.24364e-21	0.179556	1.77254	534	58	-0.036729	0.095839	-0.7652	0.644569	-0.216285	0.305396	-0.973516	1.37815	0.794242
ZBP1	4.34338	1.65152e-05	0.407699	1.77079	534	58	0.503831	0.711033	-0.365124	3.07915	0.096132	0.209581	-0.06297	1.10198	0.793653
TUBB4B	9.43163	9.14191e-20	0.187087	1.76454	534	58	-0.065075	0.132083	-0.896387	0.591879	-0.252162	0.223478	-0.924146	0.044465	0.793065
PPAP2C	5.02243	6.76944e-07	0.351153	1.76364	534	58	0.750538	0.495735	-1.23764	2.43699	0.399385	0.590936	-0.940697	1.85601	0.792477
UTS2	3.39973	0.000720022	0.518724	1.76352	534	58	-4.33702	1.1069	-6.45678	-0.033282	-4.85575	1.07237	-6.59187	-0.577429	0.79189
TOP3A	9.52198	4.31311e-20	0.185175	1.76323	534	58	-0.107866	0.138385	-1.04912	0.747657	-0.293041	0.160404	-0.889223	-8e-05	0.791303
ITGB1BP2	5.36016	1.19443e-07	0.328504	1.76084	534	58	-0.628446	0.43616	-1.80767	1.11961	-0.95695	0.505104	-1.80314	0.102764	0.790716
CENPH	4.67294	3.68135e-06	0.376373	1.75877	534	58	-1.45628	0.597049	-3.18752	-0.042611	-1.83265	0.423956	-2.58962	-0.629402	0.79013
OGFOD1	7.45149	3.30066e-13	0.235912	1.7579	534	58	-0.252536	0.23137	-1.12841	0.162564	-0.488448	0.2055	-0.841948	-0.067481	0.789545
HS6ST3	3.6864	0.000248406	0.476284	1.75577	534	58	0.204091	0.974173	-1.8119	3.11668	-0.272193	0.406844	-1.23749	0.556076	0.78896
METTL2B	8.2707	8.86871e-16	0.212243	1.7554	534	58	-0.143056	0.182398	-1.19932	0.450885	-0.355299	0.213369	-0.99812	-0.021224	0.788375
SH2D2A	5.01165	7.14348e-07	0.350189	1.75502	534	58	-0.357788	0.512729	-2.15206	1.23686	-0.707977	0.431027	-1.49039	0.355862	0.787791
PLIN3	10.4224	1.84378e-23	0.168272	1.75379	534	58	-0.045131	0.095826	-0.90659	0.279826	-0.213403	0.235149	-1.00646	0.110329	0.787207
HIST1H4A	7.46458	3.01433e-13	0.234902	1.75344	534	58	-0.154358	0.21433	-1.34837	0.369615	-0.38926	0.326675	-1.62936	0.022924	0.786623
ASNS	4.47747	9.06908e-06	0.39152	1.75302	534	58	-0.965383	0.650689	-3.26292	0.41417	-1.3569	0.426048	-2.54041	-0.177378	0.78604
CERS4	5.06099	5.58014e-07	0.345984	1.75102	534	58	0.544423	0.510956	-0.867225	2.33401	0.198439	0.299267	-0.117525	1.18216	0.785458
TMEM158	4.36723	1.4862e-05	0.400648	1.74972	534	58	-1.09438	0.664649	-3.08107	0.192929	-1.49503	0.653277	-3.45753	0.06609	0.784876
RPS6KB2	5.93828	4.92002e-09	0.294469	1.74864	534	58	-0.288309	0.355218	-1.60624	3.03338	-0.582778	0.389524	-1.71501	0.176155	0.784294
MCM7	6.24789	7.97072e-10	0.279747	1.74783	534	58	-0.396549	0.312445	-1.55273	0.065912	-0.676296	0.415687	-2.0632	0.440638	0.783713
ANKRD32	5.19803	2.77987e-07	0.33603	1.74669	534	58	-1.34979	0.473515	-2.99585	-0.0096	-1.68582	0.408019	-2.69888	-0.19735	0.783132
FAM86A	6.62134	8.0153e-11	0.263731	1.74625	534	58	0.269956	0.302745	-0.191632	1.28935	0.006225	0.045519	-0.064809	0.264612	0.782551
SLC25A15	7.54155	1.7632e-13	0.231374	1.74492	534	58	-0.166632	0.208231	-1.15187	0.418568	-0.398006	0.3229	-1.34611	0.015877	0.781971
TOPBP1	8.2934	7.4765e-16	0.210312	1.7442	534	58	-0.192986	0.187006	-1.00904	0.192044	-0.403298	0.14572	-0.649434	-0.100053	0.781392
CACNA1H	4.86494	1.47079e-06	0.358273	1.74298	534	58	0.166794	0.549272	-1.01958	2.13904	-0.191479	0.340295	-0.922182	0.918593	0.780813
CDH15	6.15633	1.37646e-09	0.282383	1.73844	534	58	-0.20892	0.336751	-1.17924	1.66006	-0.491303	0.280985	-1.1704	0.029041	0.780234
TREM2	4.6679	3.76948e-06	0.372155	1.73718	534	58	2.39815	0.549186	0.080337	4.41346	2.02599	0.788583	-0.030161	3.59036	0.779656
C11orf80	6.5086	1.62221e-10	0.266849	1.73681	534	58	-0.054879	0.28175	-2.28003	1.32314	-0.321728	0.409862	-1.59584	0.011541	0.779078
LINC00319	4.56133	6.18484e-06	0.380663	1.73633	534	58	-0.751187	0.611144	-3.38449	1.45066	-1.13185	0.528241	-2.1864	0.013336	0.7785
HDAC11	5.69362	1.96221e-08	0.304408	1.73318	534	58	0.373373	0.401125	-0.36645	1.90534	0.068965	0.208306	-0.14492	1.41495	0.777923
UBD	3.13663	0.00179406	0.550845	1.7278	534	58	0.881925	1.31475	-2.6926	4.8423	0.33108	0.733364	-1.49605	2.86762	0.777346
XBP1	3.74964	0.000194523	0.460611	1.72713	534	58	1.00647	0.897231	-1.30006	3.61675	0.54586	0.802521	-1.06042	2.37269	0.77677
RBM33	9.42085	9.99564e-20	0.183295	1.72679	534	58	-0.082473	0.127579	-0.806303	0.453326	-0.265768	0.229776	-0.761653	0.013376	0.776194
EPHB2	7.31876	8.22534e-13	0.235552	1.72395	534	58	-0.022983	0.224512	-1.02803	1.54539	-0.258535	0.299356	-1.0708	0.185692	0.775619
RBBP8NL	6.49336	1.78301e-10	0.265459	1.72372	534	58	0.330285	0.306126	-0.153826	1.28979	0.064826	0.169618	-0.294955	0.709041	0.775044
KCNG3	4.49547	8.35802e-06	0.383407	1.7236	534	58	-0.901951	0.62133	-3.06027	0.497244	-1.28536	0.573724	-2.53167	0.034884	0.774469
XRCC3	9.74433	6.64599e-21	0.176418	1.71907	534	58	-0.116852	0.124949	-0.784447	0.005718	-0.29327	0.177524	-0.714374	0.105069	0.773895
UBE2L6	5.28908	1.7345e-07	0.324528	1.71646	534	58	0.419634	0.464454	-0.298576	1.97945	0.095106	0.147053	-0.069604	0.649469	0.773322
SLC23A1	4.33132	1.74175e-05	0.395863	1.71461	534	58	-0.690327	0.657753	-2.81981	0.782524	-1.08619	0.691332	-2.92622	-0.018666	0.772748
C20orf85	3.14027	0.00177226	0.545417	1.71276	534	58	0.659	1.31773	-0.331435	5.60081	0.113583	0.314613	-0.091761	1.4534	0.772175
EPSTI1	4.83702	1.68409e-06	0.353654	1.71063	534	58	0.404325	0.55284	-0.720005	2.4744	0.050671	0.192136	-0.311112	0.853042	0.771603
MSH6	7.83909	2.13002e-14	0.21806	1.70939	534	58	-0.197894	0.200403	-1.62064	0.464078	-0.415954	0.208527	-0.943542	-0.108455	0.771031
FAM174B	4.84472	1.62243e-06	0.352825	1.70934	534	58	0.628265	0.543921	-1.43656	2.47007	0.27544	0.325086	-0.463503	0.945849	0.770459
MYBPH	4.43827	1.08238e-05	0.384945	1.70849	534	58	-0.845125	0.644026	-2.62316	3.40348	-1.23007	0.441913	-1.95101	0.001988	0.769888
CLCN7	8.06735	4.03107e-15	0.211707	1.70791	534	58	-0.020147	0.145703	-1.37863	0.877097	-0.231854	0.417637	-2.24128	0.013647	0.769317
DHX37	8.91697	5.97361e-18	0.191403	1.70674	534	58	-0.132767	0.149413	-0.738504	0.125086	-0.32417	0.201882	-0.942682	0.015	0.768747
P2RX5	4.49789	8.26665e-06	0.379348	1.70627	534	58	-1.24693	0.617333	-2.5287	0.780936	-1.62628	0.536979	-2.53008	0.017367	0.768177
TBC1D24	4.96041	9.21217e-07	0.343711	1.70495	534	58	0.465038	0.516754	-0.181869	3.48024	0.121327	0.320945	-0.965227	0.951784	0.767607
HIST1H2AB	6.01324	3.18914e-09	0.283296	1.70353	534	58	0.160125	0.354684	-0.868642	1.74728	-0.123171	0.160012	-0.5699	0.438343	0.767038
MRPS17	6.54403	1.30119e-10	0.26027	1.70321	534	58	-0.107075	0.290689	-1.14365	3.39962	-0.367345	0.257787	-0.935338	0.000583	0.766469
JAKMIP2	4.56412	6.10599e-06	0.372136	1.69847	534	58	-0.951328	0.59556	-3.07668	2.10232	-1.32346	0.532365	-2.36722	-0.080853	0.765901
TARS	7.23508	1.45295e-12	0.234328	1.69538	534	58	-0.279208	0.237235	-1.02813	0.099174	-0.513536	0.204398	-0.907919	-0.103616	0.765333
LAD1	4.43364	1.10509e-05	0.382271	1.69485	534	58	0.369081	0.62699	-1.33234	2.2665	-0.01319	0.591401	-2.21991	0.955657	0.764766
CELF1	9.37272	1.48782e-19	0.180796	1.69455	534	58	-0.026888	0.130942	-0.750668	0.827821	-0.207684	0.202904	-0.828155	0.080846	0.764198
TMEM171	5.78919	1.14973e-08	0.292099	1.69102	534	58	-0.368197	0.368744	-1.94145	1.67432	-0.660296	0.32738	-1.44364	0.131753	0.763632
ENSA	7.00838	6.60897e-12	0.240522	1.68567	534	58	-0.025115	0.244048	-1.28151	2.25637	-0.265637	0.284406	-0.878384	0.075592	0.763065
MYB	3.57004	0.000385977	0.472107	1.68544	534	58	-0.364146	0.847245	-4.41327	1.00969	-0.836253	1.6607	-6.55515	0.38925	0.762499
SRPK1	6.33721	4.64792e-10	0.265868	1.68486	534	58	-0.336494	0.301036	-1.46782	0.636902	-0.602362	0.325188	-1.42006	-0.093814	0.761934
CCDC18	4.32386	1.79982e-05	0.389491	1.6841	534	58	-1.07048	0.652192	-3.03398	0.510401	-1.45997	0.645552	-2.83314	-0.164627	0.761369
PSMA5	11.5376	6.53866e-28	0.145816	1.68237	534	58	-0.038303	0.075892	-0.683883	0.268618	-0.184119	0.180666	-0.778039	0.194402	0.760804
HIST1H4L	4.34794	1.61865e-05	0.386712	1.6814	534	58	-0.506387	0.633684	-3.18722	0.776735	-0.893099	0.72729	-2.52157	0.32122	0.76024
ELK1	9.8819	2.05788e-21	0.170135	1.68126	534	58	-0.04248	0.10503	-0.928216	0.905164	-0.212615	0.239521	-1.07549	0.006245	0.759676
RHEBL1	6.06754	2.32285e-09	0.276562	1.67805	534	58	-0.337851	0.326076	-1.41148	1.88563	-0.614413	0.361726	-1.36844	-0.000532	0.759112
USP18	4.6577	3.95424e-06	0.359914	1.67637	534	58	0.414109	0.586316	-0.437733	2.82835	0.054195	0.13791	-0.09945	0.469715	0.758549
SLC7A13	3.61197	0.000329758	0.463493	1.67412	534	58	0.772829	0.957951	-1.19902	5.62701	0.309336	0.579733	-0.18267	3.8962	0.757986
RBM47	4.65694	3.96831e-06	0.35947	1.67403	534	58	1.25553	0.558131	-0.297579	2.44074	0.896062	0.560117	-0.08453	1.98135	0.757424
PHF19	5.3011	1.629e-07	0.315287	1.67137	534	58	-0.980175	0.435556	-2.19847	-0.003481	-1.29546	0.37639	-1.95179	0.10425	0.756862
FLT3	3.09634	0.00205216	0.538942	1.66875	534	58	1.57397	1.2937	-0.198506	4.68786	1.03503	0.86955	-0.03592	3.49607	0.756301
HIST1H4J	4.46095	9.77263e-06	0.373696	1.66704	534	58	0.312131	0.633477	-1.96537	3.05928	-0.061565	0.218543	-0.502183	0.863165	0.75574
NCLN	12.1557	1.69298e-30	0.136989	1.6652	534	58	-0.045675	0.072685	-0.503538	0.156582	-0.182664	0.139193	-0.462979	0.012465	0.755179
CISH	5.17006	3.20885e-07	0.321828	1.66387	534	58	0.408111	0.467605	-0.478536	2.03271	0.086283	0.231826	-0.282019	0.89351	0.754619
POLA1	9.46357	7.01375e-20	0.175778	1.66349	534	58	-0.083337	0.130059	-0.841947	0.791209	-0.259115	0.169283	-0.656221	-0.002002	0.754059
AP1S3	6.65832	6.34617e-11	0.249482	1.66113	534	58	0.044851	0.261022	-0.633058	2.15358	-0.204631	0.350974	-1.1842	0.45141	0.753499
GRHL3	4.39691	1.30253e-05	0.377402	1.6594	534	58	0.252957	0.644578	-1.52307	3.22161	-0.124445	0.323396	-1.02977	0.301619	0.75294
DHDH	5.0926	4.75828e-07	0.325609	1.6582	534	58	-0.130004	0.467172	-1.73545	2.18359	-0.455613	0.4159	-1.67261	0.006407	0.752381
HHIPL2	3.76869	0.000180589	0.43997	1.65811	534	58	-0.026086	0.877379	-1.79034	3.74954	-0.466056	0.426984	-1.39907	0.708041	0.751823
SCIN	3.24137	0.00125656	0.51152	1.65802	534	58	1.41621	1.17087	-0.61064	4.81121	0.904692	0.816664	-0.056335	3.0495	0.751265
GP2	2.82271	0.00492236	0.587124	1.65728	534	58	1.82465	1.52486	-0.668563	4.95563	1.23752	1.29857	-0.136105	4.32838	0.750707
PHKA1	7.53085	1.90012e-13	0.220018	1.65692	534	58	-0.123094	0.210144	-1.44591	0.335684	-0.343112	0.222006	-1.13634	0.006435	0.75015
AFAP1-AS1	3.31539	0.000971287	0.49879	1.65368	534	58	-2.38367	1.12104	-4.05628	1.67792	-2.88246	0.711052	-3.87773	-0.093818	0.749593
GATAD2A	9.21634	5.36268e-19	0.179288	1.65238	534	58	-0.055776	0.138076	-0.926793	1.20864	-0.235064	0.16327	-0.854481	-0.007751	0.749037
EOMES	4.00184	7.08528e-05	0.412249	1.64975	534	58	0.579725	0.774922	-0.578478	3.8844	0.167476	0.362678	-0.082411	2.24143	0.748481
GTF2H3	8.24169	1.10268e-15	0.200053	1.64877	534	58	-0.146303	0.17457	-1.13017	0.234356	-0.346356	0.184672	-0.788964	-0.04289	0.747926
BCL2A1	4.43544	1.09622e-05	0.371701	1.64866	534	58	-0.237192	0.617301	-2.09192	4.58962	-0.608893	0.489777	-1.49251	0.380172	0.74737
TMED3	7.04241	5.27768e-12	0.233837	1.64678	534	58	0.117387	0.235139	-0.358944	1.28605	-0.11645	0.282893	-1.35621	0.155618	0.746816
SSH1	9.17196	7.69414e-19	0.179278	1.64433	534	58	-0.141468	0.131167	-0.782153	0.106843	-0.320746	0.214515	-0.76024	0.012892	0.746261
WRAP53	8.43534	2.54898e-16	0.194894	1.644	534	58	-0.172999	0.165307	-0.937506	0.004428	-0.367893	0.183175	-0.87427	0.141614	0.745707
GTF3C2	6.41202	2.94408e-10	0.256228	1.64294	534	58	-0.376798	0.285496	-1.92609	0.124812	-0.633026	0.32027	-1.32518	0.005139	0.745153
NLRP7	3.53591	0.000438237	0.46463	1.64289	534	58	-1.72672	0.974824	-3.7865	2.87006	-2.19135	0.681569	-3.39507	-0.357839	0.7446
DMBX1	4.09242	4.86323e-05	0.401057	1.64129	534	58	-1.37301	0.706382	-3.30346	0.673589	-1.77407	0.731459	-4.2222	0.148082	0.744047
CLN6	10.2501	8.44544e-23	0.160045	1.64047	534	58	-0.051375	0.103649	-0.51441	0.570734	-0.21142	0.177674	-0.675935	0.009354	0.743495
RNPS1	11.1822	1.84241e-26	0.14659	1.63919	534	58	-0.070048	0.091764	-0.551375	0.362769	-0.216638	0.119682	-0.558724	-2.1e-05	0.742943
THBS2	4.46774	9.47715e-06	0.366741	1.6385	534	58	-0.033951	0.594777	-3.12928	1.88919	-0.400692	0.583938	-3.20133	0.092352	0.742391
FOXD4L2	5.40579	9.38006e-08	0.303071	1.63834	534	58	0.210307	0.418777	-0.84748	2.18773	-0.092764	0.249476	-1.07276	0.665667	0.741839
GART	6.45992	2.19262e-10	0.253367	1.63673	534	58	-0.432412	0.283211	-1.36691	0.004675	-0.685779	0.288136	-1.74724	-0.176547	0.741289
TMEM184A	5.76262	1.33501e-08	0.283918	1.63611	534	58	0.039519	0.341997	-1.27228	1.80007	-0.244399	0.469924	-1.71425	0.102986	0.740738
DOCK5	6.45579	2.24916e-10	0.252874	1.6325	534	58	-0.222531	0.28553	-1.78204	1.16491	-0.475405	0.261754	-0.994025	0.050343	0.740188
KITLG	3.78509	0.00016935	0.431077	1.63167	534	58	0.76519	0.86025	-0.912607	4.48583	0.334113	0.322501	-0.089647	1.14146	0.739638
RAB27B	3.95329	8.64327e-05	0.412553	1.63094	534	58	0.901466	0.757074	-1.60388	3.02436	0.488913	0.733456	-1.46254	2.01091	0.739088
TMEM190	4.02465	6.44889e-05	0.405125	1.63049	534	58	-0.067459	0.758273	-1.42955	3.90413	-0.472584	0.332547	-1.5321	0.11647	0.738539
SYT1	3.04736	0.00241173	0.534656	1.62929	534	58	0.320249	1.32982	-2.79214	4.31787	-0.214407	0.365031	-1.6244	0.195224	0.737991
VGF	5.33308	1.37755e-07	0.305415	1.6288	534	58	-0.517066	0.412921	-1.60533	1.36101	-0.822481	0.42622	-1.76426	0.785308	0.737442
SPAG1	5.37979	1.07672e-07	0.302608	1.62797	534	58	0.268868	0.424258	-0.589114	2.54661	-0.03374	0.17399	-0.596501	0.533948	0.736895
PYCRL	6.52246	1.48831e-10	0.249569	1.6278	534	58	0.137936	0.288278	-0.3099	1.50574	-0.111633	0.125444	-0.592212	0.111312	0.736347
TMEM177	9.24476	4.25265e-19	0.175885	1.62602	534	58	-0.061947	0.118932	-0.8283	1.01343	-0.237832	0.252485	-0.989069	0.278308	0.7358
MAGEA12	3.54448	0.000424528	0.458457	1.62499	534	58	-2.71536	0.956786	-4.28497	0.672882	-3.17381	0.706827	-4.74287	0.009414	0.735253
SNRPD1	7.66162	7.57214e-14	0.211988	1.62417	534	58	-0.192742	0.196101	-0.90107	0.322641	-0.40473	0.234484	-0.981152	0.006358	0.734707
PRSS1	3.85729	0.000127268	0.420489	1.62195	534	58	-2.28724	0.80066	-3.97778	2.04687	-2.70772	0.663977	-3.93733	-0.02816	0.734161
CTPS2	5.82811	9.2285e-09	0.278232	1.62157	534	58	0.135852	0.359806	-1.92325	2.72349	-0.14238	0.153707	-0.670932	0.0174	0.733615
FGD6	4.84178	1.64568e-06	0.334811	1.62108	534	58	0.473597	0.523462	-0.15571	2.84791	0.138786	0.16501	-0.085365	0.585608	0.73307
CHRNA6	5.11072	4.34137e-07	0.316979	1.61999	534	58	0.302217	0.470882	-0.355598	2.05035	-0.014762	0.098927	-0.628946	0.169916	0.732525
CDK16	10.3618	3.1536e-23	0.156302	1.61957	534	58	-0.043998	0.094385	-0.702985	0.647407	-0.2003	0.199792	-0.963659	0.218605	0.73198
SIAH2	5.49786	5.7292e-08	0.294161	1.61726	534	58	0.202768	0.405226	-0.562617	1.65293	-0.091393	0.121567	-0.582294	0.17753	0.731436
HOMER3	7.34929	6.67499e-13	0.220017	1.61697	534	58	-0.053661	0.210223	-1.18767	1.88002	-0.273678	0.268501	-1.27109	0.008369	0.730892
TFF1	2.85437	0.00446353	0.566375	1.61664	534	58	-1.49965	1.45757	-4.81875	2.20657	-2.06602	1.20636	-7.01649	0.344112	0.730349
BCAS1	3.5875	0.000361546	0.450447	1.61598	534	58	-0.092503	0.937514	-2.6587	2.41677	-0.54295	0.564484	-1.8856	0.148074	0.729806
CLDN4	4.55513	6.36373e-06	0.35413	1.61311	534	58	0.906324	0.50013	-0.146611	2.71149	0.552194	0.966476	-2.5904	2.00038	0.729263
PWWP2B	6.36993	3.8085e-10	0.253157	1.61259	534	58	0.311878	0.300635	-0.165623	2.17887	0.058721	0.100926	-0.125875	0.462936	0.728721
SHROOM2	5.7857	1.17258e-08	0.278158	1.60934	534	58	0.073505	0.347489	-1.47476	1.39236	-0.204653	0.350117	-1.42317	0.004771	0.728179
TELO2	9.4336	8.99389e-20	0.170513	1.60855	534	58	-0.064595	0.109194	-0.745289	0.378681	-0.235108	0.255797	-0.783383	1.01154	0.727638
KCNJ11	4.65566	3.99215e-06	0.345169	1.60699	534	58	0.502829	0.554434	-0.909075	2.16745	0.15766	0.319675	-0.121413	1.4047	0.727096
DNAJC12	2.95243	0.0032781	0.544178	1.60665	534	58	0.312078	1.37202	-3.48356	4.07327	-0.2321	0.891381	-2.69898	1.15684	0.726556
PALB2	9.12787	1.1e-18	0.175799	1.60467	534	58	-0.100194	0.125778	-0.631664	0.083175	-0.275993	0.230086	-1.49363	0.00425	0.726015
HCK	3.90952	0.000103212	0.409945	1.60269	534	58	2.19705	0.768853	0.073986	4.47668	1.78711	0.653184	0.619509	3.23533	0.725475
MCOLN2	4.77029	2.32111e-06	0.335289	1.59943	534	58	0.223561	0.528754	-1.25429	2.64965	-0.111728	0.246969	-0.65535	1.05013	0.724935
CORO1A	5.74439	1.47852e-08	0.278379	1.59912	534	58	-0.170182	0.34155	-1.35736	1.69118	-0.448561	0.42536	-1.84951	0.766629	0.724396
GALNT7	4.2718	2.25997e-05	0.374136	1.59823	534	58	0.440687	0.649164	-2.4384	3.0149	0.066551	0.461907	-1.23397	1.38341	0.723857
SLC39A4	5.50384	5.54748e-08	0.290276	1.59763	534	58	-0.078144	0.379809	-1.99752	1.61869	-0.36842	0.396743	-1.6102	1.4768	0.723318
FA2H	3.35367	0.000848545	0.475998	1.59634	534	58	-0.591047	0.95044	-5.41413	3.54093	-1.06705	1.56914	-5.69741	0.231579	0.72278
PXDNL	3.27509	0.00111812	0.487302	1.59596	534	58	0.999166	1.09496	-0.521659	4.42772	0.511864	0.881849	-0.30472	3.20755	0.722242
OTUD7B	6.18622	1.15241e-09	0.257849	1.59511	534	58	0.257834	0.315889	-0.21975	1.71132	-1.5e-05	0.087913	-0.455132	0.238928	0.721705
KRI1	9.98261	8.66013e-22	0.159725	1.59447	534	58	-0.055305	0.101082	-0.628893	0.662883	-0.21503	0.207592	-0.899096	0.138345	0.721168
NLN	8.66884	4.21242e-17	0.183848	1.59375	534	58	-0.117523	0.145025	-0.813549	0.032362	-0.301371	0.216565	-0.932705	-0.019998	0.720631
TCL1B	4.13734	4.0245e-05	0.385167	1.59357	534	58	-0.015367	0.692238	-2.17854	3.46579	-0.400534	0.460928	-2.09283	1.54388	0.720095
SIX4	6.32219	5.09154e-10	0.252032	1.59339	534	58	0.065521	0.29655	-1.3051	1.72442	-0.186511	0.195606	-0.633306	0.007941	0.719558
EIF5A	5.17236	3.17123e-07	0.307966	1.59291	534	58	-0.574252	0.419528	-1.88269	0.006018	-0.882218	0.523441	-2.60584	0.250006	0.719023
LY6H	4.7757	2.26185e-06	0.333443	1.59242	534	58	0.293818	0.529963	-0.196378	4.92441	-0.039625	0.116805	-0.383496	0.328681	0.718488
UGCG	4.00711	6.93325e-05	0.396918	1.59049	534	58	0.497933	0.749591	-1.23471	3.49215	0.101015	0.243295	-0.582527	0.890409	0.717953
CCDC24	5.82631	9.32281e-09	0.272685	1.58875	534	58	0.353465	0.351543	-0.178139	1.41688	0.08078	0.174938	-0.26942	0.585281	0.717418
HEATR2	9.317	2.35362e-19	0.17047	1.58827	534	58	-0.073171	0.125191	-0.904901	0.211993	-0.243641	0.186369	-0.867273	0.205379	0.716884
RCN3	4.39381	1.32064e-05	0.361128	1.58673	534	58	0.915918	0.595594	-0.170131	3.13838	0.55479	0.584058	-0.166233	3.5505	0.71635
HAUS8	7.30836	8.83095e-13	0.216594	1.58295	534	58	-0.216494	0.217623	-1.0304	0.183638	-0.433088	0.181064	-0.869529	-0.020458	0.715816
EIF4G1	9.51647	4.51609e-20	0.166212	1.58175	534	58	-0.045785	0.09661	-1.00812	0.275021	-0.211997	0.279141	-1.29144	0.030149	0.715283
SLC39A6	3.38143	0.000768743	0.466856	1.57864	534	58	0.388903	1.03077	-2.31189	3.46749	-0.077953	0.622438	-1.56732	1.83996	0.71475
SH3RF1	4.93159	1.06182e-06	0.319467	1.57548	534	58	0.696494	0.484769	-0.141526	3.05687	0.377027	0.273932	-0.04393	1.08513	0.714218
AKAP8	9.84822	2.74492e-21	0.159969	1.57541	534	58	-0.061346	0.11374	-0.868642	1.042	-0.221315	0.148031	-0.862516	-0.005079	0.713686
SET	7.38761	5.13055e-13	0.213178	1.57488	534	58	-0.126584	0.19276	-1.13646	0.23939	-0.339762	0.321678	-1.20446	0.27097	0.713154
ZNF696	8.15765	2.06523e-15	0.193042	1.57477	534	58	0.013061	0.153214	-0.439346	0.864734	-0.179981	0.289384	-1.54255	0.025317	0.712623
HSPB11	7.07963	4.12277e-12	0.222364	1.57425	534	58	-0.159176	0.228636	-1.7081	0.923656	-0.38154	0.213124	-0.892062	-0.004785	0.712092
CANT1	5.73282	1.57732e-08	0.274565	1.57403	534	58	0.21952	0.360703	-0.371257	2.68518	-0.055045	0.15986	-1.00508	0.243903	0.711561
ZFY	6.80602	2.4719e-11	0.231119	1.573	534	58	-0.227116	0.230653	-1.142	0.761066	-0.458235	0.356362	-1.5033	0.198468	0.711031
PRRG4	5.12822	3.9722e-07	0.30628	1.57067	534	58	0.39291	0.446583	-0.247227	3.23085	0.08663	0.258344	-0.451449	0.962303	0.710501
MYO5A	6.23447	8.63867e-10	0.251757	1.56957	534	58	-0.239949	0.280704	-1.39714	0.299595	-0.491706	0.382437	-1.42814	-0.000472	0.709971
EFNA3	6.21285	9.83182e-10	0.252583	1.56926	534	58	0.021439	0.297405	-1.30374	1.46734	-0.231144	0.260714	-1.16039	0.02211	0.709442
SFT2D2	4.61723	4.77608e-06	0.339849	1.56916	534	58	0.449082	0.557875	-0.188766	2.90992	0.109233	0.153612	-0.080277	0.73072	0.708913
KIAA0319	4.31253	1.89163e-05	0.363607	1.56807	534	58	-0.282297	0.624728	-1.87545	3.21832	-0.645904	0.447411	-2.03982	0.013635	0.708385
TTC9	4.38148	1.39512e-05	0.357604	1.56683	534	58	1.10215	0.597119	-0.164063	2.82202	0.744542	0.522758	-0.095434	2.01854	0.707856
R3HDM1	7.39783	4.78187e-13	0.211788	1.56677	534	58	-0.200105	0.195867	-0.935958	0.121234	-0.411893	0.291713	-1.08137	-0.001362	0.707328
B3GALNT2	7.76747	3.56346e-14	0.201271	1.56337	534	58	-0.00109	0.184007	-0.868068	1.25386	-0.202361	0.21678	-0.852023	0.030531	0.706801
FAM83A	3.70077	0.000235056	0.421846	1.56116	534	58	-1.83665	0.831901	-3.27258	1.87186	-2.25849	0.751665	-4.4753	0.273092	0.706274
TMEM87B	5.63567	2.70362e-08	0.276743	1.55963	534	58	0.3624	0.367099	-0.149954	1.74207	0.085657	0.213751	-0.102915	1.09682	0.705747
MB21D1	5.62304	2.89817e-08	0.277297	1.55925	534	58	0.064355	0.363828	-1.05974	2.39897	-0.212942	0.281384	-1.33412	0.44771	0.705221
ZNF74	7.59479	1.21368e-13	0.205177	1.55828	534	58	-0.177001	0.187948	-0.97298	0.212644	-0.382178	0.25479	-0.913358	-0.024659	0.704695
RAB42	5.41634	8.86802e-08	0.287407	1.55669	534	58	-0.280989	0.373542	-1.8758	1.20436	-0.568396	0.469075	-1.80831	0.300093	0.704169
CCDC40	4.09381	4.83485e-05	0.379957	1.55547	534	58	0.979673	0.690236	-0.331816	2.66045	0.599716	0.458115	-0.088772	1.50075	0.703644
SOX3	5.09809	4.62799e-07	0.304668	1.55322	534	58	-0.226765	0.4023	-2.69325	0.803715	-0.531433	0.648563	-2.77498	0.531643	0.703118
PVALB	3.01641	0.00266791	0.514725	1.55262	534	58	-1.68552	1.27441	-3.60209	2.82381	-2.20024	0.762702	-3.46676	0.004834	0.702594
SUCO	5.47432	6.50314e-08	0.28355	1.55224	534	58	0.311986	0.393389	-0.323253	3.31393	0.028436	0.075928	-0.12461	0.293501	0.702069
CEACAM3	4.40703	1.24496e-05	0.352027	1.55139	534	58	0.362188	0.606781	-0.441008	2.51812	0.010161	0.111612	-0.224025	0.604988	0.701545
TXN	7.92009	1.1849e-14	0.195577	1.54899	534	58	-0.133147	0.175199	-0.998503	0.39487	-0.328724	0.207834	-0.841264	0.000415	0.701022
TMEM86A	4.12132	4.30652e-05	0.375671	1.54826	534	58	1.17256	0.683345	-0.084189	3.85807	0.796886	0.364751	0.097282	1.84593	0.700499
NOP16	6.98981	7.46893e-12	0.221282	1.54672	534	58	-0.235591	0.223994	-1.08811	0.360327	-0.456873	0.271242	-1.02172	-0.004507	0.699976
GTPBP4	7.59548	1.20783e-13	0.203619	1.54658	534	58	-0.133482	0.19685	-0.894493	0.909453	-0.337101	0.163821	-0.835282	-0.056532	0.699453
BNIPL	3.38496	0.000759127	0.456456	1.54509	534	58	1.15707	1	-1.20933	3.51984	0.700618	0.704526	-1.18529	1.89596	0.698931
PSEN2	6.39264	3.31515e-10	0.241648	1.54477	534	58	0.279323	0.285637	-0.251269	1.30277	0.037675	0.10431	-0.357614	0.387836	0.698409
TMEM249	5.76544	1.31402e-08	0.267886	1.54448	534	58	0.000258	0.342589	-1.63873	2.22339	-0.267628	0.267655	-0.839679	0.798516	0.697887
NTMT1	7.56733	1.47185e-13	0.203974	1.54354	534	58	-0.217473	0.192726	-0.892089	0.144139	-0.421447	0.214765	-1.10647	0.039381	0.697366
CILP2	5.68388	2.07128e-08	0.271453	1.54291	534	58	0.237704	0.362601	-0.24194	1.78375	-0.033749	0.075607	-0.333578	0.169293	0.696845
LDLRAD3	4.65561	3.99306e-06	0.329912	1.53594	534	58	0.458779	0.535397	-0.465987	2.11756	0.128867	0.197316	-0.098378	0.798043	0.696325
SLC51A	3.41451	0.000682796	0.449357	1.53433	534	58	-1.39765	0.980222	-3.65199	0.990665	-1.847	0.627887	-3.09747	-0.105667	0.695804
SEMA3F	5.94517	4.72885e-09	0.257929	1.53343	534	58	0.28755	0.328821	-0.320943	1.62014	0.029621	0.090786	-0.31106	0.260786	0.695284
ADAMTS14	9.98065	8.80822e-22	0.153614	1.53317	534	58	-0.076128	0.099724	-1.04888	0.058118	-0.229742	0.187856	-0.643442	0.36815	0.694765
LRRC20	6.37017	3.80309e-10	0.240474	1.53186	534	58	-0.272643	0.275678	-1.53894	0.487539	-0.513117	0.247129	-1.24184	0.064742	0.694246
KIAA1467	3.88041	0.000116027	0.394518	1.53089	534	58	0.468866	0.766402	-1.0976	3.43609	0.074348	0.324251	-0.558648	1.37483	0.693727
TMEM254	4.81699	1.85503e-06	0.317106	1.5275	534	58	0.834207	0.488264	-0.084953	2.96042	0.517101	0.342889	-0.041694	1.44	0.693208
MPV17L2	10.38	2.68563e-23	0.146696	1.5227	534	58	-0.050282	0.095432	-0.541095	0.749422	-0.196978	0.151656	-0.58182	0.029414	0.69269
ARFGEF1	5.15952	3.38658e-07	0.294663	1.52032	534	58	0.336229	0.432718	-0.179264	2.14841	0.041566	0.12392	-0.060983	0.866057	0.692172
IGSF3	5.93093	5.13242e-09	0.256276	1.51996	534	58	0.106565	0.310955	-1.40788	2.47165	-0.149711	0.32701	-1.34783	0.198028	0.691655
EXOSC3	7.50153	2.33142e-13	0.202589	1.51973	534	58	-0.132696	0.196011	-1.38303	0.691859	-0.335285	0.188952	-0.802874	-0.014283	0.691138
SLC27A2	3.12971	0.00183611	0.485577	1.51972	534	58	-0.912816	1.12719	-3.67736	2.55087	-1.39839	1.07461	-3.14799	1.36283	0.690621
STRIP2	4.41079	1.22423e-05	0.344536	1.51968	534	58	-1.63583	0.568217	-3.52768	-0.001983	-1.98037	0.53388	-2.90847	-0.164772	0.690105
PVRL2	6.32114	5.12394e-10	0.240182	1.51822	534	58	0.229427	0.28609	-0.428665	1.35755	-0.010755	0.128416	-0.541627	0.289682	0.689588
PNLIPRP2	2.9687	0.00311187	0.510955	1.51687	534	58	0.112466	1.29516	-3.19891	5.14499	-0.398489	0.597017	-2.04215	0.838998	0.689073
NID2	4.41278	1.2134e-05	0.343665	1.51652	534	58	-0.391232	0.540654	-4.11393	0.604456	-0.734897	0.74242	-2.63836	0.004838	0.688557
FSD1L	6.02469	2.98357e-09	0.251412	1.51468	534	58	-0.005283	0.309282	-0.965414	4.32819	-0.256695	0.220409	-0.979075	0.01387	0.688042
TCEB3	8.78714	1.6685e-17	0.172082	1.51211	534	58	-0.111842	0.133903	-0.690545	0.185983	-0.283924	0.200059	-0.688205	0.080032	0.687527
PRELID1	9.55448	3.28767e-20	0.157912	1.50877	534	58	-0.069713	0.104457	-0.644784	0.408632	-0.227625	0.214229	-1.09023	0.008254	0.687013
TET3	6.68766	5.26967e-11	0.225409	1.50746	534	58	-0.025161	0.213396	-1.54504	0.987049	-0.25057	0.435185	-1.91993	0.110975	0.686499
PHLDA2	4.51818	7.537e-06	0.333542	1.507	534	58	-0.50869	0.532981	-2.4371	1.28921	-0.842232	0.543043	-2.17273	-0.011442	0.685985
MSMB	2.78459	0.00553122	0.541096	1.50673	534	58	-0.097837	1.4351	-2.92122	4.63474	-0.638933	1.0908	-2.83134	2.62116	0.685471
CBX3	8.9541	4.44417e-18	0.16768	1.50142	534	58	-0.069087	0.123505	-0.947366	0.628175	-0.236767	0.217423	-0.878215	0.122107	0.684958
ASPHD2	5.9646	4.22757e-09	0.251422	1.49963	534	58	0.169872	0.317106	-0.480166	1.54494	-0.08155	0.148059	-0.599385	0.124036	0.684445
TMEM194A	6.26567	7.16304e-10	0.238968	1.49729	534	58	-0.317163	0.277142	-1.44483	0.621769	-0.556131	0.263616	-1.2371	-0.013294	0.683933
HIST1H4K	4.62596	4.5859e-06	0.323628	1.49709	534	58	0.282324	0.527715	-2.05752	2.94017	-0.041304	0.215277	-0.625308	0.905	0.683421
CORO2A	5.77298	1.25955e-08	0.259237	1.49657	534	58	0.010563	0.322304	-3.28807	1.27266	-0.248674	0.347316	-1.39108	0.010959	0.682909
PHEX	4.00424	7.01546e-05	0.373561	1.49583	534	58	0.260325	0.701285	-1.81527	3.98312	-0.113236	0.338159	-1.26657	0.544892	0.682398
GALK1	6.34937	4.3167e-10	0.235398	1.49463	534	58	-0.199011	0.262003	-1.54382	0.942166	-0.434409	0.320058	-1.27503	0.002126	0.681886
DRAP1	11.3385	4.27688e-27	0.131745	1.49379	534	58	-0.040031	0.073786	-0.639071	0.159938	-0.171776	0.149	-0.6907	0.235406	0.681376
TBCE	8.50903	1.44999e-16	0.175417	1.49263	534	58	-0.0823	0.1418	-0.748245	0.383501	-0.257717	0.205259	-1.1113	-0.000411	0.680865
CHPF	7.42297	4.02062e-13	0.201034	1.49227	534	58	-0.016787	0.17416	-1.3581	1.05243	-0.217821	0.337005	-1.10867	1.46289	0.680355
TRAF3	8.95365	4.46019e-18	0.166618	1.49184	534	58	-0.00949	0.119592	-0.757365	0.712833	-0.176108	0.231925	-0.83947	0.324519	0.679845
EVL	5.10601	4.44614e-07	0.291988	1.49089	534	58	0.270049	0.432033	-0.975021	2.00947	-0.021939	0.159758	-0.700469	0.854771	0.679336
GJA3	5.61304	3.06174e-08	0.265187	1.4885	534	58	-0.461565	0.337391	-1.64677	0.539287	-0.726752	0.379871	-1.77791	0.013077	0.678827
SHKBP1	10.8847	2.86e-25	0.136747	1.48845	534	58	-0.034107	0.084211	-0.507648	0.768413	-0.170854	0.138418	-0.663118	0.006839	0.678318
FAM102A	5.7633	1.32989e-08	0.258224	1.48822	534	58	0.303576	0.338742	-0.215526	1.7037	0.045352	0.118905	-0.143262	0.70111	0.677809
UBE2M	7.00543	6.73895e-12	0.211929	1.48465	534	58	-0.144322	0.20194	-1.52545	0.403763	-0.356251	0.338052	-1.75684	0.005435	0.677301
PDK3	6.24117	8.29854e-10	0.237495	1.48225	534	58	0.015089	0.279433	-1.28226	2.41311	-0.222406	0.232415	-1.05185	0.00678	0.676793
C8G	4.99329	7.82673e-07	0.296826	1.48214	534	58	-0.645639	0.415386	-2.04738	0.595375	-0.942465	0.547874	-3.40073	0.013791	0.676286
C9orf116	4.98621	8.10717e-07	0.29693	1.48055	534	58	0.237763	0.450661	-1.27442	2.05214	-0.059167	0.145901	-0.478863	0.561801	0.675778
TMC5	3.09057	0.00209177	0.478951	1.48023	534	58	1.50059	1.1548	-2.96299	4.65902	1.02164	0.731845	-0.026193	2.92793	0.675272
AP1G2	8.32723	5.79249e-16	0.177714	1.47987	534	58	-0.056533	0.134503	-1.10221	0.628419	-0.234247	0.278339	-1.14865	0.060501	0.674765
P2RY10	3.83738	0.000137761	0.38533	1.47866	534	58	0.470309	0.758606	-0.921294	3.8122	0.084979	0.281185	-0.366487	1.68569	0.674259
EGLN3	4.32762	1.77031e-05	0.341348	1.47722	534	58	-0.148407	0.577799	-2.55052	2.41269	-0.489755	0.497331	-1.78088	0.199443	0.673753
BAX	6.51947	1.51619e-10	0.226524	1.47682	534	58	-0.232889	0.229476	-1.17004	0.165785	-0.459413	0.401702	-1.15213	0.87811	0.673247
PRPF4	10.6152	3.29282e-24	0.139057	1.47611	534	58	-0.049278	0.07802	-0.458082	0.2558	-0.188335	0.189764	-0.544898	0.822257	0.672742
B3GNT4	5.93508	5.01171e-09	0.248585	1.47537	534	58	-0.123278	0.300847	-1.60253	1.43442	-0.371863	0.321958	-1.44074	0.114116	0.672237
P2RX4	5.27835	1.83429e-07	0.278883	1.47204	534	58	0.464879	0.394533	-0.181396	2.14923	0.185996	0.237052	-0.271571	0.808763	0.671732
FAM222A	5.32708	1.42163e-07	0.275415	1.46716	534	58	0.278273	0.388544	-0.53526	2.17209	0.002858	0.189326	-0.680854	0.403737	0.671228
APITD1	8.84856	1.02778e-17	0.165738	1.46654	534	58	-0.089157	0.133595	-0.785713	0.200998	-0.254895	0.151976	-0.639736	0.000949	0.670724
GOT2	8.5893	7.8099e-17	0.170598	1.46532	534	58	-0.060033	0.122169	-0.752424	0.72733	-0.230631	0.272141	-1.34769	0.112764	0.67022
PRRC2A	7.86326	1.78887e-14	0.186156	1.46379	534	58	-0.134266	0.158046	-1.07555	0.090233	-0.320422	0.26446	-0.933464	0.006221	0.669717
SLC2A10	5.27898	1.82829e-07	0.277141	1.46302	534	58	0.285028	0.39904	-0.22554	2.63064	0.007887	0.059809	-0.087339	0.288537	0.669214
PRR22	6.7227	4.21633e-11	0.217334	1.46107	534	58	-0.165569	0.226599	-1.32526	1.00172	-0.382903	0.292954	-1.07459	0.002039	0.668711
NVL	7.64804	8.33658e-14	0.190906	1.46006	534	58	0.017358	0.186065	-0.514004	1.39275	-0.173548	0.116981	-0.460953	0.034327	0.668209
TMEM189	7.53108	1.8971e-13	0.193743	1.45909	534	58	-0.065756	0.180238	-0.83914	1.47467	-0.259499	0.233723	-0.892703	0.004117	0.667707
VANGL1	9.27782	3.24545e-19	0.157252	1.45896	534	58	-0.009387	0.119972	-0.769986	0.790018	-0.166639	0.144851	-0.742422	0.010037	0.667205
WBSCR27	4.96061	9.20311e-07	0.293598	1.45642	534	58	-0.283109	0.422707	-1.99276	1.10077	-0.576707	0.475551	-1.40518	0.000962	0.666704
LAPTM5	4.40708	1.24473e-05	0.329693	1.45298	534	58	0.500459	0.559631	-0.566136	2.86362	0.170766	0.319588	-0.087364	1.39052	0.666203
MANF	9.49706	5.30898e-20	0.152852	1.45164	534	58	-0.026724	0.106079	-0.499331	1.35129	-0.179576	0.187229	-0.832113	0.015152	0.665702
KIAA1598	6.33937	4.58738e-10	0.228969	1.45152	534	58	0.187623	0.2625	-0.893967	1.31219	-0.041346	0.249244	-1.30412	0.406638	0.665201
NME1	7.28703	1.02124e-12	0.198937	1.44966	534	58	-0.091467	0.199313	-0.721624	2.01244	-0.290404	0.179265	-1.09861	0.020835	0.664701
DHRS2	2.78199	0.00557529	0.520611	1.44833	534	58	-1.91258	1.35529	-4.43452	3.24335	-2.43319	1.33743	-7.62855	1.75138	0.664201
DLEU1	4.90819	1.19101e-06	0.294759	1.44673	534	58	-0.503359	0.440981	-2.938	0.006167	-0.798118	0.366952	-1.6323	-0.021664	0.663702
ADCK5	8.21363	1.36039e-15	0.176009	1.44567	534	58	-0.017078	0.151302	-0.791093	0.783378	-0.193087	0.186032	-0.679235	0.064334	0.663203
STXBP2	7.24237	1.38292e-12	0.199572	1.44538	534	58	0.055547	0.191451	-0.611423	1.17752	-0.144025	0.261664	-1.05442	0.153276	0.662704
B3GNTL1	8.27833	8.37452e-16	0.174508	1.44463	534	58	-0.064022	0.141116	-0.767257	0.81076	-0.23853	0.233305	-0.8852	0.005387	0.662205
IYD	3.16098	0.00165296	0.456698	1.44361	534	58	0.805681	1.06933	-0.213909	4.72171	0.348983	0.782215	-0.085954	3.16133	0.661707
CYFIP2	4.995	7.76079e-07	0.288714	1.44213	534	58	-0.23982	0.426273	-1.96838	1.47899	-0.528534	0.331776	-1.35352	0.034415	0.661209
HOPX	4.08819	4.9502e-05	0.351445	1.43677	534	58	1.89033	0.637093	0.086305	3.77584	1.53888	0.454528	0.303344	2.5446	0.660711
MBOAT7	7.14594	2.64818e-12	0.200801	1.43491	534	58	0.019613	0.205343	-0.242285	2.09219	-0.181188	0.182522	-0.846362	0.051352	0.660214
MARCH1	3.14449	0.00174734	0.455635	1.43274	534	58	1.67149	1.07024	-1.78782	4.89278	1.21586	0.811941	0.026559	3.17625	0.659717
TGM2	5.43879	7.86692e-08	0.262204	1.42607	534	58	-0.089815	0.323942	-1.27275	1.56901	-0.352019	0.526644	-1.50884	1.75864	0.65922
MIR155HG	4.14243	3.93871e-05	0.344238	1.42598	534	58	0.461968	0.626109	-0.165573	3.29698	0.11773	0.272031	-0.093926	1.47656	0.658724
NPAS1	4.47309	9.25055e-06	0.31838	1.42414	534	58	-0.609682	0.524257	-2.99682	0.492025	-0.928062	0.416457	-1.98793	0.051267	0.658228
TLE3	6.55756	1.19577e-10	0.217164	1.42407	534	58	0.226847	0.251563	-0.234632	0.971441	0.009683	0.046273	-0.068934	0.196727	0.657732
ELMO3	4.93832	1.02724e-06	0.288327	1.42385	534	58	0.418114	0.419793	-1.24303	1.98213	0.129787	0.445137	-1.19536	1.0043	0.657236
DCAF7	9.63847	1.62515e-20	0.147587	1.42251	534	58	-0.074415	0.10951	-0.461282	0.554722	-0.222002	0.121786	-0.603768	0.014458	0.656741
PPIL2	10.2314	9.94803e-23	0.138878	1.42092	534	58	-0.055418	0.086805	-0.679923	0.423272	-0.194296	0.171216	-0.791687	0.004549	0.656246
FAM173A	6.10119	1.90635e-09	0.232586	1.41905	534	58	0.206872	0.289085	-0.569419	1.37825	-0.025714	0.074293	-0.403409	0.121534	0.655752
TMEM161A	7.94406	9.95152e-15	0.178505	1.41806	534	58	-0.099736	0.147926	-1.0425	0.436569	-0.278241	0.26232	-1.12094	0.081218	0.655258
SYK	4.33462	1.71658e-05	0.32681	1.4166	534	58	0.572562	0.562103	-0.483971	2.63894	0.245752	0.351861	-0.06695	1.40574	0.654764
VARS2	9.57846	2.68979e-20	0.147624	1.41401	534	58	-0.062727	0.098992	-0.827154	0.117464	-0.210351	0.19235	-0.698327	0.729451	0.65427
SSTR2	3.25796	0.00118657	0.433925	1.41371	534	58	1.52388	0.990955	-0.21867	3.75997	1.08995	0.651125	-0.03645	2.69911	0.653777
INPPL1	6.33187	4.80114e-10	0.222688	1.41003	534	58	-0.178494	0.228179	-1.40091	0.323481	-0.401182	0.427734	-2.24785	0.005449	0.653284
GPD2	4.63249	4.44838e-06	0.304318	1.40975	534	58	0.436879	0.494132	-0.180274	2.36955	0.132561	0.231927	-0.088814	0.805991	0.652791
WDR12	5.99041	3.64105e-09	0.235163	1.40872	534	58	-0.442738	0.285578	-1.26587	0.002417	-0.677901	0.268221	-1.26039	-0.028711	0.652299
ITGBL1	3.35439	0.000846386	0.419738	1.40796	534	58	1.14436	0.938658	-2.46774	3.58526	0.72462	0.490223	-0.020934	2.13823	0.651807
TFDP1	7.02815	5.80006e-12	0.200296	1.40771	534	58	-0.129852	0.202832	-1.0198	1.34079	-0.330148	0.234801	-0.830711	0.02145	0.651315
GSPT1	5.54475	4.44524e-08	0.253524	1.40573	534	58	-0.219205	0.330755	-1.8538	0.583603	-0.472729	0.330397	-1.31643	0.000229	0.650823
KRT83	4.03683	6.13179e-05	0.347183	1.40152	534	58	0.058081	0.633142	-1.39454	3.66225	-0.289102	0.507018	-2.06697	0.379963	0.650332
E2F3	7.15252	2.53396e-12	0.195827	1.40066	534	58	-0.097982	0.198115	-1.19078	1.89656	-0.293809	0.197262	-0.929916	-0.002038	0.649841
NFKBIE	5.39255	1.00632e-07	0.259202	1.39776	534	58	0.177413	0.354954	-0.194773	2.73354	-0.081789	0.270231	-1.53455	0.598929	0.649351
PTPRJ	9.2405	4.40331e-19	0.151204	1.3972	534	58	-0.036189	0.115179	-0.933009	0.642844	-0.187393	0.144729	-0.591019	0.015322	0.64886
APOC1	4.72409	2.89206e-06	0.294885	1.39306	534	58	-0.050414	0.449613	-1.44558	3.07636	-0.345299	0.468792	-1.34203	1.75745	0.64837
SLC35D1	7.43372	3.73278e-13	0.187397	1.39306	534	58	-0.071398	0.163096	-1.27934	0.501044	-0.258795	0.308879	-1.37801	0.064974	0.647881
MAP7	5.10409	4.48956e-07	0.272142	1.38904	534	58	0.279507	0.401773	-0.196479	2.38078	0.007365	0.173402	-0.487995	0.453422	0.647391
GALNT2	7.36402	6.03355e-13	0.188475	1.38793	534	58	-0.114302	0.186056	-1.86829	0.217987	-0.302777	0.176168	-0.647546	0.010016	0.646902
ILF3	11.7342	1.00363e-28	0.118166	1.38659	534	58	-0.062371	0.068434	-0.372754	0.0716	-0.180537	0.105468	-0.489094	0.002091	0.646414
HIST1H2AJ	3.76946	0.000180043	0.367412	1.38495	534	58	0.636761	0.734997	-1.4518	3.26927	0.269349	0.305443	-0.0367	1.19925	0.645925
GCAT	6.58069	1.03466e-10	0.209683	1.37986	534	58	-0.092699	0.220952	-1.15674	1.00953	-0.302382	0.305448	-1.30377	0.028429	0.645437
MDK	5.25579	2.06271e-07	0.262527	1.37979	534	58	-0.117932	0.338555	-1.63935	1.21434	-0.380459	0.528523	-2.11313	0.26005	0.644949
NDE1	8.84084	1.09247e-17	0.155763	1.37708	534	58	-0.00124	0.118967	-0.662746	0.656849	-0.157003	0.189094	-0.882436	0.08209	0.644462
CDC42SE1	5.94192	4.81818e-09	0.23109	1.37312	534	58	0.235336	0.295386	-0.168281	1.60536	0.004246	0.056626	-0.203733	0.198453	0.643974
UBE3C	10.4406	1.5683e-23	0.131307	1.37092	534	58	-0.042805	0.080514	-0.626693	0.281948	-0.174112	0.158231	-0.610377	0.027795	0.643488
AP2S1	9.64057	1.59682e-20	0.141985	1.36882	534	58	-0.048592	0.087113	-0.640352	0.268327	-0.190577	0.215647	-1.06532	0.360663	0.643001
PPP1R3D	4.12928	4.1641e-05	0.330321	1.36399	534	58	0.493199	0.598953	-0.308733	3.95634	0.162878	0.332863	-0.210894	1.36937	0.642515
SREBF1	4.51761	7.5565e-06	0.3011	1.36025	534	58	0.335637	0.504829	-0.71048	3.00831	0.034537	0.150111	-0.540551	0.451287	0.642029
DAGLB	10.0211	6.21106e-22	0.135549	1.35835	534	58	-0.038169	0.064938	-0.490331	0.256811	-0.173718	0.244232	-1.30363	0.009904	0.641543
OSBPL3	4.39099	1.33732e-05	0.309307	1.35816	534	58	-0.617958	0.519386	-2.38309	1.33726	-0.927265	0.405646	-1.99009	-0.002803	0.641057
PRKCD	4.84344	1.63254e-06	0.279885	1.35561	534	58	0.542239	0.424916	-0.14018	2.04527	0.262354	0.346391	-0.23402	1.48957	0.640572
TBL3	8.66903	4.20608e-17	0.156184	1.35396	534	58	-0.06777	0.11259	-0.778664	0.489297	-0.223954	0.239244	-0.984109	0.028973	0.640087
PAX9	3.82943	0.000142176	0.353104	1.35219	534	58	0.142186	0.68988	-2.10894	3.18587	-0.210918	0.392288	-1.6486	0.438655	0.639603
FBP1	3.49241	0.000514484	0.386249	1.34894	534	58	0.706939	0.833914	-2.50782	2.7817	0.32069	0.348063	-0.307298	1.23966	0.639118
HSD17B7	6.99859	7.04933e-12	0.192717	1.34875	534	58	-0.043953	0.192478	-0.964764	1.00313	-0.23667	0.253361	-0.884731	0.351354	0.638635
DAZAP1	10.1646	1.78567e-22	0.132318	1.34495	534	58	-0.033901	0.081752	-1.28712	0.39158	-0.166219	0.171085	-0.79064	0.012612	0.638151
SEPHS2	6.26957	6.99685e-10	0.214441	1.34445	534	58	0.06727	0.251927	-0.83027	1.81118	-0.147171	0.200133	-1.30157	0.10917	0.637667
TTLL12	5.76602	1.30973e-08	0.232538	1.34082	534	58	0.001175	0.299751	-1.53935	1.92423	-0.231363	0.201459	-0.851062	0.016228	0.637184
PDAP1	5.22702	2.39402e-07	0.256396	1.34019	534	58	-0.558371	0.349432	-1.54458	0.000907	-0.814767	0.401523	-1.62741	0.029891	0.636702
CCNYL1	5.52565	4.93036e-08	0.242029	1.33737	534	58	-0.185589	0.300235	-1.19383	1.83914	-0.427618	0.442771	-1.43148	0.032615	0.636219
EMX1	3.60122	0.000343383	0.370894	1.33567	534	58	0.470727	0.76898	-0.181389	3.404	0.099833	0.463342	-0.252283	3.34328	0.635737
HSPA6	3.9228	9.78166e-05	0.340202	1.33455	534	58	0.599385	0.648349	-0.245034	3.88207	0.259183	0.377109	-0.086993	1.46203	0.635255
BARX1	4.24577	2.5302e-05	0.31419	1.33398	534	58	-0.638198	0.545242	-2.74447	2.67685	-0.952388	0.430813	-1.84257	0.023351	0.634773
DDX31	8.8687	8.7635e-18	0.150322	1.33316	534	58	-0.087234	0.113015	-0.659522	0.307464	-0.237556	0.190124	-0.717404	0.005951	0.634292
BPNT1	7.25138	1.30106e-12	0.183808	1.33286	534	58	-0.08132	0.17769	-1.30086	0.716989	-0.265128	0.229574	-1.11044	0.017622	0.633811
ASPHD1	3.53137	0.000445681	0.377067	1.33156	534	58	-0.968887	0.785786	-3.01371	1.46527	-1.34595	0.632718	-3.13889	0.002197	0.63333
RHOD	5.07395	5.22763e-07	0.262318	1.33099	534	58	0.247395	0.391626	-1.60241	1.87243	-0.014923	0.115073	-0.636553	0.162946	0.63285
PTPN7	6.42876	2.65652e-10	0.206695	1.32879	534	58	-0.121234	0.227901	-0.922414	1.11867	-0.327929	0.272253	-0.971066	0.410219	0.63237
TTC39B	4.39005	1.34292e-05	0.302423	1.32765	534	58	0.321128	0.523436	-0.636736	2.97815	0.018705	0.088806	-0.089644	0.523149	0.63189
B4GALT2	7.18585	2.02552e-12	0.184672	1.32703	534	58	-0.133419	0.173703	-0.968995	0.682858	-0.318091	0.274804	-1.10886	0.109212	0.63141
RHPN1	9.14837	9.31688e-19	0.145051	1.32698	534	58	-0.031805	0.095941	-0.439212	0.744608	-0.176856	0.223759	-0.64713	0.759232	0.630931
VMO1	3.97584	7.88298e-05	0.333734	1.32687	534	58	0.774167	0.617899	-0.176682	3.13489	0.440433	0.495456	-0.063534	2.92666	0.630452
TNFAIP6	3.5477	0.000419483	0.37366	1.32563	534	58	1.32079	0.742743	-1.54195	3.94068	0.947134	0.921314	-0.594728	4.10395	0.629973
DIAPH1	9.16437	8.18311e-19	0.144611	1.32527	534	58	-0.080271	0.105227	-0.603031	0.213477	-0.224882	0.176922	-0.840947	0.122421	0.629495
KHSRP	8.23775	1.13577e-15	0.160644	1.32334	534	58	-0.110691	0.136342	-0.928271	0.367655	-0.271335	0.179201	-0.813608	0.058329	0.629017
NAT2	2.88298	0.00408271	0.458743	1.32254	534	58	0.935227	1.18339	-0.532325	6.95766	0.476484	0.785103	-0.173172	4.36506	0.628539
CD3EAP	7.08739	3.91526e-12	0.185739	1.31641	534	58	0.003433	0.186338	-0.547916	1.87004	-0.182306	0.217366	-0.585151	0.913777	0.628061
PTPN6	5.8278	9.24455e-09	0.225849	1.3162	534	58	0.260437	0.291223	-0.191335	2.09174	0.034588	0.142285	-0.272123	0.901332	0.627584
TEX11	5.1706	3.19989e-07	0.254538	1.31612	534	58	0.07729	0.347204	-1.04702	2.36802	-0.177248	0.430213	-1.62816	1.78377	0.627107
ZDHHC12	9.10834	1.28816e-18	0.144481	1.31598	534	58	-0.03275	0.093118	-0.496978	0.752583	-0.177231	0.234902	-1.19246	0.447706	0.62663
SMYD3	5.56471	3.9879e-08	0.235829	1.31232	534	58	-0.077674	0.314529	-1.94591	1.50551	-0.313503	0.218021	-0.87126	0.003383	0.626154
PPFIA4	3.59976	0.000345275	0.364472	1.31201	534	58	-1.98444	0.749527	-3.584	0.00191	-2.34891	0.546105	-3.45679	0.002432	0.625678
PPRC1	10.4214	1.86004e-23	0.125841	1.31144	534	58	-0.054038	0.073355	-0.372558	0.28056	-0.179879	0.169248	-0.670805	0.007084	0.625202
RAD23A	8.50066	1.54621e-16	0.154048	1.30951	534	58	-0.063597	0.104404	-0.832597	0.304838	-0.217645	0.275526	-1.08566	0.191831	0.624727
ZNF606	4.63966	4.30221e-06	0.282207	1.30934	534	58	0.461728	0.458284	-1.36678	2.77199	0.179521	0.198949	-0.073908	0.678426	0.624251
SCYL3	5.08549	4.93231e-07	0.257197	1.30797	534	58	0.487236	0.379622	-0.166685	1.83914	0.230039	0.193791	-0.112514	0.639612	0.623776
GLE1	8.74828	2.26395e-17	0.149424	1.3072	534	58	-0.053684	0.108731	-0.786136	0.473592	-0.203108	0.217801	-0.8454	0.015734	0.623302
HMBS	4.69471	3.323e-06	0.277947	1.30488	534	58	-0.955668	0.435418	-2.16388	-0.000147	-1.23361	0.35403	-1.83128	-0.018681	0.622827
SMARCC1	7.70246	5.66694e-14	0.168783	1.30004	534	58	-0.055174	0.151797	-1.44344	0.744805	-0.223957	0.211109	-0.748465	0.000552	0.622353
IQCD	5.09574	4.68342e-07	0.254271	1.2957	534	58	0.229663	0.378881	-0.620756	2.31202	-0.024608	0.077689	-0.261654	0.211351	0.621879
CRYBA2	4.02422	6.46046e-05	0.3214	1.29338	534	58	-0.083327	0.598596	-1.93066	3.69238	-0.404727	0.321973	-1.76674	0.206651	0.621406
SIX1	2.76445	0.00587982	0.46631	1.28909	534	58	0.53185	1.25909	-3.0888	4.43283	0.06554	0.764479	-1.71875	1.47158	0.620933
RIMKLA	3.55069	0.000414844	0.362783	1.28813	534	58	-0.347022	0.765385	-2.55678	2.38374	-0.709805	0.418663	-1.58536	0.330264	0.62046
PPP1R35	8.45837	2.13778e-16	0.152185	1.28724	534	58	-0.05258	0.12805	-0.97154	0.756536	-0.204765	0.148252	-0.570186	0.002065	0.619987
GTF3C1	8.30989	6.60234e-16	0.154875	1.28699	534	58	-0.007554	0.121469	-0.871075	1.01897	-0.162429	0.223902	-0.88446	0.010282	0.619514
DDX11	4.83056	1.73744e-06	0.266311	1.28643	534	58	-0.798703	0.388247	-1.89586	0.065958	-1.06501	0.486215	-1.94067	0.38203	0.619042
HSPA14	7.65821	7.75753e-14	0.167461	1.28245	534	58	-0.065124	0.158841	-0.775198	1.16409	-0.232585	0.15169	-0.536534	-0.001519	0.61857
TRAPPC9	5.64639	2.54848e-08	0.227107	1.28233	534	58	0.230258	0.305783	-0.258271	1.43994	0.003151	0.041754	-0.09867	0.190822	0.618099
FADS2	4.20421	3.0264e-05	0.304556	1.28042	534	58	0.043434	0.535607	-1.36047	2.17611	-0.261122	0.399064	-1.14651	1.05902	0.617628
LMTK3	4.98422	8.18757e-07	0.256893	1.28041	534	58	0.205157	0.389265	-0.663424	1.9372	-0.051736	0.147213	-0.596072	0.259716	0.617157
EBNA1BP2	8.80315	1.47081e-17	0.145268	1.27882	534	58	-0.097262	0.112529	-0.662611	0.527882	-0.24253	0.170462	-0.924954	0.000639	0.616686
NUDT1	6.76116	3.29747e-11	0.18891	1.27725	534	58	-0.192469	0.203639	-0.980517	0.011161	-0.381379	0.187049	-0.915734	-8.8e-05	0.616215
PARP14	4.74733	2.5898e-06	0.268947	1.27678	534	58	0.324828	0.429128	-0.15142	2.2225	0.055881	0.126784	-0.066838	0.688916	0.615745
ASCL2	4.0093	6.87074e-05	0.318178	1.27567	534	58	0.271382	0.589649	-0.892744	3.04733	-0.046796	0.399259	-0.969716	2.58946	0.615275
PPP1CA	7.4875	2.57056e-13	0.170265	1.27486	534	58	-0.013746	0.157243	-0.864558	1.08518	-0.184011	0.220969	-1.06593	0.049839	0.614806
RHOF	6.90081	1.33774e-11	0.18452	1.27334	534	58	-0.162786	0.187658	-1.31162	0.460695	-0.347306	0.240588	-1.01837	0.331941	0.614336
FAM155B	3.85761	0.000127105	0.32974	1.27201	534	58	-0.464221	0.631945	-2.55399	1.24815	-0.793961	0.471545	-1.92388	0.004416	0.613867
CLEC7A	3.59331	0.000353751	0.353933	1.27179	534	58	0.538194	0.745934	-0.213576	4.80518	0.184261	0.225575	-0.067809	0.799074	0.613398
CERS2	5.98059	3.85424e-09	0.212488	1.2708	534	58	0.152713	0.268342	-0.273773	1.59954	-0.059775	0.101359	-0.600537	0.055295	0.61293
PLOD1	5.4644	6.85916e-08	0.23211	1.26834	534	58	-0.305488	0.304756	-1.612	1.19382	-0.537598	0.329544	-1.55037	-0.005559	0.612462
SLC7A8	3.75604	0.000189737	0.337416	1.26735	534	58	0.783838	0.674478	-0.627676	2.80671	0.446422	0.340904	-0.08697	1.13519	0.611994
TIPIN	4.53789	6.88731e-06	0.279219	1.26707	534	58	-0.750304	0.436737	-2.05166	0.042607	-1.02952	0.516384	-3.54329	-0.00581	0.611526
CLPB	5.99557	3.53377e-09	0.210943	1.26472	534	58	-0.189962	0.247967	-1.47641	0.655456	-0.400905	0.308823	-1.06774	0.005121	0.611059
MRS2	8.23411	1.16712e-15	0.153465	1.26365	534	58	-0.071176	0.121234	-1.01393	0.508679	-0.224641	0.225108	-1.26631	0.000996	0.610592
SPIRE2	9.13904	1.00488e-18	0.138266	1.26362	534	58	-0.044257	0.085252	-0.528699	0.418601	-0.182523	0.236622	-0.749691	0.685266	0.610125
SIPA1L3	4.80396	1.97512e-06	0.262856	1.26275	534	58	0.492112	0.409708	-0.189062	2.0421	0.229256	0.227283	-0.063014	0.920991	0.609658
CD80	4.65558	3.99359e-06	0.271201	1.2626	534	58	0.277227	0.442822	-0.189326	2.4913	0.006026	0.063298	-0.085461	0.295195	0.609192
ANKEF1	5.22128	2.4661e-07	0.241565	1.26128	534	58	0.239792	0.351282	-1.47476	1.86719	-0.001773	0.072501	-0.214529	0.358774	0.608726
KIF21A	5.41285	9.03425e-08	0.232958	1.26097	534	58	-0.028848	0.316235	-3.81258	1.35896	-0.261806	0.260636	-1.26605	0.159114	0.60826
TTI1	6.34357	4.47182e-10	0.19876	1.26085	534	58	-0.195383	0.218978	-1.25633	1.67173	-0.394143	0.288535	-1.13329	0.20106	0.607795
C11orf88	2.99582	0.0028518	0.42055	1.25989	534	58	0.410967	1.0675	-1.13255	5.49875	-0.009583	0.125007	-0.492567	0.634654	0.607329
KCNK15	4.37032	1.46598e-05	0.288034	1.2588	534	58	0.230002	0.474701	-0.962742	2.63806	-0.058032	0.495104	-1.00343	3.32031	0.606865
FRK	3.66584	0.000268752	0.343161	1.25797	534	58	0.673194	0.698309	-0.716112	4.34298	0.330033	0.430772	-0.575618	2.12121	0.6064
MTSS1	3.67466	0.000259843	0.34194	1.25651	534	58	0.651671	0.702061	-0.243459	4.28903	0.309731	0.283105	-0.086782	1.03708	0.605935
BCL3	4.63087	4.48216e-06	0.270735	1.25374	534	58	0.514941	0.43401	-0.230124	2.5915	0.244206	0.299261	-0.130001	1.21514	0.605471
JPH3	3.95652	8.53019e-05	0.31666	1.25287	534	58	-0.699945	0.590182	-2.80166	1.76996	-1.0166	0.460229	-1.83372	0.005883	0.605007
SPATC1L	6.16718	1.29061e-09	0.202891	1.25126	534	58	-0.08919	0.208764	-1.33749	0.512679	-0.292081	0.422577	-2.13349	0.953401	0.604544
CCL26	4.32254	1.81029e-05	0.28935	1.25073	534	58	-0.538383	0.453378	-2.03943	2.49693	-0.827733	0.710272	-2.63113	0.23766	0.604081
ERMP1	5.58046	3.65947e-08	0.223593	1.24775	534	58	0.08164	0.299986	-1.25303	1.60849	-0.141953	0.166908	-0.565057	0.076113	0.603618
PARP12	4.73148	2.79237e-06	0.263701	1.2477	534	58	0.260356	0.423469	-0.751022	3.62455	-0.003345	0.072492	-0.307265	0.25534	0.603155
BATF	3.50889	0.000484251	0.355509	1.24744	534	58	0.904133	0.738207	-1.93365	3.07217	0.548624	0.680551	-0.704769	2.94461	0.602692
ADM2	4.41046	1.22602e-05	0.282803	1.24729	534	58	0.27369	0.487788	-0.240821	3.06597	-0.009113	0.039884	-0.112126	0.143587	0.60223
BAI2	4.2288	2.72257e-05	0.294545	1.24557	534	58	0.214668	0.527634	-1.15688	2.04221	-0.079877	0.154719	-0.68295	0.372765	0.601768
GEMIN6	8.90803	6.41372e-18	0.139573	1.24332	534	58	-0.055232	0.106419	-0.676854	0.554967	-0.194805	0.164452	-0.736109	0.003483	0.601306
GNGT1	2.94238	0.00338484	0.422088	1.24194	534	58	-1.19777	1.06794	-3.37204	2.49622	-1.61986	0.692159	-3.10857	-0.002029	0.600845
ANO7	5.11552	4.23688e-07	0.242757	1.24183	534	58	-0.317096	0.344299	-2.14493	1.8867	-0.559853	0.333249	-1.42588	0.038986	0.600384
DCBLD1	5.01716	6.94978e-07	0.247088	1.23968	534	58	0.136385	0.36379	-0.435011	4.1145	-0.110703	0.275549	-1.29103	0.211746	0.599923
FOXD2	4.58868	5.45205e-06	0.270046	1.23915	534	58	0.266237	0.446671	-0.784305	1.80411	-0.003809	0.099516	-0.296004	0.579898	0.599463
POTED	3.62565	0.000313139	0.341764	1.23912	534	58	-0.303293	0.68032	-3.38244	2.43592	-0.645057	0.695595	-2.51201	0.714804	0.599002
SIRPG	3.81702	0.000149336	0.324535	1.23876	534	58	0.568565	0.640036	-0.187253	2.75671	0.24403	0.290062	-0.081654	1.58841	0.598542
SAMSN1	3.57539	0.000378335	0.345895	1.23671	534	58	-0.888012	0.703532	-3.08708	0.278345	-1.23391	0.663365	-2.27217	-0.003381	0.598082
CREB3L1	4.84917	1.58781e-06	0.254894	1.23603	534	58	0.265779	0.395112	-0.528095	2.16887	0.010885	0.19097	-0.17818	1.40141	0.597623
HIST3H2A	4.45466	1.00537e-05	0.277442	1.23591	534	58	0.027594	0.465141	-1.76612	2.12209	-0.249848	0.278309	-1.09116	0.007859	0.597163
SCRT2	4.00319	7.04595e-05	0.308556	1.23521	534	58	0.247749	0.524693	-1.78748	3.40861	-0.060807	0.801807	-2.83107	2.84838	0.596704
ST3GAL1	4.62214	4.66819e-06	0.266852	1.23343	534	58	0.207258	0.433004	-1.00366	2.18917	-0.059594	0.227601	-0.804942	0.747181	0.596246
BATF2	3.36822	0.000805817	0.365885	1.23238	534	58	0.464447	0.824183	-1.46868	3.32868	0.098562	0.195783	-0.065433	0.983571	0.595787
MACC1	3.59348	0.000353524	0.34213	1.22944	534	58	0.474519	0.709375	-2.04964	3.11566	0.132389	0.450893	-1.63536	1.24655	0.595329
SNTN	3.28763	0.00107039	0.373802	1.22892	534	58	0.381306	0.861765	-2.37308	4.43067	0.007504	0.237497	-0.983501	0.603376	0.594871
KCTD6	4.24128	2.57974e-05	0.289307	1.22703	534	58	0.319147	0.518408	-0.756776	2.80261	0.02984	0.081717	-0.087288	0.297213	0.594413
TNIP3	3.42192	0.000664801	0.357764	1.22424	534	58	0.403899	0.793708	-1.29499	5.6839	0.046135	0.169094	-0.175758	1.00172	0.593956
PHF6	6.77585	3.00106e-11	0.180533	1.22326	534	58	-0.047123	0.18947	-1.96761	1.20367	-0.227656	0.220768	-1.08382	0.032642	0.593499
FAM96A	7.31911	8.20577e-13	0.167012	1.22238	534	58	-0.125838	0.163771	-0.889586	0.527754	-0.29285	0.176547	-0.713509	-0.006091	0.593042
SLX4	8.83726	1.12383e-17	0.13794	1.21901	534	58	-0.059789	0.107749	-1.63828	0.078572	-0.197729	0.152892	-0.919313	0.005266	0.592585
RNPEP	6.21096	9.94361e-10	0.195668	1.21529	534	58	0.072699	0.230236	-0.641717	1.47344	-0.122969	0.204404	-0.923187	0.016107	0.592129
C9orf89	5.63197	2.75917e-08	0.215479	1.21357	534	58	0.233667	0.290671	-0.374243	1.31928	0.018188	0.05152	-0.075069	0.182402	0.591673
ATAD3B	5.37203	1.12183e-07	0.225732	1.21264	534	58	-0.431854	0.302545	-1.47044	0.407914	-0.657586	0.316616	-1.37803	-0.003531	0.591217
F2RL2	4.17871	3.37549e-05	0.290131	1.21237	534	58	0.053056	0.501794	-1.92017	1.47664	-0.237075	0.505976	-2.00303	0.314643	0.590761
NOMO1	8.48056	1.80393e-16	0.142823	1.21122	534	58	-0.055939	0.108752	-0.840092	0.329751	-0.198762	0.20736	-0.906564	0.013627	0.590306
SECTM1	4.52627	7.26355e-06	0.267037	1.20868	534	58	0.298308	0.448135	-0.348885	2.31733	0.031271	0.083701	-0.087057	0.318949	0.589851
LRBA	4.54786	6.57983e-06	0.265747	1.20858	534	58	0.456971	0.439725	-0.839677	2.68565	0.191224	0.202398	-0.087302	0.665595	0.589396
HHAT	3.5069	0.00048781	0.343986	1.20632	534	58	1.1001	0.726869	-0.760988	2.94204	0.756111	0.519439	-0.657493	1.71207	0.588942
MX1	3.24989	0.00122013	0.370272	1.20334	534	58	2.06879	0.850034	-0.065354	4.02418	1.69851	0.522513	0.038346	3.29848	0.588488
POTEB	2.59913	0.00957955	0.462902	1.20314	534	58	-0.10892	1.32588	-6.42401	2.9963	-0.571822	0.859475	-2.89831	2.06469	0.588034
TUBG2	6.5769	1.05954e-10	0.18283	1.20245	534	58	-0.195144	0.193492	-0.926579	0.490317	-0.377974	0.261522	-1.169	0.114957	0.58758
SERPINA3	2.88004	0.00412047	0.417191	1.20153	534	58	0.721685	1.06797	-2.04502	4.12004	0.304494	0.835488	-1.88244	2.10598	0.587126
C4orf46	5.88357	6.7323e-09	0.204187	1.20135	534	58	-0.271022	0.248462	-1.25507	0.496739	-0.475209	0.273792	-1.34085	0.043783	0.586673
H3F3A	5.6813	2.10114e-08	0.211344	1.20071	534	58	0.217999	0.282798	-0.159697	1.71232	0.006655	0.039444	-0.086913	0.147714	0.58622
CAMK4	5.63108	2.77284e-08	0.213158	1.20031	534	58	-0.290883	0.270285	-1.46714	0.782111	-0.504041	0.304712	-1.25336	-0.022021	0.585767
CHSY3	3.42342	0.000661233	0.350041	1.19834	534	58	0.956764	0.758814	-0.795538	2.80319	0.606723	0.526728	-0.124134	1.98802	0.585315
ZBTB18	3.09646	0.00205133	0.386721	1.19747	534	58	0.673803	0.942688	-1.01429	3.88611	0.287082	0.370095	-0.146131	1.26856	0.584863
ZNF165	5.33374	1.37279e-07	0.224269	1.19619	534	58	0.04256	0.289828	-2.58284	2.39483	-0.181709	0.414645	-1.48668	0.17214	0.584411
POTEH	3.28998	0.00106162	0.363501	1.19591	534	58	-0.159082	0.816514	-3.30673	2.26799	-0.522583	0.61364	-2.15868	0.484502	0.583959
SYTL1	5.21723	2.51816e-07	0.228782	1.19361	534	58	-0.042091	0.25249	-1.54118	1.22583	-0.270873	0.667234	-2.13497	0.34162	0.583508
MRPL28	8.06285	4.16684e-15	0.147587	1.18997	534	58	-0.080721	0.128208	-1.21476	0.129627	-0.228308	0.166556	-0.703257	0.028814	0.583057
IL2RA	3.10843	0.00197135	0.382588	1.18925	534	58	1.37603	0.913614	-0.160919	3.63569	0.993445	0.631303	0.056192	2.58501	0.582606
SAMD9L	3.60538	0.000338049	0.329344	1.18741	534	58	0.475195	0.691547	-1.47636	3.58813	0.145851	0.216479	-0.134374	0.848512	0.582155
HIST1H2AG	5.32141	1.46456e-07	0.222967	1.1865	534	58	0.051426	0.310498	-1.75989	1.81516	-0.171541	0.221829	-0.758017	0.535414	0.581705
HSF2BP	5.71836	1.70995e-08	0.207344	1.18567	534	58	0.048087	0.265644	-0.686416	1.94866	-0.159257	0.228278	-0.834299	0.024631	0.581255
SCNN1A	3.38534	0.000758097	0.350146	1.18536	534	58	0.802263	0.754718	-1.57988	2.80082	0.452117	0.683339	-1.15559	1.51257	0.580805
CKMT1A	3.71433	0.000223076	0.319055	1.18508	534	58	0.269226	0.638798	-2.01103	1.92984	-0.049829	0.424228	-1.46208	0.61049	0.580355
HK3	3.53517	0.000439447	0.335039	1.18442	534	58	0.639136	0.70119	-0.218685	3.16897	0.304097	0.516238	-0.054307	2.37057	0.579906
SP110	3.91564	0.000100693	0.302082	1.18284	534	58	0.713257	0.581517	-0.537741	2.71452	0.411175	0.246923	-0.183885	1.03	0.579457
PWP2	8.6173	6.28774e-17	0.137184	1.18215	534	58	-0.093773	0.113225	-0.878609	0.112704	-0.230957	0.131775	-0.613175	-0.010195	0.579008
TMEM121	4.36485	1.502e-05	0.270411	1.1803	534	58	0.241493	0.469498	-1.46063	1.83988	-0.028918	0.131247	-0.456186	0.25189	0.578559
SPATA17	4.92789	1.08134e-06	0.239006	1.17779	534	58	0.269552	0.368297	-0.579931	2.55579	0.030546	0.074056	-0.101542	0.261628	0.578111
CCT2	5.8483	8.2301e-09	0.201193	1.17664	534	58	-0.160126	0.254278	-1.01619	1.79246	-0.361319	0.190519	-0.786998	-0.042962	0.577663
NSUN5P2	6.91924	1.18622e-11	0.169709	1.17426	534	58	-0.179794	0.172901	-0.893773	0.426526	-0.349503	0.215018	-0.830588	0.005005	0.577215
PAM16	7.12348	3.07779e-12	0.164507	1.17186	534	58	-0.100139	0.159346	-1.06918	0.326159	-0.264646	0.226668	-1.03954	0.006502	0.576767
STRA8	3.06474	0.00227796	0.38213	1.17113	534	58	0.33581	0.936963	-3.24914	7.25893	-0.04632	0.458049	-3.27655	0.679309	0.57632
RRP36	8.96729	3.99992e-18	0.130444	1.16973	534	58	-0.05447	0.102515	-0.532796	1.00324	-0.184914	0.127744	-0.498915	0.003195	0.575873
ZNF205-AS1	3.95822	8.47131e-05	0.295415	1.16932	534	58	0.455459	0.563557	-1.35983	2.59659	0.160044	0.215859	-0.457372	0.752692	0.575426
OVGP1	4.0059	6.96787e-05	0.291882	1.16925	534	58	0.334212	0.551757	-0.281785	2.68923	0.04233	0.168133	-0.091519	1.1597	0.574979
PAK1	4.42676	1.13975e-05	0.264091	1.16907	534	58	0.104527	0.450211	-1.45827	2.64881	-0.159564	0.178955	-0.693901	0.094662	0.574533
CEACAM7	3.46349	0.000571836	0.336138	1.16421	534	58	0.481916	0.730008	-0.237173	3.94106	0.145778	0.342864	-0.088151	1.41773	0.574087
KIF16B	3.46736	0.000563825	0.335717	1.16405	534	58	0.949135	0.718193	-0.221061	3.47076	0.613418	0.503413	-0.04128	2.0428	0.573641
LMX1B	4.92903	1.07528e-06	0.236077	1.16363	534	58	0.305043	0.361123	-0.216971	1.764	0.068966	0.151014	-0.195748	0.607367	0.573196
HAMP	4.13851	4.00461e-05	0.280484	1.16079	534	58	-0.859485	0.479061	-2.36192	0.340656	-1.13997	0.584311	-2.3769	0.331723	0.57275
LEPRE1	6.44922	2.3422e-10	0.17997	1.16067	534	58	-0.132363	0.201484	-1.09121	0.376821	-0.312333	0.205187	-0.794897	0.005481	0.572305
NKX2-2	2.76069	0.00594696	0.420263	1.16022	534	58	-1.25391	1.12574	-4.05159	3.49872	-1.67417	0.836212	-3.81874	0.01432	0.57186
KCNH2	4.08605	4.99464e-05	0.283697	1.1592	534	58	-0.934236	0.513607	-2.29415	0.479862	-1.21793	0.379252	-1.8257	0.040242	0.571416
WWP1	3.3497	0.00086059	0.345962	1.15887	534	58	0.746627	0.773071	-0.446605	4.14228	0.400665	0.433764	-0.079782	2.95547	0.570971
TLE6	4.26763	2.30125e-05	0.271042	1.15671	534	58	0.2093	0.480309	-0.970963	2.53668	-0.061742	0.164741	-0.759223	0.360942	0.570527
TRIM24	6.03347	2.83472e-09	0.191582	1.1559	534	58	-0.207547	0.234242	-1.14444	0.66251	-0.399129	0.181484	-0.762803	-0.014364	0.570084
FAM83E	4.05674	5.64493e-05	0.284786	1.1553	534	58	0.271611	0.53047	-0.821164	2.47924	-0.013175	0.193422	-0.608005	1.00558	0.56964
C2orf48	3.71239	0.000224757	0.310984	1.15449	534	58	-0.997953	0.574073	-3.82655	0.054664	-1.30894	0.847593	-4.23196	0.010509	0.569197
TOR3A	8.46399	2.04783e-16	0.136272	1.1534	534	58	0.001548	0.113069	-0.368228	1.08757	-0.134724	0.144315	-0.538148	0.009527	0.568754
HIST1H2AC	4.71356	3.03998e-06	0.244657	1.1532	534	58	0.242058	0.392858	-0.573068	1.9242	-0.002599	0.125566	-0.352862	0.716421	0.568311
LOXL3	3.88579	0.000113551	0.295996	1.15018	534	58	-1.17257	0.540692	-2.67493	0.003362	-1.46856	0.639147	-2.6278	-0.029912	0.567868
FUT3	2.90864	0.00376658	0.395101	1.1492	534	58	0.310516	1.02441	-1.94609	4.17406	-0.084585	0.42339	-1.15527	1.19752	0.567426
PFN1	8.79145	1.61274e-17	0.130479	1.1471	534	58	-0.059814	0.092076	-0.669908	0.17371	-0.190293	0.200026	-0.860505	0.383588	0.566984
SPR	4.78499	2.16347e-06	0.239632	1.14664	534	58	0.31468	0.379506	-0.582694	1.57572	0.075048	0.106835	-0.082676	0.41717	0.566542
ZNF284	6.36785	3.85716e-10	0.179822	1.14508	534	58	-0.098737	0.194983	-1.64487	1.0252	-0.278559	0.276293	-1.16739	0.1151	0.5661
F11R	5.19428	2.83396e-07	0.22033	1.14446	534	58	0.221893	0.322646	-0.179739	1.72222	0.001563	0.03056	-0.064396	0.103318	0.565659
PRPS1	3.84538	0.000133451	0.297603	1.1444	534	58	-1.01478	0.566895	-3.05038	-0.003365	-1.31238	0.488327	-2.22489	-0.026041	0.565218
CACNG6	3.666	0.000268599	0.312086	1.14411	534	58	-0.467138	0.615492	-1.92525	2.36853	-0.779224	0.61817	-2.47303	1.71319	0.564777
TMEM54	5.52458	4.959e-08	0.206842	1.14271	534	58	0.188265	0.283066	-0.475435	1.70388	-0.018577	0.099256	-0.451409	0.175571	0.564336
VASP	4.62545	4.59688e-06	0.246953	1.14227	534	58	0.277424	0.4028	-0.256517	2.2031	0.030471	0.162741	-0.531205	0.821093	0.563896
TEKT5	4.50963	7.8365e-06	0.253242	1.14203	534	58	0.33691	0.423056	-0.273181	3.61303	0.083668	0.184712	-0.265927	0.612063	0.563456
FADD	5.36174	1.18453e-07	0.212826	1.14112	534	58	0.050511	0.295489	-0.711379	2.19209	-0.162315	0.191736	-0.792213	0.057898	0.563016
NDUFS8	7.14555	2.6551e-12	0.159636	1.14069	534	58	-0.028404	0.15709	-0.736718	1.00981	-0.18804	0.19881	-1.03884	0.01114	0.562576
RAC3	6.76339	3.25073e-11	0.16855	1.13997	534	58	-0.116675	0.1713	-0.917128	0.504587	-0.285225	0.248857	-1.14159	0.181552	0.562137
MREG	5.60492	3.20125e-08	0.203228	1.13908	534	58	0.037359	0.243502	-1.41247	1.5175	-0.165869	0.396881	-1.72497	0.318089	0.561698
PAQR6	3.2656	0.00115556	0.34799	1.1364	534	58	-0.907378	0.773093	-3.00439	1.41542	-1.25537	0.748754	-3.19252	0.001066	0.561259
PCSK1	2.67844	0.0076023	0.424031	1.13574	534	58	-2.06433	1.17792	-3.61092	6.5271	-2.48836	0.77344	-3.75759	-0.247785	0.56082
COL8A1	5.2327	2.32476e-07	0.216942	1.13519	534	58	0.191598	0.306547	-0.62258	1.71284	-0.025344	0.228251	-0.872793	0.722327	0.560382
SPATA13	4.16834	3.5281e-05	0.272323	1.13513	534	58	0.287432	0.485284	-0.913525	2.54217	0.015109	0.330492	-1.02435	1.13157	0.559944
PIP5K1P1	7.25262	1.2902e-12	0.156475	1.13485	534	58	-0.060632	0.13654	-1.22322	0.419391	-0.217107	0.278821	-1.08541	0.186819	0.559506
AFTPH	5.99072	3.63444e-09	0.189248	1.13373	534	58	0.382768	0.235539	-0.086335	1.27061	0.19352	0.147114	-0.141459	0.472081	0.559068
KIAA1432	6.15107	1.42e-09	0.184255	1.13337	534	58	0.011448	0.21025	-1.34083	1.13183	-0.172807	0.269368	-1.59374	0.01429	0.55863
MCTS1	7.79949	2.8323e-14	0.145172	1.13227	534	58	-0.092216	0.125054	-0.646907	0.340395	-0.237388	0.203417	-0.90497	0.004682	0.558193
SKAP1	2.99326	0.0028755	0.377678	1.13049	534	58	1.2961	0.940068	-1.18596	4.11962	0.918422	0.598161	-0.055506	2.09178	0.557756
SPI1	4.25992	2.37959e-05	0.265125	1.12941	534	58	0.40146	0.465861	-0.16934	2.38039	0.136335	0.261184	-0.059665	1.32912	0.55732
REL	4.51392	7.68484e-06	0.250074	1.12881	534	58	0.313287	0.415048	-0.413101	1.99842	0.063213	0.226395	-0.756271	0.731365	0.556883
PTGIR	4.6435	4.22564e-06	0.242946	1.12812	534	58	0.595428	0.378	-0.220104	1.58177	0.352482	0.382454	-0.051552	1.4424	0.556447
PFKL	6.28399	6.41456e-10	0.179489	1.12791	534	58	-0.101602	0.184449	-1.245	0.45186	-0.281091	0.351671	-1.61003	0.038325	0.556011
SLC29A3	5.35358	1.23661e-07	0.21048	1.12682	534	58	0.220158	0.298827	-0.186898	1.98832	0.009678	0.045292	-0.068912	0.135507	0.555575
LRTM2	3.49379	0.00051189	0.322358	1.12625	534	58	0.33051	0.700709	-0.371617	3.68019	0.008152	0.137369	-0.145765	0.965822	0.55514
ERMN	4.0958	4.79466e-05	0.274945	1.12612	534	58	0.257157	0.509848	-0.475203	3.1203	-0.017788	0.097768	-0.59124	0.328184	0.554704
CD37	4.08519	5.01277e-05	0.275647	1.12607	534	58	0.375517	0.506045	-0.304467	2.88894	0.09987	0.266325	-0.086875	1.65719	0.554269
ARHGEF16	5.85907	7.74138e-09	0.192174	1.12596	534	58	0.067214	0.237106	-1.60789	2.37594	-0.12496	0.238504	-0.930973	0.240667	0.553834
GCNT3	3.00909	0.00273196	0.373678	1.12443	534	58	-1.20915	0.916934	-3.44006	3.64672	-1.58283	0.699458	-2.52955	0.022769	0.5534
ARFGEF2	6.35898	4.07134e-10	0.176533	1.12257	534	58	0.024831	0.206008	-0.393621	2.07394	-0.151702	0.143185	-0.710698	0.037406	0.552965
ITGB7	4.03111	6.27887e-05	0.278323	1.12195	534	58	-2.43292	0.467433	-3.67343	-0.57	-2.71124	0.733756	-5.46384	0.082083	0.552531
KLK4	4.58747	5.48249e-06	0.244296	1.1207	534	58	0.270781	0.4043	-0.208154	1.83997	0.026485	0.085086	-0.080934	0.301396	0.552097
KAT6B	3.76342	0.000184352	0.297645	1.12016	534	58	0.468435	0.598332	-0.571054	3.71911	0.17079	0.199247	-0.064226	0.756183	0.551664
ZDHHC23	5.04948	5.91218e-07	0.220958	1.11572	534	58	-0.184314	0.294758	-2.49489	0.956432	-0.405272	0.473821	-1.57964	0.170701	0.55123
XPO1	9.14984	9.20645e-19	0.121871	1.1151	534	58	-0.068794	0.090641	-0.527376	0.328066	-0.190665	0.138736	-0.54936	0.042237	0.550797
SPTLC2	4.65586	3.98836e-06	0.239468	1.11493	534	58	0.328772	0.388535	-0.215335	2.01764	0.089304	0.144844	-0.097531	0.771333	0.550364
IFIT1	2.74977	0.0061463	0.405386	1.11472	534	58	1.18237	1.10692	-1.41907	4.35903	0.776985	0.559042	-0.033717	2.48704	0.549932
SNRNP70	6.12411	1.66553e-09	0.182013	1.11467	534	58	-0.149394	0.192632	-1.61408	0.4984	-0.331407	0.362443	-1.34334	0.237361	0.549499
ITGB2	3.56912	0.000387303	0.311992	1.11354	534	58	0.660436	0.650564	-0.21532	2.77454	0.348444	0.424719	-0.053131	1.82782	0.549067
KCNJ6	3.54576	0.000422525	0.314018	1.11343	534	58	0.267222	0.671325	-1.55214	4.07906	-0.046796	0.181959	-0.479988	0.975256	0.548635
SRPK3	4.23871	2.60853e-05	0.262681	1.11343	534	58	0.295456	0.470633	-0.146832	2.42649	0.032775	0.092666	-0.118731	0.419967	0.548203
NOX5	4.50963	7.8365e-06	0.24682	1.11307	534	58	-0.327209	0.390275	-1.62989	1.39256	-0.574029	0.444873	-3.17244	0.039403	0.547772
RCAN3	5.30698	1.57959e-07	0.209644	1.11258	534	58	0.201851	0.296898	-0.988393	1.43724	-0.007793	0.144226	-0.496695	0.312551	0.547341
TAF5	5.83997	8.62851e-09	0.1905	1.11251	534	58	-0.217312	0.21973	-1.58116	0.229996	-0.407812	0.353207	-2.26901	-0.003992	0.54691
PSMD14	8.62315	6.00861e-17	0.128821	1.11084	534	58	-0.079924	0.100885	-0.548536	0.087057	-0.208745	0.160259	-0.632687	0.013304	0.546479
IL11	4.09048	4.90288e-05	0.271375	1.11005	534	58	-1.04159	0.471372	-2.98649	0.002808	-1.31296	0.553005	-2.96895	-0.017104	0.546048
TMUB1	7.00179	6.90252e-12	0.157985	1.10618	534	58	-0.096123	0.148592	-1.63353	0.172777	-0.254108	0.263131	-1.06754	1.084	0.545618
EDEM3	4.83075	1.73586e-06	0.228912	1.10582	534	58	0.266688	0.359396	-0.202365	2.78677	0.037776	0.090467	-0.122991	0.36038	0.545188
SYT9	3.8212	0.000146884	0.288832	1.10369	534	58	0.526083	0.567465	-0.182371	2.04345	0.237251	0.287791	-0.057645	1.27708	0.544758
IL1RN	3.98819	7.49401e-05	0.275605	1.09916	534	58	0.236034	0.505926	-1.01122	2.88067	-0.039571	0.438919	-1.39852	1.48523	0.544328
PGLYRP2	2.78086	0.00559436	0.394672	1.09753	534	58	0.745538	1.0628	-1.49475	3.88077	0.350866	0.587969	-0.457258	2.31925	0.543899
POLR2D	6.12939	1.6144e-09	0.17889	1.09649	534	58	-0.248581	0.21361	-0.946449	1.04878	-0.427471	0.186027	-0.809781	-0.021996	0.54347
AP2B1	6.16305	1.32261e-09	0.177603	1.09458	534	58	-0.078681	0.209944	-2.2457	1.03949	-0.256284	0.193793	-0.620719	0.014073	0.543041
PDXP	5.0428	6.11359e-07	0.216448	1.0915	534	58	-0.478929	0.291576	-1.33381	0.031456	-0.695377	0.450212	-1.63891	0.930799	0.542612
TGFB1	8.05196	4.51509e-15	0.1355	1.09104	534	58	-0.069878	0.111438	-0.710711	0.182314	-0.205378	0.192956	-0.976267	0.102611	0.542184
ABRACL	4.53012	7.1367e-06	0.240767	1.0907	534	58	0.123469	0.397789	-2.03615	2.50751	-0.117298	0.223664	-1.07619	0.244616	0.541756
C1orf74	6.62513	7.82602e-11	0.164487	1.08975	534	58	0.031186	0.16996	-0.43954	1.48032	-0.133301	0.252382	-1.72622	0.009181	0.541328
PUS7	5.57549	3.76022e-08	0.195419	1.08956	534	58	-0.270773	0.255417	-1.09873	0.486481	-0.466192	0.23502	-1.09158	-0.042483	0.5409
ITGAL	4.36188	1.52191e-05	0.249429	1.08798	534	58	0.20457	0.431459	-0.986966	2.51701	-0.044859	0.173416	-0.619031	0.882719	0.540472
HBG2	3.36414	0.000817609	0.323374	1.08787	534	58	-1.74815	0.661381	-4.08176	-0.108747	-2.07153	0.955696	-4.89732	-0.10902	0.540045
SENP5	7.64853	8.30781e-14	0.142174	1.08742	534	58	-0.003338	0.132299	-0.273889	0.869262	-0.145512	0.153118	-0.618245	0.059208	0.539618
CCDC6	4.43807	1.08333e-05	0.24407	1.0832	534	58	0.467101	0.412139	-0.15096	2.0762	0.223031	0.22246	-0.091988	0.907448	0.539191
NSUN2	7.81792	2.48093e-14	0.138476	1.08259	534	58	-0.084074	0.122919	-0.873419	0.578764	-0.22255	0.169161	-0.711668	0.115761	0.538764
ROBO2	3.07344	0.00221366	0.351179	1.07933	534	58	0.308102	0.868342	-0.842119	4.50714	-0.043077	0.139711	-0.504122	0.501476	0.538338
HIST1H3A	5.57586	3.75262e-08	0.193515	1.07901	534	58	0.158903	0.259532	-0.150346	1.50392	-0.034612	0.14977	-1.08126	0.071176	0.537912
MGME1	5.46241	6.9326e-08	0.197507	1.07886	534	58	-0.22373	0.250297	-1.20036	0.824904	-0.421237	0.34951	-1.26625	0.013649	0.537486
LPAR2	5.63619	2.69579e-08	0.19134	1.07843	534	58	0.165328	0.250717	-0.172401	1.4362	-0.026012	0.190595	-0.591081	0.457043	0.53706
HLA-DOA	3.72896	0.000210803	0.289022	1.07775	534	58	1.46778	0.581783	-0.104907	3.26405	1.17876	0.297004	0.323547	1.80112	0.536635
PGAP3	3.26104	0.00117398	0.330437	1.07757	534	58	0.786885	0.764052	-0.182584	3.70739	0.456448	0.318381	-0.087639	1.57539	0.53621
CCDC11	3.50307	0.000494714	0.306826	1.07483	534	58	0.552781	0.657449	-0.519653	3.01205	0.245955	0.335565	-0.597933	1.0742	0.535785
CA14	2.83097	0.00479863	0.379663	1.07481	534	58	-2.84496	0.993876	-4.84746	-0.001359	-3.22462	0.709317	-4.44103	-0.278325	0.53536
CNNM4	4.66217	3.87215e-06	0.230495	1.07461	534	58	0.259282	0.367767	-0.195114	2.47911	0.028787	0.242723	-0.623329	0.551972	0.534935
KCNF1	3.65125	0.000284141	0.29402	1.07354	534	58	0.133788	0.600847	-1.06612	2.38171	-0.160232	0.368386	-0.812279	2.02154	0.534511
RPS26	5.07808	5.11991e-07	0.211382	1.07342	534	58	-0.29859	0.294669	-2.28183	0.670497	-0.509972	0.355531	-1.62186	0.002525	0.534087
KIAA0907	5.2211	2.4684e-07	0.205541	1.07315	534	58	-0.36966	0.285763	-1.47303	0.047297	-0.575201	0.275069	-1.39114	-0.073927	0.533663
TCP11L1	7.11328	3.29473e-12	0.150796	1.07265	534	58	-0.03299	0.146493	-0.703652	1.05863	-0.183786	0.206632	-0.800804	0.14927	0.533239
C1orf159	7.32135	8.08143e-13	0.146305	1.07115	534	58	-0.082257	0.134249	-0.804575	0.774124	-0.228562	0.218458	-0.719889	0.533502	0.532816
EVA1B	3.2967	0.00103699	0.324695	1.07042	534	58	1.01071	0.73876	-0.191291	2.98304	0.686011	0.386935	-0.03587	1.73189	0.532393
B3GALNT1	4.61409	4.8461e-06	0.231815	1.06962	534	58	0.288742	0.37953	-0.80513	2.23315	0.056927	0.141282	-0.23065	0.49014	0.53197
DACT1	3.59851	0.000346908	0.297132	1.06923	534	58	0.658708	0.618031	-1.13971	2.86311	0.361576	0.347058	-0.059156	1.154	0.531547
LMAN1	6.144	1.4807e-09	0.173501	1.06599	534	58	-0.133448	0.200305	-1.15708	0.846594	-0.306949	0.238042	-1.0918	0.317779	0.531124
PGAM1	6.0445	2.65801e-09	0.176188	1.06497	534	58	-0.244197	0.198647	-0.974686	0.004718	-0.420385	0.301848	-0.949733	0.725469	0.530702
EXOSC4	6.78863	2.76452e-11	0.156712	1.06386	534	58	0.01947	0.166506	-0.425641	0.992186	-0.137242	0.171269	-0.723652	0.004153	0.53028
CCDC142	6.09021	2.0336e-09	0.174633	1.06355	534	58	-0.181545	0.19934	-1.17185	0.081693	-0.356178	0.27146	-1.09386	-0.003499	0.529858
OCIAD2	5.00469	7.39538e-07	0.212337	1.06268	534	58	0.290917	0.318288	-0.149072	1.91004	0.07858	0.165824	-0.390267	0.43644	0.529437
MRPL17	7.87601	1.63123e-14	0.134903	1.0625	534	58	-0.066221	0.121221	-1.5458	0.138377	-0.201124	0.14652	-0.526119	0.05063	0.529015
NAPG	7.74783	4.10074e-14	0.136985	1.06134	534	58	-0.022338	0.119499	-0.583298	0.87248	-0.159323	0.189079	-1.07543	0.015607	0.528594
KCNQ2	5.27324	1.88379e-07	0.201232	1.06115	534	58	-0.486687	0.274611	-1.59388	0.808928	-0.687919	0.288882	-1.26384	0.001633	0.528173
LIN9	6.53695	1.35993e-10	0.162288	1.06087	534	58	-0.094281	0.176631	-0.904785	1.13469	-0.256569	0.205021	-0.874634	0.026046	0.527752
TIMP1	5.36081	1.19034e-07	0.197886	1.06083	534	58	0.081514	0.272568	-1.07635	1.48524	-0.116372	0.207824	-0.79471	0.214999	0.527332
C17orf70	7.71164	5.30841e-14	0.137364	1.0593	534	58	-0.015485	0.113897	-0.564272	0.622499	-0.152849	0.224753	-0.824472	0.353148	0.526912
SAG	2.68202	0.00752259	0.394637	1.05842	534	58	0.762325	1.10394	-0.916366	5.28697	0.367688	0.57338	-1.83961	1.78808	0.526492
CST7	3.72055	0.000217779	0.284449	1.05831	534	58	0.329547	0.578715	-0.957898	2.94885	0.045098	0.183378	-0.234954	0.768768	0.526072
TMC6	4.73665	2.72465e-06	0.22297	1.05613	534	58	-0.372496	0.341387	-2.00564	0.730273	-0.595466	0.331951	-1.27083	0.000156	0.525652
JMJD4	6.07001	2.28956e-09	0.173008	1.05016	534	58	0.057163	0.209346	-0.645951	1.31055	-0.115845	0.173548	-0.890226	0.007172	0.525233
RNF213	5.15363	3.49003e-07	0.203512	1.04882	534	58	0.18254	0.30013	-0.252633	1.43504	-0.020972	0.04645	-0.242486	0.060509	0.524814
BMP8B	5.19461	2.82916e-07	0.201599	1.04723	534	58	0.203176	0.286226	-0.484623	1.46756	0.001577	0.222621	-0.489167	1.26915	0.524395
RASAL2	4.56072	6.20239e-06	0.229323	1.04588	534	58	0.322735	0.379992	-0.212526	2.24091	0.093412	0.137625	-0.244139	0.43434	0.523976
ALYREF	5.00723	7.30247e-07	0.208282	1.04292	534	58	-0.129002	0.302344	-1.58593	1.73138	-0.337284	0.286714	-1.11118	0.010791	0.523557
TPM3	7.41614	4.21461e-13	0.140547	1.04232	534	58	0.033417	0.138743	-0.215766	0.705861	-0.10713	0.120396	-0.43593	0.017622	0.523139
NDUFAF6	4.52878	7.18082e-06	0.230021	1.04171	534	58	0.165077	0.380136	-0.47564	2.08737	-0.064944	0.21394	-1.42431	0.411595	0.522721
C20orf96	4.45454	1.00594e-05	0.233693	1.04099	534	58	0.049261	0.390023	-1.2484	2.63926	-0.184432	0.260758	-0.872876	0.492416	0.522303
ETNK2	4.0704	5.33248e-05	0.255231	1.03889	534	58	0.170463	0.47022	-1.30341	2.42687	-0.084768	0.24831	-0.611892	0.487643	0.521886
MTG2	8.26667	9.14178e-16	0.125593	1.03824	534	58	-0.019497	0.100989	-0.454783	0.710449	-0.14509	0.17212	-0.681647	0.154484	0.521468
CIAO1	6.63654	7.28289e-11	0.156436	1.03819	534	58	-0.172656	0.169094	-0.827113	0.005697	-0.329092	0.183109	-0.765216	-0.002281	0.521051
ZNF710	5.27913	1.82687e-07	0.196413	1.03689	534	58	0.1456	0.275196	-0.197971	1.33925	-0.050813	0.203587	-1.09712	0.323257	0.520634
SEMA4A	4.64902	4.11797e-06	0.222871	1.03613	534	58	0.375747	0.347602	-0.178318	1.64645	0.152876	0.338666	-1.30085	1.67193	0.520217
NR2F6	5.91403	5.65552e-09	0.175158	1.03589	534	58	0.03143	0.208059	-1.0816	1.31033	-0.143728	0.265029	-1.05089	0.077888	0.519801
SLC4A8	4.03747	6.11547e-05	0.256545	1.03579	534	58	0.09926	0.477558	-1.39081	2.12591	-0.157285	0.232014	-0.930762	0.05074	0.519385
CSAG1	2.88111	0.0041066	0.359482	1.03571	534	58	-2.38896	0.916069	-4.10876	0.393621	-2.74844	0.763859	-4.69614	0.236642	0.518968
RABEP2	5.45457	7.2302e-08	0.189442	1.03332	534	58	0.16602	0.26022	-0.486358	1.48108	-0.023422	0.141523	-0.886636	0.217003	0.518553
IRF1	4.25591	2.42139e-05	0.242764	1.03318	534	58	0.223937	0.431702	-0.761575	2.18491	-0.018827	0.139013	-0.363555	0.396321	0.518137
TMEM110	6.48447	1.88393e-10	0.159316	1.03308	534	58	0.021869	0.168841	-1.29971	0.903981	-0.137447	0.245589	-1.25955	0.111168	0.517721
HIST1H1A	2.87254	0.00421813	0.358572	1.03001	534	58	0.332066	0.940547	-1.68157	4.11273	-0.026506	0.407564	-0.525034	2.83166	0.517306
RGS10	4.46808	9.46292e-06	0.230393	1.02941	534	58	0.286549	0.390112	-1.08057	2.27584	0.056156	0.129533	-0.36443	0.494315	0.516891
TIMM44	6.05483	2.50231e-09	0.169699	1.0275	534	58	-0.159823	0.190463	-1.11628	0.293867	-0.329522	0.293548	-1.24577	0.14742	0.516477
STAP1	2.83383	0.0047565	0.362001	1.02585	534	58	0.734258	0.947435	-0.200932	5.31261	0.372257	0.665714	-0.087117	4.19006	0.516062
ZNF365	3.18302	0.00153411	0.322206	1.02559	534	58	0.486246	0.752977	-1.56152	4.45422	0.16404	0.497266	-1.59141	1.56384	0.515648
THOC3	7.08561	3.9619e-12	0.144424	1.02333	534	58	-0.089739	0.13926	-0.734024	0.159674	-0.234163	0.208896	-0.813158	0.029552	0.515233
TRIM28	7.53508	1.84484e-13	0.13542	1.0204	534	58	-0.060036	0.115483	-0.804095	0.932778	-0.195456	0.22406	-0.755158	0.525665	0.51482
SLC25A10	6.37091	3.78586e-10	0.160113	1.02007	534	58	-0.026084	0.172547	-0.890264	1.19083	-0.186197	0.25227	-1.07876	0.528073	0.514406
SCIMP	3.62426	0.000314784	0.281423	1.01995	534	58	0.543383	0.580781	-0.180987	2.91825	0.26196	0.333219	-0.052175	1.25443	0.513992
RANBP1	4.68419	3.49176e-06	0.217524	1.01892	534	58	-0.470929	0.344046	-1.59359	0.061013	-0.688453	0.246903	-1.29943	-0.090361	0.513579
ICMT	8.01198	6.05714e-15	0.127127	1.01854	534	58	-0.0265	0.057563	-0.380791	0.336274	-0.153627	0.324582	-2.37479	0.062023	0.513166
MCCC2	4.62098	4.69347e-06	0.22039	1.01842	534	58	0.048093	0.353995	-1.14437	1.98585	-0.172297	0.244986	-0.559826	1.18153	0.512753
RTN4R	5.55657	4.16852e-08	0.183265	1.01832	534	58	0.028516	0.237952	-0.977772	1.29832	-0.154749	0.244169	-1.03022	0.667076	0.512341
ROMO1	6.30927	5.50604e-10	0.161286	1.0176	534	58	-0.088354	0.180521	-0.894914	1.5378	-0.24964	0.221713	-1.08494	0.016302	0.511928
IER3	3.68205	0.000252587	0.276329	1.01746	534	58	0.18273	0.547647	-1.67203	3.28028	-0.093599	0.495489	-1.73815	1.48274	0.511516
CTSZ	3.1884	0.00150629	0.318974	1.01702	534	58	1.03905	0.72645	-0.18015	3.48602	0.720073	0.696507	-0.09346	2.5168	0.511104
ABHD11	4.71643	2.99885e-06	0.215492	1.01635	534	58	0.220594	0.345941	-0.220157	2.02493	0.005102	0.106791	-0.336213	0.428249	0.510692
PCK2	5.70716	1.82e-08	0.177715	1.01425	534	58	-0.103067	0.221202	-1.97862	1.39314	-0.280782	0.259894	-0.728261	0.356248	0.510281
AFF3	3.32999	0.000922636	0.304369	1.01355	534	58	0.557751	0.687087	-0.502207	2.84599	0.253382	0.331225	-0.084269	1.73073	0.50987
MLST8	7.92748	1.12283e-14	0.127811	1.01322	534	58	-0.050742	0.100045	-0.662836	0.69899	-0.178553	0.21719	-1.01446	0.050564	0.509458
AKAP8L	6.1293	1.61518e-09	0.164794	1.01007	534	58	-0.158167	0.180114	-0.97227	0.193981	-0.322961	0.296828	-1.29991	0.002778	0.509048
MRPS30	4.02144	6.53521e-05	0.251095	1.00976	534	58	-0.091214	0.468662	-1.2091	2.29616	-0.342309	0.239533	-1.37939	0.043288	0.508637
DDX41	10.1755	1.62255e-22	0.099182	1.00923	534	58	-0.041689	0.062376	-0.458084	0.118165	-0.140871	0.122748	-0.553474	0.07361	0.508226
MGAT4B	7.70701	5.48642e-14	0.13092	1.009	534	58	-0.061999	0.110699	-0.759716	0.44794	-0.192919	0.20415	-0.843165	0.27507	0.507816
XKRX	4.18459	3.29162e-05	0.241088	1.00886	534	58	0.049635	0.425517	-2.9372	3.00168	-0.191453	0.323079	-1.66068	0.129136	0.507406
GAD1	2.84122	0.00464911	0.354927	1.00843	534	58	-1.65909	0.927246	-3.29708	2.83128	-2.01401	0.641058	-3.19333	-0.085029	0.506996
PANK4	7.32362	7.95663e-13	0.137668	1.00823	534	58	-0.066571	0.111594	-0.648533	0.999133	-0.204239	0.273689	-1.40031	0.005258	0.506587
TTLL4	4.63893	4.31696e-06	0.217283	1.00796	534	58	-0.209249	0.339682	-1.14336	1.58186	-0.426532	0.330343	-1.21601	0.000317	0.506177
GPR78	3.89654	0.000108751	0.258672	1.00793	534	58	0.34373	0.493785	-0.254784	3.6858	0.085058	0.32641	-0.259077	2.23069	0.505768
PTK7	4.63855	4.32452e-06	0.217053	1.00681	534	58	0.125069	0.341399	-1.38434	1.60724	-0.091984	0.309619	-1.07812	0.46036	0.505359
GANAB	7.21823	1.62832e-12	0.139343	1.00581	534	58	-0.090591	0.129807	-1.03496	0.036625	-0.229934	0.210345	-1.00828	0.035293	0.50495
EIF2AK1	13.0428	2.40439e-34	0.077046	1.00489	534	58	-0.025901	0.035718	-0.205371	0.129304	-0.102947	0.083468	-0.395537	0.002843	0.504542
DCAF17	7.4346	3.70992e-13	0.135133	1.00466	534	58	0.023354	0.133617	-0.424467	0.916053	-0.111779	0.109379	-0.352408	0.030585	0.504133
REXO4	6.89625	1.37808e-11	0.145626	1.00427	534	58	-0.14558	0.14742	-0.860313	0.235147	-0.291206	0.195602	-0.836659	-0.004002	0.503725
KIF12	2.59544	0.00968183	0.386471	1.00306	534	58	1.19727	1.08753	-0.624253	3.86679	0.8108	0.973406	-2.3304	2.38964	0.503317
LAIR2	3.69242	0.000242726	0.271207	1.00141	534	58	-0.140984	0.54031	-2.30337	2.7862	-0.412191	0.437759	-1.74364	0.479908	0.502909
TBRG4	6.86021	1.74163e-11	0.145871	1.00071	534	58	-0.166636	0.154057	-0.819221	0.005133	-0.312507	0.151362	-0.651011	-0.027624	0.502502
CARD11	4.51652	7.59425e-06	0.221403	0.999971	534	58	-0.310956	0.35276	-1.65142	1.29523	-0.532359	0.371085	-1.56585	0.171334	0.502095
WFDC1	3.31238	0.000981575	0.30186	0.999876	534	58	-0.598555	0.643275	-2.58413	2.9145	-0.900415	0.792407	-2.52699	2.25368	0.501688
ATP6V0B	6.96479	8.80436e-12	0.143516	0.999558	534	58	0.037391	0.149921	-0.407625	1.16575	-0.106125	0.140588	-0.619403	0.09917	0.501281
WDR18	7.66523	7.38158e-14	0.130386	0.999438	534	58	-0.065257	0.114969	-0.851099	0.467526	-0.195643	0.181909	-0.829507	0.001178	0.500874
DCSTAMP	3.06204	0.00229831	0.32617	0.998747	534	58	0.673007	0.786392	-0.789319	4.52415	0.346837	0.601549	-0.096363	2.6574	0.500467
OR2B6	4.29812	2.01486e-05	0.232249	0.998233	534	58	-0.395932	0.389563	-2.10161	0.965122	-0.628181	0.402602	-1.64238	0.005937	0.500061
SYCP2	3.20121	0.00144201	0.31126	0.99641	534	58	0.109372	0.725315	-2.2883	4.46079	-0.201888	0.447593	-1.77202	0.495891	0.499655
CACYBP	7.53003	1.9111e-13	0.132137	0.994995	534	58	-0.085871	0.120329	-0.81033	0.676126	-0.218008	0.17709	-0.747789	0.030685	0.499249
SSRP1	6.71977	4.29589e-11	0.148065	0.994962	534	58	-0.167707	0.155938	-1.02154	0.100813	-0.315772	0.18851	-0.976111	0.010359	0.498844
ZNF768	6.74795	3.58842e-11	0.14744	0.994918	534	58	-0.018667	0.144035	-0.971733	1.29569	-0.166107	0.254036	-0.950778	0.167418	0.498438
TFDP3	5.20724	2.65125e-07	0.190973	0.994441	534	58	-0.056491	0.253537	-1.69288	1.70577	-0.247464	0.356779	-1.4742	0.018106	0.498033
C19orf59	3.86023	0.000125779	0.257547	0.994192	534	58	0.091022	0.499673	-0.752329	4.1514	-0.166525	0.275421	-0.862257	0.649137	0.497628
EIF2AK2	4.26027	2.37601e-05	0.232721	0.991455	534	58	0.254108	0.406328	-0.356438	2.21981	0.021387	0.26846	-1.28005	0.793487	0.497223
HSPD1	5.49895	5.69553e-08	0.180278	0.99134	534	58	-0.216345	0.235838	-1.26288	1.26966	-0.396623	0.248885	-1.19226	0.232931	0.496819
HIST1H3J	5.81986	9.6698e-09	0.169862	0.988573	534	58	0.103981	0.219823	-0.199068	1.20771	-0.065881	0.097253	-0.415843	0.049964	0.496414
SPOCK1	3.93449	9.32929e-05	0.251081	0.987877	534	58	-0.125444	0.455446	-2.15577	1.59408	-0.376525	0.515431	-2.38708	0.274325	0.49601
CHEK2	4.88409	1.33993e-06	0.202234	0.987728	534	58	-0.257027	0.295175	-1.8242	0.330035	-0.459261	0.337249	-1.61233	0.011758	0.495606
GPR26	2.84315	0.00462151	0.347257	0.987303	534	58	0.403094	0.926489	-0.191658	4.63262	0.055837	0.227657	-0.065082	1.21852	0.495202
ZNRF2	4.73373	2.76276e-06	0.207345	0.981515	534	58	0.25547	0.330624	-0.189914	2.11053	0.048125	0.129664	-0.084503	0.56704	0.494799
TDRKH	6.32486	5.00961e-10	0.155155	0.981334	534	58	0.018772	0.182627	-0.987492	1.1253	-0.136383	0.118317	-0.432936	0.014726	0.494395
ACTL6A	8.48195	1.78478e-16	0.115664	0.981056	534	58	-0.028949	0.092823	-0.471615	0.663027	-0.144613	0.141886	-0.601802	0.006383	0.493992
DEF6	6.22939	8.90594e-10	0.157442	0.980767	534	58	-0.046243	0.164437	-1.37977	1.10552	-0.203685	0.305085	-1.47421	0.186153	0.493589
SMARCA5	8.52354	1.29699e-16	0.115025	0.98042	534	58	-0.039729	0.092365	-0.492627	1.00687	-0.154754	0.137287	-0.599639	0.024693	0.493186
SAPCD1	3.68374	0.000250956	0.265492	0.978004	534	58	-1.31238	0.521854	-2.75161	0.002364	-1.57787	0.516071	-2.63779	-0.062787	0.492784
METTL2A	4.7358	2.73575e-06	0.206315	0.977066	534	58	-0.279514	0.306069	-1.67524	0.339859	-0.485829	0.389619	-2.55438	-0.021659	0.492382
EMR1	3.76206	0.000185325	0.259213	0.975176	534	58	-0.965788	0.492539	-2.53641	0.489188	-1.225	0.549948	-2.1188	0.050484	0.491979
DCAF10	4.09748	4.76099e-05	0.237826	0.974487	534	58	0.227057	0.441065	-0.332243	2.57343	-0.010769	0.072449	-0.354428	0.223537	0.491577
PRSS2	3.27239	0.00112867	0.297446	0.973359	534	58	-2.22387	0.666655	-3.78295	1.50627	-2.52131	0.564252	-3.34747	0.039283	0.491176
C11orf24	7.47813	2.74357e-13	0.129844	0.970991	534	58	-0.043807	0.117848	-0.567416	0.800449	-0.173651	0.182735	-0.687437	0.0121	0.490774
AP2M1	6.33707	4.65177e-10	0.153149	0.970517	534	58	-0.101194	0.156601	-1.27948	0.30258	-0.254343	0.294897	-1.2389	0.00611	0.490373
SELL	3.50342	0.000494098	0.276895	0.970079	534	58	0.412298	0.591358	-0.173003	3.10911	0.135403	0.335721	-0.203224	1.9554	0.489972
CSF3R	3.70757	0.000228972	0.261564	0.969768	534	58	0.447753	0.531288	-0.181969	2.386	0.186189	0.236234	-0.217668	1.06406	0.489571
KIAA1522	4.54116	6.7852e-06	0.213286	0.968565	534	58	0.323024	0.336374	-0.168383	1.87322	0.109738	0.369529	-1.01648	0.735007	0.48917
OR7C2	4.24125	2.58008e-05	0.228196	0.967836	534	58	0.412431	0.401469	-0.214976	1.94626	0.184235	0.246	-0.058583	1.00169	0.48877
TMEM62	4.3111	1.90354e-05	0.22449	0.967798	534	58	0.513767	0.384883	-0.138741	2.03949	0.289277	0.28846	-0.084572	1.44634	0.488369
KDM5B	5.24059	2.23178e-07	0.184438	0.966564	534	58	0.170544	0.266597	-0.227533	1.41503	-0.013894	0.078439	-0.214257	0.41707	0.487969
PTGFRN	4.81701	1.85482e-06	0.200618	0.96638	534	58	0.20078	0.316261	-0.426063	2.18533	0.000162	0.06343	-0.217046	0.184961	0.487569
SPCS3	4.79691	2.04319e-06	0.200906	0.963728	534	58	-0.253429	0.303484	-1.95858	0.710562	-0.454335	0.297789	-1.21329	0.008292	0.48717
DAK	6.30865	5.5266e-10	0.152708	0.963381	534	58	-0.094208	0.161773	-0.889371	0.583658	-0.246916	0.269417	-1.33499	0.015863	0.48677
F5	3.06495	0.00227642	0.314057	0.96257	534	58	-1.42486	0.733261	-3.06381	1.74227	-1.73891	0.811242	-2.92405	-0.018059	0.486371
TXNDC2	7.45632	3.19202e-13	0.128912	0.961209	534	58	-0.077481	0.12162	-1.30237	0.32666	-0.206393	0.153473	-0.534411	0.008987	0.485972
EPS8L2	5.34454	1.29695e-07	0.17975	0.960681	534	58	0.029623	0.223682	-2.12888	1.44965	-0.150127	0.380384	-1.40509	0.299724	0.485573
UBASH3B	4.68542	3.47159e-06	0.204697	0.959092	534	58	-0.278117	0.314963	-1.44955	1.151	-0.482814	0.325534	-1.44033	0.000752	0.485174
BAK1	7.47713	2.76271e-13	0.128237	0.958845	534	58	-0.025231	0.122405	-0.98378	0.691503	-0.153468	0.138513	-0.509208	0.053773	0.484776
KDM4B	4.44863	1.03306e-05	0.215349	0.958009	534	58	0.225293	0.367691	-0.708721	1.57758	0.009944	0.069158	-0.082388	0.363167	0.484377
MFSD3	5.2684	1.93182e-07	0.181425	0.95582	534	58	0.074357	0.256324	-0.435441	1.49099	-0.107068	0.166776	-0.648099	0.358716	0.483979
SERTAD4	3.11849	0.00190634	0.306243	0.955014	534	58	0.997517	0.734461	-1.64088	3.51956	0.691274	0.422192	-0.073937	1.67141	0.483581
TTC16	4.37131	1.45955e-05	0.218051	0.953169	534	58	0.209109	0.379457	-0.490158	3.18278	-0.008942	0.032405	-0.070461	0.127223	0.483184
ZDHHC9	4.95353	9.53047e-07	0.192419	0.953153	534	58	0.187528	0.295206	-0.266366	1.60102	-0.004891	0.047208	-0.201786	0.129566	0.482786
PEX11B	5.12879	3.96073e-07	0.185835	0.953109	534	58	0.261679	0.27359	-0.178004	1.38882	0.075844	0.105102	-0.070798	0.388424	0.482389
DCTPP1	6.77169	3.0822e-11	0.140725	0.952946	534	58	-0.035589	0.151431	-1.07241	0.953618	-0.176314	0.139426	-0.701882	0.005881	0.481992
SRXN1	7.11415	3.2755e-12	0.133881	0.95245	534	58	-0.034818	0.134857	-1.82643	0.850586	-0.168699	0.147409	-0.682096	0.034396	0.481595
GNB1L	4.61875	4.74231e-06	0.205813	0.950599	534	58	-0.34765	0.328064	-1.91417	0.593012	-0.553463	0.262436	-1.07044	-0.000872	0.481198
EIF4A3	8.09584	3.26627e-15	0.117311	0.949731	534	58	-0.034501	0.095527	-0.514206	0.90836	-0.151812	0.168445	-0.694627	0.019067	0.480802
FAM71F1	3.43971	0.000623417	0.275795	0.948656	534	58	-0.4139	0.584748	-2.33576	1.70917	-0.689695	0.532964	-2.22423	0.117527	0.480405
[truncated: 15,405 more rows]

## Sheet: COAD_TN
Gene symbol	TN, t-value	TN, p-value	T-N, mean	Score	# T	# N	T, mean	T, stdev	T, min	T, max	N, mean	N, stdev	N, min	N, max	ADGE		T=tumor
MMP7	13.8388	9.36269e-30	5.14324	71.176	155	19	5.27969	1.60964	-0.046613	8.12873	0.136453	0.415326	-0.357477	1.5431	6.5		N=norm
AJUBA	25.2406	0	2.16264	54.5862	155	19	-0.302135	0.343043	-1.94155	0.011112	-2.46477	0.424848	-3.10234	-1.37423	5.95102
CDH3	18.1257	9.49099e-42	2.62238	47.5325	155	19	1.00838	0.602983	-0.156547	2.25007	-1.614	0.52399	-2.64821	-0.666565	5.62989
ETV4	23.2498	0	1.51698	35.2696	155	19	-0.101611	0.261536	-1.87364	0.477506	-1.61859	0.321415	-2.39392	-1.06299	5.40204
WNT2	12.0614	1.14365e-24	2.83652	34.2124	155	19	2.96905	1.01646	0.293003	5.09669	0.132526	0.324498	-0.063839	1.3735	5.22531
DUSP14	28.106	0	1.18697	33.3608	155	19	-0.073127	0.161443	-0.680812	1.17521	-1.26009	0.255852	-1.576	-0.564658	5.08091
MMP3	10.8035	4.28203e-21	3.0794	33.2683	155	19	0.796719	1.21277	-3.73392	4.87747	-2.28268	0.745904	-3.59625	-0.970089	4.95882
TNFRSF12A	22.5808	0	1.45954	32.9575	155	19	-0.21016	0.243859	-1.14326	0.46438	-1.6697	0.408548	-2.16256	-0.40608	4.85306
ESM1	19.6284	1.4013e-45	1.6432	32.2535	155	19	-0.290718	0.334206	-1.47463	0.690698	-1.93392	0.421721	-2.55156	-0.760213	4.75978
COL11A1	10.3089	1.04614e-19	3.12039	32.1677	155	19	2.47626	1.30711	-0.090794	6.34318	-0.644135	0.447673	-1.81081	-0.028975	4.67633
EVA1A	16.5861	1.61562e-37	1.93666	32.1216	155	19	-0.21648	0.49765	-2.13787	0.794165	-2.15314	0.2936	-2.512	-1.35397	4.60084
LRP8	17.1711	3.8755e-39	1.78981	30.733	155	19	-0.402519	0.421172	-2.3167	0.011966	-2.19233	0.489397	-2.8329	-1.32682	4.53193
KRT80	19.0637	2.8026e-44	1.57034	29.9365	155	19	-0.070467	0.34063	-1.67836	1.6309	-1.64081	0.323591	-2.13655	-0.709791	4.46853
INHBA	15.7957	2.62018e-35	1.78543	28.202	155	19	0.23769	0.478452	-0.470174	2.71255	-1.54774	0.328378	-2.14675	-0.960604	4.40984
AUNIP	19.7785	0	1.4161	28.0083	155	19	-0.277021	0.282503	-1.18942	0.004557	-1.69312	0.382456	-2.46772	-0.900066	4.3552
TRIP13	18.1137	1.02267e-41	1.47642	26.7436	155	19	-0.295911	0.319146	-1.92148	0.002836	-1.77234	0.450622	-2.57816	-0.746996	4.30408
KIAA1199	12.8705	5.53152e-27	1.98616	25.5629	155	19	0.755507	0.654971	-0.320806	2.33062	-1.23065	0.425715	-1.94102	-0.40855	4.25607
C11orf82	18.4262	1.45875e-42	1.36468	25.1459	155	19	-0.26536	0.274151	-1.50125	0.001862	-1.63004	0.494048	-2.74608	-0.690427	4.2108
IL8	9.36043	4.33857e-17	2.67115	25.0031	155	19	0.456623	1.11562	-1.72315	4.50674	-2.21453	1.58808	-4.76432	0.316685	4.16798
LEMD1	8.87343	8.96019e-16	2.74246	24.3351	155	19	0.339081	1.32176	-2.52922	5.13817	-2.40338	0.708243	-3.044	0.00016	4.12735
DPEP1	8.45581	1.14881e-14	2.73112	23.0939	155	19	3.29154	1.35363	-0.633963	5.59818	0.560419	1.09331	-0.028711	4.71446	4.08871
TRIB3	13.9789	3.72355e-30	1.63085	22.7975	155	19	-0.342713	0.48234	-2.90459	0.398333	-1.97356	0.459134	-2.63528	-0.857584	4.05186
MTHFD1L	21.5585	0	1.05363	22.7146	155	19	-0.159577	0.198186	-1.33292	0.003281	-1.2132	0.224191	-1.63691	-0.75789	4.01666
EPHX4	10.2136	1.92867e-19	2.1323	21.7785	155	19	1.46662	0.900597	-0.784224	3.10935	-0.665674	0.331344	-1.37872	-0.084288	3.98295
MMP1	9.04437	3.11441e-16	2.36098	21.3536	155	19	0.456957	1.09932	-2.97064	4.03122	-1.90403	0.825535	-3.11133	-0.517841	3.95062
CLDN1	10.5826	1.79126e-20	1.89567	20.061	155	19	1.14979	0.758869	-1.34548	3.21284	-0.74588	0.51246	-2.11637	-0.009237	3.91955
COL10A1	7.42939	4.87903e-12	2.65969	19.7599	155	19	2.64039	1.55649	-0.068701	6.12748	-0.019292	0.018269	-0.064213	0.002586	3.88966
CXCL1	8.36752	1.95832e-14	2.34348	19.6091	155	19	2.78959	1.19611	-0.003905	5.71105	0.446108	0.66755	-0.341778	2.32673	3.86086
KRT23	6.73646	2.34048e-10	2.88527	19.4365	155	19	0.591686	1.84366	-4.79833	5.37863	-2.29359	0.766865	-3.71155	-0.781914	3.83307
ANLN	15.0147	4.19627e-33	1.29421	19.4322	155	19	-0.374323	0.327003	-1.68619	0.003903	-1.66854	0.535514	-2.95519	-0.628504	3.80622
NEBL	12.1986	4.63571e-25	1.58242	19.3033	155	19	1.57499	0.563808	-0.033659	2.58871	-0.007425	0.043657	-0.049717	0.0965	3.78025
PRDM12	13.8935	6.53129e-30	1.36834	19.0109	155	19	-0.254914	0.385251	-1.73232	1.31565	-1.62325	0.546767	-2.72403	-0.746366	3.7551
HOMER1	14.1935	9.08808e-31	1.26787	17.9955	155	19	-0.28326	0.359717	-1.56719	0.17655	-1.55113	0.428323	-2.3388	-0.243357	3.73073
FJX1	14.613	5.79736e-32	1.20967	17.677	155	19	-0.37031	0.339754	-1.31844	0.098247	-1.57998	0.347394	-2.10195	-0.723567	3.70709
SIM2	11.4429	6.62675e-23	1.5286	17.4916	155	19	0.267671	0.566959	-1.76531	1.49596	-1.26093	0.368748	-2.09465	-0.712512	3.68413
ARNTL2	15.0039	4.50229e-33	1.13553	17.0374	155	19	0.041299	0.301891	-0.470967	2.30972	-1.09423	0.382923	-1.77671	-0.470051	3.66182
NOX4	11.7562	8.49897e-24	1.44187	16.9508	155	19	0.128699	0.475221	-1.51208	1.97003	-1.31317	0.707585	-2.31033	0.00072	3.64012
PMAIP1	12.5909	3.49748e-26	1.27712	16.08	155	19	-0.46955	0.420834	-1.53667	1.81537	-1.74667	0.385702	-2.49982	-0.969248	3.61899
ASCL2	8.25157	3.9321e-14	1.94554	16.0537	155	19	2.67035	1.01902	-0.220764	4.19228	0.724806	0.326643	0.072999	1.30363	3.59842
COL1A1	8.05554	1.26619e-13	1.98453	15.9864	155	19	2.0649	1.06801	-0.222051	5.69703	0.080376	0.238273	-0.067328	1.00347	3.57837
KAT2A	16.3161	9.1336e-37	0.969937	15.8255	155	19	-0.250698	0.239287	-1.02571	0.001445	-1.22063	0.285778	-1.84637	-0.632446	3.55881
SLCO1B3	5.63067	7.18215e-08	2.77716	15.6372	155	19	2.11913	2.13178	-1.36034	6.50188	-0.658028	0.680223	-2.45344	-0.001256	3.53973
PUS7	28.1492	0	0.554542	15.6099	155	19	-0.041848	0.067829	-0.352409	0.202292	-0.59639	0.152986	-1.03343	-0.304861	3.52109
TEAD4	20.8557	0	0.743506	15.5064	155	19	-0.088611	0.114244	-0.516958	0.003615	-0.832117	0.306404	-1.36237	-0.235253	3.50288
SLCO4A1	13.9859	3.55584e-30	1.10149	15.4054	155	19	-0.012684	0.331673	-1.60784	1.72388	-1.11418	0.24899	-1.71701	-0.585825	3.48509
C5orf34	14.6939	3.41402e-32	1.02456	15.0548	155	19	-0.305114	0.282396	-1.4069	0.002815	-1.32967	0.322522	-2.03263	-0.851488	3.46768
CLDN2	7.24308	1.40761e-11	2.06905	14.9863	155	19	2.28495	1.22051	-0.047845	4.24314	0.215899	0.672785	-0.050827	2.92888	3.45064
KIAA1257	7.76853	6.86431e-13	1.90922	14.8319	155	19	1.92795	1.06815	-0.064067	4.13073	0.018723	0.084449	-0.054841	0.321411	3.43397
MMP10	7.0055	5.32976e-11	2.09655	14.6874	155	19	2.24851	1.28997	-0.085763	4.98361	0.151966	0.498508	-0.085622	2.05366	3.41764
KLK8	6.07525	7.73016e-09	2.40925	14.6368	155	19	0.431947	1.71462	-3.67078	4.50373	-1.97731	0.531229	-3.3076	-0.5444	3.40164
STRIP2	11.6847	1.35851e-23	1.24999	14.6057	155	19	-0.559568	0.450515	-1.73508	0.30305	-1.80956	0.338175	-2.30489	-1.34219	3.38596
CXCL2	7.76328	7.07817e-13	1.85589	14.4078	155	19	2.37988	0.993715	0.032569	4.6185	0.523999	0.891327	-0.023083	3.63246	3.37058
TTC26	22.1715	0	0.645914	14.3209	155	19	-0.071745	0.103306	-0.531432	0.240564	-0.717659	0.214374	-1.07051	-0.286806	3.35549
PHLDA1	12.3827	1.3786e-25	1.14605	14.1913	155	19	-0.217274	0.383078	-1.67952	1.25081	-1.36333	0.360362	-1.82127	-0.570359	3.34069
SLC39A10	21.2471	0	0.667491	14.1822	155	19	-0.022217	0.116723	-1.04288	0.483046	-0.689708	0.207496	-1.24529	-0.27784	3.32615
CSE1L	19.0329	3.50325e-44	0.741734	14.1173	155	19	-0.13315	0.160563	-0.813903	0.012867	-0.874884	0.158315	-1.1458	-0.52626	3.31188
ANXA9	12.547	4.66881e-26	1.11861	14.0352	155	19	-0.214092	0.365752	-1.77828	0.572201	-1.3327	0.375442	-1.91464	-0.575314	3.29786
PNPT1	22.526	0	0.62139	13.9974	155	19	-0.050596	0.08155	-0.503873	0.224918	-0.671986	0.257241	-1.05573	-0.196596	3.28409
MCM10	12.5363	5.0114e-26	1.11434	13.9698	155	19	-0.308578	0.348516	-1.95128	0.001796	-1.42292	0.488566	-2.33826	-0.399888	3.27055
ANXA3	9.05502	2.91538e-16	1.52407	13.8005	155	19	1.77386	0.726847	-0.954993	3.90335	0.24979	0.248427	-0.023041	0.746644	3.25724
ATAD2	12.7775	1.0217e-26	1.07487	13.7342	155	19	-0.347737	0.336768	-1.66569	0.067009	-1.42261	0.417355	-2.35044	-0.63046	3.24415
BUB1	11.5727	2.83142e-23	1.18118	13.6694	155	19	-0.542374	0.405215	-2.5087	-0.004175	-1.72355	0.529149	-2.81881	-0.697227	3.23127
PPAT	12.8598	5.93558e-27	1.06168	13.653	155	19	-0.194129	0.297957	-1.59512	0.013432	-1.25581	0.585465	-2.97364	-0.576482	3.2186
TNS4	8.74763	1.94132e-15	1.5603	13.6489	155	19	1.74155	0.773591	-0.055561	3.47934	0.18125	0.159577	-0.050011	0.429761	3.20612
CENPI	14.8924	9.3253e-33	0.91191	13.5805	155	19	-0.1545	0.209694	-1.11134	0.189179	-1.06641	0.479804	-2.09509	-0.119625	3.19384
NKD1	7.9953	1.80934e-13	1.67751	13.4122	155	19	-0.068868	0.906038	-2.65754	2.95902	-1.74638	0.310263	-2.37169	-1.31903	3.18175
SPP1	6.71271	2.66297e-10	1.98864	13.3492	155	19	-0.606551	1.26942	-4.85542	2.53007	-2.5952	0.63837	-3.42367	-1.19293	3.16984
PSAT1	8.30861	2.79187e-14	1.59551	13.2565	155	19	-0.634073	0.819583	-4.59395	0.185302	-2.22959	0.465905	-3.05261	-1.41299	3.15811
SLC7A11	12.2233	3.94051e-25	1.07667	13.1604	155	19	-0.244763	0.357435	-1.61553	1.48204	-1.32143	0.402188	-2.24821	-0.302684	3.14655
KRT6B	5.99258	1.17927e-08	2.18668	13.1038	155	19	1.77213	1.58394	-1.22893	5.80819	-0.414549	0.263764	-0.889748	-0.023593	3.13515
MTHFD2	15.1961	1.28536e-33	0.85361	12.9716	155	19	-0.155787	0.214451	-1.21789	0.139676	-1.0094	0.341846	-1.85973	-0.44431	3.12392
TM4SF19	10.3861	6.36567e-20	1.24497	12.9303	155	19	-0.463535	0.490992	-1.79123	1.69715	-1.7085	0.511197	-2.76188	-0.959387	3.11284
FANCB	13.9356	4.95085e-30	0.92167	12.844	155	19	-0.232787	0.269147	-1.23496	0.003129	-1.15446	0.296107	-1.52822	-0.460165	3.10191
S100A2	8.83481	1.13654e-15	1.44881	12.7999	155	19	-0.150791	0.708398	-2.0527	4.7544	-1.5996	0.236404	-2.13415	-1.09086	3.09114
RRM2	13.3778	1.95012e-28	0.952257	12.7391	155	19	-0.167119	0.24087	-1.29409	0.183831	-1.11938	0.568406	-2.15776	-0.105464	3.08051
KLK6	6.90239	9.4312e-11	1.84199	12.7141	155	19	0.579081	1.15213	-2.26377	3.8947	-1.2629	0.401386	-2.48961	-0.676394	3.07002
PNO1	27.2497	0	0.466277	12.7059	155	19	-0.043427	0.059491	-0.3795	0.006619	-0.509704	0.13067	-0.827489	-0.329495	3.05966
CEP72	14.9611	5.95189e-33	0.82685	12.3706	155	19	-0.137204	0.212018	-1.03756	0.320397	-0.964054	0.330762	-1.48631	-0.234211	3.04944
SCD	11.0694	7.59922e-22	1.1122	12.3113	155	19	-0.333841	0.401106	-2.9272	0.067839	-1.44604	0.506215	-2.17751	-0.520998	3.03935
MMS22L	16.4654	3.50105e-37	0.747072	12.3008	155	19	-0.164505	0.177881	-0.954188	0.003744	-0.911577	0.249466	-1.38042	-0.538295	3.02939
S100P	7.70053	1.02042e-12	1.57785	12.1503	155	19	1.45338	0.886221	-3.11076	3.23884	-0.124468	0.26598	-0.686514	0.559383	3.01955
NUF2	11.5338	3.65288e-23	1.04787	12.0859	155	19	-0.362979	0.363568	-2.04264	-0.000824	-1.41085	0.451705	-2.06683	-0.636176	3.00983
KCTD14	9.88248	1.60155e-18	1.21639	12.0209	155	19	1.37644	0.530887	-1.17684	2.45207	0.160058	0.197216	-0.031979	0.749079	3.00023
XPOT	15.7532	3.44828e-35	0.756187	11.9124	155	19	-0.182299	0.199748	-1.40495	0.003728	-0.938486	0.176914	-1.33424	-0.562272	2.99075
ADAM12	10.0201	6.65788e-19	1.18883	11.9122	155	19	-0.445541	0.499528	-1.79944	1.33598	-1.63437	0.376485	-2.39759	-0.911339	2.98138
TPX2	12.7925	9.25726e-27	0.914356	11.6969	155	19	-0.234357	0.260247	-1.53658	0.003642	-1.14871	0.496789	-2.26558	-0.269199	2.97211
CXCL3	7.3205	9.07782e-12	1.59316	11.6627	155	19	1.56173	0.941753	-0.181631	3.87402	-0.031428	0.268508	-0.59309	0.792743	2.96296
GRHL3	8.94684	5.69636e-16	1.29728	11.6066	155	19	0.356228	0.618155	-1.52249	2.58807	-0.941052	0.3621	-1.49571	-0.067878	2.9539
STK31	5.66823	5.97373e-08	2.04289	11.5796	155	19	2.52443	1.55804	-0.092345	7.58965	0.481543	0.48944	-0.079638	1.54543	2.94496
E2F7	13.3578	2.22521e-28	0.858344	11.4656	155	19	-0.236869	0.243583	-1.2803	0.003734	-1.09521	0.400216	-1.82518	-0.358124	2.93611
DIAPH3	14.0061	3.11488e-30	0.812109	11.3744	155	19	-0.170551	0.217026	-1.17631	0.005983	-0.98266	0.37519	-1.64694	-0.208052	2.92735
CKAP2L	13.4133	1.54324e-28	0.843726	11.3172	155	19	-0.089913	0.231038	-1.22472	0.810058	-0.933639	0.428057	-2.10292	-0.154475	2.9187
KLK10	6.48781	8.93163e-10	1.73756	11.2729	155	19	1.74971	1.16373	-0.671063	4.04679	0.012159	0.117475	-0.185161	0.391807	2.91014
HILPDA	15.1258	2.0324e-33	0.743051	11.2392	155	19	-0.01904	0.199492	-0.831675	0.808435	-0.762091	0.223176	-1.16508	-0.463258	2.90166
FABP6	6.00998	1.07928e-08	1.8661	11.2152	155	19	1.96484	1.31144	-1.22444	4.01708	0.098742	0.937022	-0.325446	3.95147	2.89328
MTBP	15.908	1.26721e-35	0.702099	11.169	155	19	-0.069856	0.14624	-1.01334	0.2025	-0.771955	0.363408	-1.54076	-0.268336	2.88499
CTPS1	13.345	2.4213e-28	0.830428	11.0821	155	19	-0.291277	0.234138	-1.19362	-0.001217	-1.1217	0.396539	-1.68407	-0.058834	2.87678
EGFL6	7.36066	7.22344e-12	1.50305	11.0634	155	19	1.85001	0.882701	-0.049838	4.12014	0.346963	0.278654	-0.055549	0.883969	2.86866
ULBP2	11.0776	7.20399e-22	0.995186	11.0242	155	19	-0.07266	0.383419	-1.12329	1.51889	-1.06785	0.21807	-1.4041	-0.637754	2.86062
GINS1	12.2679	2.9369e-25	0.884685	10.8532	155	19	-0.205081	0.284969	-1.09869	0.376129	-1.08977	0.382472	-1.90064	-0.415167	2.85266
GDF15	10.0631	5.05857e-19	1.06279	10.6949	155	19	0.15471	0.423322	-0.646871	1.65757	-0.908076	0.520346	-1.72223	-0.129725	2.84478
TCN1	5.06587	1.0407e-06	2.10684	10.673	155	19	2.023	1.80738	-0.932696	6.33363	-0.083835	0.160052	-0.330366	0.438856	2.83697
SALL4	7.87342	3.71254e-13	1.3488	10.6197	155	19	-1.14139	0.733981	-3.19384	0.602901	-2.49018	0.370436	-3.20311	-1.52276	2.82925
MMP12	5.59707	8.46337e-08	1.8865	10.5589	155	19	5.11898	1.42766	1.62108	8.29929	3.23248	0.967032	1.26571	4.91935	2.8216
REG1B	4.98437	1.50692e-06	2.07604	10.3477	155	19	3.37431	1.71037	-0.158984	6.6594	1.29827	1.74035	-0.045972	5.17604	2.81402
CKS2	14.6062	6.06335e-32	0.706647	10.3214	155	19	-0.045157	0.116163	-0.791012	0.338871	-0.751804	0.512934	-1.87079	-0.089939	2.80651
ORC6	10.5488	2.22874e-20	0.969386	10.2258	155	19	-0.588289	0.378166	-1.9112	-0.000939	-1.55767	0.37718	-2.26538	-0.748379	2.79907
GTPBP4	22.1795	0	0.458708	10.1739	155	19	-0.045827	0.076744	-0.475377	0.022574	-0.504535	0.137068	-0.696069	-0.187778	2.7917
COL7A1	9.59003	1.023e-17	1.05827	10.1488	155	19	-0.641088	0.472594	-1.99433	0.035052	-1.69936	0.242071	-2.32613	-1.24575	2.78441
SHCBP1	10.2625	1.40953e-19	0.986972	10.1288	155	19	-0.555506	0.367573	-1.86037	-0.003268	-1.54248	0.583045	-2.65599	-0.422064	2.77717
SFRP4	5.40963	2.09019e-07	1.86892	10.1102	155	19	2.62823	1.4699	-0.512068	5.41351	0.759304	0.904733	-0.053705	2.82203	2.77
FAP	7.61692	1.65781e-12	1.32378	10.0831	155	19	0.427662	0.73873	-1.22306	4.45532	-0.896118	0.464811	-1.99372	-0.016732	2.7629
AXIN2	6.66243	3.49732e-10	1.51055	10.064	155	19	1.78195	0.982971	-0.445884	3.72232	0.271398	0.217165	-0.022021	0.80505	2.75586
RACGAP1P	13.7525	1.65142e-29	0.729723	10.0356	155	19	-0.092076	0.185001	-0.858061	0.677431	-0.821799	0.40315	-1.69223	-0.106876	2.74888
KIF23	10.3431	8.39453e-20	0.964041	9.97115	155	19	-0.478771	0.354217	-1.846	0.000541	-1.44281	0.575814	-2.73195	-0.291714	2.74197
RAD54B	14.2149	7.89663e-31	0.701423	9.97063	155	19	-0.089251	0.189869	-0.781093	0.946589	-0.790674	0.292169	-1.40288	-0.293423	2.73511
TG	6.75612	2.10279e-10	1.47223	9.94659	155	19	1.52879	0.946402	-0.100472	3.48385	0.056552	0.129643	-0.058902	0.410255	2.72831
BRIX1	14.9302	7.28348e-33	0.662803	9.89578	155	19	-0.126961	0.177427	-0.807094	0.875246	-0.789764	0.222272	-1.31075	-0.406497	2.72157
SP5	9.86591	1.77964e-18	1.00137	9.87946	155	19	-0.130976	0.428097	-1.95812	1.11718	-1.13235	0.31334	-1.71685	-0.654422	2.71489
MMP11	7.30176	1.00965e-11	1.34228	9.80102	155	19	1.32591	0.79924	-0.105769	3.13815	-0.016369	0.016354	-0.055487	0.001986	2.70826
MSX1	10.3163	9.97484e-20	0.940826	9.70582	155	19	-0.097712	0.380317	-1.2353	1.29677	-1.03854	0.3281	-1.72847	-0.449315	2.70169
DDX31	18.803	1.41531e-43	0.513402	9.65349	155	19	-0.072144	0.093889	-0.63883	0.004609	-0.585546	0.212499	-1.04155	-0.236963	2.69517
DCUN1D5	13.3653	2.11799e-28	0.718514	9.60315	155	19	-0.184734	0.213186	-1.45167	0.003264	-0.903248	0.280326	-1.24223	-0.041111	2.6887
SAPCD1	9.70346	4.99235e-18	0.989394	9.60055	155	19	-0.563497	0.412394	-1.90523	-0.002283	-1.55289	0.475801	-2.8809	-0.921765	2.68229
BUB1B	10.1389	3.11402e-19	0.94153	9.54609	155	19	-0.392839	0.352092	-1.45317	-0.001501	-1.33437	0.577987	-2.61942	-0.451206	2.67593
CALU	15.5965	9.51874e-35	0.611631	9.53932	155	19	-0.089085	0.156477	-0.925886	0.510783	-0.700716	0.198088	-0.9516	-0.093196	2.66962
MACC1	7.76336	7.07484e-13	1.22801	9.53348	155	19	1.5147	0.662308	-0.071318	3.41507	0.28669	0.541986	-0.066435	2.38976	2.66336
SOX9	8.18316	5.92157e-14	1.15842	9.47955	155	19	1.53453	0.610115	-0.009965	3.01201	0.376107	0.237298	-0.067291	0.723258	2.65714
HAUS6	15.1795	1.43234e-33	0.624387	9.47788	155	19	-0.175159	0.160194	-0.611443	0.001357	-0.799546	0.23257	-1.46558	-0.457285	2.65098
GARS	16.4164	4.79371e-37	0.57464	9.43353	155	19	-0.100714	0.123742	-0.568743	0.048476	-0.675354	0.259156	-1.08237	-0.240546	2.64486
CDCA5	11.0891	6.68004e-22	0.850225	9.42826	155	19	-0.354077	0.299101	-1.55486	0.00266	-1.2043	0.430527	-2.095	-0.33833	2.6388
RNF183	6.47058	9.79033e-10	1.43484	9.28423	155	19	1.47623	0.962625	-1.00878	3.58266	0.041397	0.157071	-0.093362	0.578469	2.63277
ACAN	8.0564	1.25974e-13	1.15135	9.27572	155	19	1.12235	0.621047	-0.095532	2.95496	-0.028997	0.056967	-0.241645	0.00065	2.62679
NEK2	13.1397	9.37577e-28	0.703948	9.24964	155	19	-0.07489	0.167893	-1.19203	0.209869	-0.778838	0.472264	-2.18984	-0.14924	2.62086
SULF1	6.35479	1.8073e-09	1.44427	9.17806	155	19	1.83627	0.968491	-0.182715	4.34627	0.391994	0.573577	-0.065054	2.42243	2.61497
HAGHL	10.1473	2.95106e-19	0.903377	9.16684	155	19	-0.280581	0.372992	-1.50997	0.250442	-1.18396	0.302571	-1.61961	-0.604769	2.60913
CXCL11	4.71079	5.06564e-06	1.94468	9.16096	155	19	3.19812	1.72249	-0.09115	7.25779	1.25344	1.47558	-0.022395	5.32842	2.60333
KPNA2	11.9265	2.77608e-24	0.763317	9.10372	155	19	-0.396953	0.251309	-1.13404	-0.003537	-1.16027	0.349496	-1.70813	-0.314946	2.59757
CTHRC1	8.28273	3.26161e-14	1.09767	9.09174	155	19	0.156671	0.559501	-1.76719	2.35514	-0.941004	0.402793	-1.65805	-0.260765	2.59185
CCDC150	9.50372	1.76307e-17	0.955408	9.07993	155	19	-0.514412	0.421419	-1.95069	0.003295	-1.46982	0.339227	-2.06958	-0.913098	2.58617
GAD1	6.85865	1.19983e-10	1.31929	9.04852	155	19	-0.601407	0.827062	-2.64965	1.66308	-1.92069	0.362972	-2.50721	-1.19026	2.58053
DDX55	16.0518	5.0063e-36	0.563408	9.04373	155	19	-0.168109	0.146802	-0.834397	0.00219	-0.731517	0.121923	-0.903283	-0.434124	2.57493
SGOL2	12.068	1.09464e-24	0.748853	9.03719	155	19	-0.178111	0.214186	-1.072	0.002585	-0.926964	0.479846	-1.96394	-0.17212	2.56938
TAF1A	14.9336	7.12423e-33	0.601818	8.9873	155	19	-0.128155	0.15383	-0.822625	0.00384	-0.729973	0.245368	-1.12194	-0.390368	2.56386
NCAPG2	10.9301	1.88121e-21	0.822222	8.98697	155	19	-0.415148	0.285182	-1.22363	-0.000596	-1.23737	0.468401	-2.27229	-0.295629	2.55838
FAM150A	5.67295	5.83659e-08	1.58144	8.97143	155	19	1.49417	1.20882	-0.175242	4.63489	-0.087271	0.258002	-1.04506	0.077582	2.55293
KDELC1	10.3237	9.51236e-20	0.865837	8.9386	155	19	-0.472293	0.35082	-1.5541	0.006072	-1.33813	0.290949	-1.80836	-0.746261	2.54753
UBE2S	11.9025	3.25054e-24	0.750958	8.93829	155	19	-0.291811	0.256302	-1.38544	0.003465	-1.04277	0.285961	-1.54951	-0.512434	2.54216
DSN1	14.3077	4.29247e-31	0.624621	8.93689	155	19	-0.107509	0.162858	-0.891834	0.121704	-0.73213	0.285169	-1.50884	-0.352378	2.53682
MAD2L1	11.9344	2.63552e-24	0.747635	8.92259	155	19	-0.157083	0.237124	-1.40763	0.003684	-0.904718	0.391972	-1.74124	-0.207084	2.53153
E2F6	18.9817	4.76441e-44	0.469069	8.90371	155	19	-0.065908	0.098994	-0.580952	0.004181	-0.534977	0.122151	-0.826592	-0.343887	2.52626
CDC6	10.1182	3.5559e-19	0.875288	8.85633	155	19	-0.330042	0.344676	-1.54628	0.271939	-1.20533	0.44031	-1.96879	-0.200269	2.52104
TOP2A	9.90032	1.42962e-18	0.88688	8.78039	155	19	-0.43917	0.355188	-2.08462	0.070625	-1.32605	0.467434	-2.47521	-0.608637	2.51584
FAM83D	12.2101	4.29889e-25	0.718569	8.77377	155	19	-0.133067	0.204628	-1.37265	0.000971	-0.851636	0.449323	-2.02614	-0.243333	2.51068
NOP2	14.0196	2.849e-30	0.621567	8.71413	155	19	-0.188095	0.16915	-0.705461	0.000494	-0.809662	0.270399	-1.33205	-0.358125	2.50556
IARS	13.4788	1.00236e-28	0.646033	8.70774	155	19	-0.160768	0.179959	-0.877794	0.002729	-0.806801	0.307346	-1.55586	-0.392605	2.50046
XRCC2	11.416	7.89922e-23	0.757748	8.65048	155	19	-0.278559	0.260099	-1.4389	0.002608	-1.03631	0.365712	-1.75232	-0.322608	2.4954
NFE2L3	9.21484	1.07854e-16	0.935856	8.62376	155	19	0.796128	0.437601	-0.083663	2.09711	-0.139728	0.17264	-0.560339	0.006307	2.49037
SFTA2	6.87984	1.06787e-10	1.25047	8.60304	155	19	1.23673	0.790191	-0.184995	3.27182	-0.013745	0.029673	-0.062675	0.038652	2.48538
KNTC1	9.68077	5.76385e-18	0.888309	8.59952	155	19	-0.65744	0.36535	-1.59327	-0.039291	-1.54575	0.468782	-2.51047	-0.743232	2.48041
TRIM29	7.94919	2.37613e-13	1.08064	8.59024	155	19	0.366687	0.578596	-1.07144	2.07158	-0.713957	0.353179	-1.30474	-0.084491	2.47548
CENPA	11.75	8.85328e-24	0.726877	8.54078	155	19	-0.13504	0.215812	-1.31293	0.003635	-0.861917	0.469528	-2.13881	-0.103953	2.47057
ERCC6L	9.53196	1.47567e-17	0.894308	8.52451	155	19	-0.150269	0.370636	-3.10177	0.129227	-1.04458	0.498355	-1.9834	-0.096225	2.4657
HJURP	10.5585	2.09204e-20	0.801175	8.45924	155	19	-0.309343	0.297084	-1.55958	0.001385	-1.11052	0.419625	-1.85746	-0.201662	2.46086
BYSL	17.4544	6.4424e-40	0.482886	8.4285	155	19	-0.026472	0.10929	-0.278082	1.02117	-0.509358	0.146954	-0.848305	-0.265616	2.45604
KIF20A	9.17449	1.38707e-16	0.917604	8.41855	155	19	-0.516384	0.38429	-2.37055	0.000525	-1.43399	0.5953	-2.88485	-0.450187	2.45126
SLC6A14	6.25138	3.10785e-09	1.33341	8.33566	155	19	-0.689395	0.895168	-3.79222	0.967879	-2.02281	0.708773	-3.02835	-0.695496	2.4465
TESC	6.87307	1.10841e-10	1.2073	8.29784	155	19	0.253836	0.755914	-1.77361	2.40344	-0.953463	0.318642	-1.46584	-0.230981	2.44177
SMOX	15.6075	8.86236e-35	0.524745	8.18998	155	19	-0.06765	0.127864	-0.741206	0.223407	-0.592395	0.207226	-1.0463	-0.2449	2.43707
ECT2	13.6585	3.0682e-29	0.59895	8.18075	155	19	0.01018	0.145303	-0.358272	0.678366	-0.58877	0.361072	-1.55739	-0.087073	2.4324
CPNE7	8.43478	1.30471e-14	0.968036	8.16517	155	19	-0.369433	0.494617	-2.03383	0.538803	-1.33747	0.192755	-1.76855	-1.02499	2.42775
CCND1	12.3939	1.28122e-25	0.65511	8.11934	155	19	-0.198195	0.209168	-0.980397	0.460572	-0.853305	0.278472	-1.32531	-0.401538	2.42313
NUP205	13.0657	1.52722e-27	0.620794	8.1111	155	19	-0.307166	0.19721	-1.0449	-0.001996	-0.92796	0.179912	-1.36036	-0.680625	2.41854
CAD	12.7882	9.52165e-27	0.631127	8.07097	155	19	-0.318901	0.201128	-0.991517	-0.003256	-0.950028	0.218689	-1.30362	-0.602787	2.41398
ITGBL1	7.3386	8.19e-12	1.09897	8.06491	155	19	-0.295025	0.59624	-3.2195	1.15126	-1.394	0.765117	-3.49639	-0.352741	2.40944
ATAD5	10.4901	3.25487e-20	0.767682	8.05306	155	19	-0.350385	0.297136	-1.36273	0.002506	-1.11807	0.332848	-1.67457	-0.364553	2.40492
MSX2	8.2004	5.34174e-14	0.97912	8.02917	155	19	-0.030881	0.50753	-1.6998	1.60851	-1.01	0.319146	-1.48954	-0.255975	2.40044
EXO1	8.50973	8.28554e-15	0.941833	8.01474	155	19	-0.663809	0.450401	-2.60329	-0.008231	-1.60564	0.495496	-2.98068	-0.867251	2.39598
DSCC1	10.5812	1.8066e-20	0.754981	7.98864	155	19	-0.160597	0.276051	-1.51685	0.263613	-0.915578	0.413997	-1.53798	-0.06889	2.39154
CMTM8	9.34351	4.82389e-17	0.854461	7.98367	155	19	1.14025	0.394945	0.073262	2.35385	0.285793	0.134339	0.044991	0.553201	2.38713
KIF14	8.79063	1.4911e-15	0.902975	7.93772	155	19	-0.716309	0.426003	-2.15237	0.001337	-1.61928	0.392226	-2.30831	-0.834281	2.38274
URB2	20.3716	0	0.389563	7.93603	155	19	-0.027627	0.045681	-0.219165	0.177472	-0.41719	0.203197	-0.941228	-0.114069	2.37838
IL11	8.13311	7.98251e-14	0.971416	7.90063	155	19	-0.259006	0.515325	-1.7825	1.49898	-1.23042	0.187648	-1.46555	-0.916624	2.37404
DEPDC1	9.6268	8.10965e-18	0.818394	7.87851	155	19	-0.273025	0.319864	-1.5799	0.055126	-1.09142	0.541745	-2.2702	-0.330011	2.36972
MELK	11.4498	6.33292e-23	0.684308	7.8352	155	19	-0.119759	0.207744	-1.24154	0.004974	-0.804067	0.456573	-1.95977	-0.06453	2.36543
NOB1	17.239	2.51854e-39	0.4541	7.82825	155	19	-0.053984	0.085021	-0.580317	0.002615	-0.508084	0.224443	-1.06527	-0.221248	2.36116
SNAI1	11.3195	1.48535e-22	0.69157	7.82821	155	19	-0.03863	0.229702	-1.03949	1.1542	-0.7302	0.390216	-1.42096	-0.067354	2.35691
SLC7A5	10.5079	2.90167e-20	0.738933	7.76463	155	19	-0.408573	0.285435	-1.16392	0.004681	-1.14751	0.320521	-1.71053	-0.489833	2.35269
CYP4X1	4.5105	1.19368e-05	1.7182	7.74995	155	19	1.96354	1.65443	-0.436939	5.65883	0.245343	0.225646	-0.026886	0.729061	2.34848
CCNB1	9.47852	2.06628e-17	0.812167	7.69814	155	19	-0.265167	0.338352	-2.3386	0.00213	-1.07733	0.456023	-2.02012	-0.199079	2.3443
GRP	4.40184	1.87956e-05	1.74493	7.68089	155	19	2.55852	1.65635	-0.123557	6.18126	0.813589	1.39364	-0.318018	5.34926	2.34015
CIRH1A	13.0984	1.23086e-27	0.583387	7.64144	155	19	-0.181389	0.177787	-0.926318	0.004848	-0.764776	0.224498	-1.18709	-0.346593	2.33601
LCN2	5.90641	1.82462e-08	1.28926	7.6149	155	19	5.2164	0.878894	0.65875	7.0698	3.92714	1.04746	0.961614	5.52493	2.3319
WDR35	10.7756	5.13159e-21	0.706476	7.6127	155	19	-0.147443	0.266141	-1.78436	0.075971	-0.853919	0.298652	-1.54933	-0.382329	2.3278
UBE2C	13.2742	3.86158e-28	0.572157	7.59492	155	19	-0.007046	0.139684	-0.964431	0.614673	-0.579203	0.365432	-1.50338	-0.043862	2.32373
SNRPB	11.0808	7.05272e-22	0.68312	7.56952	155	19	-0.153229	0.226407	-1.49997	0.150445	-0.836349	0.419657	-1.79311	-0.006587	2.31968
SLC39A6	8.15056	7.19353e-14	0.928317	7.5663	155	19	-1.84465	0.482727	-3.36453	-0.59264	-2.77296	0.323042	-3.33034	-1.98619	2.31565
POLR3G	8.11212	9.04532e-14	0.930894	7.55153	155	19	-0.506183	0.480407	-2.59946	0.000784	-1.43708	0.393926	-2.07573	-0.751309	2.31164
MBTD1	7.1842	1.96203e-11	1.04909	7.53685	155	19	-0.667078	0.583253	-3.73248	0.036807	-1.71616	0.733662	-4.09014	-0.571088	2.30765
SLMO1	13.28	3.71574e-28	0.566488	7.52298	155	19	-0.090864	0.172677	-1.45911	0.044731	-0.657352	0.197955	-0.992163	-0.215564	2.30368
WDR12	21.9117	0	0.342916	7.51388	155	19	-0.037311	0.050318	-0.341717	0.020194	-0.380227	0.133973	-0.611805	-0.169274	2.29973
AQP9	4.6013	8.11971e-06	1.62838	7.49265	155	19	2.53569	1.48347	-0.098621	6.90611	0.907311	1.19467	-0.022651	4.3746	2.2958
UNC5CL	5.82885	2.69358e-08	1.28328	7.48003	155	19	1.47244	0.930227	-0.297112	5.23628	0.189166	0.660153	-0.04131	2.82638	2.29189
FOXQ1	8.93444	6.1496e-16	0.836674	7.47522	155	19	0.347534	0.397841	-0.520175	1.79475	-0.48914	0.25328	-1.11634	-0.030615	2.288
CCT6A	17.5116	4.48986e-40	0.426374	7.4665	155	19	-0.085822	0.093357	-0.497707	0.003422	-0.512196	0.145987	-0.725841	-0.225581	2.28412
NOC3L	18.2182	5.32633e-42	0.409426	7.45902	155	19	-0.038116	0.064513	-0.519459	0.053906	-0.447542	0.214652	-0.967522	-0.129702	2.28027
DNA2	11.5519	3.24563e-23	0.64403	7.43976	155	19	-0.136469	0.194622	-1.03364	0.004996	-0.780499	0.42264	-1.69902	-0.155752	2.27643
GLS2	8.22798	4.52899e-14	0.903767	7.43618	155	19	0.177534	0.474232	-2.14719	2.18163	-0.726233	0.164815	-0.963816	-0.41407	2.27262
PRSS22	7.40677	5.55276e-12	1.00335	7.43162	155	19	0.977469	0.588876	-0.103278	2.47383	-0.025886	0.031894	-0.114459	0.007079	2.26882
HMMR	11.1157	5.61654e-22	0.664066	7.38158	155	19	-0.149734	0.223689	-1.55078	0.0096	-0.8138	0.386165	-1.55491	-0.181155	2.26504
XKRX	6.23262	3.42699e-09	1.18303	7.37338	155	19	1.42612	0.817841	-0.11961	3.4255	0.243091	0.323198	-0.024272	1.0447	2.26127
KCNH8	5.34035	2.90483e-07	1.37375	7.33632	155	19	1.70287	1.11464	-0.155468	4.75419	0.329114	0.269507	-0.045926	0.823891	2.25753
TRPM2	6.77881	1.85801e-10	1.07941	7.31714	155	19	1.20543	0.688926	-0.304295	2.40124	0.12602	0.200269	-0.063571	0.707727	2.2538
XPO5	12.5287	5.26746e-26	0.581004	7.27925	155	19	-0.142741	0.181914	-0.83966	0.815386	-0.723745	0.254321	-1.2547	-0.336042	2.25009
CDC45	7.81274	5.30015e-13	0.931231	7.27546	155	19	-1.14036	0.47713	-2.68329	-0.298205	-2.07159	0.591643	-3.25416	-0.856704	2.2464
LEPRE1	10.0627	5.07156e-19	0.721702	7.26228	155	19	-0.450934	0.307236	-1.7135	0.000376	-1.17264	0.155956	-1.44774	-0.868705	2.24273
CHEK1	9.5414	1.3904e-17	0.757152	7.22429	155	19	-0.279025	0.315003	-1.6651	-0.0004	-1.03618	0.411698	-1.83541	-0.180343	2.23907
CYP39A1	5.78412	3.36731e-08	1.24729	7.21446	155	19	1.39667	0.934981	-0.824371	3.46915	0.149385	0.203537	-0.053667	0.722362	2.23543
GART	14.0586	2.20507e-30	0.511322	7.18846	155	19	-0.092956	0.135248	-0.890475	0.004544	-0.604278	0.239678	-0.987963	-0.188166	2.2318
C19orf48	12.7355	1.34764e-26	0.562882	7.16859	155	19	-0.097279	0.161579	-1.12606	0.042271	-0.660161	0.304246	-1.43731	-0.264462	2.22819
CDK1	11.3289	1.39705e-22	0.630694	7.14504	155	19	-0.150264	0.204683	-1.10128	0.001993	-0.780958	0.377908	-1.38618	-0.083651	2.2246
GTF2IRD1	14.2899	4.82539e-31	0.498	7.11636	155	19	-0.026124	0.127888	-0.499736	0.513349	-0.524124	0.237686	-1.20519	-0.151043	2.22103
SET	18.7033	2.62043e-43	0.379742	7.10242	155	19	-0.030313	0.04804	-0.251809	0.1553	-0.410055	0.216623	-0.778682	-0.045488	2.21747
DBF4	12.9902	2.51244e-27	0.546063	7.09347	155	19	-0.087391	0.155553	-1.47175	0.004623	-0.633454	0.280662	-1.31023	-0.288325	2.21392
THBS2	5.82997	2.67864e-08	1.21037	7.05643	155	19	-0.959292	0.868658	-4.45775	0.500443	-2.16966	0.717849	-3.29359	-0.273281	2.21039
KIF18A	9.10349	2.15766e-16	0.774712	7.05258	155	19	-0.316711	0.322911	-1.69917	0.004362	-1.09142	0.528364	-2.34897	-0.152655	2.20688
WT1	4.97883	1.54509e-06	1.40941	7.01719	155	19	-1.24515	1.2036	-3.66849	0.97612	-2.65456	0.75235	-3.68425	-0.794688	2.20338
UBE2T	9.93843	1.12138e-18	0.705831	7.01485	155	19	-0.252726	0.28336	-1.58286	0.002392	-0.958557	0.358889	-1.74126	-0.357096	2.1999
AURKA	10.6891	8.98673e-21	0.654435	6.99535	155	19	-0.21415	0.235184	-1.24664	0.002304	-0.868585	0.364706	-1.81433	-0.191399	2.19644
OSM	5.1046	8.7158e-07	1.36899	6.98813	155	19	2.29187	1.11037	-0.007767	5.20016	0.922882	1.04116	-0.034075	3.2686	2.19299
TTK	10.6595	1.08863e-20	0.653178	6.96257	155	19	-0.121635	0.204703	-1.46007	0.006047	-0.774813	0.498758	-2.07425	-0.054642	2.18955
SRPX2	5.45272	1.70094e-07	1.27421	6.94793	155	19	1.25694	1.01598	-0.23362	3.54109	-0.017272	0.027165	-0.107104	0.012793	2.18613
RUNX1	11.6007	2.35627e-23	0.598751	6.94595	155	19	-0.124376	0.208379	-1.0449	0.475283	-0.723127	0.243595	-1.18544	-0.26473	2.18272
RBM28	16.4933	2.92694e-37	0.415247	6.8488	155	19	-0.081728	0.087448	-0.394024	0.006065	-0.496975	0.192585	-1.01997	-0.190691	2.17933
FERMT1	5.98073	1.25252e-08	1.14315	6.83688	155	19	2.088	0.820461	0.381821	4.15423	0.944844	0.386623	0.071081	1.62663	2.17595
SPTBN2	10.9752	1.40252e-21	0.621514	6.82127	155	19	-0.238546	0.224882	-1.48618	0.01132	-0.86006	0.293201	-1.5374	-0.370061	2.17259
RUVBL1	16.0662	4.56405e-36	0.423579	6.80529	155	19	-0.069618	0.099284	-0.574902	0.003325	-0.493197	0.16758	-0.80362	-0.117242	2.16924
ATHL1	7.73338	8.42707e-13	0.87814	6.79099	155	19	-0.204592	0.484462	-1.79472	2.22028	-1.08273	0.278097	-1.63365	-0.424555	2.16591
GDF11	8.32306	2.55958e-14	0.815382	6.78647	155	19	-0.419721	0.417622	-1.66846	0.240068	-1.2351	0.245035	-1.71054	-0.678092	2.16259
MIR503HG	6.79413	1.70876e-10	0.997327	6.77597	155	19	-0.87423	0.625136	-2.61048	0.673445	-1.87156	0.376162	-2.83353	-1.11097	2.15928
WDR75	23.651	0	0.285563	6.75386	155	19	-0.020421	0.028858	-0.183579	0.005327	-0.305984	0.128267	-0.651981	-0.129969	2.15599
OGFOD1	14.9322	7.18692e-33	0.451604	6.74346	155	19	-0.091648	0.117886	-0.534276	0.005266	-0.543252	0.170391	-0.955288	-0.339434	2.15271
SERPINB5	5.22345	5.02958e-07	1.29073	6.74206	155	19	0.978707	1.06759	-1.16995	4.41613	-0.312022	0.352215	-0.863569	0.81895	2.14944
CKAP2	15.0663	2.99542e-33	0.44643	6.72606	155	19	-0.015761	0.091675	-0.441518	0.467187	-0.462191	0.264756	-1.10437	-0.120946	2.14619
RBL1	11.1621	4.15125e-22	0.602008	6.71967	155	19	-0.202631	0.21469	-1.1761	0.003541	-0.804639	0.275864	-1.30305	-0.100225	2.14295
ANKRD22	5.54685	1.0804e-07	1.21125	6.71862	155	19	5.20051	0.91663	-0.000461	6.83474	3.98926	0.723549	1.97599	4.88757	2.13972
PHF19	10.7646	5.50982e-21	0.617695	6.64926	155	19	-0.354453	0.240161	-1.37082	0.001332	-0.972148	0.197659	-1.34177	-0.601634	2.13651
LEF1	6.73195	2.3986e-10	0.983381	6.62007	155	19	-1.2307	0.621685	-2.8074	0.001998	-2.21408	0.380024	-2.87428	-1.33823	2.13331
TGIF2	9.02659	3.47732e-16	0.725451	6.54835	155	19	-0.297273	0.333363	-1.22271	0.068835	-1.02272	0.306334	-1.7309	-0.542717	2.13012
CCDC78	6.90479	9.30702e-11	0.946121	6.53277	155	19	-1.05642	0.585377	-2.33409	-0.001537	-2.00254	0.323852	-2.76092	-1.40305	2.12695
PAH	4.23839	3.66529e-05	1.54115	6.53202	155	19	-2.54949	1.57502	-6.48152	0.251178	-4.09064	0.400069	-4.71495	-3.1107	2.12379
TREM1	5.69114	5.33676e-08	1.14459	6.51404	155	19	1.34468	0.858314	-0.209457	4.07979	0.200089	0.488764	-0.124773	1.8509	2.12064
INSIG1	8.56085	6.07376e-15	0.759622	6.50301	155	19	-0.374608	0.352557	-1.2999	0.031594	-1.13423	0.458199	-1.79669	-0.150584	2.1175
FOXA2	6.18659	4.35312e-09	1.05037	6.49821	155	19	1.39029	0.725898	-3.19671	2.69629	0.339922	0.39223	-0.016584	1.26319	2.11438
PRMT1	11.717	1.09933e-23	0.552049	6.46834	155	19	-0.154214	0.189193	-0.928011	0.001493	-0.706263	0.229745	-1.07939	-0.240472	2.11126
SH3TC2	6.70232	2.81755e-10	0.960965	6.44069	155	19	0.746986	0.62173	-0.574347	2.41899	-0.213979	0.132625	-0.537269	-0.052724	2.10816
PAICS	13.1841	6.99629e-28	0.486951	6.41999	155	19	-0.112531	0.149411	-0.844005	0.00668	-0.599482	0.172156	-0.953571	-0.20206	2.10508
MASTL	9.02526	3.50625e-16	0.710691	6.41417	155	19	-0.300052	0.325018	-1.406	0.002532	-1.01074	0.314748	-1.6602	-0.334942	2.102
PPEF1	9.47121	2.16357e-17	0.67659	6.40812	155	19	0.051641	0.283998	-0.689957	1.75862	-0.624949	0.36782	-1.28387	-0.000242	2.09894
ZNF280C	14.7996	1.71041e-32	0.432045	6.39408	155	19	-0.044392	0.108042	-0.966884	0.347272	-0.476437	0.194839	-0.885301	-0.212129	2.09588
STIL	9.68638	5.5626e-18	0.657996	6.3736	155	19	-0.18311	0.261498	-1.52937	0.101056	-0.841106	0.401578	-1.78305	-0.104321	2.09284
MIR17HG	7.31372	9.43385e-12	0.868613	6.35279	155	19	-0.618737	0.502797	-2.02702	0.005262	-1.48735	0.343994	-2.14676	-0.88464	2.08982
LDLRAD3	13.3351	2.58398e-28	0.474754	6.33091	155	19	-0.077737	0.138245	-0.850022	0.310671	-0.552491	0.203667	-0.872912	-0.278062	2.0868
LIPG	6.45425	1.06785e-09	0.9795	6.32193	155	19	2.07122	0.64137	0.245602	3.62475	1.09172	0.453313	0.086068	1.82491	2.08379
MATN3	5.47577	1.52271e-07	1.15277	6.31232	155	19	-2.13989	0.900209	-4.06987	0.004556	-3.29266	0.484358	-4.08101	-2.44178	2.0808
CMSS1	11.5254	3.86001e-23	0.546212	6.29532	155	19	-0.124597	0.18266	-1.26363	0.004484	-0.670809	0.278916	-1.17037	-0.122432	2.07782
NCAPD3	11.0873	6.76144e-22	0.567775	6.29508	155	19	-0.235009	0.19239	-0.991586	0.001333	-0.802784	0.327796	-1.58877	-0.218636	2.07484
TTLL4	14.171	1.05329e-30	0.442632	6.27254	155	19	-0.054689	0.088936	-0.690141	0.181844	-0.497321	0.300194	-1.16228	-0.015137	2.07188
LRRC8E	9.73484	4.09183e-18	0.640323	6.23344	155	19	0.107559	0.261067	-0.369385	1.10117	-0.532764	0.341495	-1.23433	-0.045875	2.06893
SQLE	7.72563	8.81677e-13	0.80605	6.22724	155	19	-0.217806	0.418526	-3.8075	0.394521	-1.02386	0.511788	-1.95195	-0.316997	2.06599
PRPS1	8.43102	1.33472e-14	0.734734	6.19455	155	19	-0.51549	0.36862	-2.37855	0.003142	-1.25022	0.256379	-1.58895	-0.840959	2.06307
TYRO3	7.22279	1.57848e-11	0.856753	6.18815	155	19	-0.679803	0.504133	-2.22908	0.000462	-1.53656	0.318105	-2.00487	-0.721365	2.06015
APCDD1	4.8668	2.55202e-06	1.27064	6.18395	155	19	1.53421	1.13149	-0.098552	4.02569	0.26357	0.266285	-0.047678	1.05226	2.05724
SPC25	8.12076	8.59178e-14	0.755327	6.13383	155	19	-0.33642	0.369271	-2.21864	0.006329	-1.09175	0.482205	-1.95885	-0.248703	2.05435
POP1	13.8441	9.03851e-30	0.442222	6.12217	155	19	-0.037281	0.120256	-0.602305	0.494662	-0.479503	0.203216	-0.778305	-0.024604	2.05146
PLK4	9.53665	1.43274e-17	0.63704	6.07523	155	19	-0.266288	0.249316	-1.21098	8.7e-05	-0.903328	0.435732	-1.82123	-0.202784	2.04859
SHISA2	7.43792	4.64652e-12	0.816762	6.07501	155	19	-0.426929	0.468584	-2.2312	0.050632	-1.24369	0.267678	-1.77276	-0.916239	2.04572
CENPO	11.9581	2.25509e-24	0.507279	6.06611	155	19	-0.110605	0.149655	-0.807496	0.004799	-0.617884	0.315322	-1.29008	-0.182866	2.04287
CADPS	4.24833	3.52123e-05	1.42746	6.06433	155	19	1.81793	1.45563	-2.52292	4.86769	0.390464	0.362532	-0.078719	1.26034	2.04002
DACH1	4.38114	2.04751e-05	1.38049	6.04811	155	19	4.30891	1.35766	-0.069003	6.53632	2.92842	0.536353	1.67797	3.71001	2.03719
EREG	4.17729	4.68278e-05	1.43734	6.00417	155	19	1.34394	1.49435	-2.29541	4.60046	-0.093397	0.206259	-0.745508	0.27418	2.03437
PCSK9	6.91138	8.975e-11	0.868647	6.00355	155	19	-0.085785	0.492618	-2.08917	1.56897	-0.954432	0.691782	-2.3567	-0.043699	2.03155
TIA1	12.9805	2.67925e-27	0.462427	6.00252	155	19	-0.114645	0.132376	-0.583753	0.003769	-0.577072	0.235232	-1.05103	-0.198385	2.02875
CASC5	8.34079	2.30054e-14	0.719111	5.99795	155	19	-0.353516	0.345927	-1.57112	0.357564	-1.07263	0.422344	-1.88472	-0.423199	2.02596
C16orf59	7.74463	7.89187e-13	0.774164	5.99562	155	19	-0.783314	0.404603	-1.96748	-0.018447	-1.55748	0.464201	-2.71764	-0.749076	2.02317
KIF20B	10.4	5.81781e-20	0.575795	5.98829	155	19	-0.109521	0.178627	-0.851622	0.019744	-0.685316	0.471973	-1.63256	0.004395	2.0204
NUSAP1	8.27796	3.35631e-14	0.720421	5.96362	155	19	-0.433183	0.346449	-1.6239	0.004243	-1.1536	0.445026	-2.26682	-0.451521	2.01763
CENPL	12.4288	1.01766e-25	0.479339	5.95761	155	19	-0.07861	0.127518	-0.89243	0.055688	-0.557949	0.31849	-1.31571	-0.043599	2.01488
CBX4	11.4863	4.98717e-23	0.518276	5.95307	155	19	-0.15479	0.176209	-0.789396	0.011194	-0.673066	0.25224	-1.22174	-0.095889	2.01213
LOXL2	7.18863	1.91369e-11	0.8256	5.93493	155	19	-0.690796	0.484785	-2.52641	0.298345	-1.5164	0.350052	-2.38872	-0.810521	2.0094
GYLTL1B	6.89281	9.94246e-11	0.859903	5.92715	155	19	0.470954	0.538073	-0.611604	2.06096	-0.388949	0.20016	-0.803279	-0.045679	2.00667
OSBPL3	14.6071	6.0283e-32	0.405627	5.92503	155	19	-0.005293	0.098507	-0.38988	0.880925	-0.41092	0.204195	-0.711682	-0.008366	2.00395
NMB	11.5798	2.7033e-23	0.511245	5.9201	155	19	0.010086	0.174283	-0.322063	0.954115	-0.501159	0.235317	-0.998906	-0.122268	2.00125
CEP55	11.367	1.08896e-22	0.520595	5.91758	155	19	-0.063525	0.15557	-0.971874	0.216512	-0.58412	0.363558	-1.23998	-0.025043	1.99855
RACGAP1	13.3802	1.91989e-28	0.441203	5.90338	155	19	-0.067811	0.118034	-0.657519	0.003894	-0.509014	0.238023	-0.947909	-0.031621	1.99586
ABCC1	8.84371	1.07594e-15	0.666273	5.89233	155	19	-0.374579	0.309656	-1.28744	0.003461	-1.04085	0.312411	-1.61271	-0.502087	1.99318
OTX1	12.32	2.0843e-25	0.477274	5.88001	155	19	-0.086776	0.141008	-0.737697	0.086657	-0.56405	0.269459	-1.36689	-0.196182	1.99051
CENPK	7.72922	8.63409e-13	0.759983	5.87408	155	19	-0.327577	0.379121	-1.97978	0.266692	-1.08756	0.577839	-2.39366	-0.15436	1.98785
NCAPH	9.72479	4.3611e-18	0.601385	5.84834	155	19	-0.221488	0.237376	-1.39118	0.000553	-0.822873	0.369342	-1.49301	-0.045889	1.98519
KRTCAP3	7.88618	3.44408e-13	0.740506	5.83977	155	19	3.0469	0.398143	1.47159	4.07894	2.3064	0.264154	1.70203	2.676	1.98255
CA9	5.25625	4.31511e-07	1.11067	5.83796	155	19	-0.771832	0.904754	-3.14643	1.35913	-1.8825	0.466704	-2.64113	-0.93737	1.97991
MUCL1	4.84246	2.84302e-06	1.20396	5.83012	155	19	-1.34064	1.04572	-2.96378	2.74101	-2.5446	0.801005	-3.83069	-0.72886	1.97728
NCOA7	6.05983	8.36611e-09	0.958116	5.80602	155	19	1.17425	0.679765	-0.072936	3.35902	0.216131	0.299461	-0.043586	0.886433	1.97467
PARPBP	12.7469	1.25035e-26	0.453757	5.78398	155	19	-0.014314	0.11728	-0.667655	0.470102	-0.468071	0.295405	-1.08159	0.002186	1.97206
REG1A	4.41546	1.77632e-05	1.30878	5.77885	155	19	3.82653	1.13211	-0.094901	6.41339	2.51775	1.80105	0.00167	6.15813	1.96946
DONSON	8.4282	1.35764e-14	0.6856	5.77837	155	19	-0.555564	0.337754	-1.51178	-0.002803	-1.24116	0.306922	-1.82128	-0.728701	1.96686
SPDL1	9.1067	2.11501e-16	0.63353	5.76937	155	19	-0.307229	0.268454	-1.74733	0.002553	-0.940759	0.4076	-1.84826	-0.160512	1.96428
CCNF	10.6098	1.50236e-20	0.54298	5.76089	155	19	-0.161641	0.184616	-0.950594	0.170806	-0.704621	0.363306	-1.38258	-0.003269	1.9617
DUSP27	3.65812	0.000337541	1.57481	5.76083	155	19	1.58493	1.87164	-0.49932	5.5669	0.010123	0.050527	-0.046902	0.130797	1.95914
RHPN1-AS1	7.88439	3.48069e-13	0.727526	5.7361	155	19	-0.205021	0.38937	-1.55574	1.25186	-0.932547	0.282774	-1.49032	-0.504881	1.95658
STRA6	6.39749	1.4427e-09	0.896523	5.73549	155	19	-0.148807	0.604726	-1.99201	2.32654	-1.04533	0.217728	-1.5841	-0.665389	1.95403
CDCA4	11.5893	2.53892e-23	0.49406	5.72583	155	19	-0.081264	0.155719	-1.00168	0.337539	-0.575324	0.29405	-1.19596	-0.037383	1.95148
TIMP1	10.5822	1.79551e-20	0.539326	5.70725	155	19	0.034744	0.213505	-0.602149	1.29479	-0.504582	0.173472	-0.935044	-0.164477	1.94895
OVGP1	6.23129	3.45092e-09	0.912969	5.68897	155	19	0.939964	0.636469	-0.072925	2.55734	0.026995	0.077162	-0.049532	0.248975	1.94642
CXCL6	4.74203	4.42115e-06	1.19845	5.6831	155	19	1.32489	1.09597	-0.197287	4.2774	0.126439	0.231542	-0.055165	0.691341	1.9439
LRRC36	5.57308	9.51191e-08	1.01892	5.67854	155	19	1.0349	0.79376	-0.929695	2.84147	0.015981	0.124943	-0.053272	0.515862	1.94139
PLEKHN1	7.9771	2.01499e-13	0.70852	5.65193	155	19	0.17637	0.374627	-0.929865	1.56871	-0.53215	0.27411	-1.00807	-0.078374	1.93889
SERPINE1	6.19242	4.22344e-09	0.910046	5.63539	155	19	-1.02194	0.607991	-2.18204	0.058068	-1.93199	0.574798	-2.65663	-0.309935	1.9364
CABYR	7.32374	8.91211e-12	0.768831	5.63072	155	19	-0.51684	0.43522	-1.88745	0.004857	-1.28567	0.402199	-2.09799	-0.417742	1.93391
PRPS1L1	8.15859	6.85714e-14	0.689404	5.62456	155	19	-0.390223	0.356736	-1.94966	0.009737	-1.07963	0.256953	-1.43171	-0.609539	1.93143
KIAA0907	10.9325	1.85186e-21	0.514412	5.62382	155	19	-0.220929	0.193096	-0.80215	0.157238	-0.735341	0.197667	-1.25724	-0.46753	1.92896
SLC16A6	6.49897	8.41572e-10	0.864532	5.61857	155	19	-1.52816	0.550552	-2.98098	0.07919	-2.39269	0.51837	-3.25297	-1.50989	1.9265
MZT1	12.3709	1.49058e-25	0.45339	5.60884	155	19	-0.037045	0.13853	-0.826953	0.818632	-0.490435	0.230329	-1.11453	-0.117257	1.92404
MEX3A	5.79345	3.21442e-08	0.961922	5.57284	155	19	-0.62034	0.715005	-3.13458	0.061346	-1.58226	0.291065	-2.15381	-1.16925	1.92159
SNHG12	10.2777	1.27842e-19	0.5417	5.56741	155	19	-0.118653	0.195468	-1.14318	0.078236	-0.660353	0.34985	-1.39592	-0.012247	1.91915
FANCA	7.48253	3.59807e-12	0.739558	5.53376	155	19	-0.502977	0.411284	-1.95364	0.003435	-1.24253	0.364311	-1.74858	-0.457979	1.91672
TACSTD2	4.88707	2.33184e-06	1.12519	5.49888	155	19	-0.607036	0.982774	-3.8934	1.85887	-1.73222	0.556693	-2.68057	-0.698388	1.91429
PDPN	7.46775	3.91652e-12	0.736044	5.49659	155	19	-0.197884	0.394946	-2.34697	0.951491	-0.933928	0.486458	-2.22459	-0.123505	1.91187
UGGT2	15.8538	1.79845e-35	0.346498	5.49332	155	19	-0.024058	0.090353	-0.346048	0.405294	-0.370556	0.086086	-0.575363	-0.244427	1.90946
ABI2	10.5789	1.83366e-20	0.519105	5.49158	155	19	-0.284864	0.204293	-0.984955	-0.001155	-0.803969	0.179855	-1.06961	-0.255315	1.90706
DEPDC1B	8.89544	7.82327e-16	0.614843	5.4693	155	19	-0.149171	0.259393	-1.86466	0.066984	-0.764014	0.443843	-2.04147	-0.166903	1.90466
MCM2	8.27978	3.31984e-14	0.657208	5.44154	155	19	-0.618794	0.315277	-1.65382	-0.002055	-1.276	0.410547	-1.90132	-0.41419	1.90227
NOP56	9.2727	7.5141e-17	0.585473	5.42892	155	19	-0.228814	0.258127	-1.31842	0.011672	-0.814287	0.273314	-1.55579	-0.339422	1.89989
CDC25B	9.6774	5.88824e-18	0.559301	5.41258	155	19	-0.045201	0.234947	-0.761698	1.80303	-0.604502	0.260667	-0.992937	-0.024629	1.89752
TROAP	9.22628	1.00421e-16	0.585898	5.40566	155	19	-0.316186	0.258695	-1.46626	0.004077	-0.902084	0.282207	-1.7478	-0.498386	1.89515
MYBL2	8.2351	4.33983e-14	0.651294	5.36347	155	19	-0.319591	0.321636	-1.34281	0.092059	-0.970885	0.355711	-1.55663	-0.2546	1.89279
MYC	10.6663	1.04168e-20	0.500227	5.33559	155	19	0.024373	0.179743	-0.401586	0.950586	-0.475854	0.281602	-1.2878	-0.055275	1.89044
UCN	8.24887	3.99624e-14	0.646665	5.33425	155	19	-0.337801	0.328887	-1.67964	0.005621	-0.984466	0.261752	-1.60277	-0.663233	1.88809
MPP6	5.39148	2.27906e-07	0.987779	5.32559	155	19	-1.07561	0.761283	-3.63508	-9e-05	-2.06339	0.685795	-2.90912	-0.01868	1.88575
PPAPDC1A	6.04314	9.112e-09	0.879881	5.31725	155	19	-0.124835	0.615478	-2.30564	1.59773	-1.00472	0.43316	-1.65946	-0.013687	1.88342
PDP1	5.99169	1.18459e-08	0.871938	5.22439	155	19	0.904374	0.631475	-0.16317	2.94871	0.032436	0.115774	-0.053763	0.369568	1.88109
PUS1	15.2229	1.07948e-33	0.343009	5.2216	155	19	-0.021057	0.06536	-0.136991	0.452543	-0.364066	0.213456	-0.711018	-0.076876	1.87877
FANCI	8.08265	1.07786e-13	0.64432	5.20781	155	19	-0.393782	0.323947	-1.4021	0.003481	-1.0381	0.360442	-1.53211	-0.220311	1.87646
ADAMTS6	11.3684	1.07842e-22	0.457261	5.19835	155	19	-0.069199	0.15393	-0.78189	0.530286	-0.52646	0.242756	-1.21743	-0.059948	1.87415
POLD2	9.22891	9.8786e-17	0.563077	5.19659	155	19	-0.313588	0.233818	-1.17946	0.002284	-0.876665	0.366471	-1.68129	-0.118928	1.87185
IER5L	9.85265	1.93637e-18	0.526796	5.19034	155	19	-0.168324	0.208821	-0.972344	0.205501	-0.69512	0.298787	-1.43398	-0.207697	1.86956
POLQ	7.7248	8.8593e-13	0.671203	5.18491	155	19	-0.449629	0.358035	-1.77158	0.015781	-1.12083	0.352556	-1.74704	-0.402802	1.86728
RAD51AP1	7.4417	4.54728e-12	0.694684	5.16963	155	19	-0.353301	0.365712	-2.25145	0.471951	-1.04798	0.51488	-2.49158	-0.216514	1.865
TGFBI	6.0243	1.00326e-08	0.856293	5.15857	155	19	0.830431	0.617853	-0.798529	2.95104	-0.025862	0.03929	-0.169616	0.003694	1.86272
TMEM74B	6.6872	3.05841e-10	0.770255	5.15085	155	19	-0.031628	0.487166	-1.71061	1.42841	-0.801883	0.339443	-1.4099	0.222847	1.86046
SHOX2	6.05147	8.73217e-09	0.849526	5.14088	155	19	-1.184	0.582066	-2.61428	-0.012996	-2.03353	0.537292	-2.9151	-0.553166	1.8582
STC2	5.14527	7.22786e-07	0.990492	5.09635	155	19	-1.84911	0.823774	-3.71047	-0.08068	-2.8396	0.433136	-3.45613	-1.53356	1.85594
QSOX2	12.2449	3.41865e-25	0.415757	5.09089	155	19	-0.125513	0.141405	-0.697669	0.01271	-0.54127	0.124015	-0.741189	-0.3621	1.8537
FBXO5	8.51855	7.85352e-15	0.59551	5.07288	155	19	-0.310545	0.284217	-1.78206	0.001069	-0.906055	0.315074	-1.68411	-0.390726	1.85146
CCDC138	9.66606	6.32612e-18	0.523884	5.0639	155	19	-0.1584	0.216261	-1.02727	0.216706	-0.682284	0.273752	-1.28069	-0.298778	1.84922
PALD1	5.71136	4.83005e-08	0.885532	5.05759	155	19	1.06874	0.667244	-0.331833	2.70223	0.183207	0.280888	-0.056599	1.17707	1.847
RFC4	8.21558	4.87805e-14	0.614398	5.04763	155	19	-0.444463	0.307169	-1.68544	0.000473	-1.05886	0.311882	-1.69884	-0.517805	1.84477
EP400NL	8.28085	3.29865e-14	0.608573	5.0395	155	19	-0.397373	0.300673	-1.3946	0.001309	-1.00595	0.31631	-1.71058	-0.402598	1.84256
KCNE3	5.46338	1.61613e-07	0.92147	5.03434	155	19	4.42003	0.718659	0.908637	5.94569	3.49856	0.426723	2.36592	4.22581	1.84035
NMD3	12.265	2.9939e-25	0.41028	5.03209	155	19	-0.089172	0.136952	-1.14956	0.004922	-0.499452	0.143205	-0.682543	-0.139909	1.83815
DHCR7	9.26987	7.64836e-17	0.54265	5.0303	155	19	-0.181512	0.22836	-1.29857	0.239943	-0.724162	0.328731	-1.37086	-0.104431	1.83595
REG3A	3.12647	0.00207755	1.60407	5.01508	155	19	3.52769	2.13304	-0.11535	7.92371	1.92362	1.90941	-0.079726	6.27084	1.83376
BRIP1	6.53611	6.901e-10	0.766723	5.01139	155	19	-0.852893	0.485955	-2.16264	-0.007863	-1.61962	0.452875	-2.43683	-0.630365	1.83157
DUSP4	5.54907	1.06885e-07	0.900029	4.99432	155	19	-0.597223	0.69645	-2.04118	1.32818	-1.49725	0.323804	-2.01925	-0.923549	1.8294
MND1	7.25211	1.33758e-11	0.686961	4.98192	155	19	-0.406805	0.388148	-1.63307	0.00027	-1.09377	0.402783	-1.75466	-0.315637	1.82722
ACSL6	4.61422	7.68306e-06	1.07808	4.97452	155	19	1.06462	1.01581	-0.786542	4.10276	-0.013469	0.021861	-0.066221	0.027332	1.82506
TAF1D	13.2534	4.42888e-28	0.373511	4.95029	155	19	-0.064592	0.105665	-0.775552	0.066234	-0.438103	0.181463	-0.783371	-0.210966	1.82289
GPX2	5.69108	5.33826e-08	0.869663	4.94932	155	19	2.80717	0.647686	-0.804975	4.1177	1.93751	0.433128	0.7976	2.51943	1.82074
TTF2	10.5582	2.09623e-20	0.468649	4.9481	155	19	-0.130356	0.153885	-0.754863	0.002641	-0.599005	0.340654	-1.26202	-0.228227	1.81859
IL1B	4.51333	1.17955e-05	1.09583	4.94584	155	19	1.9685	1.01791	-0.00131	5.73275	0.872671	0.818221	-0.049004	2.53478	1.81645
GMPS	12.4748	7.51408e-26	0.395083	4.9286	155	19	-0.110635	0.127154	-0.714531	0.008523	-0.505718	0.154561	-0.754867	-0.237196	1.81431
PTPLAD1	13.6215	3.91563e-29	0.361659	4.92632	155	19	-0.056652	0.090378	-0.508433	0.083694	-0.418311	0.210064	-0.983434	-0.173368	1.81218
CHAF1B	7.39135	6.06397e-12	0.661422	4.8888	155	19	-0.540219	0.363159	-1.8596	0.005146	-1.20164	0.408351	-1.9929	-0.323754	1.81005
DTL	7.56287	2.26585e-12	0.645843	4.88443	155	19	-0.450321	0.337861	-1.60018	0.003107	-1.09616	0.450351	-2.21661	-0.428826	1.80793
RFC3	9.56629	1.18839e-17	0.508592	4.86534	155	19	-0.139759	0.209122	-1.29619	0.196307	-0.648351	0.288067	-1.17609	-0.167203	1.80581
URB1	12.1235	7.6013e-25	0.400262	4.85256	155	19	-0.101082	0.112435	-0.528117	0.060285	-0.501344	0.261025	-0.942795	-0.118854	1.80371
CEP78	9.78688	2.94112e-18	0.495155	4.84602	155	19	-0.160158	0.204633	-1.14403	0.002142	-0.655313	0.23606	-1.16272	-0.18621	1.8016
TNFSF11	4.39926	1.89974e-05	1.10138	4.84524	155	19	2.19809	1.05665	-0.12792	5.06097	1.09671	0.764571	0.034826	2.37018	1.7995
PRKDC	11.363	1.11785e-22	0.426106	4.84183	155	19	-0.119555	0.147955	-0.716488	0.1308	-0.545661	0.200353	-0.978556	-0.104313	1.79741
KIF4A	8.28327	3.2511e-14	0.584372	4.84051	155	19	-0.229964	0.262043	-1.6848	0.004389	-0.814336	0.466334	-1.971	-0.086015	1.79533
SKP2	6.27261	2.78162e-09	0.771465	4.8391	155	19	-0.971845	0.524469	-2.24846	-0.001972	-1.74331	0.305033	-2.16979	-1.09489	1.79324
AGT	4.72921	4.67549e-06	1.01918	4.81991	155	19	-1.56407	0.897503	-3.9714	0.004087	-2.58325	0.787237	-4.09791	-0.604938	1.79117
ABCA12	4.09733	6.42738e-05	1.16443	4.77103	155	19	-2.13578	1.21493	-4.83974	0.757972	-3.30021	0.658468	-4.55059	-1.83491	1.7891
BRCA1	11.5292	3.76548e-23	0.411869	4.74852	155	19	-0.129256	0.130234	-0.569652	0.003757	-0.541125	0.247571	-1.01823	-0.044293	1.78703
BMP7	4.75127	4.2464e-06	0.998624	4.74473	155	19	-0.572037	0.908945	-2.6813	1.5435	-1.57066	0.27595	-2.07947	-1.05681	1.78497
TSR1	13.6511	3.22051e-29	0.347362	4.74188	155	19	-0.069331	0.106078	-0.631565	0.192495	-0.416693	0.091898	-0.553433	-0.264727	1.78292
TMPRSS3	6.08517	7.34648e-09	0.776882	4.72746	155	19	-0.196432	0.541515	-2.38334	1.7515	-0.973314	0.356732	-1.74878	-0.470422	1.78087
C9orf116	7.78159	6.35964e-13	0.60622	4.71736	155	19	-0.205891	0.330177	-1.59508	1.43243	-0.812111	0.221044	-1.4276	-0.460127	1.77882
CDKN2A	5.02666	1.24424e-06	0.93458	4.69781	155	19	-1.01714	0.79531	-3.22424	1.32992	-1.95172	0.423271	-2.67009	-0.79325	1.77679
PIF1	7.65609	1.32114e-12	0.613001	4.69319	155	19	-0.655998	0.335207	-1.6867	-0.051975	-1.269	0.274728	-1.69257	-0.435558	1.77475
SNTB1	6.94077	7.6301e-11	0.674692	4.68288	155	19	0.206748	0.414696	-1.30279	1.9607	-0.467944	0.238542	-0.816725	-0.081908	1.77272
SUV39H2	14.0574	2.22203e-30	0.332339	4.67183	155	19	-0.052412	0.088336	-0.541393	0.004868	-0.384751	0.153733	-0.691547	-0.118538	1.7707
MFAP2	8.15291	7.09373e-14	0.569294	4.6414	155	19	-0.112681	0.296246	-1.67909	0.795247	-0.681975	0.194213	-0.953626	-0.308017	1.76868
GCSH	9.49903	1.816e-17	0.488352	4.63887	155	19	-0.184748	0.217196	-1.14178	0.007466	-0.6731	0.154479	-0.972575	-0.427072	1.76667
HSP90AB3P	10.6214	1.39329e-20	0.434364	4.61356	155	19	-0.082496	0.137323	-0.868746	0.783532	-0.51686	0.330368	-1.15076	-0.030746	1.76466
CENPE	7.70142	1.01516e-12	0.596734	4.5957	155	19	-0.383527	0.314687	-1.28585	-0.000282	-0.980261	0.35177	-1.62339	-0.485204	1.76266
CST1	4.51366	1.17789e-05	1.01763	4.59322	155	19	0.918233	0.977643	-0.552125	3.99726	-0.099393	0.20843	-0.890358	0.011363	1.76066
KIF2C	6.93562	7.85037e-11	0.66066	4.58209	155	19	-0.61994	0.390412	-1.93511	0.000154	-1.2806	0.404282	-2.12633	-0.444564	1.75867
POLE2	7.55131	2.42202e-12	0.606699	4.58137	155	19	-0.210139	0.314658	-1.95792	0.00335	-0.816838	0.443729	-1.81759	-0.056843	1.75668
MYEOV	4.99843	1.41414e-06	0.916528	4.5812	155	19	0.754916	0.793168	-1.0872	3.45004	-0.161612	0.235104	-0.731323	0.032181	1.7547
SKA3	9.3409	4.90338e-17	0.49031	4.57994	155	19	-0.018657	0.193138	-1.01495	1.14997	-0.508967	0.355624	-1.43961	0.002417	1.75272
CYP27B1	8.64947	3.53923e-15	0.528935	4.57501	155	19	0.067073	0.247833	-0.371042	1.30327	-0.461862	0.281629	-1.35967	-0.140903	1.75075
ZNF692	7.46598	3.95657e-12	0.612237	4.57095	155	19	-0.704686	0.341071	-1.58058	-0.022405	-1.31692	0.303832	-1.956	-0.821084	1.74878
CCNA2	7.6722	1.20311e-12	0.595718	4.57047	155	19	-0.21395	0.302539	-1.85061	0.001957	-0.809668	0.438153	-1.76542	0.000871	1.74682
IL1A	4.96361	1.65492e-06	0.919661	4.56483	155	19	0.321301	0.784395	-1.38647	3.29909	-0.59836	0.536692	-1.64466	0.004082	1.74486
IFITM1	6.00156	1.12658e-08	0.759857	4.56033	155	19	0.900456	0.542867	-0.150515	2.16062	0.140599	0.266803	-0.05042	1.10599	1.74291
IGFL2	3.63382	0.000368469	1.24665	4.53012	155	19	1.2907	1.49066	-0.884143	5.97658	0.044049	0.154978	-0.071546	0.585041	1.74096
MAGOHB	13.7887	1.3018e-29	0.32833	4.52724	155	19	-0.059972	0.084519	-0.550807	0.008212	-0.388302	0.174882	-0.887416	-0.134652	1.73902
NKRF	16.7467	5.78367e-38	0.269935	4.52051	155	19	-0.034228	0.054216	-0.28713	0.151865	-0.304163	0.12989	-0.575443	-0.138802	1.73708
FAM161A	7.63497	1.49326e-12	0.591047	4.51263	155	19	-0.310902	0.300139	-1.37195	0.302626	-0.901949	0.445535	-1.94019	-0.006426	1.73514
CHI3L1	5.6056	8.11847e-08	0.804305	4.50861	155	19	0.62949	0.619957	-0.195426	2.4699	-0.174815	0.203163	-0.54918	0.206389	1.73321
TNFSF15	5.55348	1.04622e-07	0.809402	4.495	155	19	0.915077	0.622506	-0.23469	3.15006	0.105675	0.34656	-0.059941	1.43891	1.73129
ZFAS1	9.04062	3.18776e-16	0.49716	4.49463	155	19	-0.030881	0.211017	-0.87135	1.08263	-0.528041	0.328828	-1.31233	-0.139777	1.72937
MCM8	7.12698	2.70571e-11	0.629753	4.48824	155	19	-0.495199	0.370417	-1.50091	0.000629	-1.12495	0.298107	-1.76357	-0.570997	1.72745
DKC1	14.6652	4.11998e-32	0.305431	4.47921	155	19	-0.002585	0.076952	-0.209509	0.313449	-0.308016	0.139603	-0.809415	-0.127949	1.72554
MC1R	5.77131	3.58872e-08	0.77513	4.47352	155	19	-1.09223	0.575566	-2.6694	-0.011176	-1.86736	0.288308	-2.68497	-1.40952	1.72364
GJB5	3.68025	0.000311521	1.21335	4.46541	155	19	0.457996	1.42561	-1.68077	3.93979	-0.755349	0.437694	-1.39875	-0.000235	1.72174
BTBD16	5.31309	3.30391e-07	0.836707	4.4455	155	19	0.083873	0.6734	-2.51352	2.6787	-0.752834	0.362314	-1.51128	-0.181481	1.71984
PLEKHS1	4.25939	3.36724e-05	1.04137	4.43561	155	19	3.7935	0.969599	1.09929	5.59825	2.75213	1.27439	0.498484	5.74858	1.71795
ANKRD13B	11.0503	8.60402e-22	0.400699	4.42784	155	19	-0.067691	0.145618	-0.753697	0.37898	-0.46839	0.176748	-0.866169	-0.170616	1.71606
TARBP1	10.097	4.07342e-19	0.43636	4.40591	155	19	-0.105527	0.173689	-0.86947	0.526605	-0.541887	0.209671	-0.923888	-0.183767	1.71417
HSF4	7.99868	1.77358e-13	0.550793	4.40562	155	19	-0.29299	0.29028	-1.53589	0.005628	-0.843783	0.214418	-1.28671	-0.490133	1.71229
CCNE2	8.37034	1.92526e-14	0.526007	4.40286	155	19	-0.151813	0.235211	-1.33619	0.220171	-0.67782	0.40664	-1.49224	-0.032147	1.71042
NT5DC2	6.07172	7.87149e-09	0.724744	4.40044	155	19	-0.988726	0.495605	-2.10669	0.001118	-1.71347	0.450374	-2.38247	-0.962322	1.70855
GSG2	8.85184	1.02345e-15	0.496788	4.39749	155	19	-0.104794	0.206669	-1.07997	0.522466	-0.601582	0.379453	-1.524	0.001621	1.70669
EPHB3	5.00247	1.38853e-06	0.879025	4.39729	155	19	1.98043	0.751936	-0.049408	3.44973	1.1014	0.395442	0.075649	1.64887	1.70482
KRT6A	4.54749	1.02095e-05	0.961526	4.37253	155	19	-0.833508	0.907063	-3.05208	2.82462	-1.79503	0.437423	-2.37676	-0.642888	1.70297
RIPPLY3	4.57056	9.25698e-06	0.953685	4.35887	155	19	-0.395833	0.900988	-2.61132	2.33517	-1.34952	0.310253	-1.97904	-0.761291	1.70111
CELSR3	7.36591	7.01061e-12	0.591528	4.35714	155	19	-0.20964	0.338198	-1.49937	0.674393	-0.801168	0.253862	-1.31892	-0.350027	1.69927
ZNF695	8.14693	7.3512e-14	0.53402	4.35062	155	19	-0.165359	0.256965	-1.3202	0.330766	-0.699379	0.360502	-1.7279	-0.243968	1.69742
C4orf46	12.5139	5.80852e-26	0.347513	4.34874	155	19	-0.072062	0.100601	-0.484721	0.004608	-0.419575	0.195285	-0.890176	-0.043883	1.69558
ZMYND19	16.771	4.95139e-38	0.259003	4.34373	155	19	-0.024998	0.038617	-0.304261	0.064689	-0.284001	0.160667	-0.629429	-0.092606	1.69375
TGFB2	7.44303	4.51265e-12	0.583312	4.34161	155	19	-0.399057	0.297233	-1.34496	0.441408	-0.982369	0.487311	-2.42543	-0.246123	1.69192
HELLS	8.16845	6.46514e-14	0.531478	4.34135	155	19	-0.220093	0.260522	-1.61427	0.003751	-0.751571	0.322482	-1.33769	-0.137271	1.69009
CDH11	5.4762	1.51958e-07	0.792276	4.33866	155	19	0.792692	0.628718	-0.17511	2.7405	0.000416	0.057573	-0.081633	0.154722	1.68826
C10orf2	14.5865	6.89668e-32	0.297429	4.33846	155	19	-0.040561	0.067003	-0.373929	0.117108	-0.33799	0.169807	-0.705243	-0.046022	1.68645
FKBP14	7.86738	3.8467e-13	0.551307	4.33734	155	19	-0.511877	0.285875	-1.19308	0.048612	-1.06318	0.308191	-1.43712	-0.123683	1.68463
DDX56	12.1622	5.89104e-25	0.355484	4.32347	155	19	-0.112636	0.115608	-0.4812	0.0044	-0.46812	0.154345	-0.674999	-0.193616	1.68282
PYCR1	10.1316	3.26326e-19	0.426466	4.32078	155	19	-0.098655	0.148485	-0.873141	0.097102	-0.525121	0.312925	-1.35073	-0.110582	1.68102
TICRR	6.86937	1.13116e-10	0.628856	4.31984	155	19	-0.384025	0.369007	-1.78849	0.115507	-1.01288	0.436347	-1.97969	-0.098506	1.67921
EPHB4	12.9303	3.73074e-27	0.333488	4.31209	155	19	-0.026388	0.095292	-0.32915	0.544325	-0.359876	0.172897	-0.679276	-0.003659	1.67742
TFAP2A	5.68976	5.37314e-08	0.755814	4.3004	155	19	-1.04558	0.553159	-2.17045	0.071131	-1.8014	0.485797	-2.56381	-0.983675	1.67562
LRRC58	14.4662	1.51733e-31	0.297054	4.29725	155	19	-0.045063	0.071952	-0.381215	0.392406	-0.342117	0.154605	-0.606078	-0.116882	1.67383
WDR5	9.37312	4.00661e-17	0.458091	4.29374	155	19	-0.178412	0.19698	-1.35007	0.002729	-0.636503	0.233108	-1.05758	-0.132361	1.67205
MRGBP	14.446	1.73229e-31	0.296815	4.28779	155	19	-0.024536	0.075543	-0.306456	0.479732	-0.321351	0.139469	-0.514379	-0.085779	1.67026
NAA25	10.9956	1.22875e-21	0.386911	4.25431	155	19	-0.10898	0.128404	-0.707197	0.006598	-0.495891	0.243297	-1.0847	-0.117081	1.66849
DLX2	5.50032	1.35297e-07	0.771154	4.24159	155	19	-1.72722	0.586457	-3.08839	0.237625	-2.49837	0.486347	-3.10042	-1.07011	1.66671
FTSJ1	9.9028	1.40723e-18	0.427984	4.23824	155	19	-0.12562	0.168186	-0.86915	0.002864	-0.553604	0.245114	-1.1782	-0.082977	1.66494
CCT2	13.4197	1.47985e-28	0.315066	4.22809	155	19	-0.06706	0.08718	-0.474778	0.005359	-0.382126	0.155313	-0.681428	-0.152056	1.66318
TIMELESS	9.5709	1.15432e-17	0.440981	4.22059	155	19	-0.16082	0.174263	-0.867259	0.003609	-0.601801	0.289017	-1.25005	-0.024788	1.66142
ASPHD1	5.74487	4.09209e-08	0.732745	4.20953	155	19	-0.408897	0.549551	-3.12377	1.39777	-1.14164	0.217405	-1.75153	-0.881003	1.65966
LRRC20	13.0004	2.34869e-27	0.322025	4.18646	155	19	-0.092884	0.101506	-0.549355	0.005006	-0.414909	0.105267	-0.653068	-0.217405	1.6579
ENC1	6.19579	4.15034e-09	0.674011	4.17603	155	19	0.649282	0.472755	-0.224781	1.94316	-0.024729	0.04262	-0.186056	0.005851	1.65615
SLC6A20	4.28363	3.05222e-05	0.973475	4.17001	155	19	1.23588	0.956473	-0.125987	3.59607	0.262403	0.724939	-0.064058	3.21204	1.65441
SNRPE	10.7787	5.02861e-21	0.386654	4.16764	155	19	-0.092386	0.123943	-0.579485	0.047686	-0.47904	0.276922	-1.06585	-0.131981	1.65266
MDFI	7.15053	2.3709e-11	0.58132	4.15674	155	19	-0.274964	0.338018	-1.31384	0.350754	-0.856284	0.302328	-1.59946	-0.373047	1.65092
SF3B4	10.656	1.11372e-20	0.388786	4.14291	155	19	-0.120205	0.103442	-0.55895	0.002151	-0.508991	0.351771	-1.51037	-0.072944	1.64919
ATP6V1C2	4.08678	6.69931e-05	1.01208	4.13614	155	19	0.935958	1.0763	-1.00229	3.95013	-0.076119	0.088304	-0.334257	0.004833	1.64746
PILRB	6.69975	2.85714e-10	0.61676	4.13214	155	19	-0.386373	0.389483	-1.80146	0.034173	-1.00313	0.269706	-1.41863	-0.489796	1.64573
MUC15	4.99173	1.45766e-06	0.827382	4.13007	155	19	-1.00274	0.689468	-2.70476	2.68156	-1.83012	0.613392	-2.90484	-0.567649	1.64401
PRDX4	14.2641	5.71566e-31	0.285875	4.07774	155	19	-0.041435	0.06624	-0.317927	0.208804	-0.32731	0.165596	-0.768784	-0.049532	1.64229
C1orf109	17.403	8.9165e-40	0.233505	4.06369	155	19	-0.024671	0.034955	-0.178737	0.143905	-0.258176	0.136611	-0.580866	-0.031592	1.64057
FANCG	8.61745	4.30293e-15	0.470968	4.05854	155	19	-0.227338	0.217622	-1.05959	0.002235	-0.698306	0.279089	-1.37296	-0.3126	1.63886
UBD	3.66861	0.000324964	1.10512	4.05427	155	19	2.1458	1.25781	-0.20456	5.31497	1.04067	1.06792	-0.048558	3.06294	1.63715
STX16	9.52846	1.50859e-17	0.425451	4.05389	155	19	-0.139551	0.185062	-0.772745	0.458379	-0.565002	0.17154	-0.892221	-0.278261	1.63545
BICD1	6.97595	6.27996e-11	0.580638	4.0505	155	19	-0.378527	0.348481	-1.5133	0.01113	-0.959165	0.285446	-1.38968	-0.461269	1.63374
EPHB2	5.23419	4.78376e-07	0.767552	4.01751	155	19	2.21379	0.628779	-0.029301	3.51366	1.44623	0.308672	0.803982	1.97723	1.63205
ZNF511	7.21519	1.64768e-11	0.555085	4.00504	155	19	0.553183	0.334111	-0.058156	1.26081	-0.001902	0.046591	-0.069803	0.085083	1.63035
HEATR2	15.6569	6.4371e-35	0.255671	4.00301	155	19	-0.031885	0.045176	-0.237894	0.023503	-0.287556	0.160205	-0.67115	-0.049871	1.62866
POC1B	6.05828	8.43287e-09	0.660405	4.00092	155	19	0.773279	0.472104	-0.05061	2.06826	0.112874	0.122265	-0.008682	0.527545	1.62697
IPO4	9.55434	1.28151e-17	0.417275	3.98679	155	19	-0.139834	0.165965	-0.95268	0.57957	-0.557109	0.269871	-1.16655	-0.110869	1.62529
OSBPL8	13.2231	5.40921e-28	0.30115	3.98213	155	19	-0.043269	0.076145	-0.430794	0.140838	-0.344419	0.185151	-0.68211	-0.040491	1.62361
VEGFA	11.2442	2.42893e-22	0.352719	3.96605	155	19	-0.040091	0.122773	-0.380615	0.928591	-0.39281	0.173738	-0.741278	-0.089455	1.62193
ASPM	7.59795	1.85023e-12	0.52115	3.95967	155	19	-0.345125	0.278287	-1.41252	0.004633	-0.866275	0.31356	-1.50799	-0.366365	1.62026
NTMT1	12.6996	1.70781e-26	0.309549	3.93115	155	19	-0.075652	0.091425	-0.503009	0.001362	-0.385201	0.156767	-0.711092	-0.15409	1.61859
RNF182	3.22411	0.00151215	1.2143	3.91505	155	19	-3.13833	1.61844	-5.84223	0.409666	-4.35263	0.729261	-5.36532	-2.46294	1.61693
LZTS1	6.10944	6.48494e-09	0.639751	3.90852	155	19	-0.939074	0.440658	-2.21009	0.010634	-1.57882	0.334828	-2.08791	-0.749844	1.61526
BRCA2	8.72874	2.17961e-15	0.44725	3.90393	155	19	0.003339	0.182844	-0.737888	1.02315	-0.443911	0.372265	-1.34024	0.001079	1.61361
PTPN14	7.42769	4.92679e-12	0.525292	3.90171	155	19	-0.33155	0.291072	-1.22559	0.078098	-0.856842	0.289884	-1.36429	-0.088237	1.61195
DDX11	7.25639	1.30554e-11	0.536976	3.89651	155	19	-0.602278	0.292021	-1.43249	-0.025587	-1.13925	0.395047	-2.48213	-0.577256	1.6103
RNASEH2A	7.9506	2.35635e-13	0.489059	3.88831	155	19	-0.229213	0.249616	-2.27641	0.002584	-0.718272	0.280832	-1.53567	-0.347868	1.60865
PSRC1	7.31173	9.54112e-12	0.531625	3.8871	155	19	-0.285727	0.291388	-1.27902	0.002956	-0.817352	0.358561	-1.67249	-0.118589	1.60701
PRC1	6.7785	1.86111e-10	0.57125	3.87222	155	19	-0.471043	0.337452	-1.43958	0.002566	-1.04229	0.417578	-1.9391	-0.223862	1.60536
SAPCD2	12.1635	5.84093e-25	0.317876	3.86648	155	19	-0.039109	0.077692	-0.466647	0.373676	-0.356985	0.242518	-0.979521	-0.097983	1.60373
CCDC172	5.99405	1.17045e-08	0.643797	3.85895	155	19	-0.415072	0.409371	-2.82553	0.099014	-1.05887	0.657229	-3.07017	-0.160704	1.60209
RANBP1	9.75392	3.62554e-18	0.395582	3.85848	155	19	-0.135484	0.158231	-0.771092	0.003079	-0.531066	0.227614	-0.998154	-0.102133	1.60046
KIAA0226L	3.60395	0.000410163	1.06653	3.84374	155	19	2.1659	1.28355	-0.105229	4.6101	1.09937	0.262148	0.565016	1.48544	1.59883
NEIL3	5.68871	5.40095e-08	0.675397	3.84214	155	19	-0.657395	0.483219	-2.41379	0.002272	-1.33279	0.531035	-2.57496	-0.538882	1.59721
MAD2L2	6.62674	4.24069e-10	0.579071	3.83736	155	19	-0.598567	0.369824	-1.80532	-0.000508	-1.17764	0.254612	-1.69179	-0.700022	1.59559
COMP	3.98438	9.97692e-05	0.962754	3.83597	155	19	0.991942	1.04728	-0.614596	3.72422	0.029188	0.243021	-0.254025	0.860208	1.59397
ODAM	4.0716	7.10992e-05	0.940584	3.82969	155	19	0.512351	0.997803	-1.73574	3.62584	-0.428233	0.336001	-1.02811	0.275777	1.59235
ANAPC7	13.8352	9.5824e-30	0.275778	3.81545	155	19	-0.042468	0.058978	-0.284214	0.003805	-0.318246	0.185741	-0.795704	-0.05302	1.59074
ARHGAP11A	5.87805	2.10462e-08	0.647737	3.80743	155	19	-0.63039	0.441657	-2.15538	-0.001136	-1.27813	0.543197	-2.35837	-0.180502	1.58913
CLDN14	4.11346	6.0318e-05	0.923724	3.7997	155	19	0.49855	0.963936	-1.14235	3.92989	-0.425174	0.454028	-1.50613	-0.000512	1.58753
CENPH	5.91972	1.70603e-08	0.641827	3.79944	155	19	-0.735891	0.455196	-2.51794	-0.002847	-1.37772	0.35839	-2.0636	-0.437331	1.58593
ZNF280A	4.48207	1.34529e-05	0.845012	3.7874	155	19	-1.49543	0.797332	-3.08699	0.000205	-2.34045	0.55631	-3.46169	-0.857064	1.58433
LMNB2	9.25771	8.25229e-17	0.408652	3.78318	155	19	-0.12052	0.166402	-1.15537	0.002914	-0.529172	0.279703	-1.14238	-0.023279	1.58274
MPP3	5.49897	1.36182e-07	0.685525	3.76968	155	19	-0.412995	0.511438	-2.38841	0.432239	-1.09852	0.525	-1.98402	-0.063464	1.58114
BOP1	10.4815	3.44152e-20	0.35904	3.76326	155	19	-0.026516	0.113604	-0.349747	0.497787	-0.385556	0.281703	-1.167	-0.038326	1.57955
SPINK13	4.91242	2.08237e-06	0.765692	3.7614	155	19	-1.08966	0.634501	-2.68108	0.002934	-1.85535	0.69632	-3.49033	-0.656493	1.57797
SRSF2	15.2293	1.03572e-33	0.246757	3.75793	155	19	-0.024684	0.032503	-0.211134	0.014152	-0.271441	0.182814	-0.769408	-0.019035	1.57639
CSF2	4.35527	2.27768e-05	0.858516	3.73907	155	19	0.720551	0.853731	-0.332043	3.76232	-0.137965	0.220361	-0.746969	0.003897	1.57481
MCM3AP-AS1	6.61745	4.45858e-10	0.562162	3.72008	155	19	-0.422829	0.36504	-1.47025	0.014736	-0.984991	0.164639	-1.30337	-0.654284	1.57323
ERP27	3.44713	0.000712207	1.07794	3.71582	155	19	1.03879	1.35842	-1.53222	4.99812	-0.039148	0.165527	-0.411679	0.385633	1.57166
ANKRD23	7.88485	3.47121e-13	0.470665	3.71112	155	19	-0.41409	0.241619	-1.06576	-0.001542	-0.884755	0.277134	-1.40541	-0.426912	1.57009
GNB1L	8.02205	1.54436e-13	0.46169	3.7037	155	19	-0.205464	0.242056	-1.15002	0.004497	-0.667154	0.185529	-1.13409	-0.212459	1.56852
PHKA1	6.24187	3.26577e-09	0.59191	3.69463	155	19	-0.276798	0.401609	-2.4408	0.192404	-0.868708	0.27284	-1.27316	-0.261912	1.56696
PAX9	5.81695	2.8587e-08	0.634352	3.69	155	19	-0.350835	0.464628	-1.85546	0.690641	-0.985187	0.276414	-1.36791	-0.262391	1.5654
AHSA2	5.28157	3.83211e-07	0.69819	3.68754	155	19	-0.782108	0.553411	-2.73862	-0.000284	-1.4803	0.453887	-2.25451	-0.756835	1.56384
VTCN1	3.94137	0.000117671	0.934519	3.68329	155	19	-1.44823	1.01883	-3.50496	2.83389	-2.38275	0.459818	-3.11662	-1.14521	1.56228
MTFR2	8.86537	9.41653e-16	0.414387	3.67369	155	19	-0.063745	0.17087	-1.0709	0.427616	-0.478132	0.321811	-1.33215	-0.000983	1.56073
PPBP	3.06786	0.00250512	1.19657	3.67092	155	19	1.98693	1.6634	-0.120699	7.43485	0.790358	0.964908	-0.0386	3.59052	1.55919
PMEPA1	4.09852	6.39738e-05	0.8944	3.66571	155	19	1.21989	0.943354	-0.392904	3.77816	0.325494	0.297042	-0.045589	0.932193	1.55764
FOSL1	6.2351	3.38316e-09	0.58744	3.66275	155	19	-0.74453	0.397219	-1.74242	0.353435	-1.33197	0.292714	-1.82384	-0.641339	1.5561
CXCL5	4.3125	2.71372e-05	0.849252	3.6624	155	19	0.858167	0.855515	-0.204096	3.75183	0.008915	0.100657	-0.049775	0.323969	1.55456
SPON2	4.65083	6.56555e-06	0.78637	3.65727	155	19	0.980463	0.722869	-0.225969	3.25785	0.194093	0.391203	-0.049485	1.70011	1.55302
C6orf223	6.85044	1.25518e-10	0.532814	3.65001	155	19	0.221531	0.33324	-0.276491	1.45905	-0.311283	0.168215	-0.624599	-0.009332	1.55149
CDC7	5.54719	1.07864e-07	0.656409	3.64122	155	19	-0.687979	0.481567	-2.07743	0.000151	-1.34439	0.529649	-2.39718	-0.551677	1.54996
NANP	9.81751	2.42112e-18	0.37079	3.64023	155	19	-0.055944	0.156288	-0.848147	0.365061	-0.426734	0.147384	-0.656677	-0.0768	1.54843
TRAIP	8.7037	2.54066e-15	0.418071	3.63877	155	19	-0.127456	0.187853	-0.933406	0.003001	-0.545527	0.266899	-1.26434	-0.167541	1.5469
SYBU	4.78838	3.60903e-06	0.758783	3.63334	155	19	1.24061	0.683517	-3.23587	2.60751	0.481825	0.253069	0.089462	1.306	1.54538
GLYATL2	8.20995	5.04509e-14	0.440725	3.61833	155	19	-0.18029	0.207204	-0.95383	0.131976	-0.621015	0.314239	-1.23843	-0.098312	1.54387
TTI1	8.97489	4.78941e-16	0.401744	3.60561	155	19	-0.181525	0.177186	-0.746067	0.013842	-0.583269	0.235508	-1.04065	-0.083124	1.54235
SLC4A11	6.17811	4.5487e-09	0.582895	3.60119	155	19	-0.402329	0.405951	-1.62853	0.32657	-0.985224	0.17246	-1.31254	-0.667093	1.54084
IL23A	4.40593	1.848e-05	0.815906	3.59482	155	19	0.20335	0.798995	-1.48528	4.78402	-0.612556	0.290545	-1.04597	-0.009245	1.53933
SMYD5	14.8799	1.01142e-32	0.241471	3.59307	155	19	-0.043995	0.055277	-0.292779	0.00458	-0.285466	0.128255	-0.518053	-0.022018	1.53782
CDK2	6.90657	9.21629e-11	0.518853	3.58349	155	19	-0.294629	0.308285	-1.46102	0.049106	-0.813482	0.31566	-1.30113	-0.160841	1.53631
VSNL1	4.30134	2.84011e-05	0.828974	3.5657	155	19	0.557885	0.816108	-2.62306	2.5586	-0.271089	0.555736	-2.34452	0.001122	1.53481
MME	4.35225	2.30614e-05	0.814061	3.543	155	19	-0.252325	0.680427	-1.94514	2.57063	-1.06639	1.30274	-2.07625	3.82427	1.53331
CHTF18	7.12951	2.66752e-11	0.496039	3.53652	155	19	-0.423006	0.28434	-1.15822	-0.003617	-0.919045	0.301967	-1.59678	-0.335965	1.53182
RAE1	11.4197	7.71011e-23	0.309009	3.5288	155	19	-0.068998	0.10892	-0.719156	0.17123	-0.378007	0.130076	-0.779475	-0.231719	1.53033
BCL2L12	15.1289	1.99208e-33	0.23306	3.52594	155	19	-0.025715	0.043564	-0.145183	0.271315	-0.258775	0.148808	-0.647857	-0.028194	1.52884
SLC19A2	8.86229	9.59626e-16	0.3971	3.51922	155	19	-0.116718	0.173142	-0.989569	0.049702	-0.513818	0.261216	-0.886941	0.018504	1.52735
CDK4	14.3635	2.97637e-31	0.244983	3.51881	155	19	-0.028169	0.05358	-0.173105	0.308315	-0.273152	0.149957	-0.631076	-0.029953	1.52586
GABRE	6.11994	6.14363e-09	0.572586	3.50419	155	19	-0.13467	0.3968	-1.63779	1.07559	-0.707256	0.262012	-1.29173	-0.122181	1.52438
NUP155	7.32713	8.74197e-12	0.476558	3.4918	155	19	-0.433922	0.276766	-1.49708	0.219272	-0.91048	0.169728	-1.27472	-0.522979	1.5229
DNMT3B	4.43524	1.63613e-05	0.786644	3.48895	155	19	-2.797	0.756157	-4.76595	-0.282366	-3.58364	0.442474	-4.79524	-2.79623	1.52143
TSTA3	5.8404	2.54236e-08	0.595975	3.48073	155	19	0.62853	0.4427	-0.070148	2.00726	0.032555	0.085669	-0.068971	0.215579	1.51995
PAQR4	11.2418	2.46735e-22	0.309584	3.48028	155	19	-0.063663	0.093071	-0.490679	0.00584	-0.373247	0.220323	-0.868697	-0.02487	1.51848
POLR1E	7.86483	3.90458e-13	0.441211	3.47005	155	19	-0.222583	0.228343	-1.14408	0.003429	-0.663794	0.25079	-1.18171	-0.327194	1.51701
KRT15	5.42699	1.92388e-07	0.639065	3.4682	155	19	-0.382535	0.494156	-2.3049	1.582	-1.0216	0.391758	-1.59901	-0.040451	1.51555
GABPB2	11.0855	6.84012e-22	0.312652	3.46591	155	19	-0.085006	0.112565	-0.619235	0.104127	-0.397658	0.142277	-0.69309	-0.088683	1.51409
DKK4	3.66326	0.000331321	0.944924	3.4615	155	19	0.714586	1.11441	-0.915832	5.57809	-0.230338	0.368513	-1.64039	0.001135	1.51263
HS3ST1	4.93005	1.92424e-06	0.695239	3.42756	155	19	2.62234	0.604825	0.96408	4.50503	1.9271	0.294215	1.30909	2.43427	1.51117
TMEM67	9.08066	2.48635e-16	0.377112	3.42443	155	19	-0.052726	0.167652	-0.77356	0.90698	-0.429838	0.19611	-0.857246	-0.134427	1.50971
GINS2	6.83999	1.32929e-10	0.500128	3.42087	155	19	-0.195004	0.279825	-1.51921	0.002231	-0.695132	0.441289	-1.70037	-0.00374	1.50826
DNASE1L2	5.86911	2.20144e-08	0.576604	3.38415	155	19	-0.478645	0.409138	-1.70303	0.71879	-1.05525	0.358967	-1.91605	-0.186861	1.50681
KIFC1	6.31648	2.21061e-09	0.533339	3.36882	155	19	-0.350074	0.337319	-1.92621	0.210091	-0.883413	0.423748	-1.62434	-0.091388	1.50537
ZNF367	8.65153	3.49502e-15	0.388762	3.36339	155	19	-0.115627	0.162746	-1.09507	0.095588	-0.504389	0.31617	-1.26493	-0.085651	1.50392
NOTUM	4.62483	7.34158e-06	0.726593	3.36037	155	19	-0.624707	0.677863	-2.12821	1.78033	-1.3513	0.246341	-1.85738	-0.825194	1.50248
MSANTD3	8.67358	3.05466e-15	0.38736	3.3598	155	19	-0.205705	0.18805	-0.859121	0.129914	-0.593065	0.141499	-0.80383	-0.322149	1.50104
DPH7	13.8571	8.2963e-30	0.241911	3.35219	155	19	-0.040406	0.062786	-0.452	0.005361	-0.282317	0.12475	-0.543324	-0.056503	1.49961
SMC4	7.64781	1.38612e-12	0.438215	3.35139	155	19	-0.254781	0.232016	-1.19994	0.004677	-0.692996	0.265409	-1.21682	-0.201422	1.49817
CCT7	15.3884	3.67688e-34	0.217506	3.34708	155	19	-0.041824	0.048544	-0.302641	0.001649	-0.25933	0.110224	-0.424841	-0.022157	1.49674
SRM	8.02196	1.54522e-13	0.417163	3.34646	155	19	-0.317655	0.20987	-0.859053	-0.005411	-0.734818	0.246026	-1.29421	-0.399645	1.49531
SMG1	11.6057	2.28073e-23	0.287562	3.33736	155	19	-0.03774	0.081266	-0.45716	0.312543	-0.325302	0.206856	-0.666513	-0.004678	1.49389
UBFD1	10.5155	2.76283e-20	0.317095	3.33441	155	19	-0.089149	0.115532	-0.887861	0.00598	-0.406244	0.181297	-0.80959	-0.157724	1.49246
SF3B3	11.2057	3.12326e-22	0.297436	3.33298	155	19	-0.090952	0.104321	-0.738537	0.008941	-0.388388	0.144353	-0.705966	-0.204961	1.49104
ZDHHC9	4.94943	1.76391e-06	0.671927	3.32566	155	19	0.652539	0.589627	-0.232163	2.51309	-0.019388	0.079521	-0.311871	0.10662	1.48963
HOXD13	4.09477	6.49234e-05	0.811265	3.32194	155	19	0.025281	0.839529	-3.67238	2.73988	-0.785984	0.564168	-1.82916	-0.011405	1.48821
SCML2	5.84648	2.46603e-08	0.567763	3.31942	155	19	-0.453803	0.397024	-1.93951	0.002512	-1.02157	0.420283	-2.31927	-0.480674	1.4868
KLK7	3.32611	0.00107667	0.995957	3.31266	155	19	0.907736	1.3015	-0.390492	4.90487	-0.088221	0.093763	-0.340475	0.001382	1.48539
ITGA6	5.11596	8.27258e-07	0.646944	3.30974	155	19	1.49799	0.541542	0.18229	3.28507	0.85105	0.27781	0.130798	1.36428	1.48398
PCDH17	4.67386	5.94446e-06	0.701626	3.2793	155	19	1.22959	0.634795	-0.02073	3.00085	0.527965	0.443865	0.006678	1.9191	1.48257
MAGEB3	4.65733	6.3841e-06	0.699759	3.25901	155	19	-0.573618	0.572096	-3.85578	0.087187	-1.27338	0.922411	-3.92062	-0.219393	1.48117
CTSK	4.36648	2.17501e-05	0.741424	3.23742	155	19	2.02407	0.716604	0.174943	4.24063	1.28265	0.519131	0.338591	2.76807	1.47977
CHMP4C	4.85043	2.74435e-06	0.666599	3.23329	155	19	1.94344	0.582857	-0.065043	3.30064	1.27684	0.38488	0.526759	1.99111	1.47837
PLCG1	7.03577	4.50405e-11	0.45949	3.23286	155	19	-0.334685	0.261022	-1.03302	0.054732	-0.794175	0.326938	-1.44931	-0.285147	1.47698
SETD6	7.44172	4.54659e-12	0.432802	3.22079	155	19	-0.122199	0.222641	-1.4929	0.305685	-0.555001	0.350648	-1.44699	-0.03456	1.47558
PIWIL1	2.99748	0.0031254	1.07433	3.22029	155	19	1.11698	1.55708	-0.171515	5.78552	0.04265	0.181106	-0.056749	0.754689	1.47419
GAS2	3.74507	0.000245776	0.856745	3.20857	155	19	-0.540291	0.972008	-4.07086	2.14814	-1.39704	0.617035	-2.44063	-0.139487	1.4728
PERP	5.62769	7.28781e-08	0.569515	3.20505	155	19	0.624404	0.437871	-0.086595	1.88337	0.054889	0.126314	-0.059524	0.507713	1.47142
POSTN	3.67458	0.000318	0.871756	3.20334	155	19	1.20405	1.02314	-0.572034	4.4148	0.332293	0.382829	-0.016838	1.21333	1.47003
CCT3	16.7118	7.22665e-38	0.191536	3.20091	155	19	-0.02769	0.035344	-0.178991	0.005938	-0.219226	0.102747	-0.378288	-0.03005	1.46865
MCM4	5.97676	1.27804e-08	0.535518	3.20066	155	19	-0.471903	0.365426	-1.48413	-0.001051	-1.00742	0.394875	-1.69692	-0.205006	1.46728
SIX4	4.85968	2.634e-06	0.657869	3.19703	155	19	-1.07995	0.568008	-2.32032	1.15107	-1.73782	0.451156	-2.48304	-0.845074	1.4659
KCTD20	12.6448	2.45076e-26	0.252514	3.19299	155	19	-0.057349	0.078464	-0.443151	0.006163	-0.309863	0.108738	-0.526355	-0.067674	1.46453
FUS	6.01539	1.04993e-08	0.530484	3.19107	155	19	-0.54525	0.366815	-1.79649	0.001842	-1.07573	0.326515	-1.70829	-0.1925	1.46315
SHMT2	9.42097	2.96717e-17	0.338	3.18429	155	19	-0.105356	0.142553	-0.555148	0.327192	-0.443356	0.185248	-0.998356	-0.203735	1.46178
E2F1	8.0286	1.48556e-13	0.396312	3.18183	155	19	-0.15171	0.18948	-1.07026	0.098472	-0.548022	0.294813	-1.24267	-0.083427	1.46042
DGAT2	7.08379	3.44559e-11	0.447607	3.17075	155	19	0.083258	0.262968	-0.975185	0.917852	-0.364349	0.232598	-0.807056	-0.00082	1.45905
CLRN3	4.22677	3.84088e-05	0.749833	3.16937	155	19	7.00797	0.698096	1.9495	9.21457	6.25814	0.959373	3.14812	7.68892	1.45769
PROX1	4.37589	2.09228e-05	0.723714	3.1669	155	19	0.717431	0.718881	-1.24545	3.68128	-0.006283	0.048384	-0.136926	0.115224	1.45633
HSPD1	12.2216	3.98394e-25	0.258596	3.16046	155	19	-0.034044	0.054989	-0.295055	0.181072	-0.29264	0.215722	-0.83027	0.000443	1.45497
DAPL1	3.01427	0.00296576	1.04384	3.14642	155	19	1.24052	1.49216	-1.76912	5.12611	0.196675	0.588259	-0.056025	2.50262	1.45362
PVRL4	4.80779	3.31346e-06	0.652932	3.13916	155	19	0.659879	0.589354	-0.221615	2.7634	0.006947	0.105875	-0.157097	0.297812	1.45227
CBX3	14.3181	4.00871e-31	0.218942	3.13484	155	19	-0.036126	0.050088	-0.281026	0.003912	-0.255068	0.127875	-0.550985	-0.051224	1.45092
HAUS5	9.47461	2.11766e-17	0.328805	3.1153	155	19	-0.081163	0.126193	-0.70743	0.061104	-0.409968	0.24194	-0.915829	-0.008003	1.44957
CDC25A	7.50193	3.21855e-12	0.415029	3.11352	155	19	-0.207575	0.219996	-1.04266	0.106068	-0.622604	0.284471	-1.12699	-0.070313	1.44822
GNPDA1	9.40474	3.28563e-17	0.330664	3.10981	155	19	-0.098267	0.137258	-0.732638	0.394412	-0.428931	0.196834	-0.738533	-0.084503	1.44688
SNRPA	9.99816	7.66036e-19	0.310384	3.10327	155	19	-0.087943	0.10243	-0.513378	0.003178	-0.398327	0.257103	-1.1479	-0.008511	1.44554
HSP90AA6P	7.78439	6.25638e-13	0.39825	3.10013	155	19	-0.119418	0.194105	-1.07548	0.360819	-0.517668	0.31774	-1.12317	-0.109395	1.4442
WISP1	4.91367	2.07072e-06	0.630881	3.09994	155	19	0.532225	0.55739	-0.256257	2.26951	-0.098656	0.089515	-0.301148	0.002768	1.44286
F2R	6.68393	3.11295e-10	0.46366	3.09907	155	19	-0.257573	0.294968	-1.58877	0.338885	-0.721233	0.184071	-0.916704	-0.29407	1.44153
HOXB8	3.60788	0.000404438	0.858414	3.09705	155	19	1.87509	1.02333	-0.228607	4.17153	1.01668	0.442722	0.153835	1.7967	1.44019
LGR5	4.01206	8.96518e-05	0.771553	3.09551	155	19	0.726265	0.83477	-0.84488	2.96895	-0.045288	0.139078	-0.608222	0.039597	1.43887
CHST4	3.44266	0.000723322	0.897906	3.09118	155	19	-0.165922	1.12531	-2.3255	4.00852	-1.06383	0.409692	-1.81798	-0.121459	1.43754
SEC61A2	10.7231	7.21429e-21	0.287849	3.08662	155	19	-0.090044	0.105147	-0.640087	0.0396	-0.377893	0.148166	-0.604822	-0.053992	1.43621
SPRR1B	3.79968	0.000200801	0.81202	3.08541	155	19	-0.077869	0.916387	-2.34617	4.21689	-0.889889	0.449137	-1.94608	-0.018418	1.43489
SULT1C2	4.25703	3.39962e-05	0.72439	3.08375	155	19	0.459565	0.728027	-1.33133	3.24918	-0.264825	0.385164	-1.35727	0.00138	1.43357
SESN1	4.05677	7.53448e-05	0.758356	3.07647	155	19	0.856364	0.810701	-0.172035	3.21244	0.098008	0.169319	-0.046005	0.698289	1.43225
PLEKHA8P1	8.48453	9.6537e-15	0.36252	3.07581	155	19	-0.077872	0.176535	-1.44721	0.225166	-0.440392	0.169192	-0.804191	-0.106336	1.43093
C14orf79	9.5721	1.14561e-17	0.320945	3.07212	155	19	-0.087146	0.127355	-0.70633	0.0169	-0.408091	0.207494	-0.835907	-0.045229	1.42962
WDR66	6.42406	1.25341e-09	0.477957	3.07042	155	19	-0.076812	0.307867	-1.12823	1.98465	-0.554769	0.290432	-1.09152	-0.064721	1.4283
HSF2BP	6.39073	1.49515e-09	0.4795	3.06436	155	19	-0.274771	0.320072	-1.29656	0.151844	-0.754271	0.184379	-1.14039	-0.401715	1.427
CELSR1	9.80649	2.59667e-18	0.312131	3.06091	155	19	-0.054428	0.12523	-0.628705	0.448906	-0.366559	0.172258	-0.691494	-0.110156	1.42569
TCF7	4.85314	2.71153e-06	0.629231	3.05375	155	19	-0.726194	0.555506	-2.52731	0.005627	-1.35543	0.28035	-1.81389	-0.782956	1.42438
REG3G	2.63797	0.00910512	1.15626	3.05018	155	19	2.2899	1.83323	-0.153902	6.4752	1.13364	1.52269	-0.036095	5.4711	1.42308
ANGPT2	5.88063	2.07757e-08	0.518242	3.04759	155	19	0.76662	0.377315	-0.050774	1.91322	0.248378	0.195016	-0.026348	0.580734	1.42178
NOD2	4.0641	7.32178e-05	0.749331	3.04535	155	19	1.23313	0.785344	-0.22128	3.1879	0.483799	0.470424	-0.014114	1.55081	1.42048
COL12A1	4.8	3.42919e-06	0.633181	3.03927	155	19	0.443493	0.564091	-0.385085	2.96537	-0.189688	0.303162	-0.842397	0.341952	1.41918
MCM6	8.50128	8.72141e-15	0.35675	3.03283	155	19	-0.109923	0.160625	-0.779845	0.037857	-0.466673	0.253124	-1.00033	-0.013647	1.41788
TRAP1	9.86727	1.76435e-18	0.306507	3.02439	155	19	-0.072108	0.109241	-0.763692	0.003226	-0.378615	0.232285	-0.885725	-0.05461	1.41659
OTUD6B	11.9285	2.74079e-24	0.252764	3.01509	155	19	-0.032611	0.078134	-0.386454	0.516752	-0.285375	0.142787	-0.520736	-0.057825	1.4153
FBXO41	10.8437	3.29883e-21	0.277798	3.01235	155	19	-0.047656	0.09795	-0.775283	0.236765	-0.325454	0.155115	-0.577802	-0.05921	1.41401
UHRF1	6.72168	2.53639e-10	0.44797	3.01111	155	19	-0.31455	0.269622	-1.23713	0.003454	-0.76252	0.310471	-1.24705	-0.055978	1.41272
KIF11	8.12251	8.50284e-14	0.369903	3.00454	155	19	-0.13436	0.170128	-0.861208	0.002979	-0.504263	0.296293	-1.18656	-0.001949	1.41144
MFSD12	6.56865	5.7967e-10	0.455126	2.98956	155	19	-0.459761	0.291932	-1.68192	-0.000103	-0.914887	0.217464	-1.44572	-0.547384	1.41016
LOX	3.93257	0.000121696	0.754755	2.96813	155	19	-1.42374	0.821594	-3.50109	0.064045	-2.17849	0.426838	-2.83256	-0.873793	1.40888
PCBD1	7.41134	5.40967e-12	0.398973	2.95692	155	19	0.392111	0.233347	-0.038791	1.31601	-0.006862	0.053221	-0.065889	0.145219	1.4076
UNC93A	3.88886	0.000143685	0.760207	2.95634	155	19	-0.490057	0.838419	-2.75301	2.47674	-1.25026	0.407691	-1.76056	-0.016222	1.40632
SEC14L2	7.98635	1.90772e-13	0.370039	2.95526	155	19	-0.042074	0.140891	-0.753056	0.630257	-0.412113	0.421163	-0.989511	1.06934	1.40505
BDNF	4.78489	3.66477e-06	0.61671	2.95089	155	19	-1.25584	0.540995	-3.13175	0.741023	-1.87255	0.427371	-2.6228	-1.23658	1.40377
HS6ST2	5.66323	6.12221e-08	0.519217	2.94045	155	19	-0.120986	0.386968	-1.38993	1.0435	-0.640203	0.279824	-1.08273	-0.163251	1.4025
KIAA0895L	7.34646	7.83174e-12	0.400247	2.9404	155	19	-0.239397	0.224729	-1.30834	0.002631	-0.639644	0.219025	-1.08797	-0.335614	1.40124
GALNT6	5.29869	3.53571e-07	0.550982	2.91948	155	19	0.57088	0.448866	-0.224104	1.99014	0.019898	0.158055	-0.05566	0.665176	1.39997
RAD54L	5.88135	2.07006e-08	0.495716	2.91548	155	19	-0.529648	0.343915	-1.98656	0.000581	-1.02536	0.370175	-1.94761	-0.269111	1.39871
COL4A1	5.43748	1.82972e-07	0.534943	2.90874	155	19	0.587102	0.420527	-0.214624	2.00034	0.052159	0.228833	-0.080684	0.971875	1.39744
MIF	10.5887	1.72154e-20	0.273729	2.89843	155	19	-0.019082	0.075598	-0.27138	0.497732	-0.292811	0.24328	-0.95177	-0.043418	1.39618
BSPRY	4.99216	1.45483e-06	0.579556	2.89323	155	19	1.28981	0.488827	-0.049183	2.69699	0.710257	0.367943	-0.025244	1.43715	1.39492
FUT4	5.32735	3.0888e-07	0.542955	2.89251	155	19	0.898998	0.432577	-0.054883	2.04553	0.356043	0.281098	0.070448	1.29573	1.39367
TKT	6.81592	1.51673e-10	0.423799	2.88858	155	19	-0.266449	0.260506	-1.30595	0.003138	-0.690248	0.211313	-1.08039	-0.41608	1.39241
POTEB	3.43006	0.000755482	0.840797	2.88398	155	19	-1.58652	1.04025	-6.10653	1.10223	-2.42732	0.678028	-3.66318	-1.02564	1.39116
DSG3	2.90315	0.00417858	0.992645	2.8818	155	19	0.666932	1.4648	-2.64777	5.95521	-0.325713	0.742031	-1.20738	2.17658	1.38991
CAMKV	4.04913	7.76235e-05	0.710667	2.87758	155	19	-1.45547	0.754316	-2.8574	0.19642	-2.16614	0.337518	-2.62876	-1.38082	1.38866
HERC2P2	5.95193	1.44961e-08	0.483217	2.87607	155	19	-0.33837	0.341568	-1.83335	0.031722	-0.821587	0.260478	-1.19729	-0.192439	1.38742
SLC3A2	6.25184	3.10035e-09	0.458155	2.86431	155	19	-0.493973	0.293987	-1.7495	0.000809	-0.952128	0.35933	-1.51139	-0.318506	1.38617
TRMT1	9.09361	2.29423e-16	0.313203	2.84815	155	19	-0.111574	0.142506	-1.12606	0.003917	-0.424777	0.134568	-0.663422	-0.179726	1.38493
EDAR	2.84817	0.00493337	0.997183	2.84015	155	19	2.00028	1.49932	-0.107888	5.78851	1.0031	0.769507	-0.006934	2.715	1.38369
LYAR	11.316	1.52006e-22	0.250536	2.83505	155	19	-0.043172	0.079283	-0.478277	0.215782	-0.293708	0.159685	-0.661264	-0.051169	1.38245
C1orf112	7.2174	1.62724e-11	0.392087	2.82985	155	19	-0.209309	0.220702	-1.44682	0.002365	-0.601396	0.246107	-0.95624	-0.083403	1.38122
POLG2	6.02483	1.00054e-08	0.4694	2.82806	155	19	-0.443355	0.321508	-1.51429	0.000456	-0.912755	0.312016	-1.45979	-0.34034	1.37998
PDE10A	4.68721	5.61111e-06	0.602301	2.82311	155	19	-0.12313	0.551627	-1.70163	3.12796	-0.725431	0.259049	-1.26289	-0.247601	1.37875
GPT2	6.92628	8.2661e-11	0.407403	2.82179	155	19	-0.114812	0.23057	-1.35694	0.616179	-0.522215	0.323596	-1.41016	-0.022756	1.37752
DDX21	11.5854	2.60493e-23	0.243183	2.81738	155	19	-0.039687	0.072622	-0.498512	0.296337	-0.28287	0.161666	-0.552651	-0.049266	1.37629
CCNB1IP1	9.3777	3.89328e-17	0.299596	2.80952	155	19	-0.078539	0.117336	-0.592039	0.125784	-0.378135	0.217443	-0.795756	-0.074009	1.37506
FASN	6.42281	1.26174e-09	0.435947	2.8	155	19	-0.392542	0.277914	-1.25337	-0.002431	-0.828489	0.290336	-1.28281	-0.155844	1.37384
UBE2I	11.1094	5.85507e-22	0.251025	2.78873	155	19	-0.058393	0.086182	-0.429564	0.063891	-0.309418	0.137946	-0.540388	-0.083799	1.37261
CEACAM6	2.81102	0.00551179	0.990606	2.78461	155	19	5.1757	1.49235	-0.090403	7.55323	4.1851	1.01525	1.64406	6.41159	1.37139
SSB	11.1508	4.46824e-22	0.249575	2.78297	155	19	-0.073151	0.089455	-0.540663	0.002672	-0.322726	0.11205	-0.600037	-0.157502	1.37017
PBX4	6.74703	2.20952e-10	0.411076	2.77354	155	19	-0.019821	0.251469	-0.979733	1.24228	-0.430897	0.243581	-0.889058	-0.00952	1.36896
PRMT3	10.0217	6.59168e-19	0.275456	2.76053	155	19	-0.010748	0.107234	-0.45789	0.555642	-0.286204	0.154281	-0.62342	-0.030504	1.36774
COL9A3	3.1212	0.00211302	0.88312	2.7564	155	19	-1.48158	1.21895	-4.1636	2.80133	-2.3647	0.485032	-3.20229	-1.28156	1.36653
AGAP8	5.81904	2.8291e-08	0.473635	2.7561	155	19	-0.362633	0.339373	-1.37043	0.164727	-0.836268	0.293408	-1.38298	-0.322254	1.36531
HOGA1	4.46625	1.43745e-05	0.615887	2.75071	155	19	-0.539455	0.595419	-2.42913	0.560903	-1.15534	0.205666	-1.6266	-0.763743	1.3641
UTP18	13.0895	1.30503e-27	0.209458	2.74171	155	19	-0.037469	0.062568	-0.362557	0.034277	-0.246927	0.088995	-0.411276	-0.086867	1.3629
NSUN5	11.6646	1.54958e-23	0.234715	2.73787	155	19	-0.056759	0.070511	-0.367158	0.004973	-0.291474	0.151483	-0.725555	-0.066257	1.36169
ASNS	5.44646	1.7527e-07	0.502214	2.73529	155	19	-0.271475	0.390589	-2.75848	0.80242	-0.773689	0.26436	-1.49499	-0.331255	1.36048
ACTL10	4.31251	2.71367e-05	0.633939	2.73387	155	19	1.16396	0.636919	-0.07321	2.72526	0.530019	0.155338	0.20854	0.770155	1.35928
WDR77	10.9282	1.90448e-21	0.250045	2.73254	155	19	-0.039245	0.08699	-0.660076	0.184078	-0.28929	0.141165	-0.660294	-0.11838	1.35808
CTCFL	3.48167	0.000631707	0.783625	2.72832	155	19	-3.54074	0.933052	-6.61373	-0.021354	-4.32437	0.862814	-5.59944	-2.4157	1.35688
SCLY	11.3933	9.16356e-23	0.239173	2.72498	155	19	-0.047655	0.074688	-0.514651	0.07431	-0.286828	0.153445	-0.552956	-0.002908	1.35569
CPSF4	12.9077	4.32913e-27	0.210874	2.7219	155	19	-0.031223	0.062411	-0.327824	0.434971	-0.242097	0.099201	-0.478083	-0.04084	1.35449
TEX30	5.21333	5.2724e-07	0.521967	2.72119	155	19	-0.282278	0.425001	-2.31405	0.168155	-0.804245	0.27548	-1.23542	-0.176126	1.3533
PNPLA3	2.92423	0.00391841	0.928143	2.7141	155	19	-2.16958	1.35512	-5.19271	1.10386	-3.09772	0.762775	-4.55603	-1.44893	1.3521
CD46	5.72258	4.56957e-08	0.474031	2.71268	155	19	0.464357	0.359421	-0.087776	1.82954	-0.009674	0.067139	-0.073736	0.245033	1.35091
GGH	4.42422	1.71284e-05	0.612595	2.71026	155	19	0.543286	0.599258	-0.748831	2.78997	-0.069309	0.168381	-0.725328	0.021782	1.34973
CDC25C	6.48352	9.1385e-10	0.416965	2.7034	155	19	-0.133315	0.236795	-1.84401	0.002888	-0.55028	0.434956	-2.05447	-0.078336	1.34854
POLR2D	12.4167	1.10235e-25	0.216665	2.69026	155	19	-0.037781	0.053993	-0.314977	0.007014	-0.254446	0.155894	-0.53098	-0.009903	1.34735
RAB15	4.90583	2.14458e-06	0.547864	2.68773	155	19	0.614595	0.48391	-0.157113	2.11737	0.066731	0.116541	-0.041555	0.344593	1.34617
WNT3	7.20557	1.73949e-11	0.372465	2.68382	155	19	-0.07016	0.207082	-1.04677	0.74643	-0.442625	0.255451	-1.02449	-0.000346	1.34499
SSX2	7.0654	3.81813e-11	0.379809	2.6835	155	19	-0.263447	0.21936	-1.23324	0.001345	-0.643256	0.23595	-1.06016	-0.217819	1.34381
FCGR3A	3.53068	0.000532011	0.757999	2.67625	155	19	5.45119	0.9075	2.26926	7.84314	4.69319	0.63908	3.71611	6.55231	1.34263
VARS	6.66732	3.40594e-10	0.399845	2.6659	155	19	-0.357661	0.226427	-1.07161	0.00017	-0.757506	0.378194	-1.47978	-0.125939	1.34146
GOLGA8A	3.5153	0.000561594	0.756689	2.65999	155	19	-1.51706	0.924806	-3.89823	-0.0021	-2.27375	0.420185	-3.0207	-1.56404	1.34028
SMC2	5.8527	2.3904e-08	0.452466	2.64815	155	19	-0.283738	0.30742	-1.32336	-0.000339	-0.736204	0.397558	-1.5735	-0.100289	1.33911
KRT6C	3.85539	0.000163029	0.683841	2.63647	155	19	-0.692833	0.766094	-2.52066	2.72825	-1.37667	0.258806	-1.89786	-0.753401	1.33794
EEF1E1	7.30094	1.0144e-11	0.36102	2.63578	155	19	-0.196632	0.203122	-0.966054	0.003525	-0.557652	0.206071	-0.914627	-0.261356	1.33677
DLGAP5	5.22727	4.94073e-07	0.504056	2.63484	155	19	-0.363163	0.392425	-2.33124	0.004005	-0.867219	0.431624	-1.62882	-0.144211	1.3356
GTSE1	6.01755	1.03844e-08	0.43731	2.63153	155	19	-0.383112	0.278871	-1.19973	0.002712	-0.820422	0.434499	-1.927	-0.080461	1.33444
SEC16B	4.46014	1.4747e-05	0.588427	2.62446	155	19	0.809324	0.554741	-0.087132	2.47562	0.220897	0.426789	-0.043964	1.80354	1.33327
TDO2	3.23922	0.00143866	0.809803	2.62313	155	19	1.87456	1.07225	-0.03094	4.82728	1.06476	0.52123	0.352887	2.27715	1.33211
PTTG1	5.61483	7.76044e-08	0.466418	2.61886	155	19	-0.259976	0.333947	-2.16488	0.003025	-0.726394	0.402353	-1.69271	-0.070139	1.33095
NUP85	11.7	1.22912e-23	0.222636	2.60483	155	19	-0.044812	0.063516	-0.44875	0.004175	-0.267448	0.155071	-0.680673	-0.048537	1.32979
FXYD5	9.10605	2.1236e-16	0.286014	2.60446	155	19	-0.011434	0.122875	-0.589884	0.749654	-0.297448	0.174298	-0.715931	-0.008995	1.32864
EZH2	7.55031	2.43606e-12	0.344707	2.60265	155	19	-0.184197	0.182195	-0.995908	0.002433	-0.528904	0.230436	-0.924326	-0.107186	1.32748
GRAMD1A	8.34506	2.24204e-14	0.310797	2.59362	155	19	-0.092586	0.152067	-1.00978	0.052229	-0.403383	0.162748	-0.715355	-0.143971	1.32633
PMS1	11.4687	5.59542e-23	0.225944	2.59129	155	19	-0.061136	0.07015	-0.330884	0.003544	-0.28708	0.14377	-0.532764	-0.045065	1.32517
NID2	4.75289	4.21642e-06	0.54085	2.5706	155	19	-0.664626	0.469945	-2.32238	0.002044	-1.20548	0.452522	-2.06025	-0.360417	1.32402
BIRC5	7.06255	3.87947e-11	0.363677	2.56849	155	19	-0.114641	0.198213	-1.13345	0.004202	-0.478318	0.304488	-1.14085	0.002943	1.32288
MAT1A	2.91978	0.00397203	0.876987	2.56061	155	19	-1.548	1.29147	-4.13885	0.630567	-2.42499	0.566592	-3.63575	-1.60041	1.32173
KLK11	2.85943	0.00476931	0.895416	2.56038	155	19	-1.59091	1.34706	-4.67321	1.36088	-2.48633	0.578318	-4.12312	-1.77614	1.32058
SALL3	4.74369	4.38934e-06	0.538724	2.55554	155	19	-0.543459	0.47162	-2.3918	0.534522	-1.08218	0.427694	-1.61641	-0.057321	1.31944
MAK16	8.73493	2.09848e-15	0.29204	2.55095	155	19	-0.104736	0.140744	-0.727456	0.072592	-0.396776	0.106339	-0.598856	-0.177044	1.3183
C7orf69	5.90475	1.83991e-08	0.431093	2.5455	155	19	-0.228592	0.279663	-1.60881	0.291771	-0.659685	0.439211	-1.7324	-0.013564	1.31716
STX1A	9.57359	1.1349e-17	0.265725	2.54394	155	19	-0.077912	0.113197	-0.493839	0.273497	-0.343637	0.122348	-0.515952	-0.075363	1.31602
FKBP10	4.59214	8.44366e-06	0.55297	2.53932	155	19	-0.552636	0.50982	-1.91926	0.058067	-1.10561	0.348398	-1.57247	-0.089135	1.31488
GPR180	9.77294	3.21331e-18	0.25955	2.53657	155	19	-0.008117	0.094531	-0.330025	0.685599	-0.267667	0.193958	-0.807926	-0.003968	1.31374
CDC20	5.78614	3.33348e-08	0.437384	2.53077	155	19	-0.256195	0.298589	-1.75481	0.004071	-0.693579	0.401704	-1.60008	-0.094493	1.31261
SPATA6L	3.82839	0.000180404	0.659302	2.52406	155	19	1.03343	0.729894	-0.108183	2.86758	0.374131	0.488484	-0.049613	1.84255	1.31148
C15orf26	4.23008	3.79012e-05	0.596211	2.52202	155	19	-1.51458	0.601492	-3.07057	-0.086309	-2.11079	0.342865	-2.91787	-1.51156	1.31035
CENPF	4.98557	1.49877e-06	0.504648	2.51596	155	19	-0.766735	0.413111	-2.05436	-0.012269	-1.27138	0.443806	-2.27122	-0.462389	1.30922
AREG	3.60943	0.000402191	0.696551	2.51415	155	19	0.408867	0.831789	-2.01497	2.92828	-0.287684	0.322081	-0.853902	0.038697	1.30809
SKA1	5.90932	1.79796e-08	0.4248	2.51028	155	19	-0.266622	0.287867	-1.67917	0.603124	-0.691422	0.356077	-1.26149	-0.074065	1.30697
GTF3C2	7.74202	8.01296e-13	0.32397	2.50818	155	19	-0.175482	0.148527	-0.62078	0.050293	-0.499452	0.307345	-1.38205	-0.00841	1.30584
PTGS2	4.03235	8.28645e-05	0.618042	2.49216	155	19	-0.198957	0.638423	-1.96922	2.1282	-0.816999	0.558805	-1.83355	0.244923	1.30472
EIF4EBP1	8.16871	6.45503e-14	0.304231	2.48518	155	19	-0.080903	0.126512	-0.62408	0.21139	-0.385134	0.295629	-1.18682	-0.083181	1.3036
B3GALNT2	13.0351	1.86871e-27	0.190202	2.4793	155	19	-0.028054	0.046144	-0.255596	0.099086	-0.218256	0.127349	-0.532456	-0.017539	1.30248
ICA1	4.88417	2.36221e-06	0.506875	2.47566	155	19	0.95936	0.444666	-0.161899	1.96104	0.452485	0.224017	0.073721	0.840106	1.30136
TNNI3	4.68264	5.72313e-06	0.528441	2.4745	155	19	-0.353766	0.472624	-2.21244	0.787544	-0.882207	0.385501	-1.52136	-0.287858	1.30024
NSUN5P2	8.17138	6.35315e-14	0.302338	2.47052	155	19	-0.163128	0.154569	-0.637711	0.003547	-0.465466	0.130379	-0.623112	-0.159664	1.29913
FCN3	4.06414	7.32061e-05	0.607279	2.46807	155	19	0.914724	0.629406	-0.107042	2.90023	0.307445	0.47089	-0.036381	1.78302	1.29802
KCNE4	4.65823	6.35934e-06	0.528286	2.46088	155	19	-0.534149	0.466044	-1.82458	0.225316	-1.06244	0.471038	-1.74626	0.003884	1.2969
PLAU	5.3615	2.62794e-07	0.458715	2.4594	155	19	-0.037075	0.36473	-1.3574	2.00359	-0.49579	0.213894	-0.861861	-0.130321	1.2958
ANKRD36B	5.66158	6.17227e-08	0.433011	2.45152	155	19	-0.297267	0.314574	-1.48626	0.121354	-0.730278	0.315308	-1.34548	-0.06299	1.29469
POLG	5.65698	6.31326e-08	0.433143	2.45028	155	19	-0.509743	0.311328	-1.37255	-0.002585	-0.942886	0.344848	-1.68144	-0.309543	1.29358
CCNE1	7.21126	1.68457e-11	0.339367	2.44726	155	19	-0.09007	0.182086	-0.834469	1.17548	-0.429437	0.272989	-1.0263	-0.003373	1.29247
CCDC137	8.17919	6.06358e-14	0.298781	2.44379	155	19	-0.11722	0.127766	-0.609988	0.122388	-0.416001	0.275955	-0.974956	-0.016235	1.29137
MARS2	5.35395	2.72369e-07	0.455711	2.43985	155	19	0.50924	0.368034	-0.091442	1.75663	0.053529	0.113464	-0.063479	0.306983	1.29027
HEATR1	8.29201	3.08475e-14	0.294159	2.43917	155	19	-0.142318	0.134347	-0.75452	0.00546	-0.436477	0.221613	-1.12264	-0.250553	1.28917
GPR84	3.39917	0.000840061	0.714117	2.42741	155	19	0.966122	0.906793	-0.234843	4.54518	0.252005	0.321135	-0.025012	1.30447	1.28807
PLK1	6.05223	8.69794e-09	0.399855	2.42002	155	19	-0.305918	0.256189	-1.49539	0.001847	-0.705773	0.380017	-1.87549	-0.11914	1.28697
HSP90AB1	9.02477	3.51675e-16	0.267981	2.41847	155	19	-0.040808	0.116619	-0.530695	1.06127	-0.308789	0.162006	-0.576527	-0.015855	1.28587
CDCA3	7.71489	9.38575e-13	0.313442	2.41817	155	19	-0.073697	0.141616	-1.19095	0.041322	-0.387139	0.308835	-1.30317	-0.000873	1.28478
CST2	4.17062	4.80894e-05	0.579413	2.41651	155	19	0.556525	0.603987	-0.234657	2.53299	-0.022888	0.021723	-0.080418	0.016887	1.28369
DUS4L	7.62066	1.62234e-12	0.316109	2.40896	155	19	-0.111779	0.168111	-0.971606	0.021028	-0.427888	0.191021	-0.759625	-0.128627	1.28259
RPS2	7.37133	6.79736e-12	0.326493	2.40669	155	19	-0.195046	0.17709	-0.81195	0.001466	-0.521539	0.221301	-1.14211	-0.177969	1.2815
TWIST1	6.12572	5.96337e-09	0.392229	2.40268	155	19	-0.151888	0.266343	-1.25235	0.32138	-0.544117	0.236964	-1.00453	-0.05643	1.28042
MTERFD1	10.2483	1.54363e-19	0.2339	2.39708	155	19	-0.030399	0.07851	-0.427327	0.434325	-0.264299	0.177512	-0.660495	-0.054534	1.27933
CENPN	6.07505	7.73815e-09	0.394034	2.39378	155	19	-0.220373	0.269017	-1.17033	0.004333	-0.614407	0.247435	-0.955835	-0.156829	1.27824
PLA2G3	3.18344	0.00172761	0.750179	2.38815	155	19	-0.390529	1.00584	-2.57373	2.74675	-1.14071	0.570315	-2.23938	-0.102371	1.27716
GJB3	4.89656	2.23524e-06	0.486517	2.38226	155	19	0.53276	0.427427	-0.220824	1.65829	0.046243	0.183262	-0.064109	0.676872	1.27608
PLEK2	4.79441	3.51451e-06	0.495588	2.37605	155	19	1.99239	0.439329	0.710975	2.98397	1.4968	0.277076	1.00312	2.09201	1.275
PLCB4	2.81123	0.0055083	0.844751	2.37479	155	19	1.62123	1.29905	-2.42706	3.7987	0.77648	0.407076	-0.021371	1.4874	1.27391
GSTO2	3.88866	0.000143794	0.608438	2.36601	155	19	1.24005	0.673619	-0.511329	2.83381	0.631617	0.277777	-0.007562	1.09861	1.27284
RNF43	4.79049	3.57571e-06	0.493607	2.36462	155	19	0.484433	0.447799	-1.07646	2.516	-0.009174	0.038894	-0.057979	0.104882	1.27176
MPHOSPH9	7.19184	1.87935e-11	0.327909	2.35827	155	19	-0.163766	0.173855	-0.829877	0.00261	-0.491675	0.278598	-1.0048	-0.081734	1.27068
TREM2	3.33925	0.00103	0.705973	2.35742	155	19	1.24691	0.90561	-0.177695	3.44477	0.540933	0.460682	-0.027125	1.42665	1.26961
SUGP2	6.25721	3.01463e-09	0.375302	2.34834	155	19	-0.36873	0.252791	-1.05294	0.000264	-0.744032	0.187333	-1.124	-0.312633	1.26854
EFNA4	5.31192	3.3221e-07	0.440362	2.33917	155	19	0.478296	0.359172	-0.109086	1.38921	0.037934	0.088262	-0.054962	0.236712	1.26747
GSTCD	13.2905	3.46852e-28	0.175458	2.33192	155	19	-0.025994	0.042792	-0.180608	0.216358	-0.201452	0.111897	-0.380685	-0.053205	1.2664
DLX4	4.6611	6.28116e-06	0.499166	2.32666	155	19	-0.856676	0.452014	-2.0895	0.035469	-1.35584	0.326775	-2.0669	-0.829491	1.26533
ATP6V1E2	6.72241	2.52634e-10	0.346064	2.32638	155	19	-0.153273	0.204499	-1.00531	0.014329	-0.499337	0.266097	-0.928956	-0.053987	1.26426
EIF2B3	6.71161	2.67902e-10	0.345813	2.32096	155	19	-0.201036	0.207695	-0.866261	0.111521	-0.546849	0.245555	-1.05432	-0.163503	1.2632
TTL	7.86325	3.94114e-13	0.294059	2.31226	155	19	-0.110698	0.155193	-0.77041	0.001889	-0.404757	0.141846	-0.647789	-0.111746	1.26213
TNFRSF11B	3.22238	0.00152078	0.717282	2.31136	155	19	-0.926131	0.958144	-4.90253	1.41201	-1.64341	0.39886	-2.46162	-0.915502	1.26107
LAMC2	4.28669	3.01457e-05	0.539175	2.31127	155	19	1.50017	0.541489	-0.063056	3.38203	0.960993	0.223731	0.414614	1.31842	1.26001
FAM64A	5.49361	1.39743e-07	0.420718	2.31126	155	19	-0.215668	0.314148	-2.25667	0.019729	-0.636386	0.322809	-1.52906	-0.0733	1.25895
ZNF74	5.86145	2.28767e-08	0.394137	2.31022	155	19	-0.346657	0.282096	-1.59535	0.006134	-0.740794	0.224572	-1.37952	-0.319717	1.25789
RPGRIP1L	11.3721	1.05298e-22	0.202396	2.30167	155	19	-0.035789	0.056017	-0.387796	0.033091	-0.238185	0.156149	-0.788519	-0.027565	1.25684
MFSD6	4.36992	2.14446e-05	0.526182	2.29937	155	19	1.04062	0.513652	-0.05076	2.45267	0.514433	0.295939	0.110279	1.15338	1.25578
TRIM2	4.41706	1.76459e-05	0.519905	2.29645	155	19	1.13375	0.501762	-0.066258	2.24931	0.613847	0.29438	0.079869	1.05785	1.25473
C17orf53	6.23611	3.36526e-09	0.368203	2.29616	155	19	-0.368149	0.235135	-1.23125	-6e-06	-0.736352	0.301322	-1.3366	-0.195325	1.25367
TOMM34	8.74534	1.96875e-15	0.262504	2.29569	155	19	-0.008299	0.119315	-0.364557	0.828073	-0.270803	0.154664	-0.6465	-0.044988	1.25262
SERPINB3	2.66419	0.00845117	0.861625	2.29554	155	19	-2.12846	1.3811	-5.20963	1.90671	-2.99009	0.77257	-4.57533	-1.42485	1.25157
DNAH14	3.16436	0.00183823	0.725313	2.29515	155	19	-0.699182	0.984671	-4.27783	0.001052	-1.4245	0.449273	-2.79917	-0.96761	1.25053
CDCA8	6.8456	1.289e-10	0.334905	2.29262	155	19	-0.12252	0.18463	-1.01682	0.054512	-0.457425	0.308945	-1.43127	-0.002879	1.24948
MAG	6.40719	1.37052e-09	0.35782	2.29262	155	19	-0.274369	0.229779	-1.15897	0.0006	-0.632189	0.229553	-1.10891	-0.302131	1.24843
SLC7A5P2	3.96274	0.000108425	0.577778	2.28958	155	19	-0.841137	0.628026	-2.8491	0.3386	-1.41891	0.25235	-1.93177	-0.932718	1.24739
APLN	4.73379	4.58295e-06	0.483351	2.28808	155	19	0.377698	0.442319	-0.234655	2.31076	-0.105653	0.110911	-0.377681	0.007498	1.24635
ACSL4	7.05661	4.01006e-11	0.323565	2.28327	155	19	-0.114947	0.187865	-1.03469	0.245808	-0.438512	0.19514	-0.829195	-0.148932	1.2453
SLC22A3	4.4758	1.38111e-05	0.509362	2.2798	155	19	0.507267	0.493921	-1.02705	1.56109	-0.002095	0.086161	-0.193247	0.301381	1.24426
DMBX1	3.46927	0.000659568	0.654352	2.27013	155	19	-1.28691	0.806511	-3.4171	0.213467	-1.94126	0.434201	-3.09814	-1.03487	1.24323
NELFCD	7.51041	3.06535e-12	0.302138	2.26918	155	19	-0.102817	0.160038	-0.821502	0.28611	-0.404955	0.206435	-0.736927	-0.024208	1.24219
PRPF19	4.95015	1.75823e-06	0.458217	2.26824	155	19	-0.459677	0.392639	-2.10129	0.059976	-0.917894	0.258502	-1.61222	-0.426706	1.24115
FAM89A	7.70382	1.00109e-12	0.293955	2.26458	155	19	0.043168	0.15872	-0.242128	0.94252	-0.250787	0.141217	-0.459207	-0.077889	1.24012
SPERT	4.0638	7.33042e-05	0.555234	2.25636	155	19	0.514239	0.592911	-0.189368	2.37429	-0.040995	0.107077	-0.469855	0.007061	1.23908
BLM	5.55924	1.01739e-07	0.404556	2.24902	155	19	-0.337193	0.2876	-1.41869	0.001636	-0.741749	0.385772	-1.43289	-0.07587	1.23805
EXOG	9.38284	3.7697e-17	0.238976	2.24227	155	19	-0.071184	0.098955	-0.475961	0.008001	-0.31016	0.145385	-0.723596	-0.074745	1.23702
LYPD5	3.04198	0.00271864	0.731823	2.22619	155	19	2.00342	0.999739	0.129724	4.73408	1.2716	0.899574	0.224075	3.38318	1.23599
WNT11	3.38619	0.000878179	0.657429	2.22618	155	19	0.773389	0.842754	-0.46188	3.48551	0.11596	0.140881	-0.048402	0.450376	1.23496
RIF1	9.14893	1.62641e-16	0.243211	2.22512	155	19	-0.074222	0.094347	-0.422267	0.152887	-0.317433	0.195288	-0.798507	-0.048444	1.23394
C8orf37	6.34368	1.91612e-09	0.350244	2.22184	155	19	-0.182274	0.225513	-0.925724	0.16313	-0.532518	0.240628	-1.00058	-0.091391	1.23291
FGF20	2.81711	0.00541287	0.788455	2.22117	155	19	0.763345	1.21513	-0.352361	6.24614	-0.02511	0.190601	-0.725535	0.32713	1.23189
STK38L	4.56958	9.29567e-06	0.485666	2.21929	155	19	0.65365	0.460096	-0.12402	1.97333	0.167984	0.12565	-0.032508	0.421707	1.23087
ALDH4A1	6.63319	4.09567e-10	0.334302	2.21749	155	19	-0.096375	0.20835	-0.879707	0.836592	-0.430677	0.198496	-0.815842	-0.135633	1.22985
S100A11	6.64157	3.91461e-10	0.333519	2.21509	155	19	0.08799	0.211121	-0.286327	1.01763	-0.245529	0.162796	-0.513381	-0.012966	1.22883
CLDN12	4.92727	1.94835e-06	0.447663	2.20576	155	19	0.446417	0.394711	-0.130417	1.61832	-0.001246	0.045483	-0.056818	0.145327	1.22781
H2AFX	7.09307	3.27132e-11	0.310503	2.20242	155	19	-0.129031	0.166123	-0.863604	0.004101	-0.439534	0.271697	-1.07677	-0.048185	1.22679
INTS7	11.3075	1.60669e-22	0.194243	2.1964	155	19	-0.039057	0.062742	-0.363943	0.013392	-0.2333	0.118514	-0.519836	-0.056486	1.22577
PLS3	5.79588	3.17567e-08	0.37878	2.19536	155	19	-0.057383	0.272635	-2.52421	0.397376	-0.436163	0.234153	-1.00122	-0.086892	1.22476
IL1RN	3.47484	0.000646921	0.631753	2.19524	155	19	0.572088	0.787288	-0.313773	3.59349	-0.059665	0.207192	-0.621842	0.436045	1.22374
ADAT2	10.6896	8.96171e-21	0.205083	2.19225	155	19	-0.034945	0.052652	-0.244665	0.142711	-0.240028	0.189239	-0.750223	-0.033549	1.22273
ZIC2	2.93288	0.00381601	0.74707	2.19107	155	19	-1.26904	1.0965	-3.33361	0.674713	-2.01612	0.455287	-2.92252	-1.04246	1.22172
MSI2	9.66776	6.25847e-18	0.226504	2.18979	155	19	-0.018971	0.082452	-0.28882	0.609103	-0.245475	0.174962	-0.565581	-0.015286	1.22071
IZUMO2	2.86889	0.00463541	0.762832	2.18848	155	19	0.853896	1.14939	-0.233579	3.84383	0.091064	0.363116	-0.255974	1.48795	1.2197
RELL2	5.12175	8.05526e-07	0.42727	2.18837	155	19	-0.276718	0.352749	-1.2142	0.375175	-0.703988	0.246878	-1.0938	-0.115953	1.2187
SPOCD1	5.91971	1.70619e-08	0.369429	2.18691	155	19	-0.22241	0.263611	-1.0537	0.94123	-0.591839	0.187985	-0.966472	-0.19849	1.21769
PPIL1	8.02772	1.49328e-13	0.272332	2.18621	155	19	-0.03915	0.133754	-0.666545	1.22158	-0.311482	0.181837	-0.581794	-0.028353	1.21669
SLC29A1	7.40716	5.54036e-12	0.294647	2.1825	155	19	-0.010272	0.162284	-0.243879	1.39178	-0.304919	0.17491	-0.636834	0.006617	1.21568
RBMX	11.9086	3.12217e-24	0.182997	2.17925	155	19	-0.03589	0.047501	-0.304691	0.003381	-0.218887	0.137428	-0.527034	0.000274	1.21468
L3MBTL1	4.62211	7.42772e-06	0.471379	2.17877	155	19	-0.326655	0.43787	-1.72045	0.89447	-0.798034	0.204305	-1.0951	-0.381442	1.21368
SPNS2	4.99145	1.45951e-06	0.436005	2.1763	155	19	0.800889	0.366107	-0.075075	1.73857	0.364884	0.295432	-0.01036	1.06954	1.21268
MSH5	6.32217	2.14558e-09	0.344003	2.17484	155	19	-0.284621	0.224389	-0.886276	0.000547	-0.628624	0.219227	-1.05613	-0.130473	1.21168
TRAF5	4.39798	1.90983e-05	0.492771	2.1672	155	19	0.474096	0.486455	-0.167177	2.2553	-0.018675	0.076155	-0.169764	0.250887	1.21069
KIAA1549	5.82575	2.73572e-08	0.371596	2.16483	155	19	0.011206	0.272153	-1.70365	0.914704	-0.36039	0.155959	-0.690426	-0.187026	1.20969
F12	4.70301	5.23961e-06	0.458989	2.15863	155	19	0.434819	0.424174	-0.286556	1.58481	-0.02417	0.033115	-0.08846	0.054738	1.2087
CCL20	2.95906	0.00352083	0.728074	2.15441	155	19	0.999318	1.05893	-2.07668	3.54076	0.271244	0.444561	-0.216126	1.45582	1.2077
CELP	3.18342	0.00172775	0.6763	2.15294	155	19	0.815718	0.916777	-0.194343	3.57959	0.139418	0.329517	-0.096117	1.32189	1.20671
RRP12	8.06627	1.18802e-13	0.266436	2.14914	155	19	-0.101016	0.133199	-0.667905	0.038179	-0.367452	0.157037	-0.755259	-0.089764	1.20572
SLC6A6	6.5347	6.95329e-10	0.328829	2.1488	155	19	0.063258	0.214478	-0.215432	1.10872	-0.265571	0.12635	-0.490531	-0.021435	1.20473
WDR76	4.01635	8.81723e-05	0.531592	2.13506	155	19	-0.913056	0.557281	-2.49962	-0.0002	-1.44465	0.419776	-2.22272	-0.735078	1.20374
FEN1	5.43729	1.83139e-07	0.391897	2.13086	155	19	-0.367065	0.293428	-1.63497	0.001531	-0.758962	0.321781	-1.2341	-0.072941	1.20276
LAIR2	3.9562	0.00011118	0.538113	2.12888	155	19	0.36173	0.587299	-1.1108	2.12484	-0.176383	0.202904	-0.712596	0.000708	1.20177
DNMT1	5.56569	9.85965e-08	0.382226	2.12735	155	19	-0.518357	0.283838	-1.64184	-0.00174	-0.900583	0.27111	-1.35128	-0.380515	1.20079
SEC14L4	2.91556	0.00402359	0.728368	2.1236	155	19	-0.968692	1.0798	-3.02505	2.80119	-1.69706	0.34382	-2.47628	-1.19154	1.1998
SLC9B2	5.70625	4.95343e-08	0.371606	2.12048	155	19	-0.250109	0.270528	-1.62791	0.596504	-0.621715	0.244435	-1.0661	-0.055187	1.19882
GBX2	4.7668	3.96743e-06	0.443751	2.11527	155	19	-0.483209	0.394427	-1.46317	0.778689	-0.92696	0.265644	-1.47049	-0.388267	1.19784
KRT34	4.1588	5.04039e-05	0.508592	2.11513	155	19	-0.560849	0.516568	-2.81445	0.871942	-1.06944	0.368486	-1.89939	-0.489781	1.19686
WDR3	10.4209	5.08426e-20	0.202737	2.11271	155	19	-0.042555	0.070021	-0.440137	0.028952	-0.245292	0.138798	-0.581275	-0.107979	1.19588
FCGR1A	3.21951	0.0015352	0.654733	2.10792	155	19	1.78731	0.84341	-0.115978	3.67969	1.13258	0.776383	0.127372	2.90684	1.19491
OLFML2B	4.19932	4.28814e-05	0.501896	2.10762	155	19	0.609728	0.506246	-0.192	3.19733	0.107832	0.342933	-0.057922	1.47006	1.19393
NHP2	11.5713	2.85802e-23	0.182053	2.10659	155	19	-0.032016	0.047737	-0.359233	0.005012	-0.214069	0.143308	-0.552364	-0.023191	1.19295
MYBBP1A	5.94032	1.53734e-08	0.353728	2.10126	155	19	-0.260148	0.248124	-1.16666	0.121034	-0.613876	0.216205	-1.05458	-0.205157	1.19198
FMNL2	7.77928	6.44628e-13	0.269409	2.09581	155	19	-0.089515	0.140553	-0.944412	0.39315	-0.358924	0.157977	-0.759537	-0.005575	1.19101
ORC1	4.1852	4.53717e-05	0.50059	2.09507	155	19	-0.875217	0.496692	-2.54754	-0.000131	-1.37581	0.450672	-2.36107	-0.488023	1.19004
WDHD1	4.155	5.11718e-05	0.503438	2.09178	155	19	-0.695966	0.506565	-2.43819	-0.003029	-1.1994	0.42299	-2.15273	-0.332871	1.18907
CENPQ	5.61789	7.64545e-08	0.371793	2.08869	155	19	-0.243495	0.272822	-1.17777	0.93212	-0.615288	0.267484	-1.27902	-0.184246	1.1881
KIAA0101	4.88495	2.35393e-06	0.426156	2.08175	155	19	-0.326514	0.357857	-2.01451	0.01793	-0.75267	0.36773	-1.37989	-0.084594	1.18713
MAP3K8	3.78371	0.000213076	0.549761	2.08013	155	19	0.619086	0.629047	-0.233001	2.57618	0.069325	0.169962	-0.05246	0.619939	1.18616
PAFAH1B3	10.4878	3.30409e-20	0.197744	2.07389	155	19	-0.034787	0.056748	-0.227519	0.137575	-0.232531	0.173044	-0.658141	0.004828	1.1852
NEK3	3.8169	0.000188315	0.542739	2.07158	155	19	0.858411	0.614283	-0.098996	2.50638	0.315672	0.20407	0.008422	0.762333	1.18423
PA2G4	10.4615	3.91342e-20	0.197975	2.07112	155	19	-0.046972	0.069677	-0.44859	0.036877	-0.244947	0.127998	-0.475509	-0.028497	1.18327
LINC00346	4.92578	1.96141e-06	0.419902	2.06835	155	19	0.143819	0.364209	-1.01693	1.434	-0.276083	0.200974	-0.699594	-0.00786	1.18231
SLC4A2	5.87642	2.12195e-08	0.351936	2.06812	155	19	-0.323424	0.237968	-0.949038	-0.000735	-0.67536	0.309184	-1.48254	-0.281851	1.18135
WDR27	6.00367	1.11454e-08	0.344366	2.06746	155	19	-0.198853	0.238438	-1.10734	0.082271	-0.543219	0.213771	-1.1382	-0.269838	1.18039
UTP20	7.25406	1.32293e-11	0.284974	2.06722	155	19	-0.000926	0.149109	-0.56253	0.758229	-0.2859	0.243679	-1.15307	-0.022706	1.17943
ABCC2	2.80092	0.00567935	0.737225	2.06491	155	19	-2.21503	1.10646	-4.48787	0.144476	-2.95226	0.85458	-3.9181	-0.011776	1.17847
GSPT1	8.8076	1.34355e-15	0.234325	2.06384	155	19	-0.043836	0.088741	-0.522574	0.427676	-0.278161	0.217029	-0.620649	-0.000129	1.17752
PTTG2	5.22951	4.88947e-07	0.393095	2.05569	155	19	-0.258222	0.309441	-1.56447	0.001485	-0.651317	0.307577	-1.19222	-0.162972	1.17656
CCSAP	10.0708	4.81628e-19	0.204008	2.05452	155	19	-0.050395	0.070624	-0.438902	0.062946	-0.254403	0.153933	-0.621736	-0.01784	1.17561
C6orf15	2.65482	0.00867997	0.77169	2.04869	155	19	0.758297	1.26379	-0.177925	4.45925	-0.013393	0.017811	-0.06203	0.007037	1.17466
GRHL1	9.94518	1.07415e-18	0.205993	2.04864	155	19	-0.023991	0.067025	-0.326479	0.393156	-0.229984	0.175931	-0.613369	-0.0042	1.17371
STC1	5.14984	7.07709e-07	0.397492	2.04702	155	19	-0.311498	0.315591	-1.2237	0.037417	-0.70899	0.333785	-1.23204	-0.055801	1.17276
KLHL35	4.95871	1.69177e-06	0.412705	2.04649	155	19	-0.01484	0.357731	-0.833669	1.39798	-0.427545	0.159474	-0.723914	-0.228678	1.17181
EIF5A2	5.71579	4.72553e-08	0.357596	2.04394	155	19	0.099848	0.263966	-0.331957	1.3255	-0.257748	0.192076	-0.623021	-0.009464	1.17086
WDR4	5.24972	4.44898e-07	0.388961	2.04194	155	19	-0.125776	0.298201	-1.91434	0.516962	-0.514737	0.356427	-1.2482	-0.012418	1.16991
IL13RA2	3.44929	0.000706924	0.591886	2.04159	155	19	0.59131	0.74597	-0.923746	2.92652	-0.000576	0.035863	-0.048314	0.118555	1.16897
TMEM158	4.56619	9.43048e-06	0.446301	2.03789	155	19	-0.792949	0.407509	-2.23038	0.000228	-1.23925	0.352518	-1.90222	-0.754309	1.16802
CCDC74B	4.84476	2.81413e-06	0.418697	2.02849	155	19	-0.418098	0.36899	-1.97756	0.457038	-0.836795	0.207536	-1.0715	-0.243869	1.16708
AFG3L1P	4.93054	1.92001e-06	0.410921	2.02606	155	19	-0.439792	0.353394	-1.72256	-0.00163	-0.850713	0.23426	-1.27672	-0.391734	1.16614
WT1-AS	3.87534	0.000151223	0.522084	2.02325	155	19	-1.2208	0.563767	-2.55235	-0.003899	-1.74289	0.464836	-2.84605	-0.86491	1.16519
MET	6.12707	5.92186e-09	0.329899	2.02131	155	19	0.09757	0.227447	-0.280237	1.04944	-0.232329	0.162072	-0.511424	0.00441	1.16426
CDCA7	5.33268	3.01202e-07	0.378962	2.02088	155	19	0.197557	0.296851	-0.714856	1.10185	-0.181405	0.250677	-0.911507	0.00433	1.16332
MORC4	3.9775	0.000102447	0.507671	2.01926	155	19	0.484203	0.554882	-0.180008	2.01397	-0.023468	0.023016	-0.067343	0.017781	1.16238
RGL2	7.31312	9.46611e-12	0.275921	2.01784	155	19	-0.118095	0.153145	-0.891301	0.007726	-0.394016	0.171955	-0.754373	-0.053589	1.16144
MCFD2	8.22489	4.61359e-14	0.245071	2.01568	155	19	-0.098995	0.119516	-0.588885	0.095999	-0.344066	0.146212	-0.560846	-0.083708	1.16051
GPR143	3.19097	0.00168571	0.630108	2.01065	155	19	0.729944	0.854901	-0.938162	2.70797	0.099836	0.231197	-0.556899	0.468228	1.15957
IGFBP7	4.32301	2.59977e-05	0.464932	2.0099	155	19	0.502281	0.46316	-0.222355	1.90588	0.037349	0.188058	-0.075729	0.770207	1.15864
MYBPHL	3.05707	0.00259226	0.656403	2.00667	155	19	-0.351768	0.922602	-2.37991	3.30165	-1.00817	0.416987	-1.84277	-0.080275	1.1577
ZNF750	3.66209	0.000332725	0.546289	2.00056	155	19	-0.932958	0.628635	-2.17666	1.75983	-1.47925	0.466872	-2.58204	-0.598341	1.15677
GIF	2.60489	0.00999494	0.766777	1.99737	155	19	1.15555	1.2547	-0.178094	4.51536	0.38877	0.738201	-0.059769	2.60501	1.15584
PIGW	6.37956	1.58602e-09	0.312957	1.99653	155	19	-0.156734	0.197596	-0.995578	0.039196	-0.469691	0.234865	-0.872476	-0.009468	1.15491
YAE1D1	4.13719	5.49175e-05	0.481523	1.99215	155	19	0.470877	0.505502	-0.131422	2.36422	-0.010646	0.068132	-0.062021	0.260074	1.15399
EYA1	3.2236	0.00151471	0.617593	1.99087	155	19	-1.30829	0.82391	-2.78366	1.79555	-1.92589	0.358555	-2.97601	-1.36574	1.15306
GPN3	8.90755	7.26019e-16	0.223239	1.98851	155	19	-0.061857	0.095679	-0.636832	0.004603	-0.285096	0.152511	-0.630362	-0.045908	1.15213
KCTD19	4.64454	6.74569e-06	0.426087	1.97898	155	19	-0.667735	0.387975	-2.23494	-0.001942	-1.09382	0.27078	-1.80074	-0.678296	1.15121
UBAP2L	8.44275	1.24327e-14	0.234204	1.97733	155	19	-0.105984	0.110245	-0.543529	0.011957	-0.340188	0.143077	-0.655603	-0.118784	1.15029
POLR3E	4.80967	3.28619e-06	0.410309	1.97345	155	19	-0.429291	0.365955	-1.57231	0.087245	-0.8396	0.176745	-1.29779	-0.619758	1.14936
KCNQ1	3.47323	0.000650548	0.566798	1.96862	155	19	2.74041	0.703537	-0.001902	4.02832	2.17361	0.269033	1.52603	2.58255	1.14844
CCT4	13.6142	4.10712e-29	0.143983	1.96021	155	19	-0.023584	0.031262	-0.171035	0.002304	-0.167567	0.09863	-0.361675	-0.005024	1.14752
FOXRED2	5.27097	4.02754e-07	0.371243	1.95681	155	19	-0.503112	0.302263	-1.37447	0.196692	-0.874355	0.143596	-1.14768	-0.537011	1.1466
PAXBP1	9.2783	7.25575e-17	0.210835	1.95619	155	19	-0.053536	0.079903	-0.471896	0.11593	-0.264371	0.169961	-0.630778	-0.036386	1.14568
SULT2B1	3.62515	0.000380147	0.538509	1.95217	155	19	0.531437	0.638849	-1.8108	2.15659	-0.007072	0.277623	-0.389352	1.0627	1.14477
SOX12	4.40053	1.88978e-05	0.44287	1.94886	155	19	-0.847943	0.430635	-2.11193	-0.01682	-1.29081	0.226888	-1.55605	-0.713876	1.14385
COL3A1	3.40461	0.000824566	0.571807	1.94678	155	19	3.82303	0.715772	1.84444	6.46272	3.25122	0.422803	2.43089	4.00377	1.14294
VCAN	5.29286	3.63407e-07	0.367447	1.94484	155	19	-0.115358	0.286889	-1.49837	1.61446	-0.482805	0.274419	-1.31707	0.007436	1.14202
KRTAP1-5	3.56593	0.000469678	0.545018	1.94349	155	19	-1.74617	0.63432	-3.16214	-0.020384	-2.29119	0.579342	-3.35771	-1.08258	1.14111
C2orf15	5.15392	6.94508e-07	0.374323	1.92923	155	19	0.348987	0.315127	-0.10221	1.40366	-0.025336	0.059234	-0.254936	0.030011	1.1402
JPH1	4.28255	3.06562e-05	0.448973	1.92275	155	19	0.437616	0.45578	-0.34181	2.12963	-0.011357	0.016893	-0.053079	0.007802	1.13929
HOXA9	2.72341	0.00712775	0.705995	1.92271	155	19	3.38584	1.12243	-0.081629	5.01535	2.67985	0.299833	2.05464	3.1363	1.13838
HOXB13	3.23229	0.00147197	0.593657	1.91887	155	19	0.338009	0.697416	-1.82654	2.57697	-0.255648	1.13768	-1.19127	2.26942	1.13747
NUP43	7.63195	1.5196e-12	0.250996	1.91559	155	19	-0.088368	0.125212	-0.750182	0.140664	-0.339364	0.20197	-0.885736	-0.093247	1.13656
POLE3	9.56835	1.17306e-17	0.199123	1.90528	155	19	-0.047349	0.084494	-0.582637	0.007291	-0.246472	0.094665	-0.434642	-0.091354	1.13565
ZNF202	9.70448	4.96004e-18	0.196138	1.90342	155	19	-0.043706	0.06975	-0.330193	0.192464	-0.239844	0.156339	-0.598757	-0.001149	1.13475
GDPD5	4.61388	7.69437e-06	0.412127	1.9015	155	19	-0.064283	0.383977	-1.18221	1.52694	-0.47641	0.170225	-0.830099	-0.24034	1.13384
HOXC13	3.32329	0.00108696	0.570916	1.89732	155	19	-2.42119	0.728059	-3.96615	1.13495	-2.99211	0.487899	-3.70171	-2.01626	1.13294
TMEM194A	5.85875	2.3189e-08	0.323828	1.89723	155	19	-0.250005	0.224453	-1.05643	0.00392	-0.573833	0.251149	-0.980805	-0.076541	1.13204
SIX1	3.22738	0.00149594	0.585749	1.89044	155	19	-2.0347	0.771464	-3.27973	-0.000164	-2.62045	0.485265	-3.54591	-1.46974	1.13114
GPR19	4.70624	5.16662e-06	0.401326	1.88874	155	19	-0.486373	0.365067	-1.62395	-0.000313	-0.887699	0.189348	-1.14783	-0.459491	1.13023
NUDCD1	7.44532	4.45392e-12	0.253572	1.88792	155	19	0.019391	0.140953	-0.235442	0.867554	-0.234181	0.132729	-0.523012	-0.063158	1.12933
ITGA2	4.68454	5.67626e-06	0.402877	1.88729	155	19	0.336202	0.371185	-0.233484	1.78344	-0.066675	0.132004	-0.565188	0.00499	1.12844
TNNC1	3.35098	0.000989927	0.562528	1.88502	155	19	-0.053283	0.723894	-1.67684	3.11103	-0.615811	0.27261	-1.04028	-0.005157	1.12754
PACSIN3	3.48813	0.000617639	0.53796	1.87647	155	19	-0.804863	0.648137	-2.39507	0.136811	-1.34282	0.502847	-1.87449	-0.038942	1.12664
ELOVL5	4.04441	7.90651e-05	0.463678	1.8753	155	19	-0.398768	0.488113	-2.36776	0.002803	-0.862446	0.295566	-1.27607	-0.135808	1.12575
TEX10	9.1601	1.5171e-16	0.203865	1.86742	155	19	-0.059617	0.088064	-0.475761	0.081227	-0.263482	0.117295	-0.542713	-0.12506	1.12485
COA1	5.64701	6.62968e-08	0.330689	1.8674	155	19	-0.216025	0.241828	-1.30565	0.014683	-0.546714	0.232987	-0.998277	-0.097046	1.12396
E2F5	4.65835	6.35609e-06	0.400449	1.86543	155	19	0.226495	0.364274	-0.211093	1.71561	-0.173954	0.244676	-1.00225	0.000397	1.12307
WNT5A	4.30488	2.7994e-05	0.432489	1.86181	155	19	-0.272645	0.42278	-2.80637	0.83402	-0.705134	0.321135	-1.2816	-0.164707	1.12217
SLC28A3	2.99125	0.00318659	0.62095	1.85742	155	19	0.703794	0.900326	-1.51687	3.75108	0.082844	0.185646	-0.050602	0.700632	1.12129
EPB41L2	3.99346	9.63335e-05	0.463781	1.85209	155	19	0.503563	0.504105	-0.613221	1.8721	0.039782	0.084669	-0.046498	0.216429	1.1204
PRIM1	4.52102	1.14188e-05	0.409494	1.85133	155	19	-0.429781	0.38166	-1.80122	-0.0006	-0.839275	0.28388	-1.37728	-0.406505	1.11951
PGK1	7.11289	2.92804e-11	0.260198	1.85076	155	19	-0.09797	0.153463	-0.876992	0.015725	-0.358168	0.122206	-0.564498	-0.096519	1.11862
EARS2	7.96804	2.12578e-13	0.232073	1.84917	155	19	-0.050273	0.097317	-0.676799	0.28495	-0.282346	0.236998	-0.948235	-0.083478	1.11773
CARHSP1	4.14583	5.30677e-05	0.445724	1.8479	155	19	-0.194419	0.451867	-1.93723	1.65819	-0.640143	0.34999	-1.35194	-0.000186	1.11685
CEP85	5.34145	2.88976e-07	0.345772	1.84692	155	19	-0.439571	0.257551	-1.52546	-0.006366	-0.785343	0.331986	-1.43546	-0.175552	1.11596
PLEKHG4	4.10846	6.15167e-05	0.449425	1.84645	155	19	-0.188172	0.455366	-3.55218	0.39481	-0.637597	0.401543	-1.66978	-0.074928	1.11508
R3HDM1	9.36026	4.34305e-17	0.197133	1.84522	155	19	-0.054493	0.079215	-0.416822	0.180953	-0.251626	0.134347	-0.58583	-0.055691	1.1142
THY1	6.95421	7.08333e-11	0.265266	1.84472	155	19	-0.058008	0.152428	-0.845094	0.438108	-0.323274	0.191147	-0.792922	-0.002122	1.11332
ABCE1	11.3868	9.56392e-23	0.161977	1.8444	155	19	-0.032879	0.040203	-0.201502	0.083855	-0.194856	0.13747	-0.473867	0.000225	1.11244
TOPBP1	7.54064	2.57568e-12	0.244504	1.84372	155	19	-0.110095	0.129664	-0.727883	0.001965	-0.354599	0.161851	-0.830477	-0.121944	1.11156
FANCL	6.36248	1.73552e-09	0.289688	1.84313	155	19	-0.156825	0.170028	-0.889362	0.002734	-0.446513	0.296539	-1.10507	-0.105159	1.11068
MMP13	3.05737	0.00258976	0.601796	1.83991	155	19	0.300594	0.848405	-1.77602	3.90526	-0.301202	0.328391	-1.20832	0.005473	1.1098
PASK	7.86431	3.91657e-13	0.233922	1.83964	155	19	-0.102865	0.112714	-0.58132	0.001722	-0.336787	0.185465	-0.699204	-0.096823	1.10892
GPR56	4.53866	1.05986e-05	0.404865	1.83754	155	19	0.383209	0.387755	-0.795157	1.94457	-0.021656	0.023874	-0.068559	0.015261	1.10805
FAM216A	3.37074	0.000925688	0.544354	1.83487	155	19	-1.21555	0.685174	-3.56139	-0.008302	-1.7599	0.448854	-2.51516	-0.705508	1.10717
KCNN4	3.52238	0.000547777	0.520154	1.83218	155	19	0.623855	0.640643	-1.05026	2.03207	0.103701	0.124119	-0.158684	0.36751	1.1063
CHIT1	2.63823	0.00909851	0.69362	1.82993	155	19	0.894814	1.13876	-0.234425	4.30606	0.201194	0.290842	-0.026165	0.947289	1.10543
ESCO2	5.16072	6.73008e-07	0.352883	1.82113	155	19	-0.147079	0.255133	-1.2575	0.411233	-0.499962	0.446415	-1.94776	-0.002713	1.10455
SPRR2D	3.54478	0.000506202	0.513619	1.82066	155	19	-0.005571	0.625544	-1.5261	2.53667	-0.51919	0.218182	-1.0667	-0.078376	1.10368
NUP107	6.25456	3.05665e-09	0.290892	1.8194	155	19	-0.163833	0.189505	-1.03901	0.001666	-0.454725	0.206361	-0.952758	-0.207707	1.10281
F13B	4.00238	9.30709e-05	0.45247	1.81096	155	19	-0.495206	0.434449	-3.46891	0.001605	-0.947676	0.672419	-2.62572	-0.032032	1.10194
NAT9	6.64836	3.77363e-10	0.272045	1.80865	155	19	-0.149643	0.1707	-0.917843	0.00418	-0.421688	0.146627	-0.649675	-0.163822	1.10108
LUC7L	5.9108	1.78464e-08	0.305715	1.80702	155	19	-0.173392	0.211434	-1.0305	0.017768	-0.479107	0.223996	-1.05008	-0.166085	1.10021
PTK7	4.96068	1.67682e-06	0.362971	1.80058	155	19	-0.127388	0.309499	-1.19873	1.79803	-0.490359	0.215267	-0.885055	-0.183687	1.09934
POLD1	5.28292	3.80775e-07	0.340522	1.79895	155	19	-0.495778	0.267198	-1.51157	0.000562	-0.8363	0.247232	-1.65063	-0.455341	1.09848
TK1	4.67389	5.94386e-06	0.384498	1.7971	155	19	-0.320394	0.319161	-1.81719	0.001988	-0.704892	0.472246	-2.05339	-0.027054	1.09762
AGO2	9.38405	3.74116e-17	0.1912	1.79423	155	19	-0.040933	0.078031	-0.399474	0.209955	-0.232133	0.122665	-0.480802	-0.009554	1.09675
C19orf59	2.87976	0.00448573	0.622996	1.79408	155	19	0.660232	0.934892	-0.391877	4.052	0.037236	0.302387	-0.270803	1.24843	1.09589
PKMYT1	5.18035	6.14539e-07	0.345661	1.79064	155	19	-0.322744	0.270873	-1.16476	0.005451	-0.668405	0.303864	-1.42002	-0.17711	1.09503
KIAA1549L	3.26639	0.00131483	0.547628	1.78877	155	19	-0.857255	0.716294	-2.551	0.980929	-1.40488	0.395369	-2.01342	-0.168986	1.09417
RFC5	6.05502	8.57449e-09	0.294259	1.78175	155	19	-0.162307	0.200794	-1.1926	0.002336	-0.456566	0.192407	-0.886346	-0.159791	1.09331
HES6	3.82537	0.000182452	0.464382	1.77643	155	19	0.403278	0.526442	-0.907397	2.0102	-0.061104	0.110916	-0.453664	0.004338	1.09245
POT1	7.32051	9.07714e-12	0.242611	1.77604	155	19	-0.078827	0.134506	-1.10173	0.140458	-0.321438	0.151163	-0.719673	-0.119651	1.09159
MTHFD1	5.88537	2.0286e-08	0.301154	1.7724	155	19	-0.19229	0.204023	-1.14013	0.003523	-0.493444	0.259503	-1.09163	-0.01923	1.09074
GPSM2	4.43859	1.61342e-05	0.399086	1.77138	155	19	0.361341	0.390471	-0.20476	1.65865	-0.037745	0.055114	-0.174418	0.011475	1.08988
MRPL17	10.2278	1.76104e-19	0.172976	1.76916	155	19	-0.032078	0.054002	-0.408493	0.073748	-0.205054	0.145979	-0.526965	-0.043065	1.08902
COL5A2	3.73656	0.000253583	0.473392	1.76886	155	19	0.419851	0.550299	-0.234931	2.9878	-0.053541	0.070957	-0.261822	0.012998	1.08817
CENPU	4.07858	6.91832e-05	0.433531	1.76819	155	19	-0.308077	0.424842	-2.0519	0.003838	-0.741608	0.532088	-2.22646	-0.008925	1.08732
PSMD14	12.0803	1.00948e-24	0.146141	1.76543	155	19	-0.027662	0.03533	-0.199257	0.004074	-0.173803	0.113971	-0.438478	-0.026653	1.08647
POU4F1	3.51276	0.000566608	0.501652	1.76218	155	19	-0.534657	0.613991	-2.24495	0.96146	-1.03631	0.270295	-1.58077	-0.579226	1.08561
BANF1	8.55054	6.4666e-15	0.205059	1.75336	155	19	-0.03324	0.068028	-0.619839	0.055307	-0.238299	0.231137	-0.786899	0.001461	1.08476
PDAP1	7.03228	4.59235e-11	0.249038	1.7513	155	19	-0.151238	0.139864	-0.683944	0.003143	-0.400276	0.188323	-0.735752	-0.073214	1.08391
PTTG3P	4.83584	2.92748e-06	0.361846	1.74983	155	19	-0.249559	0.307222	-1.67354	0.00406	-0.611405	0.31305	-1.41031	-0.049919	1.08307
SLC13A3	2.76286	0.00635332	0.633276	1.74965	155	19	-0.953841	0.991618	-2.68095	1.72684	-1.58712	0.290166	-2.08657	-0.819582	1.08222
KIF4B	7.61781	1.64936e-12	0.229424	1.74771	155	19	-0.067898	0.114934	-0.653872	0.003392	-0.297322	0.183507	-0.630605	-0.004443	1.08137
SLN	2.86214	0.00473063	0.610199	1.74648	155	19	0.580924	0.925467	-0.874853	3.53645	-0.029275	0.152849	-0.405355	0.325088	1.08053
RNPS1	10.313	1.01854e-19	0.169302	1.74601	155	19	-0.042536	0.063607	-0.404643	0.121007	-0.211838	0.094717	-0.437311	-0.027498	1.07968
F2RL2	5.61131	7.89517e-08	0.310447	1.74201	155	19	-0.140065	0.222208	-1.0154	0.173659	-0.450512	0.26944	-1.06417	-0.001569	1.07884
KCNK15	8.10925	9.20131e-14	0.214705	1.7411	155	19	-0.075476	0.100966	-0.599586	0.262579	-0.290181	0.161735	-0.712071	-0.031392	1.078
CENPJ	6.18107	4.47959e-09	0.281617	1.74069	155	19	-0.122106	0.1835	-1.0758	0.214693	-0.403723	0.218269	-0.748074	-0.05652	1.07715
TCERG1	6.91923	8.59431e-11	0.250878	1.73588	155	19	-0.169488	0.150244	-0.740099	0.004049	-0.420366	0.139616	-0.715772	-0.162168	1.07631
NEDD1	9.16463	1.47494e-16	0.189234	1.73426	155	19	-0.043505	0.069691	-0.410209	0.243247	-0.232739	0.165533	-0.741951	-0.034991	1.07547
CLCN5	3.64664	0.000351841	0.475215	1.73294	155	19	0.584996	0.551648	-0.177552	1.94831	0.109781	0.378099	-0.056516	1.60529	1.07463
DEF8	10.8216	3.8065e-21	0.159905	1.73043	155	19	-0.034451	0.054577	-0.327823	0.012773	-0.194356	0.099138	-0.376916	-0.008908	1.07379
ASF1B	5.58795	8.84821e-08	0.308744	1.72524	155	19	-0.112068	0.197245	-1.76501	0.003933	-0.420812	0.401085	-1.75405	0.001318	1.07296
USP10	8.31419	2.69973e-14	0.207482	1.72505	155	19	-0.070087	0.089253	-0.529748	0.004997	-0.277569	0.180456	-0.821295	-0.034724	1.07212
UFM1	4.87445	2.46663e-06	0.352702	1.71923	155	19	0.403797	0.313885	-0.122597	1.19883	0.051095	0.061892	-0.026509	0.19104	1.07128
SERPINH1	7.72996	8.59715e-13	0.222265	1.7181	155	19	-0.088518	0.108287	-0.554277	0.232502	-0.310783	0.182733	-0.733088	-0.108783	1.07045
FANCD2	6.42239	1.26456e-09	0.267475	1.71783	155	19	-0.197282	0.168167	-0.787412	0.001819	-0.464757	0.19639	-1.01723	-0.099738	1.06961
OXTR	5.99637	1.15674e-08	0.286067	1.71536	155	19	-0.186955	0.201061	-0.954831	0.007437	-0.473022	0.149075	-0.70932	-0.211643	1.06878
POTEH	3.38847	0.00087138	0.504969	1.71107	155	19	-0.858553	0.620637	-2.92456	0.7272	-1.36352	0.544331	-2.63684	-0.344642	1.06795
POLR1B	11.9821	1.92668e-24	0.142513	1.7076	155	19	-0.030722	0.039382	-0.223832	0.061017	-0.173235	0.098031	-0.406057	-0.0535	1.06712
DYX1C1	3.74167	0.000248862	0.456234	1.70708	155	19	0.057541	0.520107	-1.59114	2.18686	-0.398693	0.30031	-1.17613	0.036521	1.06629
BRD3	5.30382	3.45138e-07	0.321399	1.70464	155	19	-0.127239	0.237263	-1.43018	0.24742	-0.448638	0.335056	-1.04753	-0.008189	1.06546
HTR1D	3.09388	0.00230621	0.549453	1.69994	155	19	0.566268	0.754556	-0.543831	2.57162	0.016815	0.479352	-0.42631	1.93061	1.06463
NOP16	10.6204	1.40272e-20	0.159947	1.6987	155	19	-0.034521	0.046619	-0.273496	0.166258	-0.194468	0.134496	-0.463083	-0.008329	1.0638
LACTB2	3.87677	0.000150405	0.436557	1.69243	155	19	0.428056	0.489271	-0.20416	2.10737	-0.008501	0.052574	-0.081859	0.167338	1.06297
IMPDH1	6.93141	8.03514e-11	0.24391	1.69064	155	19	-0.067538	0.139624	-0.986081	0.23603	-0.311448	0.182964	-0.905329	-0.067572	1.06215
RAD1	6.24629	3.19144e-09	0.26956	1.68375	155	19	-0.094339	0.183498	-0.800751	1.36441	-0.363899	0.114559	-0.585194	-0.138737	1.06132
C17orf75	7.0379	4.45093e-11	0.239228	1.68366	155	19	-0.085891	0.138557	-0.770198	0.077914	-0.325119	0.150386	-0.636023	-0.048938	1.0605
CST4	3.28053	0.00125439	0.512631	1.6817	155	19	0.451613	0.678441	-1.35228	2.79262	-0.061018	0.106173	-0.360344	0.007485	1.05967
CXCL10	2.91736	0.00400155	0.576036	1.6805	155	19	2.60595	0.823688	-0.201732	4.45558	2.02991	0.707652	0.759959	3.25147	1.05885
STMN1	4.70184	5.26625e-06	0.356893	1.67805	155	19	-0.402649	0.31559	-1.2961	0.002023	-0.759542	0.282337	-1.30475	-0.314887	1.05803
MCM7	6.76938	1.95614e-10	0.247295	1.67403	155	19	-0.133379	0.145761	-0.923468	0.004494	-0.380674	0.184564	-0.767629	-0.066767	1.05721
RPAP3	12.1096	8.32926e-25	0.137708	1.66758	155	19	-0.029335	0.039484	-0.208767	0.004251	-0.167043	0.087046	-0.320603	-0.022639	1.05639
DBNDD1	6.18203	4.45722e-09	0.269584	1.66658	155	19	-0.122914	0.180429	-0.783451	0.218844	-0.392498	0.170381	-0.657473	-0.043613	1.05557
FCHO1	3.83971	0.000172913	0.432818	1.6619	155	19	-0.2571	0.468861	-2.36604	0.899385	-0.689918	0.417379	-1.87054	-0.040711	1.05475
CLHC1	5.15923	6.77663e-07	0.321361	1.65797	155	19	-0.172479	0.247561	-1.6507	0.078227	-0.49384	0.321172	-1.18314	-0.060096	1.05393
ZNF767	6.81528	1.52208e-10	0.243056	1.65649	155	19	-0.146272	0.145932	-0.792868	0.004071	-0.389328	0.153303	-0.581346	-0.072425	1.05311
IFITM2	4.37416	2.10733e-05	0.377833	1.6527	155	19	0.323279	0.374587	-0.240489	1.69348	-0.054554	0.078967	-0.260909	0.001614	1.0523
MCM9	4.51022	1.19513e-05	0.366261	1.65192	155	19	-0.391064	0.331116	-1.45399	0.145304	-0.757325	0.358507	-1.79027	-0.344398	1.05148
RECQL4	4.13753	5.48449e-05	0.398725	1.64973	155	19	-0.695381	0.404796	-2.07904	-0.000655	-1.09411	0.3163	-1.8111	-0.405236	1.05067
RHCG	2.99013	0.00319771	0.551624	1.64943	155	19	0.585352	0.80081	-0.178961	3.37438	0.033728	0.132699	-0.048426	0.530471	1.04985
CAPRIN1	12.5318	5.16214e-26	0.131574	1.64886	155	19	-0.01905	0.032419	-0.231732	0.02942	-0.150624	0.094002	-0.379917	-0.006597	1.04904
LAMP3	2.91421	0.00404014	0.565733	1.64867	155	19	1.48726	0.814945	-0.132175	3.61502	0.921528	0.642609	-0.043378	2.09398	1.04823
TTYH3	7.42516	4.99849e-12	0.221652	1.6458	155	19	-0.060388	0.120121	-0.636672	0.610204	-0.28204	0.143769	-0.583493	-0.008797	1.04742
CLIC3	3.6904	0.000300234	0.444189	1.63923	155	19	-0.14302	0.503816	-1.43318	1.64918	-0.587209	0.414003	-1.83253	-0.140828	1.04661
MXRA5	3.18688	0.00170831	0.514209	1.63872	155	19	0.55209	0.700399	-0.271736	3.27043	0.037881	0.116412	-0.067853	0.392711	1.0458
MFI2	3.29475	0.0011962	0.497244	1.63829	155	19	0.550783	0.655496	-0.488023	3.38197	0.053539	0.087248	-0.065142	0.213769	1.04499
CLPB	5.64156	6.80897e-08	0.289666	1.63417	155	19	-0.204016	0.207949	-0.773479	0.002691	-0.493682	0.237503	-1.20504	-0.165507	1.04418
FAM27E3	3.94117	0.000117762	0.414372	1.63311	155	19	-0.367311	0.445185	-2.06487	0.030568	-0.781683	0.303635	-1.45823	-0.11733	1.04337
IL6	2.70268	0.00756796	0.60417	1.63288	155	19	0.280234	0.876126	-1.5536	4.13291	-0.323936	1.23077	-1.80237	3.61476	1.04257
FADS1	2.92476	0.00391209	0.558172	1.63252	155	19	-1.70287	0.819035	-3.66328	-0.005181	-2.26104	0.388891	-2.71269	-1.35417	1.04176
CUL1	10.8317	3.56503e-21	0.150128	1.62614	155	19	-0.0279	0.047174	-0.355974	0.00484	-0.178028	0.109678	-0.348564	0.005767	1.04096
RCN2	6.9547	7.06447e-11	0.232956	1.62014	155	19	-0.092216	0.140635	-0.8692	0.013044	-0.325172	0.110667	-0.523007	-0.167431	1.04015
FAM27E1	3.72044	0.000269037	0.435385	1.61982	155	19	-0.545126	0.500285	-2.56257	0.001848	-0.980511	0.271202	-1.66949	-0.395471	1.03935
CD3EAP	6.66517	3.4458e-10	0.242776	1.61814	155	19	0.034663	0.150125	-0.214755	0.806015	-0.208113	0.147499	-0.570163	-0.008484	1.03855
TNFSF9	4.09866	6.39363e-05	0.394351	1.61631	155	19	-0.323101	0.412083	-1.58405	1.17257	-0.717452	0.210562	-1.11287	-0.362862	1.03775
RPL22L1	3.62776	0.000376601	0.444504	1.61255	155	19	-0.146357	0.524271	-1.77217	1.59467	-0.590861	0.276617	-1.11082	-0.161681	1.03695
SPAG5	4.05059	7.71821e-05	0.397832	1.61146	155	19	-0.683957	0.394395	-2.45772	-0.002204	-1.08179	0.47887	-2.27864	-0.277692	1.03615
GLMN	5.87162	2.17379e-08	0.273315	1.6048	155	19	-0.148192	0.192917	-1.04192	0.005138	-0.421507	0.178937	-0.728238	-0.16368	1.03535
CKS1B	8.33123	2.4368e-14	0.192593	1.60454	155	19	-0.055975	0.09132	-0.467002	0.086393	-0.248568	0.1228	-0.53928	-0.040865	1.03455
ASAP1	7.43506	4.72335e-12	0.21565	1.60337	155	19	-0.07625	0.107758	-0.602624	0.064544	-0.2919	0.191602	-0.723936	-0.039786	1.03375
RPIA	4.92342	1.98225e-06	0.325571	1.60292	155	19	0.324271	0.287041	-0.069673	1.20142	-0.0013	0.047922	-0.080588	0.081413	1.03296
LAMA5	3.8948	0.000140488	0.411027	1.60087	155	19	-0.639147	0.447518	-1.77973	0.004816	-1.05017	0.296228	-1.45777	-0.189923	1.03216
CNIH3	5.08159	9.68551e-07	0.314907	1.60023	155	19	-0.157456	0.25548	-1.30075	0.367999	-0.472363	0.250355	-0.975836	-0.002006	1.03137
PALB2	11.2633	2.1448e-22	0.141989	1.59926	155	19	-0.029356	0.046864	-0.334343	0.031604	-0.171345	0.083143	-0.373396	-0.017781	1.03057
CRISPLD1	3.90152	0.000136958	0.409548	1.59786	155	19	-0.353494	0.419185	-1.90202	0.351405	-0.763042	0.527981	-1.75195	0.033881	1.02978
ACPP	3.39542	0.000850905	0.468539	1.59089	155	19	0.589637	0.593917	-0.490298	2.6699	0.121098	0.248507	-0.061025	0.787765	1.02899
SLBP	8.1228	8.48805e-14	0.195754	1.59007	155	19	-0.056198	0.092986	-0.636864	0.005098	-0.251952	0.14126	-0.534451	-0.06437	1.0282
JADE3	8.60168	4.73688e-15	0.184755	1.5892	155	19	-0.007246	0.081076	-0.220263	0.499204	-0.192001	0.135555	-0.463986	0.002811	1.02741
STXBP1	4.19994	4.27751e-05	0.377636	1.58605	155	19	-0.498163	0.383595	-1.53161	0.006103	-0.875799	0.220502	-1.12781	-0.188221	1.02662
PPP1R14B	8.04748	1.32819e-13	0.196897	1.58452	155	19	-0.076217	0.098768	-0.593019	0.008026	-0.273114	0.115569	-0.516707	-0.060438	1.02583
ZFP69B	4.80805	3.3097e-06	0.329468	1.5841	155	19	-0.180914	0.289572	-1.72972	0.097604	-0.510382	0.204981	-0.918375	-0.261018	1.02504
AEN	6.2377	3.3376e-09	0.25285	1.5772	155	19	-0.08909	0.160399	-0.780749	0.377421	-0.34194	0.213616	-0.89067	-0.014241	1.02425
TARBP2	8.75398	1.86718e-15	0.179969	1.57545	155	19	-0.043317	0.057475	-0.330575	0.047371	-0.223286	0.200233	-0.746708	-0.010366	1.02346
ZC3H12A	3.22972	0.00148449	0.486656	1.57176	155	19	0.729489	0.644859	-0.171543	2.28769	0.242833	0.338029	-0.034532	1.19311	1.02268
PILRA	5.31295	3.30609e-07	0.295669	1.57087	155	19	-0.228155	0.23028	-0.979419	0.002369	-0.523824	0.217226	-0.879828	-0.054129	1.02189
RGS16	3.87221	0.000153016	0.405032	1.56837	155	19	0.297766	0.441883	-0.153135	2.38132	-0.107266	0.314546	-0.417107	1.04382	1.02111
RRP1B	6.38635	1.53013e-09	0.244804	1.56341	155	19	-0.160074	0.162067	-0.736471	0.003358	-0.404878	0.113689	-0.622532	-0.220536	1.02032
CCNO	5.28197	3.82482e-07	0.294891	1.55761	155	19	0.044048	0.219995	-1.56269	0.832992	-0.250843	0.300059	-1.07662	0.003377	1.01954
TMEM9	6.12263	6.05913e-09	0.254244	1.55664	155	19	-0.054674	0.166145	-1.77452	0.307357	-0.308918	0.206663	-0.869486	-0.088607	1.01876
SCML1	4.131	5.62808e-05	0.376504	1.55534	155	19	0.227112	0.394463	-0.422895	1.85741	-0.149392	0.110448	-0.361576	0.007441	1.01798
PDE7A	5.28604	3.75248e-07	0.293694	1.55248	155	19	-0.226552	0.22648	-0.97545	0.137024	-0.520246	0.245788	-1.00277	-0.148311	1.0172
TIMM10B	4.3955	1.92955e-05	0.353151	1.55227	155	19	0.391075	0.347872	-0.128373	1.57435	0.037924	0.092968	-0.063861	0.350506	1.01642
IPO9	10.1181	3.55901e-19	0.152727	1.5453	155	19	-0.038681	0.047014	-0.24884	0.008594	-0.191408	0.133935	-0.455134	-0.027904	1.01564
ZBTB18	4.0414	7.99984e-05	0.382319	1.5451	155	19	0.419338	0.408951	-0.179683	1.89524	0.037019	0.128588	-0.081561	0.468987	1.01486
ZDHHC20	4.23562	3.70638e-05	0.364644	1.54449	155	19	0.380701	0.373495	-0.204436	1.38641	0.016057	0.071897	-0.068711	0.206624	1.01408
IFT80	6.83881	1.33791e-10	0.225788	1.54412	155	19	-0.132521	0.131985	-0.523746	0.084771	-0.358309	0.165086	-0.86425	-0.096077	1.0133
SLC5A6	6.48305	9.1613e-10	0.237356	1.53879	155	19	-0.073384	0.145244	-0.636077	0.593697	-0.31074	0.190527	-0.687901	-0.011498	1.01253
SNX10	3.95176	0.000113087	0.387186	1.53007	155	19	-0.324999	0.407993	-1.84372	0.365635	-0.712185	0.358352	-1.33325	-0.064896	1.01175
AMOTL2	5.62153	7.51055e-08	0.272139	1.52984	155	19	-0.158907	0.193102	-0.726103	0.080421	-0.431046	0.244947	-0.952034	0.002029	1.01098
BIK	3.06622	0.0025182	0.498805	1.52945	155	19	2.1484	0.696289	0.126238	3.90569	1.6496	0.363497	0.36781	2.17193	1.01021
CLEC5A	3.25609	0.00136054	0.46961	1.52909	155	19	0.46918	0.626848	-0.215511	2.54432	-0.00043	0.048168	-0.055679	0.176618	1.00943
ALKBH2	7.14884	2.39342e-11	0.213753	1.52809	155	19	-0.066887	0.12519	-0.893686	0.029775	-0.28064	0.102497	-0.496312	-0.104889	1.00866
HIST1H4C	4.26039	3.35377e-05	0.358171	1.52595	155	19	-0.097872	0.274694	-1.31095	0.804468	-0.456043	0.705338	-1.49184	1.73409	1.00789
AKAP4	2.80812	0.00555932	0.541653	1.52103	155	19	0.372055	0.83174	-0.69146	4.66774	-0.169598	0.314051	-1.2655	-0.001311	1.00712
TNFRSF10B	6.80348	1.62359e-10	0.222336	1.51266	155	19	-0.052601	0.136697	-0.652565	0.41003	-0.274937	0.113367	-0.463241	-0.022161	1.00635
DNAJC15	3.259	0.00134749	0.463943	1.51199	155	19	0.888172	0.614823	-0.073577	2.59488	0.424229	0.20861	0.017179	0.74308	1.00558
PAN2	5.77118	3.59102e-08	0.261927	1.51163	155	19	-0.153305	0.191307	-0.999721	0.053357	-0.415232	0.141481	-0.682052	-0.131913	1.00481
IER3	3.36101	0.000956799	0.448943	1.5089	155	19	0.437712	0.57854	-0.173881	3.17712	-0.011231	0.148246	-0.451631	0.27033	1.00404
KIFC3	4.1406	5.4181e-05	0.363816	1.50642	155	19	-0.809639	0.360056	-1.8139	-0.015378	-1.17345	0.373463	-1.6903	-0.104579	1.00327
PLAGL2	3.18725	0.0017063	0.472062	1.50458	155	19	0.619942	0.640081	-0.255408	2.6877	0.14788	0.206286	-0.032376	0.597019	1.00251
CDCA2	4.10439	6.2513e-05	0.366336	1.50358	155	19	-0.380405	0.370051	-1.58037	0.160814	-0.746741	0.341813	-1.43586	-0.094333	1.00174
ANKRD36	5.76756	3.65633e-08	0.260641	1.50326	155	19	-0.129999	0.186277	-0.85344	0.211452	-0.39064	0.182809	-0.759488	-0.139648	1.00098
TEX19	2.76188	0.00637154	0.544267	1.5032	155	19	-2.27744	0.837191	-3.87486	0.834199	-2.82171	0.533105	-4.39403	-1.87637	1.00021
TMEM206	5.23745	4.7115e-07	0.286706	1.50161	155	19	-0.035557	0.228657	-2.71557	0.359457	-0.322263	0.193208	-0.565164	-0.011625	0.99945
GOLT1A	3.41212	0.000803588	0.44001	1.50137	155	19	0.686466	0.524332	-0.142875	2.1064	0.246456	0.580826	-0.055413	2.43976	0.998687
S100A9	2.61626	0.00968077	0.573448	1.50029	155	19	1.2769	0.904883	-0.157878	4.40529	0.703454	0.874403	-0.000236	3.84765	0.997926
NME1	8.66147	3.2891e-15	0.172464	1.49379	155	19	-0.036528	0.069591	-0.637989	0.094545	-0.208992	0.150625	-0.550394	-0.000813	0.997164
LIG1	5.23846	4.68938e-07	0.285099	1.49348	155	19	-0.197419	0.209361	-1.0956	0.004902	-0.482518	0.322551	-1.16212	-0.06447	0.996404
SLC12A8	4.32057	2.62578e-05	0.345429	1.49245	155	19	0.352349	0.344676	-0.15183	1.46774	0.00692	0.131781	-0.127025	0.535085	0.995644
PCID2	9.64803	7.09056e-18	0.154679	1.49235	155	19	-0.017644	0.066283	-0.197393	0.278097	-0.172323	0.063096	-0.29723	-0.035817	0.994885
FGF19	3.33783	0.00103493	0.446767	1.49123	155	19	-0.604697	0.554559	-1.82813	2.58902	-1.05146	0.51612	-2.40265	0.036051	0.994127
ERI3	5.61247	7.85078e-08	0.26569	1.49118	155	19	-0.115395	0.169042	-0.841031	0.00175	-0.381085	0.343456	-1.38253	-0.00083	0.993369
AMELX	3.41006	0.000809278	0.43727	1.49112	155	19	0.416392	0.557339	-0.233334	2.6025	-0.020878	0.04128	-0.178192	0.021063	0.992613
ELOVL2	3.43017	0.00075518	0.434652	1.49093	155	19	-1.15909	0.514476	-2.60454	-0.011943	-1.59374	0.576458	-2.84392	-0.492938	0.991856
[truncated: 16,356 more rows]

## Sheet: GBM_TN
Gene symbol	TN, t-value	TN, p-value	T-N, mean	Score	# T	# N	T, mean	T, stdev	T, min	T, max	N, mean	N, stdev	N, min	N, max	ADGE		T=tumor
[truncated: 17,404 more rows]

[truncated: 3 more sheets: ADGE_PATTERN, ADGE_ALL, ADGE_ALL_DESCRIPTION]
