# Supplementary material for: Graph-theoretical model of global human interactome reveals enhanced long-range communicability in cancer networks
Source: PLoS One. 2017 Jan 31;12(1):e0170953. doi: 10.1371/journal.pone.0170953 (PMC5283687; doi:10.1371/journal.pone.0170953)
Supplement: S3 Table — (XLSX) [file pone.0170953.s003.xlsx]

## Sheet: ADJACENCY_MATRICES
Gene symbol	Gene symbol	Unweighted	BRCA TN, min-met	BRCA TN, avg-met	BRCA NT, min-met	BRCA NT, avg-met	COAD TN, min-met	COAD TN, avg-met	COAD NT, min-met	COAD NT, avg-met	GBM TN, min-met	GBM TN, avg-met	GBM NT, min-met	GBM NT, avg-met	BRCA RAND1, min-met	BRCA RAND1, avg-met	COAD RAND1, min-met	COAD RAND1, avg-met	GBM RAND1, min-met	GBM RAND1, avg-met	BRCA RAND2, min-met	BRCA RAND2, avg-met	COAD RAND2, min-met	COAD RAND2, avg-met	GBM RAND2, min-met	GBM RAND2, avg-met	BRCA RAND3, min-met	BRCA RAND3, avg-met	COAD RAND3, min-met	COAD RAND3, avg-met	GBM RAND3, min-met	GBM RAND3, avg-met	BRCA RAND4, min-met	BRCA RAND4, avg-met	COAD RAND4, min-met	COAD RAND4, avg-met	GBM RAND4, min-met	GBM RAND4, avg-met	BRCA RAND5, min-met	BRCA RAND5, avg-met	COAD RAND5, min-met	COAD RAND5, avg-met	GBM RAND5, min-met	GBM RAND5, avg-met
A2M	RHOD	1	0.394	0.782	0.645	1.279	0.774	1.121	0.616	0.892	1.697	2.109	0.382	0.474	1	1	0.409	0.626	1	1.151	0.525	0.725	1	1	0.404	1.652	0.287	0.536	1	1.047	1	1	1	1.025	0.581	0.75	0.727	1.026	0.947	0.973	1	1.112	1	1
A2M	RHOBTB1	1	0.394	0.643	0.953	1.554	0.774	0.88	1	1.137	1	1.619	0.382	0.618	0.969	0.984	0.409	0.639	1	1.151	0.525	0.725	0.32	0.565	0.404	0.428	0.287	0.536	1.097	1.117	1	1.164	1	1	0.967	0.984	0.727	0.853	1	1	1	1.112	0.782	0.884
A2M	RAC2	1	0.394	0.69	0.828	1.449	0.774	0.88	1	1.137	0.924	1.556	0.382	0.643	1	1	0.409	0.543	1	1.151	0.525	0.725	1	1.454	0.404	0.636	0.287	0.536	1.097	2.838	1	1	1	1	0.967	0.984	0.727	0.973	1	1	1	1.112	1	1
A2M	RHOQ	1	0.394	0.417	2.266	2.397	0.774	0.88	1	1.137	0.975	1.598	0.382	0.626	1	1	0.409	0.639	1	1.151	0.525	0.725	1	1.114	0.404	0.636	0.287	0.536	0.382	0.647	1	1.094	1	1	0.887	0.926	0.727	0.792	1	1	1.237	1.285	0.711	0.843
A2M	RHOB	1	0.394	0.628	1	1.593	0.774	0.88	1	1.137	1	1.619	0.382	0.618	1	1.374	0.409	0.639	0.386	0.715	0.525	0.725	1	1	0.404	0.636	0.287	0.536	1	1.047	1	1	1	1	0.749	0.851	0.727	1.034	1	1	1.237	2.592	1	1
A2M	RHOG	1	0.394	0.628	1	1.593	0.774	0.88	1	1.137	1.238	1.801	0.382	0.555	1	1.395	0.409	0.639	1.324	1.779	0.525	0.981	1	1	0.404	0.485	0.287	0.536	1.097	1.101	1	1	1	1	0.967	0.984	0.727	0.853	0.843	0.918	1	1.112	1	1
A2M	RHOH	1	0.394	0.628	1	1.593	0.568	0.663	1.293	1.509	2.235	2.42	0.382	0.413	1	1	0.409	0.639	0.269	0.597	0.525	1.189	1	1.51	0.404	1.047	0.287	0.536	1	1.047	1	1	1	1	0.967	2.008	0.727	0.853	0.879	0.938	1.237	1.32	1	1.245
A2M	RHOU	1	0.363	0.378	2.536	2.643	0.364	0.531	1.293	1.884	1.048	1.657	0.382	0.604	1	1	0.409	0.639	1.324	1.442	0.525	0.81	1	1.659	0.404	1.024	0.287	0.536	1.012	1.054	1	1	1	1.549	0.967	0.984	0.727	0.853	1	2.048	1	1.112	1	1.293
A2M	RHOV	1	0.394	0.628	1	1.593	0.774	0.88	1	1.137	0.75	1.402	0.382	0.713	1	1	0.409	0.545	1.035	1.171	0.525	0.725	0.975	0.988	0.404	0.636	0.287	0.868	1	1.047	0.9	0.949	1	1	0.967	0.984	0.727	0.853	1	1	1.11	1.172	0.639	0.799
A2M	RHOBTB2	1	0.394	0.628	1	1.593	0.774	0.88	1	1.137	0.455	1.092	0.382	0.916	0.439	0.663	0.409	0.556	1	1.151	0.525	0.725	1	1	0.404	0.636	0.287	0.448	1.097	1.741	1	1	1	1	0.356	0.587	0.727	0.853	1	1	1.237	1.305	1	1
A2M	RHOF	1	0.394	0.777	0.653	1.287	0.582	0.671	1.293	1.49	0.881	1.519	0.382	0.658	1	1	0.409	0.601	1	1.151	0.525	0.725	1	1	0.404	0.636	0.287	0.64	1	1.047	1	1.001	1	1.768	0.29	0.53	0.727	0.853	0.126	0.355	0.522	0.804	0.767	0.876
A2M	APOA1	1	0.394	0.628	1	1.593	0.614	0.689	1.293	1.451	1	1.619	0.382	0.618	1	1	0.409	0.639	1	1.151	0.525	0.725	1	1	0.404	1.032	0.287	0.568	1.097	1.132	1	1.027	1	1	0.967	1.01	0.727	0.853	0.986	0.993	1.237	1.504	0.557	0.746
A2M	ACE2	1	0.394	0.592	1.124	1.689	0.774	0.88	1	1.137	1	1.619	0.382	0.618	0.797	0.893	0.409	0.639	0.256	0.582	0.525	0.708	1	1	0.404	0.636	0.287	0.536	0.308	0.581	1	1.995	1	1	0.967	0.984	0.654	0.69	0.359	0.599	1	1.112	1	1
A2M	GFAP	1	0.394	0.538	1.364	1.86	0.774	0.88	1	1.137	1	1.619	0.382	0.618	1	1	0.409	0.639	0.781	1.017	0.525	0.725	1	1	0.404	0.636	0.287	0.536	1	1.047	1	1.176	0.984	0.992	0.967	0.984	0.727	0.853	1	1	1	1.112	1	1
A2M	PTGS2	1	0.264	0.323	2.536	3.097	0.774	1.382	0.405	0.723	0.727	1.38	0.382	0.724	1	1.016	0.409	0.665	1	1.151	0.525	0.725	0.829	0.91	0.404	0.636	0.287	0.536	1.097	1.255	1	1	1	1	0.967	1.213	0.727	0.788	0.767	0.876	1	1.112	1	1.131
AAAS	XPO1	1	1.062	1.247	0.683	0.802	1	1.235	0.655	0.81	1	1.172	0.728	0.853	0.924	0.961	1	1	1.157	1.334	0.896	0.946	0.838	0.916	1	1.203	0.613	0.783	1.223	2.467	1	1.016	0.491	0.7	1	2.121	0.528	0.747	1	1	1	1.019	0.35	0.591
AAAS	GCK	1	1.062	1.1	0.877	0.909	1	1	1	1	1	1.043	0.919	0.959	0.924	0.961	1	1	0.793	0.958	0.858	0.877	0.729	0.782	0.13	0.434	0.613	0.803	1	2.231	1	1	1	1	1	1	1	1.028	0.122	0.349	1	1.019	0.35	0.493
AAAS	RAN	1	1	1.03	0.942	0.971	1	1.154	0.751	0.867	1	1	1	1	0.924	1.771	1	1	0.418	0.695	0.896	0.946	0.838	0.916	1	1.203	0.613	0.783	1	2.231	1	1.07	1	1	0.47	0.686	1	1.028	1	1.487	1	1.019	0.35	0.594
AAAS	GCKR	1	0.771	0.905	0.942	1.106	1	1	1	1	1	1	1	1	0.407	0.613	1	1.005	1	1.076	0.635	0.754	0.838	1.015	0.931	1.161	0.613	0.783	1	2.231	0.408	0.639	1	1	1	1	1	1.028	1	1	1	1.019	0.35	0.591
AAAS	KPNB1	1	1.062	1.455	0.501	0.687	1	1.235	0.656	0.81	1	1.336	0.56	0.749	0.924	0.936	0.988	0.994	1.157	1.443	0.896	0.946	0.088	0.272	1	1.203	0.613	0.783	0.6	1.728	1	1	1	1.114	1	1	1.057	1.096	1	1	1	1.019	0.35	0.591
AAAS	SNRPD3	1	1	1.03	0.942	0.971	1	1	1	1	1	1.273	0.617	0.785	0.924	0.961	1	1	1	1.076	0.896	1.036	0.803	0.82	1	1.203	0.613	0.783	1	2.231	1	1.327	1	1	1	1	0.903	0.977	1	1	0.397	0.641	0.35	0.591
AAAS	SRSF9	1	1	1.03	0.942	0.971	1	1	1	1	1	1	1	1	0.924	1.042	1	1	1	1.076	0.896	1.658	0.833	0.836	1	1.203	0.613	0.783	1	2.231	1	1	1	1	1	1	1	1.028	1	1	1	1.019	0.35	0.654
AAAS	CPSF3	1	1.062	1.094	0.887	0.914	1	1.212	0.681	0.825	1	1.26	0.63	0.794	0.924	3.965	1	2.046	0.359	0.644	0.896	0.946	0.838	0.916	1	1.203	0.613	0.783	1	2.231	1	1	0.819	0.905	1	1	0.522	0.742	1	1	1	1.019	0.35	0.488
AAAS	SRSF6	1	1	1.03	0.942	0.971	1	1	1	1	1	1.195	0.7	0.837	0.924	1.008	1	1	1	1.076	0.896	0.946	0.838	0.916	1	1.203	0.613	0.783	1	2.231	1	1	1	1.162	0.534	0.731	1	1.028	0.66	0.812	1	1.019	0.35	0.651
AAAS	SRSF1	1	1.027	1.044	0.942	0.958	1	1.234	0.657	0.81	1	1.196	0.699	0.836	0.924	1.609	1	2.04	1.063	1.109	0.896	0.946	0.838	0.916	1.448	1.751	0.613	1.002	1	2.231	0.942	0.971	1	1.162	0.984	0.992	1	1.028	1	1	1.037	1.378	0.35	0.591
AAAS	SNRPF	1	1.062	1.465	0.495	0.683	1	1.321	0.573	0.757	1	1.351	0.548	0.74	0.924	1.052	0.516	0.718	1	1.076	0.896	0.946	0.838	0.896	1	1.203	0.613	0.783	1	2.231	1	1	1	1	0.481	0.693	1.057	2.358	1	1	1	1.019	0.35	0.394
AAAS	DHX38	1	1	1.03	0.942	0.971	1	1	1	1	1	1.324	0.57	0.755	0.902	0.913	1	1	1	1.076	0.896	0.946	0.838	1.716	1	1.203	0.613	0.691	1	2.231	1	1	1	1	1	1	1.057	1.374	1	1	1	1.019	0.197	0.263
AAAS	GEMIN7	1	1.062	1.508	0.467	0.663	1	1.208	0.685	0.828	1	1	1	1	0.924	0.961	1	1	1	1.076	0.896	0.946	0.838	0.916	1.128	1.278	0.613	0.783	1	2.231	1	1.058	1	1	1	1.101	1	1.028	1	1	1	1.019	0.35	0.591
AAAS	SNRPG	1	1.062	1.397	0.544	0.716	1	1.286	0.604	0.777	1	1.624	0.379	0.616	0.924	0.961	1	1	1.157	1.737	0.896	1.573	0.838	0.966	0.551	0.893	0.613	0.783	0.698	1.864	1	1	1	1	1	1	1.057	1.155	1	1	1.037	1.084	0.35	0.591
AAAS	UPF3B	1	1	1.03	0.942	0.971	1	1	1	1	1	1	1	1	0.924	0.968	1	1	1.157	1.222	0.896	0.946	0.838	0.916	1	1.203	0.613	0.783	1	2.231	1	1	1	1	1	1	0.658	0.834	1	1	1.037	1.054	0.35	0.591
AAAS	EIF4E	1	1	1.03	0.942	0.971	1	1.029	0.944	0.972	1	1	1	1	0.924	1.074	1	1	1.157	1.515	0.896	0.946	0.838	1.055	1	1.203	0.613	0.783	1	2.231	1	1.203	1	1.629	1	1	0.777	0.906	1	1	1	1.019	0.35	0.591
AAAS	GEMIN6	1	1.062	1.269	0.659	0.788	1	1.155	0.749	0.866	1	1.359	0.541	0.736	0.924	0.961	1	1	0.805	0.965	0.896	0.946	0.838	0.916	1	1.203	0.613	0.804	2.644	3.628	1	1	0.847	0.92	1	1	1	1.028	1	1	1	1.019	0.35	1.145
AAAS	GEMIN5	1	1.015	1.038	0.942	0.964	1	1.269	0.621	0.788	1	1	1	1	0.924	0.97	1	1	1	1.076	0.896	1.117	0.838	1.004	1	1.203	0.613	0.763	1	2.231	0.408	0.639	1	1.009	0.592	0.77	1	1.028	1	1.506	1	1.019	0.35	0.497
AAAS	U2AF1	1	1	1.03	0.942	0.971	1	1	1	1	1	1.503	0.442	0.665	0.877	0.9	0.065	0.254	1.157	1.474	0.896	0.946	0.838	0.916	1	1.203	0.613	0.783	1	2.231	1	1	1	1	1	1	1.057	1.922	1	1	0.135	0.374	0.35	0.591
AAAS	NXF1	1	1	1.03	0.942	0.971	1	1	1	1	1	1	1	1	0.924	0.961	0.456	0.675	1.157	1.489	0.896	1.171	0.838	0.916	0.668	0.983	0.613	0.988	1.176	2.419	1	1	1	1	1	1	1.044	1.05	1	1	1	1.019	0.35	0.591
AAAS	PHAX	1	1	1.03	0.942	0.971	1	1	1	1	1	1.104	0.821	0.906	0.579	0.731	0.44	0.664	1	1.076	0.896	0.946	0.838	0.916	1.271	1.357	0.613	1.17	1	2.231	0.598	0.773	1	1.238	1	1	1	1.028	1	1	1.037	1.141	0.35	0.591
AAAS	CPSF2	1	1.062	1.108	0.865	0.903	1	1	1	1	1	1	1	1	0.924	1.188	1	1.414	1	1.076	0.896	0.946	0.838	0.916	1	1.203	0.613	0.94	1	2.231	1	1.519	1	1	1	1.315	1	1.028	1	1	0.713	0.86	0.35	0.448
AAAS	CDC40	1	1	1.03	0.942	0.971	1	1	1	1	1	1	1	1	0.924	0.961	1	1	1	1.076	0.896	0.946	0.838	0.916	0.861	1.116	0.613	0.783	0.204	1.007	0.792	0.89	1	1.138	1	1.608	1	1.028	1	1	1.037	1.467	0.35	0.591
AAAS	U2AF2	1	1.062	1.077	0.916	0.929	1	1.175	0.724	0.851	0.939	0.969	1	1.032	0.924	0.961	0.141	0.375	1.157	1.242	0.896	0.946	0.752	0.794	1.448	2.428	0.613	0.783	0.458	1.51	1	1	1	1	1	1.442	1.057	1.96	1	1	1	1.019	0.35	0.493
AAAS	SNUPN	1	1	1.03	0.942	0.971	1	1	1	1	1	1	1	1	0.924	0.961	1	1	0.667	0.878	0.896	1.119	0.838	0.916	1.005	1.206	0.613	0.846	1	2.231	1	1	1	1	0.631	0.794	1	1.028	0.864	0.929	1.037	1.082	0.35	0.482
AAAS	RNPS1	1	1.062	1.333	0.598	0.75	1	1.454	0.473	0.688	1	1	1	1	0.924	0.961	0.853	0.923	1	1.076	0.099	0.297	0.838	0.96	1	1.203	0.613	0.763	0.782	1.973	1	1.256	1	1.064	1	1	0.823	0.933	1	1.859	1	1.019	0.35	0.591
AAAS	GEMIN4	1	1	1.03	0.942	0.971	1	1	1	1	1	1.218	0.674	0.821	0.924	0.961	1	1	1.157	1.335	0.896	0.905	0.838	0.916	1	1.203	0.613	0.764	1	2.231	1	1	1	1	0.888	0.942	1	1.028	1	1	1	1.019	0.35	0.825
AAAS	SRSF7	1	1	1.03	0.942	0.971	1	1	1	1	1	1	1	1	0.504	0.682	1	1	1	1.076	0.896	0.946	0.838	0.916	1	1.203	0.613	0.783	1	2.231	1	1	1	1	0.688	0.83	1	1.028	0.335	0.579	1	1.019	0.35	0.591
AAAS	SRRM1	1	1	1.03	0.942	0.971	1	1.007	0.985	0.993	1	1.077	0.862	0.928	0.924	0.961	1	1.301	0.76	0.938	0.896	0.946	0.838	0.881	0.905	1.145	0.613	0.783	1	2.231	1	1	1	1	1	1.37	0.76	0.896	1	1	1.037	1.255	0.35	0.506
AAAS	NCBP2	1	1.062	1.096	0.883	0.912	1	1.042	0.922	0.96	1	1	1	1	0.924	0.961	1	1.061	1.157	1.314	0.896	0.946	0.838	0.916	1	1.203	0.613	0.713	1.649	2.865	1	1.096	1	1	1	1	0.263	0.527	1	1	1.037	1.21	0.35	0.591
AAAS	RBM8A	1	1	1.03	0.942	0.971	1	1	1	1	1	1.184	0.714	0.845	0.924	0.961	1	1.457	0.642	0.862	0.325	0.539	0.838	0.916	0.547	0.89	0.613	0.639	1	2.231	1	1	0.646	0.804	1	1	1	1.028	1	1	1	1.019	0.35	0.544
AAAS	CPSF1	1	1.062	1.153	0.798	0.867	1	1	1	1	1	1	1	1	0.924	0.961	1	1.03	1.157	1.661	0.896	1.479	0.838	0.916	0.877	1.127	0.613	0.783	1	2.231	1	1.826	0.757	0.87	1	1.323	1	1.028	0.172	0.415	0.588	0.781	0.35	0.591
AAAS	SNRPD1	1	1.062	1.329	0.601	0.752	1	1	1	1	1	1	1	1	0.924	0.961	1	1	1.157	1.613	0.896	0.946	0.838	0.902	1	1.203	0.496	0.552	1.317	2.56	1	1	1	1	1	1.078	1.057	1.344	0.819	0.905	0.806	0.914	0.35	0.773
AAAS	KPNA1	1	1.005	1.033	0.942	0.968	1	1	1	1	1	1	1	1	0.924	0.961	1	2.222	1.157	1.535	0.896	0.946	0.838	0.916	1.448	1.517	0.613	1.456	0.83	2.033	1	1	1	1	1	1.113	0.845	0.945	1	1	1	1.019	0.35	0.591
AAAS	SRSF2	1	1.062	1.131	0.83	0.884	1	1.727	0.335	0.579	1	1	1	1	0.924	1.498	1	1	1	1.076	0.896	0.946	0.465	0.624	1	1.203	0.613	0.783	1	2.231	1	1	1	1.032	1	2.976	1	1.028	1	1	1	1.019	0.35	0.591
AAAS	DDX20	1	1	1.03	0.942	0.971	1	1	1	1	1	1	1	1	0.924	0.961	1	1	1	1.076	0.896	1.035	0.838	0.916	1	1.203	0.613	0.783	0.884	2.098	1	6.503	0.553	0.744	1	1	1	1.028	0.089	0.299	0.518	0.733	0.35	0.591
AAAS	SRSF11	1	1	1.03	0.942	0.971	1	1	1	1	1	1	1	1	0.924	0.961	1	1	1	1.076	0.896	1.008	0.775	0.806	0.154	0.472	0.613	0.801	0.775	1.964	1	1	1	1	1	1	1	1.028	0.843	0.918	1	1.019	0.35	0.767
AAAS	SRSF3	1	1	1.03	0.942	0.971	1	1	1	1	1	1.164	0.738	0.859	0.924	0.961	0.322	0.567	1	1.076	0.327	0.541	0.838	0.916	1.161	1.297	0.613	0.783	0.683	1.845	1	1	1	1	1	1	0.163	0.414	0.672	0.82	1	1.019	0.35	0.591
AAAS	SRSF4	1	1	1.03	0.942	0.971	1	1	1	1	1	1	1	1	0.924	0.961	1	1	1	1.076	0.896	0.946	0.838	1.526	1.066	1.243	0.613	0.783	1	2.231	0.854	0.924	1	1	1	1.067	1	1.028	1	1	1	1.019	0.35	0.591
AAAS	NCBP1	1	1.062	1.902	0.293	0.526	1	1	1	1	1	1.251	0.639	0.799	0.924	1.21	1	1	0.097	0.334	0.896	0.946	0.838	0.989	1.448	1.622	0.613	0.783	1.114	2.355	1	1.137	1	1.215	1	1	1	1.028	1	1	1	1.019	0.35	0.576
AAAS	NFX1	1	1	1.03	0.942	0.971	1	1	1	1	1	1	1	1	0.924	0.961	1	1	1	1.076	0.896	1.048	0.838	0.916	1.448	1.692	0.613	1.788	0.546	1.648	0.387	0.622	1	1	1	1	1	1.028	1	1.105	1.037	1.155	0.35	0.591
AAAS	SRSF5	1	1	1.03	0.942	0.971	1	1	1	1	1	1	1	1	0.924	0.961	1	1	1.095	1.126	0.896	0.946	0.838	0.916	1	1.203	0.613	0.729	1	2.231	1	1	1	1	1	1	1.057	1.411	0.764	0.874	1	1.019	0.35	0.425
AAAS	SLBP	1	1.062	1.098	0.881	0.911	1	1.428	0.49	0.7	1	1	1	1	0.924	0.961	1	1.049	0.439	0.713	0.519	0.682	0.838	0.916	1	1.203	0.613	0.783	0.829	2.031	1	1	1	1	1	1.181	1	1.028	1	1.021	1	1.019	0.35	0.551
AAAS	MAGOH	1	1	1.03	0.942	0.971	1	1	1	1	1	1	1	1	0.924	1.496	1	1	1	1.076	0.896	0.946	0.838	0.988	1.173	1.303	0.613	0.783	1.035	2.27	1	1.268	0.678	0.823	1	1.166	1	1.028	1	1	1	1.019	0.35	0.591
AAAS	SNRPD2	1	1	1.03	0.942	0.971	1	1	1	1	1	1	1	1	0.924	1.502	1	1.012	1.157	1.3	0.896	0.946	0.838	0.916	1.448	1.729	0.613	0.865	0.832	2.035	1	1	1	1	1	1	1.057	1.7	0.808	0.899	1	1.019	0.35	0.471
AAAS	SNRPE	1	1.062	1.727	0.356	0.579	1	1.773	0.318	0.564	1	1	1	1	0.924	0.961	1	1	0.883	1.01	0.896	1.993	0.838	0.912	0.285	0.643	0.613	0.783	0.756	1.94	1	1.093	1	1	1	1.047	1	1.028	1	1	1	1.019	0.35	0.634
AAAS	SMN1	1	1	1.03	0.942	0.971	1	1	1	1	1	1	1	1	0.924	0.935	1	1	1	1.076	0.896	0.946	0.523	0.662	1	1.203	0.613	0.705	1	2.231	1	1	1	1	0.912	0.955	1	1.028	1	1.19	1	1.019	0.35	1.029
AAAS	SNRPB	1	1.062	1.869	0.304	0.535	1	2.234	0.2	0.448	1	1.54	0.422	0.649	0.924	1.172	1	1.013	1.157	1.386	0.896	0.946	0.838	0.916	1.448	2.135	0.613	0.783	1.153	2.396	1	1	1	1.038	1	1.414	0.589	0.789	1	1	1	1.019	0.35	1.117
AAK1	AP2M1	1	1	1.185	0.712	0.844	1	1	1	1	1	1	1	1	1	1	0.639	0.729	1	1	0.275	0.527	1	1	0.737	0.858	1	1	0.437	0.661	1.448	2.229	1	1	1	1	0.491	0.578	0.656	0.81	1	1	0.491	0.599
AAK1	NUMB	1	1	1	1	1	0.552	0.743	1	1.345	1	1	1	1	1	1	0.639	0.799	1	1	0.275	0.525	1	1	1	1	1	1	0.437	0.791	1	1.852	1	1	1	1	0.491	0.701	0.656	0.855	0.39	0.625	0.491	0.567
AAK1	NUMBL	1	1	1	1	1	1	1	1	1	1	1	1	1	1	1.567	0.639	0.799	1	1	0.275	0.519	1	1	0.82	0.906	1	1	0.437	0.661	1.26	2.079	1	1	1	1	0.491	0.73	0.656	0.81	1	1	0.491	0.701
AAK1	ACTR1B	1	1	1	1	1	1	1	1	1	1	1	1	1	1	1	0.639	0.799	1	1	0.275	0.525	1	1	1	1	1	1	0.437	0.661	1	1.852	0.33	0.575	0.405	0.636	0.491	0.625	0.656	0.81	1	1.795	0.491	0.701
AAK1	ACTR1A	1	1	1	1	1	1	1	1	1	1	1	1	1	1	1	0.639	0.888	1	1	0.275	0.525	1	1	1	2.387	1	1	0.437	0.661	1	1.852	1	1	0.72	0.848	0.491	0.74	0.656	0.81	1	1	0.148	0.27
AANAT	NMS	1	1	1	1	1	1	1	1	1	1	1.064	0.884	0.94	0.431	0.657	1	1	1	1.042	1	2.673	0.608	0.779	1	1.113	1	1	0.946	0.973	1	1	1	1	1	1	1	1	1	1.027	0.601	0.775	0.487	0.698
AARS	JUNB	1	0.489	0.699	1	1.43	1	1.376	0.528	0.727	0.82	0.906	1	1.104	0.816	0.904	1	1	1	1	1	1.599	1	1.207	1	1	1	1	1.363	1.837	1	1	1	1.295	1	1.114	1	2.111	1	1	1	1	1	1.03
AARS	JUND	1	0.459	0.677	1	1.477	0.542	1.013	0.528	0.987	0.793	0.806	1.22	1.24	0.816	0.904	0.705	0.84	1	1	0.497	1.127	1	1.673	1	1	1	1.737	1.263	1.312	1	1	1	1	1	1	1	1	0.763	0.873	0.99	0.995	1	1
AARS	JUN	1	0.301	0.548	1	1.823	1	1.376	0.528	0.727	0.82	1.361	0.443	0.735	0.529	0.657	1	1	1	1	1	1.599	0.682	0.826	1	1	0.971	0.985	0.66	0.949	1	1.206	1	1	1	1.773	1	1.011	1	1	1	1	1	1
AARS2	JUNB	1	0.489	0.706	0.979	1.416	1	1	1	1	1	1.041	0.922	0.96	1	1	1	1	0.45	0.671	0.833	0.913	1	1.207	0.994	0.997	0.812	0.901	0.985	1.562	1	1.039	1.678	1.833	0.997	1.112	3.081	3.706	1	1	0.144	0.379	1	1.03
AARS2	JUND	1	0.459	0.684	0.979	1.461	0.542	0.736	1	1.358	0.793	0.927	0.922	1.079	1	1	0.705	0.84	0.45	0.671	0.497	0.643	1	1.673	0.994	0.997	0.812	1.565	0.985	1.115	1	1.039	1	1.415	0.997	0.998	1	1.755	0.763	0.873	0.144	0.377	1	1
AARS2	JUN	1	0.301	0.554	0.979	1.804	1	1	1	1	1.084	1.565	0.443	0.639	0.529	0.728	1	1	0.45	0.671	0.833	0.913	0.682	0.826	0.994	0.997	0.812	0.888	0.66	0.806	1.081	1.254	1	1.415	0.997	1.77	1.023	1.776	1	1	0.144	0.379	1	1
AASDHPPT	FASN	1	1	1	1	1	1.792	2.155	0.386	0.464	0.676	0.822	1	1.216	1	1.004	0.48	0.693	0.454	0.474	0.69	0.831	1	1	0.942	0.97	1	1	1	1	1	1	1	1.248	1	1	0.871	0.896	0.222	0.471	1	1.384	1.082	1.594
AASDHPPT	HIST1H4H	1	1	1.803	0.308	0.555	1	1.339	0.558	0.747	1	1.709	0.342	0.585	0.183	0.429	0.48	0.693	0.495	0.704	0.69	0.831	1	1.036	1	1	1	1	1	1	1	1	1	1.248	0.578	0.76	0.922	0.948	1	1	1	1.384	0.918	1.469
AASDHPPT	FAS	1	0.726	0.852	1	1.174	0.691	1.113	0.558	0.898	1	1	1	1	1	1.004	0.48	0.693	0.495	0.704	0.69	0.831	1	1	1	1	1	1.011	1	1	1	1	1	1.248	1	1	0.922	0.96	1	1.051	1	1.384	2.349	2.719
AASDHPPT	HIST1H4D	1	1	1.504	0.442	0.665	1	1.339	0.558	0.747	1	1	1	1	1	1.004	0.48	0.693	0.495	0.704	0.69	0.831	1	1.025	0.546	0.739	1	1	1	1	1	1	0.592	0.96	0.756	0.87	0.922	0.96	1	1.756	0.997	1.382	1	1.533
AASDHPPT	HIST1H4I	1	1	1.701	0.345	0.588	1	1.339	0.558	0.747	1	1.221	0.671	0.819	1	1.004	0.48	0.6	0.495	1.357	0.69	0.831	0.618	0.786	1	1	1	1	1	1.984	0.907	0.953	1.008	1.253	1	1.521	0.922	0.96	1	1	0.681	1.142	1	1.533
AASDHPPT	HIST1H4J	1	1	1.299	0.592	0.77	1	1.339	0.558	0.747	1	1.685	0.352	0.593	1.008	2.059	0.48	0.693	0.495	0.704	0.69	0.699	1	1	1	1	1	1	1	1.12	0.988	0.994	0.509	0.891	1	1	0.922	1.65	1	1	1.159	1.49	1	1.533
AASDHPPT	HIST1H4A	1	1	1.313	0.58	0.761	1.387	1.577	0.558	0.634	1	1	1	1	1	1.004	0.48	0.62	0.495	0.737	0.451	0.558	1	1	1	1	0.98	0.99	1	1	1	1	1	1.248	1	1	0.922	1.299	1	1	0.451	0.93	1	1.533
AASDHPPT	HIST1H4K	1	1	1.267	0.623	0.789	0.989	1.331	0.558	0.751	1	1.426	0.492	0.701	1	1.004	0.468	0.474	0.495	0.669	0.69	0.831	1	1	0.843	0.918	1	1	0.92	0.959	1	1	1.557	1.583	1	2.605	0.922	0.96	0.794	0.891	1	1.384	1	1.533
AASDHPPT	HIST1H4E	1	1	1.107	0.816	0.903	1	1.339	0.558	0.747	1	1	1	1	0.561	0.752	0.48	0.693	0.495	0.739	0.69	0.831	0.49	0.7	1	1.017	1	1.776	1	1	1	1.173	1.557	2.117	0.675	0.822	0.922	0.96	1	1	1	1.384	1.464	1.854
AASDHPPT	HIST2H4B	1	1	1	1	1	1	1.339	0.558	0.747	1	1	1	1	1	1.004	0.48	0.693	0.495	0.704	0.69	0.831	1	1	1	1	1	1	1	1	1	1	1	1.248	1	1	0.922	0.96	1	1	1	1.384	1	1.533
AASDHPPT	HIST2H4A	1	1	1	1	1	1	1.339	0.558	0.747	1	1	1	1	1	1.004	0.48	0.693	0.495	0.704	0.69	0.831	1	1	1	1	1	1	1	1	1	1	1	1.248	1	1	0.922	0.96	1	1	1	1.384	1	1.533
AASDHPPT	HIST1H4B	1	1	1.81	0.305	0.552	1.792	1.884	0.505	0.531	1	1.047	0.912	0.955	1.008	1.291	0.48	0.693	0.495	0.704	0.69	0.831	0.594	0.771	1	1	1	1	1	1	1	1.226	1	1.248	1	1	0.922	0.96	1	1	1	1.384	1	1.533
AASDHPPT	HIST1H4F	1	1	1	1	1	1	1.339	0.558	0.747	1	1.207	0.686	0.828	1	1.004	0.48	0.961	0.495	0.569	0.69	1.084	1	1.943	1	1	1	1	1	1	0.275	0.524	1.557	2.102	1	1	0.922	0.96	1	1	1	1.384	1.67	1.981
AASDHPPT	HIST1H4C	1	1	1.32	0.574	0.758	1.792	1.898	0.497	0.527	1	1	1	1	0.796	0.896	0.48	0.693	0.495	0.704	0.69	0.831	1	1.347	1	1	1	1	0.255	0.505	0.538	0.734	1.101	1.309	1	1	0.922	0.96	1	1.005	1	1.384	1.333	1.769
AATK	FTH1	1	1	1	1	1	0.848	0.921	1	1.086	0.532	0.751	0.943	1.331	1	1.039	0.676	0.822	1	1	0.558	0.85	0.679	0.824	1	1	1	1	1	1	1.141	1.465	0.861	0.928	0.654	0.809	1	1	0.966	0.983	1	1	1	1.18
AATK	FTMT	1	0.91	0.954	1	1.048	0.906	0.952	1	1.051	0.532	0.729	1	1.371	1	1	0.676	0.739	1	1.326	0.895	1.076	0.679	0.824	0.706	0.841	1	1	1	1.094	1	1.371	1	1	1	1	1	1	0.966	1.316	1	1	1	1
AATK	FTL	1	1	1	1	1	1	1	1	1	0.532	0.729	1	1.371	1	1	0.676	0.822	1	1	1	1.137	0.679	0.824	1	1	0.716	0.846	1	1	0.95	1.337	1	1	1	1	1	1	0.682	0.811	1	1	0.347	0.589
AATK	FTHL17	1	1	1	1	1	0.777	0.882	1	1.134	0.532	0.729	1	1.371	1	1	0.676	0.764	1	1	1	1.137	0.679	0.824	0.934	0.966	0.729	0.854	1	1	0.839	1.256	0.411	0.641	1	1.019	0.618	0.786	0.966	0.983	1	1	1	1
ABAT	APLN	1	1	1	1	1	0.861	1.43	0.422	0.7	1	1.525	0.43	0.656	1.272	1.329	1	1	1	1	1	1	1	1	0.449	0.67	1	1	1	1	1.517	1.534	1	1	0.419	0.898	0.581	0.906	1	1.054	1	1	0.961	0.981
ABCA1	NR1H3	1	0.53	0.555	1.72	1.802	0.531	0.707	1.063	1.414	1.201	1.871	0.343	0.535	1	1.296	0.787	0.887	1	1	1	1	1	1.108	0.992	1.288	1	1	1	1.677	1	1	1	1	1.025	1.033	1	1	1	1	1	1	0.339	0.583
ABCA1	NR1H2	1	0.53	0.728	1	1.374	0.941	0.97	1	1.031	1	1.707	0.343	0.586	1	1.017	0.787	0.844	0.603	0.776	1	1	0.613	0.783	0.086	0.379	1	1.014	1	1	0.3	0.548	0.899	0.948	0.247	0.507	1	1.724	1	1	1	1	0.339	0.583
ABCA1	PTGS2	1	0.264	0.374	1.888	2.672	0.941	1.525	0.405	0.656	0.727	1.455	0.343	0.687	1	1.016	0.787	0.923	1	1	1	1	0.829	0.91	1	1.293	1	1	1	1.199	1	1	1	1	1.04	1.258	0.854	0.924	0.767	0.876	1	1	0.339	0.659
ABCA12	NR1H2	1	1	1.371	0.532	0.729	1	1.859	0.289	0.538	1	1	1	1	1	1.017	0.906	0.952	0.603	0.784	1	1.069	0.613	0.783	0.086	0.233	1	1.014	1	1	0.3	0.548	0.899	0.935	0.247	0.497	1.162	1.859	0.986	0.993	1	1.145	1	1
ABCA12	NR1H3	1	0.581	1.045	0.532	0.957	0.531	1.355	0.289	0.738	1	1.096	0.832	0.912	1	1.296	1	1	1	1.01	1	1.069	1	1.108	0.632	0.792	1	1	1	1.677	1	1	0.972	0.986	1	1.013	1	1.078	0.986	0.993	1	1.145	1	1
ABCA17P	STAT3	1	1	1	1	1	1	1	1	1	1	1	1	1	1	1.081	1	1	1	1.219	1	1.129	1	1	1	1	1	1.023	1	1.002	1	1.156	1	1	1	1	1	3.505	1	1	0.241	0.491	0.371	0.609
ABCA17P	STAT2	1	1	1	1	1	1	1	1	1	1	1	1	1	1	1.157	1	1	1	1	0.644	0.803	0.403	0.635	1	1.317	0.237	0.487	1	1	1	3.151	0.263	0.512	1	1	0.293	0.541	1	1	1	1.525	1	1
ABCA17P	NKX2-4	1	1	1	1	1	1	1	1	1	1	1	1	1	1	1	1	1	1	1	1	1	1	1	1	1	1	1	1	1	1	1	1	1	1	1	1	1	1	1	1	1	1	1
ABCA17P	NKX2-1	1	1	1	1	1	1	1	1	1	1	1	1	1	1	1	1	1	1	1	1	1	1	1.062	0.769	0.877	1	1.038	1	1	1	1	1	1	0.71	0.843	0.552	0.743	1	1	1	1	0.76	0.872
ABCA2	FH	1	1	1	1	1	1	1	1	1	0.792	0.89	1	1.123	0.02	0.3	0.165	0.406	1	1.321	0.85	1.138	1	1	0.545	0.738	1.759	6.379	0.637	0.798	1.309	1.817	1	1	1	1	0.575	0.759	1	1	0.397	0.63	0.769	0.877
ABCA3	NKX2-1	1	1	1.427	0.491	0.701	0.696	0.834	1	1.199	1	1	1	1	1	1	1	1	1	1.325	1	1	1	1.062	0.761	0.765	0.803	0.93	1	1	0.355	0.596	1	1.13	0.71	0.843	0.552	0.743	0.768	0.876	1	1	0.76	0.872
ABCA4	NR1H3	1	0.581	0.762	1	1.312	0.531	0.823	0.785	1.215	1	1.096	0.832	0.912	1.681	2.296	1	2.908	1	1	1	1	0.227	0.528	0.992	1.348	1	1	1	1.677	1	1.128	1	1.601	0.856	0.937	1	1	1	1	1	1	1	1
ABCA4	NR1H2	1	1	1	1	1	1	1.129	0.785	0.886	1	1	1	1	1.034	1.801	0.906	2.768	0.603	0.776	1	1	0.227	0.373	0.086	0.397	1	1.014	1	1	0.3	0.618	0.899	1.518	0.247	0.46	1	1.724	1	1	1	1	1	1
ABCA7	SREBF2	1	1.075	1.183	0.768	0.845	1	1	1	1	0.742	0.748	1.326	1.337	0.215	0.464	1	1	0.622	0.789	1	1	1	1	1	1.126	1	1.028	1	1	1	1.684	1	1.092	1	1	1	1	1	1	1	1	1	1
ABCA7	SREBF1	1	1.302	1.426	0.641	0.701	1	1	1	1	0.742	0.861	1	1.161	0.215	0.678	1	1	0.622	0.727	1	1	1	1.167	1	1	1.057	1.177	1	1	1.017	1.698	1	1	1	1	1	1	1	1	1	1	1	1
ABCB1	CFTR	1	0.435	0.563	1.371	1.776	0.33	0.575	1	1.74	0.744	0.863	1	1.159	1.084	1.557	1	1.074	0.692	0.832	1.008	1.172	1	1	0.3	0.574	1	1.796	1	1.765	0.322	0.568	1.283	1.293	0.291	0.539	1	1.776	0.284	0.995	1	1	0.662	0.814
ABCB1	SIRT1	1	0.435	0.637	1.07	1.569	0.33	0.575	1	1.74	0.87	0.933	1	1.072	0.866	1.392	0.775	0.946	0.692	0.832	1	1.167	1	1	0.92	1.004	1	1	1	1.765	1	1	0.624	0.895	0.291	0.539	1	1.36	1	1.867	1	1	0.662	0.814
ABCB1	ABCG2	1	0.359	0.395	2.3	2.53	0.141	0.216	3.029	4.627	1	1.016	0.968	0.984	1	1.496	1	1.074	0.692	1.244	1.362	3.592	1	1.012	0.743	0.903	1	1	0.804	1.582	0.964	0.982	1	1.133	0.291	0.539	1	1	1.182	2.03	0.81	0.9	0.662	0.814
ABCB1	PAK1	1	0.435	0.805	0.672	1.243	0.33	0.62	0.86	1.614	0.736	0.858	1	1.166	0.757	1.302	1.154	1.439	0.692	0.832	1	1.167	1	1.907	1	1.047	1	1	1	1.765	1	1	1	1.133	0.291	0.577	1	1	1	1.867	1	1.006	0.662	0.814
ABCB1	SLC17A2	1	0.435	0.659	1	1.517	0.33	0.622	0.852	1.607	1	1	1	1	1	1.496	1	1.074	0.278	0.439	1	1.167	1	1	1	1.047	0.735	0.857	2.3	2.676	0.528	0.726	1	1.133	0.291	0.539	1	1	1	1.867	1	1	0.662	0.814
ABCB1	MAPK14	1	0.435	0.659	1	1.517	0.33	0.575	1	1.74	0.85	0.922	1	1.085	1.285	1.696	1	1.074	0.692	0.832	0.402	0.74	1	1	1.03	1.063	1	1	0.956	1.726	1	1.028	1	1.133	0.291	0.49	0.471	0.686	1	1.867	1	1	0.662	0.814
ABCB1	PRKCQ	1	0.435	0.659	1	1.517	0.33	0.575	1	1.74	0.691	0.831	1	1.203	1	1.496	1	1.074	0.692	0.832	1	1.167	1	1	0.737	0.899	1	1.202	1.035	1.795	1	1	1.283	1.672	0.291	0.539	1	1	0.61	1.458	1	1	0.662	0.814
ABCB1	DSE	1	0.435	0.561	1.379	1.781	0.33	0.575	1	1.74	1	1.3	0.592	0.769	0.725	1.274	0.421	0.697	0.692	0.832	1.256	1.308	0.899	0.948	1	1.047	1	1	0.861	1.637	1	1.002	1	1.133	0.291	0.539	1	1	1.12	1.976	0.147	0.383	0.662	0.814
ABCB1	MAPK11	1	0.435	0.659	1	1.517	0.33	0.575	1	1.74	0.838	0.915	1	1.092	1	1.496	1	1.074	0.692	0.832	1	1.167	1	1	0.529	0.762	0.522	0.722	1	1.765	0.799	0.894	1.283	2.579	0.291	0.539	1	1	1	1.867	1	1	0.662	0.814
ABCB1	DSEL	1	0.435	0.548	1.446	1.824	0.33	0.396	2.1	2.522	1	1.301	0.591	0.769	1	1.496	1	1.074	0.692	0.932	1	1.167	0.956	0.978	1	1.047	0.523	0.723	1	1.765	1	1.107	1	1.133	0.291	0.539	0.465	0.682	1	1.867	1	1	0.662	0.864
ABCB1	MAPK13	1	0.435	1.222	0.291	0.818	0.33	0.575	1	1.74	1	1	1	1	0.989	1.488	1.154	1.778	0.692	1.915	0.377	0.716	1	1	0.698	0.875	0.72	0.849	0.317	0.994	1	1	1	1.133	0.237	0.263	0.886	0.941	0.85	1.721	1	1	0.662	0.814
ABCB1	PKN3	1	0.435	0.607	1.181	1.648	0.33	0.575	1	1.74	1	1	1	1	1.677	1.938	1	1.074	0.172	0.345	1	1.167	1	1	1.097	1.201	1	1	1	1.765	1	1	1	1.133	0.291	0.539	1	1	0.99	1.858	1	1.088	0.662	0.814
ABCB1	PRKCE	1	0.435	0.659	1	1.517	0.33	0.575	1	1.74	0.237	0.487	1	2.055	1	1.496	1	1.074	0.692	1.122	1	1.167	1	1	1.097	1.454	1	1.193	1	1.765	1	1	1	1.133	0.291	0.539	1	1	0.787	1.656	1	1.094	0.662	0.814
ABCB1	PRKCH	1	0.435	0.51	1.668	1.959	0.33	0.501	1.314	1.995	1	1.114	0.806	0.898	1.995	2.113	1	1.074	0.692	0.832	1.137	1.244	1	1	1	1.047	1	1.126	1	1.765	1	1	1.234	1.258	0.291	0.539	1	1	1	1.867	1	1	0.662	0.814
ABCB1	PRKCD	1	0.435	0.823	0.641	1.215	0.33	0.483	1.413	2.069	1	1	1	1	1	1.496	1	1.074	0.692	0.832	1	1.167	1	1.578	1	1.047	1	1	0.904	1.678	1	1	1	1.133	0.291	0.539	0.404	0.635	1	1.867	1	1	0.662	1.093
ABCB1	MDK	1	0.435	0.824	0.64	1.213	0.33	0.617	0.866	1.62	1	1.863	0.288	0.537	0.71	1.26	0.878	1.006	0.692	0.832	0.655	0.944	1	1	0.359	0.628	1	1	1	1.765	1	1	1	1.133	0.291	0.539	1	1	0.097	0.581	0.55	0.742	0.662	0.826
ABCB1	PAK2	1	0.435	0.692	0.908	1.445	0.33	0.575	1	1.74	1	1	1	1	2.238	2.316	1	1.074	0.277	0.438	0.612	0.913	1	1	0.455	0.706	1	1.281	1	1.765	0.394	0.627	1	1.133	0.291	0.984	1	1	1	1.867	1	1	0.551	0.604
ABCB11	CFTR	1	0.729	0.83	1.058	1.205	0.235	0.485	1	2.061	0.744	0.863	1	1.159	1	1.041	1	1	1	1	1	1.004	1	1	0.3	0.548	2.332	2.743	1	1	0.322	0.568	1.186	1.243	0.811	0.901	1	1.776	0.284	0.45	1	1	1	1
ABCB11	SIRT1	1	0.934	0.94	1.058	1.064	0.235	0.485	1	2.061	0.87	0.933	1	1.072	0.866	0.93	0.775	0.881	1	1	1	1	1	1	0.92	0.959	1	1.527	1	1	1	1	0.624	0.86	0.811	0.901	1	1.36	0.714	0.845	1	1	1	1
ABCB11	PRKCQ	1	0.945	0.972	1	1.029	0.235	0.485	1	2.061	0.691	0.831	1	1.203	1	1	1	1	1	1	1	1	1	1	0.737	0.858	1.446	1.836	1	1.017	1	1	1.186	1.607	0.811	0.901	1	1	0.61	0.66	1	1	1	1
ABCB11	PKN3	1	0.847	0.895	1.058	1.118	0.235	0.485	1	2.061	1	1	1	1	1	1.295	1	1	0.172	0.415	1	1	1	1	1	1.147	1	1.527	1	1	1	1	1	1.089	0.811	0.901	1	1	0.714	0.841	1	1.088	1	1
ABCB11	PRKCE	1	0.945	0.972	1	1.029	0.235	0.485	1	2.061	0.237	0.487	1	2.055	1	1	1	1	1	1.348	1	1	1	1	1	1.389	1.423	1.822	1	1	1	1	1	1.089	0.811	0.901	1	1	0.714	0.749	1	1.094	1	1
ABCB11	PRKCH	1	0.599	0.753	1.058	1.329	0.235	0.423	1.314	2.363	1	1.114	0.806	0.898	1	1.412	1	1	1	1	1	1.066	1	1	1	1	1.268	1.719	1	1	1	1	1.186	1.21	0.811	0.901	1	1	0.714	0.845	1	1	1	1
ABCB11	PRKCD	1	0.945	1.214	0.641	0.824	0.235	0.408	1.413	2.45	1	1	1	1	1	1	1	1	1	1	1	1	1	1.578	1	1	1	1.527	0.904	0.951	1	1	1	1.089	0.811	0.901	0.404	0.635	0.714	0.845	1	1	1	1.343
ABCB11	PAK1	1	0.945	1.186	0.672	0.843	0.235	0.523	0.86	1.911	0.736	0.858	1	1.166	0.757	0.87	1	1.339	1	1	1	1	1	1.907	1	1	1	1.527	1	1	1	1	1	1.089	0.811	0.964	1	1	0.714	0.845	1	1.006	1	1
ABCB11	MDK	1	0.945	1.216	0.64	0.823	0.235	0.521	0.866	1.918	1	1.863	0.288	0.537	0.71	0.843	0.878	0.937	1	1	0.655	0.809	1	1	0.359	0.599	1	1.527	1	1	1	1	1	1.089	0.811	0.901	1	1	0.097	0.263	0.55	0.742	1	1.015
ABCB11	PAK2	1	0.945	1.02	0.908	0.98	0.235	0.485	1	2.061	1	1	1	1	1	1.548	1	1	0.277	0.526	0.612	0.782	1	1	0.455	0.674	1.64	1.956	1	1	0.394	0.627	1	1.089	0.811	1.643	1	1	0.714	0.845	1	1	0.551	0.742
ABCB4	CFTR	1	0.729	0.888	0.926	1.127	1	1	1	1	0.744	0.863	1	1.159	1.084	1.248	1	1	0.926	0.962	1.008	1.023	1	1	0.3	0.548	3.227	4.108	1	1	0.322	0.618	0.781	1.009	1	1	1.274	2.005	0.284	0.544	1	1.211	0.953	0.976
ABCB4	SIRT1	1	0.934	1.005	0.926	0.995	1	1	1	1	0.87	0.933	1	1.072	0.866	1.116	0.775	0.881	0.926	0.962	1	1.019	1	1	0.92	0.959	1	2.287	1	1	1	1.089	0.624	0.698	1	1	1.274	1.535	1	1.021	1	1.211	0.953	0.976
ABCB4	PRKCQ	1	1	1.039	0.926	0.962	1	1	1	1	0.691	0.831	1	1.203	1	1.199	1	1	0.926	0.962	1	1.019	1	1	0.737	0.858	1.446	2.75	1	1.017	1	1.089	0.781	1.304	1	1	1	1.129	0.61	0.797	1	1.211	0.953	0.976
ABCB4	DSEL	1	0.691	0.864	0.926	1.157	0.476	0.69	1	1.449	1	1.301	0.591	0.769	1	1.199	1	1	0.926	1.078	1	1.019	0.956	0.978	1	1	0.523	1.653	1	1	1.187	1.206	0.781	0.884	1	1	0.465	0.769	1	1.021	1	1.211	0.953	1.036
ABCB4	MAPK14	1	1	1.039	0.926	0.962	1	1	1	1	0.85	0.922	1	1.085	1.285	1.359	1	1	0.926	0.962	0.402	0.646	1	1	1	1.015	1	2.287	0.956	0.978	1.056	1.119	0.781	0.884	0.826	0.909	0.471	0.774	1	1.021	1	1.211	0.953	0.976
ABCB4	MAPK13	1	1.08	1.927	0.291	0.519	1	1	1	1	1	1	1	1	0.989	1.193	1	1.655	0.926	2.215	0.377	0.625	1	1	0.698	0.836	0.72	1.941	0.317	0.563	1	1.089	0.781	0.884	0.237	0.487	0.886	1.062	0.85	0.941	1	1.211	0.953	0.976
ABCB4	MAPK11	1	1	1.039	0.926	0.962	1	1	1	1	0.838	0.915	1	1.092	1	1.199	1	1	0.926	0.962	1	1.019	1	1	0.529	0.728	0.522	1.652	1	1	0.799	0.974	0.781	2.012	1	1	1	1.129	1	1.021	1	1.211	0.953	0.976
ABCB4	DSE	1	0.725	0.885	0.926	1.13	1	1	1	1	1	1.3	0.592	0.769	0.725	1.021	0.421	0.649	0.926	0.962	1.038	1.142	0.899	0.948	1	1	1	2.287	0.861	0.928	1.004	1.092	0.781	0.884	1	1	1	1.129	1.042	1.08	0.147	0.464	0.953	0.976
ABCB4	YBX1	1	0.892	0.981	0.926	1.019	1	1	1	1	1	2.857	0.122	0.35	0.772	1.054	1	1	0.926	0.962	1.038	1.845	1	1	1	1	1	2.287	0.811	0.901	1	1.089	0.781	0.884	1	1	1	1.129	1	1.021	1	1.211	0.953	0.976
ABCB4	PKN3	1	0.847	0.956	0.926	1.046	1	1	1	1	1	1	1	1	1.438	1.553	1	1	0.172	0.4	1	1.019	1	1	1	1.147	1	2.287	1	1	1	1.089	0.781	0.884	1	1	1	1.129	0.99	1.015	1.184	1.317	0.953	0.976
ABCB4	PRKCE	1	1	1.039	0.926	0.962	1	1	1	1	0.237	0.487	1	2.055	1	1.199	1	1	0.926	1.298	1	1.019	1	1	1	1.389	1.423	2.728	1	1	1	1.089	0.781	0.884	1	1	1	1.129	0.787	0.905	1.197	1.325	0.953	0.976
ABCB4	PRKCH	1	0.599	0.805	0.926	1.243	0.761	0.872	1	1.146	1	1.114	0.806	0.898	1.438	1.694	1	1	0.926	0.962	1.038	1.086	1	1	1	1	1.268	2.575	1	1	1	1.089	0.781	0.982	1	1	1	1.129	1	1.021	1	1.211	0.953	0.976
ABCB4	PRKCD	1	1.08	1.298	0.641	0.771	0.708	0.841	1	1.189	1	1	1	1	1	1.199	1	1	0.926	0.962	1	1.019	1	1.578	1	1	1	2.287	0.904	0.951	1	1.089	0.781	0.884	1	1	0.404	0.717	1	1.021	1	1.211	0.953	1.311
ABCB4	PAK1	1	1.08	1.268	0.672	0.788	1	1.078	0.86	0.927	0.736	0.858	1	1.166	0.757	1.044	1	1.339	0.926	0.962	1	1.019	1	1.907	1	1	1	2.287	1	1	1	1.089	0.781	0.884	1	1.07	1	1.129	1	1.021	1.013	1.219	0.953	0.976
ABCB4	MDK	1	1.08	1.3	0.64	0.769	1	1.074	0.866	0.931	1	1.863	0.288	0.537	0.71	1.01	0.878	0.937	0.926	0.962	0.655	0.824	1	1	0.359	0.599	1	2.287	1	1	1	1.089	0.781	0.884	1	1	1	1.129	0.097	0.317	0.55	0.898	0.953	0.991
ABCB4	PAK2	1	1.08	1.091	0.908	0.917	1	1	1	1	1	1	1	1	1.438	1.857	1	1	0.277	0.507	0.612	0.797	1	1	0.455	0.674	1.64	2.929	1	1	0.394	0.684	0.781	0.884	1	1.823	1	1.129	1	1.021	1	1.211	0.551	0.724
ABCB5	PRKCQ	1	0.724	0.851	1	1.175	1	1	1	1	0.691	0.831	1	1.203	1	1	1	1	1	1	1	1	1	1.158	0.737	0.858	1	1.202	0.508	0.725	1	1	1	1.476	1	2.068	1	1	0.61	0.814	0.063	0.251	0.792	0.89
ABCB5	PKN3	1	0.724	0.783	1.181	1.277	1	1	1	1	1	1	1	1	1	1.295	1	1	0.172	0.415	1	1	1	1.158	1	1.147	1	1	0.508	0.713	1	1	1	1	1	2.068	1	1	0.99	1.038	0.063	0.274	0.792	0.89
ABCB5	PRKCE	1	0.724	0.851	1	1.175	1	1	1	1	0.237	0.487	1	2.055	1	1	1	1	1	1.348	1	1	1	1.158	1	1.389	1	1.193	0.508	0.713	1	1	1	1	1	2.068	1	1	0.787	0.925	0.063	0.275	0.792	0.89
ABCB5	PRKCH	1	0.599	0.659	1.381	1.518	0.761	0.872	1	1.146	1	1.114	0.806	0.898	1	1.412	1	1	1	1	1	1.066	1	1.158	1	1	1	1.126	0.508	0.713	1	1	1	1.111	1	2.068	1	1	1	1.043	0.063	0.251	0.792	0.89
ABCB5	PRKCD	1	0.724	1.063	0.641	0.941	0.708	0.841	1	1.189	1	1	1	1	1	1	1	1	1	1	1	1	1.34	1.827	1	1	1	1	0.508	0.677	1	1	1	1	1	2.068	0.404	0.635	1	1.043	0.063	0.251	0.792	1.195
ABCB5	PAK1	1	0.724	1.039	0.672	0.963	1	1.078	0.86	0.927	0.736	0.858	1	1.166	0.757	0.87	1	1.339	1	1	1	1	1.34	2.208	1	1	1	1	0.508	0.713	1	1	1	1	1.145	2.213	1	1	1	1.043	0.063	0.253	0.792	0.89
ABCB5	PAK2	1	0.724	0.893	0.908	1.12	1	1	1	1	1	1	1	1	1	1.548	1	1	0.277	0.526	0.612	0.782	1	1.158	0.455	0.674	1	1.281	0.508	0.713	0.394	0.627	1	1	3.325	3.77	1	1	1	1.043	0.063	0.251	0.551	0.66
ABCB9	STAT1	1	1	1.481	0.456	0.675	1	1	1	1	1	1	1	1	0.56	0.748	1	1	1	1.09	0.857	0.926	1	1.107	1	1	1	1	1	1.021	1	1.09	1	1	1	1	0.709	0.842	1	1	1	2.528	1	1.003
ABCC1	NMS	1	1	1.602	0.39	0.624	1	1.995	0.251	0.501	1	1.3	0.592	0.769	1	1	1	1	1	1.103	1	1	1	1	1	1.388	1	1.182	1	1	1	1	1	1	0.92	0.959	1	1	1	1	1	1.053	1	1
ABCC3	ALB	1	0.62	0.788	1	1.27	0.802	1.201	0.556	0.833	1	2.81	0.127	0.356	1	1	1	1	0.264	0.513	1	1.881	1.344	1.84	1	1	1	1.162	0.188	0.4	0.797	1.134	1	1.066	0.862	0.928	1	1	1	1	0.643	0.802	1	1.11
ABCC3	FABP6	1	1	1.432	0.487	0.698	0.802	2.442	0.135	0.41	0.457	1.899	0.127	0.526	1	1	0.595	0.772	0.264	0.47	0.759	0.871	1	1.159	1	1	1	1	0.188	0.434	1.228	1.408	1	1	0.552	0.743	1	3.89	1	1.041	1	1	1	1.11
ABCC8	KCNJ11	1	1	1.287	0.604	0.777	0.768	0.876	1	1.141	0.38	0.617	1	1.622	1	1	4.897	5.031	0.753	0.868	1	1	1	1	1	3.932	0.516	0.719	1	1	1	1.208	0.981	1.302	1	1	1	1	1	1.016	1	1.961	1	1
ABCC8	IDDM2	1	1	1	1	1	0.768	0.876	1	1.141	0.38	0.617	1	1.622	1	1	1	2.213	0.753	0.868	1	1	1	1	1	1	0.516	0.719	1	1	1	1.208	1	1.314	1	1	1	1	1	1	1	1	1	1
ABCC8	PLK1	1	1	2.375	0.177	0.421	0.768	1.369	0.41	0.73	0.38	0.791	0.608	1.264	1	1	1	2.213	0.753	0.868	0.752	0.867	1	1	1	1	0.516	0.719	1	1	1	1.208	1.727	1.941	1	1.064	1	1.192	0.261	0.511	0.899	0.948	0.643	0.802
ABCC9	PLK1	1	0.391	1.485	0.177	0.673	1	1.562	0.41	0.64	1	1.283	0.608	0.779	1	1	0.932	0.965	1	1	0.752	1.064	1	1.183	1	1.484	1	1	1	1	1	1.202	0.54	1.085	1	1.064	0.475	0.822	0.261	1.048	0.899	0.948	0.643	0.764
ABCF1	EIF2AK1	1	1.105	1.252	0.705	0.799	1	1	1	1	1	1.058	0.893	0.945	0.584	0.764	1	1	0.636	1.005	0.658	0.811	0.696	0.834	1	1	1.158	3.075	0.568	0.754	1	1	0.953	0.976	0.823	0.974	1	1	1	1	1.484	1.558	0.937	1.211
ABCF3	EIF2AK4	1	1	1	1	1	1	1	1	1	1	1.063	0.885	0.941	1	1.243	1	1	0.779	0.882	0.946	1.477	1	1.151	0.752	0.867	1	1.049	1	1.073	0.208	0.618	0.024	0.126	1	1.317	0.303	0.55	0.831	0.912	1	1	0.794	0.891
ABCF3	EIF2AK1	1	1	1.191	0.705	0.84	1	1	1	1	1	1.063	0.885	0.941	1	1	1	1	1	1.26	0.658	1.232	1	1.151	1	1	1	1.076	1	1	1	1.356	0.024	0.15	0.823	1.195	1	1	1	1	1	1.218	0.794	0.862
ABCG1	NR1H2	1	1	1.5	0.444	0.666	0.54	0.735	1	1.361	1	1	1	1	1.034	1.49	0.479	0.659	0.603	0.776	1	1.02	0.613	1.053	0.086	0.293	1.027	1.45	1	1	0.3	0.548	0.899	0.948	0.247	0.429	0.827	1.568	1	1	0.302	0.55	1	1
ABCG1	NPC1	1	1	1.5	0.444	0.666	0.54	0.735	1	1.361	1	1	1	1	1.154	1.574	0.479	0.691	1	1	1	1.02	1	1.345	1	1	0.706	1.202	1	1	1	1.398	1	1.64	0.745	0.837	0.827	0.909	1	1.033	0.302	0.83	0.979	0.989
ABCG1	NPC1L1	1	1	1.5	0.444	0.666	0.54	0.735	1	1.361	1	1	1	1	1	1.465	0.479	0.692	1	1.284	1	1.02	0.658	1.092	1	1.877	1	1.431	1	1	1	1	1	1	0.745	1.089	0.785	0.806	1	1	0.302	0.55	1	1.037
ABCG1	NR1H3	1	0.581	1.144	0.444	0.874	0.531	0.536	1.851	1.867	1	1.096	0.832	0.912	1.681	1.899	0.479	0.692	1	1	1	1.02	1.227	1.49	0.992	0.996	1	1.431	1	1.677	1	1	1	1	0.745	0.874	0.827	0.909	1	1	0.302	0.55	1	1
ABCG2	NR1H2	1	0.359	0.599	1	1.668	0.141	0.376	1	2.659	1	1.016	0.968	0.984	1	1.017	0.906	0.952	0.603	1.16	1	3.078	0.613	0.792	0.086	0.253	1	1.014	0.804	0.896	0.3	0.538	0.899	0.948	0.247	0.497	1	1.724	1	1.087	0.81	0.9	1	1
ABCG2	NR1H3	1	0.359	0.457	1.72	2.188	0.141	0.274	1.882	3.647	1.033	1.114	0.832	0.898	1	1.296	1	1	1	1.495	1	3.078	1.025	1.121	0.743	0.859	1	1	0.804	1.503	0.964	0.982	1	1	1	1.013	1	1	1	1.087	0.81	0.9	1	1
ABCG4	NPC1	1	1	1	1	1	1	1	1	1	0.308	0.555	1	1.802	0.82	0.973	0.996	0.998	1	1	1	1	1	1.101	1	1.459	0.706	0.84	1	1	1	1.398	0.432	1.078	0.94	0.969	1	1	1.066	1.485	1.863	2.061	0.979	1.024
ABCG4	NPC1L1	1	1	1	1	1	1	1	1	1	0.308	0.555	1	1.802	0.82	0.906	1	1	1	1.284	1	1	0.658	0.893	2.129	2.738	1	1	1	1	1	1	0.432	0.657	1	1.262	0.785	0.886	1	1.438	1	1.365	1.071	1.073
ABCG4	NR1H3	1	0.581	0.762	1	1.312	0.531	0.729	1	1.372	0.308	0.608	0.832	1.644	0.82	1.174	1	1	1	1	1	1	1.212	1.22	0.992	1.453	1	1	1	1.677	1	1	0.432	0.657	1	1.013	1	1	1	1.438	1	1.365	1	1.035
ABCG4	NR1H2	1	1	1	1	1	1	1	1	1	0.308	0.555	1	1.802	0.82	0.921	0.906	0.952	0.603	0.776	1	1	0.613	0.862	0.086	0.428	1	1.014	1	1	0.3	0.548	0.432	0.623	0.247	0.497	1	1.724	1	1.438	1	1.365	1	1.035
ABCG8	NR1H2	1	1	1	1	1	1	1	1	1	1	1.096	0.832	0.912	1	1.017	0.906	0.952	0.603	0.776	1	1	0.613	0.815	0.086	0.699	1.027	1.078	1	1	0.3	0.548	0.899	0.948	0.247	0.497	0.849	1.589	1	1	0.435	0.66	1	1.243
ABCG8	NR1H3	1	0.581	0.762	1	1.312	0.531	0.729	1	1.372	1.201	1.202	0.832	0.832	1	1.296	1	1	1	1	1	1	1.084	1.153	0.992	2.374	1	1.064	1	1.677	1	1	1	1	1	1.013	0.849	0.921	1	1	0.435	0.66	1	1.243
ABHD5	PNPLA2	1	0.37	0.548	1.233	1.826	0.836	0.914	1	1.094	1	1.364	0.537	0.733	0.559	0.678	0.173	1.48	1	1	1	1	1	1	1	1.061	1	1	1	1	0.188	0.433	1	1	0.973	0.986	0.472	0.687	1	1	0.918	0.958	1	1
ABI1	WASF2	1	1	1	1	1	0.725	0.851	1	1.175	1.099	1.585	0.437	0.631	1	1	1	2.231	0.953	0.976	1	1	1	1	1	1	0.506	0.711	0.888	0.943	1	1.031	1	1	0.245	0.623	0.976	0.988	0.655	0.742	0.928	0.963	1	1.016
ABI1	ARPC3	1	1	1	1	1	1	1	1	1	1	1.049	0.91	0.954	0.57	0.755	1	1	1	1.012	0.756	0.87	1	1	1	1	0.506	0.684	0.187	0.432	0.449	0.67	0.499	0.707	0.245	0.495	0.976	0.988	0.655	0.763	0.978	0.989	1	1.016
ABI1	ACTR3	1	1	1.02	0.96	0.98	1	1	1	1	1	1.049	0.91	0.954	1	1	1	1.054	0.79	0.889	1	1.135	0.968	0.984	1	1	0.506	0.711	1	1.457	1	1	1	1	0.245	0.644	0.976	0.988	0.655	0.809	0.414	0.643	1	1.016
ABI1	ARPC2	1	1	1	1	1	0.94	0.969	1	1.031	1	1.049	0.91	0.954	1	1	1	1.038	1	1	0.338	0.581	1	1.149	1	1	0.506	0.711	0.378	0.615	0.904	0.951	1	1	0.245	0.495	0.976	1.269	0.655	0.809	1	1.058	0.767	0.89
ABI1	RAC1	1	1	1	1	1	1	1	1	1	1	1.049	0.91	0.954	1	1	0.512	0.716	0.747	0.864	1	1.003	1	1	0.838	0.915	0.506	0.745	1	1.031	1	1.214	1	1	0.245	0.495	0.976	0.988	0.655	0.809	1	1.491	0.502	0.72
ABI1	ARPC5	1	1	1	1	1	1	1.027	0.949	0.974	1	1.049	0.91	0.954	1	1	1	1	1	1	1	1	1	1.015	1	1	0.506	0.711	1	1.045	1	1	0.885	0.941	0.245	0.499	0.976	1.032	0.655	0.823	1	1	1	1.016
ABI1	ACTR2	1	1	1	1	1	1	1	1	1	1	1.049	0.91	0.954	1	1.128	0.904	0.951	0.69	0.831	1	1	0.627	0.792	1	1	0.506	0.711	1	1	1	1	1	1	0.245	0.495	0.976	1.038	0.655	0.809	1	1	1.033	1.825
ABI1	ARPC4	1	1	1	1	1	1	1	1	1	1	1.049	0.91	0.954	1	1	1	1	1	1	1	1	0.967	0.983	0.484	0.695	0.506	0.711	1	1	1	1.341	0.234	0.484	0.245	0.495	0.223	0.466	0.499	0.571	0.621	0.788	1	1.016
ABI1	DIAPH1	1	1	1.244	0.646	0.804	1	1	1	1	1	1.049	0.91	0.954	1	1	1	1	1	1	1	1.131	0.643	0.802	1	1.152	0.506	0.711	1	1	1	1.008	1	1.784	0.245	0.421	0.976	0.988	0.639	0.647	1	1	1	1.016
ABI1	DIAPH3	1	1	2.568	0.152	0.389	1	2.758	0.131	0.363	1.099	1.69	0.385	0.592	1	1	0.415	0.644	1	1	0.79	0.889	1	1.008	1	1	0.506	0.758	1	1.014	1	1.159	0.868	0.932	0.245	0.261	0.976	0.988	0.655	2.999	1	1	1.033	1.132
ABI1	ARPC1B	1	1	1.591	0.395	0.629	1	1.174	0.725	0.852	1.099	2.06	0.259	0.485	1	1	1	2.919	1	1	0.447	0.668	0.832	0.912	0.916	0.957	0.506	0.711	0.838	0.915	0.708	0.842	1	1.243	0.245	0.956	0.976	0.988	0.655	0.809	1	1	1.033	1.34
ABL1	JUN	1	0.301	0.548	1	1.823	1	1	1	1	1	1.503	0.443	0.665	0.529	0.728	1	1.078	1	1.246	1	1	0.682	0.826	0.907	0.952	0.971	1.421	0.66	1.675	1.051	1.236	1	1.158	0.79	1.576	0.304	0.558	1	1	1	1	1	1
ABL1	RAD51	1	1	3.183	0.099	0.314	1	1	1	1	1	3.48	0.083	0.287	1	1	1	1.078	1.554	2.712	1	1	1	1.046	0.907	0.952	1	1.442	4.248	8.739	1	1.025	1	1.158	0.79	0.889	0.304	0.552	1	1	1	1	1	1.359
ABL1	BTK	1	1	1.081	0.856	0.925	0.685	0.828	1	1.208	1	1.205	0.689	0.83	0.057	0.239	0.691	0.896	0.202	0.56	1	1	0.884	0.94	0.907	0.952	1.178	1.565	4.248	5.792	1.051	1.316	1.341	1.667	0.79	0.889	0.304	0.41	1	2.092	1	2.305	1	1
ABL1	PRKDC	1	1	1.596	0.392	0.626	1	1.864	0.288	0.536	1	1	1	1	1	1	1.089	1.124	1	1.246	0.323	0.569	0.784	0.885	0.907	0.952	1	1.442	4.248	4.812	1	1.025	1	1.158	0.755	0.772	0.304	0.552	1	1.016	0.323	0.568	1	1.388
ABL1	TP73	1	1	1	1	1	1	1.005	0.989	0.995	1	1.019	0.963	0.981	1	1	1	1.078	0.988	1.239	1	1	0.796	0.892	0.907	0.952	1.038	1.469	1	2.061	1.051	1.42	1.341	1.484	0.79	1.262	0.304	1.149	1	1	0.987	0.993	1	1
ABL1	PXN	1	1	1	1	1	1	1	1	1	1	1	1	1	1	1.997	1	1.078	1	1.246	1	1	0.967	0.983	0.907	0.952	1.156	1.55	1	2.061	1	1.025	1	1.158	0.79	0.889	0.304	0.468	1	1	0.886	0.941	1	1.422
ABL1	DOK1	1	1	1	1	1	1	1.129	0.784	0.885	1	1.162	0.74	0.861	1	1	1	1.078	1	1.246	0.753	0.868	1	1	0.49	0.667	1	1.442	1	2.061	1.051	1.109	1	1.158	0.79	0.889	0.304	0.552	1	1	1	1.136	1	1
ABL1	RIN1	1	0.903	0.95	1	1.052	1	1	1	1	0.832	0.912	1	1.096	1	1	1.161	1.656	1	1.246	1	1	0.552	0.743	0.907	0.952	1	1.442	1	2.061	0.98	1.015	1	1.158	0.79	0.889	0.304	0.552	1	1	1	1	1	1.092
ABL1	PSTPIP1	1	1	1	1	1	1	1	1	1	1	1	1	1	0.44	0.664	0.216	0.5	0.116	0.424	1	3.48	1	1	0.907	1.028	1	1.442	1	2.061	1.051	1.176	1	1.158	0.79	0.889	0.304	0.552	0.47	0.686	1	1	1	1.24
ABL1	ABI2	1	1	1.032	0.939	0.969	1	1.937	0.267	0.516	1	1	1	1	1	1	1	1.078	0.113	0.419	0.925	0.962	1	1	0.907	0.952	1	1.442	1	2.061	1	1.025	1.341	1.385	0.79	1.031	0.304	0.552	0.507	0.712	1	1	0.96	0.98
ABL1	PLSCR1	1	1	1	1	1	1	1	1	1	0.962	0.981	1	1.02	1	1	1	1.078	1	1.246	1	1	1	1	0.907	0.952	1	1.442	2.474	3.242	1.051	1.524	0.715	0.979	0.79	0.889	0.304	0.423	0.574	0.757	0.178	0.422	1	1
ABL1	SORBS2	1	0.437	0.661	1	1.513	0.593	0.77	1	1.299	0.314	0.561	1	1.784	1	1	0.752	0.935	1	1.246	1	1.569	1	1	0.907	1.156	1	1.442	1.295	2.346	0.544	0.756	1.015	1.167	0.269	0.461	0.304	0.552	0.445	0.667	1	1	1	1
ABL1	SHD	1	1	1.36	0.541	0.735	0.397	0.63	1	1.587	1	1	1	1	0.574	0.758	1.161	1.5	1.554	9.804	1	1.591	1	1	0.907	0.952	1	1.442	1	2.061	1.051	1.134	1.325	1.333	0.79	0.889	0.304	0.49	1	1	1	1	1	1
ABL1	ABI1	1	1	1	1	1	1	1	1	1	1	1.049	0.91	0.954	1	1	1	1.078	1	1.246	1	1	1	1	0.907	0.952	0.506	1.026	1	2.061	1	1.025	1	1.158	0.245	0.44	0.304	0.545	0.655	0.809	1	1	1	1.016
ABL1	RAD52	1	1	1	1	1	1	1	1	1	1	1	1	1	1	1	1	1.078	1	1.246	1	1.046	1	1	0.907	0.952	1	1.442	1	2.061	0.115	0.347	1	1.158	0.79	1.582	0.304	0.552	1	1	1	1	1	1
ABL1	PLCG1	1	1	1.078	0.861	0.928	1	1.668	0.359	0.599	1	1.15	0.756	0.869	1	1	1.161	2.223	1	1.246	1	1.181	0.874	0.935	0.907	1.35	1	1.442	1.24	2.295	1	1.025	1	1.158	0.79	0.906	0.304	0.552	1	1	1	1	0.727	0.853
ABL1	ROBO1	1	1	1	1	1	1	1	1	1	1	1	1	1	1	1.091	1	1.078	1	1.246	0.778	0.882	1	1	0.102	0.304	2.08	2.145	1	2.061	0.856	0.948	0.523	0.837	0.79	0.889	0.304	0.561	1	1	1	2.81	1	1
ABL1	KIT	1	0.109	0.331	1	3.025	0.576	0.759	1	1.318	0.626	0.791	1	1.264	1	1.569	1	1.078	0.798	1.114	1	1	1	1.185	0.907	1.626	1	1.442	1	2.061	1	1.025	1	1.158	0.79	0.889	0.304	0.496	1	1	1	1	1	1
ABL1	PRKD1	1	0.593	0.77	1	1.299	1	1	1	1	1	1.871	0.286	0.534	1	1.768	0.866	1.003	1	1.246	1	1	1	1.388	0.907	0.928	1	1.442	1	2.061	1	1.025	1.341	1.871	0.79	0.889	0.304	0.552	1	1	0.573	0.757	1	1.04
ABL1	CDK5	1	1	1.967	0.259	0.508	1	1.301	0.59	0.768	0.719	0.848	1	1.179	1	1	1	1.078	0.414	0.802	1	1	1	1.096	0.907	0.952	0.185	0.621	1	2.061	1.051	1.239	1	1.158	0.79	0.889	0.304	1.226	1	1.635	1	1	1	1
ABL1	CDKN1B	1	1	1	1	1	1	1	1	1	1	1	1	1	1	1.102	1	1.078	1	1.246	0.636	0.798	1	1	0.907	0.952	1	1.442	1	2.061	1	1.025	1	1.158	0.448	0.595	0.214	0.255	1	1	1	1.296	1	1
ABL1	MUC1	1	1	1.897	0.278	0.527	0.859	0.927	1	1.079	1	1.39	0.517	0.719	1	1.048	1	1.078	1	1.246	1	1.008	1	1	0.907	0.933	2.001	2.04	1	2.061	1	1.025	1.341	1.477	0.79	0.889	0.304	0.552	1	1	1	1	1	1
ABL1	WASF2	1	1	1	1	1	0.725	0.851	1	1.175	1	1.512	0.437	0.661	1	1	1.161	2.404	0.953	1.217	1	1	1	1	0.907	0.952	1	1.442	0.888	1.943	1.051	1.057	1	1.158	0.79	1.118	0.304	0.552	0.841	0.917	0.928	0.963	1	1
ABL1	BCR	1	1	1	1	1	1	1.042	0.921	0.96	1	1	1	1	1	1	1	1.078	1.249	1.393	0.132	0.364	1	1	0.907	0.952	1	1.442	1	2.061	1	1.025	1	1.158	0.79	0.889	0.304	0.552	1	2.26	1	1.318	1	1.083
ABL1	ABL2	1	1	1.031	0.942	0.97	1	1	1	1	1	1	1	1	0.709	0.842	1	1.078	0.925	1.199	1	1	1	1	0.907	0.952	1	1.442	1.173	2.232	1	1.025	1	1.158	0.79	1.121	0.149	0.213	1	1	1	1	1	1
ABL1	CRK	1	1	1	1	1	0.921	0.96	1	1.042	1	1	1	1	1	1	1	1.078	1	1.246	1	1.262	1	1	0.86	0.883	1.971	2.025	1.02	2.082	0.737	0.88	0.365	0.7	0.79	1.079	0.304	0.552	0.905	0.951	0.852	0.923	1	1
ABL1	MDM2	1	1	1.036	0.932	0.965	1	1	1	1	1	1	1	1	1	1	1	1.078	1.554	3.323	1	1	0.899	0.948	0.907	0.952	0.814	1.301	1	2.061	1.051	1.226	1	1.158	0.737	0.763	0.304	0.458	1	1	1	1	1	1
ABL1	NFKBIA	1	0.643	0.802	1	1.247	0.733	0.856	1	1.168	0.988	0.994	1	1.006	1	1	1	1.078	1	1.246	1	1	1	1	0.907	0.952	1	1.442	1.348	2.393	0.791	0.912	1	1.158	0.242	0.437	0.304	0.552	0.202	0.449	1	1	1	1
ABL1	SOS1	1	1	1	1	1	1	1	1	1	1	1	1	1	1	1	0.961	1.057	1	1.246	1	1.217	1	1	0.706	0.8	1	1.442	0.991	2.051	1	1.025	1	1.158	0.79	0.889	0.304	0.389	1	1	1	1	1	1
ABL1	KAT5	1	1	1	1	1	1	1	1	1	1	1	1	1	0.296	0.544	0.282	0.572	0.877	1.167	1	1	1	1.082	0.907	0.952	1.358	1.68	1.567	2.58	1.051	1.052	1	1.158	0.434	0.586	0.304	0.527	1	1	1	1	1	1
ABL1	PRKCD	1	1	1.249	0.641	0.801	0.708	0.841	1	1.189	1	1	1	1	1	1	1	1.078	1	1.246	1	1	1	1.578	0.907	0.952	1	1.442	0.904	1.959	1	1.025	1	1.158	0.79	0.889	0.304	0.35	1	1	1	1	1	1.343
ABL1	CTNNB1	1	0.878	0.937	1	1.067	1	1	1	1	1	1	1	1	1	1	0.991	1.073	1.554	1.605	1	1	1	1	0.907	0.952	1	1.442	0.207	0.938	1.051	1.142	0.58	0.882	0.661	0.723	0.304	0.552	1	1.047	1	1	1	1
ABL1	SLIT2	1	0.307	0.554	1	1.806	0.348	0.59	1	1.696	0.574	0.758	1	1.32	1	1	1	1.078	1	1.246	1	1.122	1	1	0.907	0.952	1	1.442	1.668	2.662	0.991	1.021	1	1.158	0.79	0.889	0.304	0.552	1	1	1	1	1	1
ABL1	CDH2	1	1	1.885	0.281	0.53	0.773	0.879	1	1.138	1	1.551	0.416	0.645	1	1.213	1	1.078	1	1.246	1	1	1	1	0.907	0.952	1	1.442	1	2.061	1.051	1.141	1	1.158	0.79	0.889	0.304	0.358	1	1	1	1.057	1	1
ABL1	GPC1	1	1	1	1	1	1	1	1	1	1	1.715	0.34	0.583	1	1.522	0.875	1.008	0.644	1	1	1	1	1	0.907	0.927	1.381	1.695	2.25	3.092	0.977	1.013	1	1.158	0.79	0.889	0.304	0.552	1	1	1	1	1	1
ABL1	CTNNA1	1	1	1	1	1	1	1	1	1	1	1	1	1	0.424	0.651	0.746	0.931	1.248	1.392	1	1.003	0.727	0.853	0.591	0.732	1	1.442	0.845	1.894	1	1.025	1	1.158	0.79	0.889	0.304	0.356	0.96	0.98	1	1.038	1	1
ABL1	IL2	1	0.982	0.991	1	1.009	0.979	0.99	1	1.011	1	1	1	1	1	1.076	1	1.078	1	1.246	1	1	1	1	0.907	2.162	1	1.442	1	2.061	1	1.025	0.533	0.845	0.79	0.889	0.304	0.517	1	1.582	1	1	0.925	0.962
ABL1	CCND1	1	1	1	1	1	1	2.316	0.186	0.432	1	1.007	0.986	0.993	0.79	0.889	0.786	0.955	1	1.246	1	1	1	1	0.907	0.952	1.499	1.766	1	2.061	0.457	0.693	1	1.158	0.136	0.328	0.304	0.552	0.814	0.902	1	1	0.173	0.416
ABL1	POU2AF1	1	0.793	0.89	1	1.123	0.464	0.681	1	1.468	1	1	1	1	0.418	0.647	1	1.078	0.364	0.752	1	1	0.197	0.444	0.907	1.366	1	1.442	1	2.061	1	1.025	1	1.158	0.771	0.781	0.304	0.357	1	3.41	0.74	0.86	1	1.188
ABL1	FUS	1	1	1.475	0.46	0.678	1	1.66	0.363	0.602	1	1.862	0.289	0.537	1	1	1	1.078	1	1.246	1	3.121	1	1.95	0.907	0.952	1.077	1.496	1	2.061	0.852	0.946	1	1.158	0.79	0.889	0.304	0.552	0.948	0.973	1	1.174	0.792	0.89
ABL1	KCNK4	1	1	1	1	1	1	1	1	1	1	1.085	0.85	0.922	0.43	0.656	1	1.078	1	1.246	0.908	0.953	0.23	0.48	0.907	0.952	2.08	2.715	1	2.061	1	1.025	1.341	1.84	0.79	0.889	0.304	0.651	1	1	0.776	0.881	1	1
ABL1	CDKN2A	1	1	1.638	0.373	0.61	1	1.851	0.292	0.54	1	1	1	1	1	1.45	1	1.078	1	1.246	1	1.143	1	1	0.907	0.952	1.545	1.793	4.248	4.938	1	1.025	1	1.158	0.79	0.956	0.304	0.607	1	1	1	1	0.628	0.793
ABL1	EPS8	1	0.783	0.885	1	1.13	1	1.125	0.79	0.889	1	1	1	1	1	1	1.023	1.09	1	1.246	1	1	1	1	0.284	0.507	1	1.442	0.926	1.983	1.051	1.189	1	1.158	0.79	0.889	0.304	0.552	1	1	1	1	1	1
ABL1	CTTN	1	1	1	1	1	1	1	1	1	1	1.103	0.823	0.907	1	1	1	1.078	0.328	0.713	1	1	0.505	0.711	0.907	1.044	0.664	1.175	1.636	2.637	0.376	0.628	1	1.158	0.497	0.627	0.304	0.552	1	1.6	0.293	0.542	1	1
ABL1	RAC1	1	1	1	1	1	1	1	1	1	1	1	1	1	1	1	0.512	0.771	0.747	1.077	1	1.003	1	1	0.838	0.872	1.098	1.511	1.063	2.125	1.051	1.245	1	1.158	0.79	0.889	0.304	0.552	1	1	1	1.491	0.502	0.708
ABL1	CEBPB	1	1	1	1	1	1	1.174	0.725	0.852	1	1.099	0.828	0.91	0.315	0.562	1	1.078	1.359	1.453	1	1	1	1	0.907	0.952	1	1.442	1	2.061	0.957	1.003	0.903	1.101	0.79	0.889	0.304	0.552	0.731	0.855	1	1	1	1
ABL1	CDK20	1	1	1.068	0.877	0.936	0.922	0.96	1	1.041	0.688	0.829	1	1.206	1	1	0.885	1.013	1	1.246	1	1	1	1	0.637	0.76	1.018	1.455	1	2.061	0.636	0.818	0.547	0.856	0.79	0.793	0.304	0.552	1	1.02	1	1	1	1
ABL1	PDGFB	1	1	1	1	1	1	1	1	1	1	1	1	1	1	1.164	1	1.078	0.678	1.027	0.779	0.883	1	1	0.507	0.678	1	1.442	1	2.061	1	1.025	0.722	0.984	0.79	1.529	0.304	0.427	1	1.326	1	1.028	1	1.257
ABL1	HNRNPA2B1	1	1	1.074	0.866	0.931	1	1.106	0.818	0.904	1	1.641	0.372	0.61	0.514	0.717	1.161	2.09	1	1.246	0.377	0.614	1	1	0.601	0.738	1.985	2.032	1	2.061	1.051	1.265	1.341	1.9	0.79	0.889	0.304	0.714	1	1.133	1	1	1	1
ABL1	PCBP2	1	1	1	1	1	1	1	1	1	1	1.238	0.653	0.808	1	1	1	1.078	1	1.246	0.676	0.822	1	1	0.907	0.952	1.042	1.472	0.686	1.707	1	1.025	1	1.158	0.446	0.593	0.304	0.439	1	1	0.813	0.901	1	1.459
ABL1	NUMA1	1	1	1	1	1	0.837	0.915	1	1.093	0.98	0.99	1	1.01	1	1	1	1.078	1.554	1.595	1	1	1	1	0.907	0.952	0.909	1.375	0.923	1.981	1	1.025	1	1.158	0.79	0.889	0.304	0.552	1	1.295	1	1	0.602	0.776
ABL1	NCKAP1	1	0.855	0.925	1	1.081	1	1.038	0.928	0.963	0.816	0.903	1	1.107	1	1	1	1.078	1.287	1.414	0.043	0.208	1	1	0.907	0.952	1	1.442	1	2.061	1	1.025	0.638	0.925	0.79	1.069	0.304	0.585	1	1	1	1	1	1
ABL1	PTPRC	1	1	1	1	1	0.862	0.928	1	1.077	1	1.077	0.863	0.929	1	1.271	1	1.078	1	1.246	1	1	1	1	0.413	0.612	0.121	0.501	0.764	1.801	1	1.025	1	1.158	0.79	1.256	0.304	0.552	1	1.093	1	1	1	1
ABL1	IRS2	1	0.465	0.682	1	1.466	1	1	1	1	1	1	1	1	1	1	0.999	1.077	1	1.246	1	1	1	1	0.907	1.141	1	1.442	0.403	1.308	1	1.025	1	1.158	0.728	0.759	0.304	0.44	1	1	1	1	1	1
ABL1	HNRNPK	1	1	1	1	1	1	1	1	1	0.887	0.942	1	1.062	1	1.689	1	1.078	1	1.246	1	1.604	1	1.683	0.907	0.952	1	1.442	1	2.061	0.433	0.675	1	1.158	0.79	0.889	0.304	0.509	1	1.036	1	1	1	1
ABL1	MYC	1	0.635	0.797	1	1.255	1	1.925	0.27	0.519	1	2.032	0.242	0.492	1	1	1	1.078	1.554	1.69	1	1	0.845	0.919	0.907	1.17	1	1.442	1	2.061	1.051	1.094	0.842	1.063	0.79	0.94	0.304	0.737	1	1	1	1	1	1
ABL1	LYN	1	1	1	1	1	1	1.211	0.682	0.826	1	1	1	1	1	1	0.862	1	1	1.246	1	1	1	1.078	0.907	0.952	0.748	1.247	3.019	3.581	1.051	1.96	1	1.158	0.79	0.889	0.304	0.529	1	1	0.52	0.721	1	1.833
ABL1	CTNND1	1	1	1	1	1	0.43	0.656	1	1.525	1	1	1	1	1	1	1.161	1.223	0.507	0.888	1	1	0.811	0.9	0.907	0.952	1	1.442	0.936	1.994	1	1.025	1	1.158	0.79	2.801	0.304	0.552	1	1.488	1	1.136	1	1
ABL1	CYFIP2	1	1	1.258	0.632	0.795	1	1	1	1	0.273	0.523	1	1.913	1	1	0.972	1.062	1	1.246	1	1	1	1	0.863	0.885	1	1.442	0.729	1.759	0.923	0.985	1	1.158	0.79	1.172	0.304	0.552	1	1	0.258	0.508	1	1
ABL1	BRK1	1	1	1	1	1	1	1	1	1	1	1	1	1	1	1.026	1	1.078	1	1.246	1	1	0.859	0.927	0.907	1.058	1.322	1.658	0.342	1.206	1	1.025	0.488	0.809	0.79	0.889	0.304	0.552	1	1	1	1	1	1.559
ABL1	TP63	1	0.21	0.458	1	2.181	1	1	1	1	1	1.069	0.876	0.936	1	1	1.161	1.412	1	1.246	1	1.446	1	1	0.907	0.952	0.918	1.382	1	2.061	1	1.025	1	1.158	0.79	0.889	0.304	0.552	1	1	1	1.153	1	1
ABL1	PDGFRB	1	0.894	0.946	1	1.058	1	1.325	0.57	0.755	1	1.338	0.559	0.747	1	1	1	1.078	1	1.246	1	1	0.352	0.593	0.907	0.952	2.08	2.248	1	2.061	0.349	0.605	0.421	0.751	0.79	0.889	0.304	0.552	1	1.213	1	1	1	1
ABL1	VAV2	1	1	1.086	0.848	0.921	1	1	1	1	1	1	1	1	0.858	0.926	1	1.078	1	1.246	1	1	1	1	0.907	1.335	1	1.442	1	2.061	1.051	1.496	1.341	2.185	0.79	0.889	0.304	0.552	1	1	0.503	0.709	1	1
ABL1	PRKCQ	1	1	1	1	1	1	1	1	1	0.691	0.831	1	1.203	1	1	1	1.078	1	1.246	1	1	1	1	0.737	0.818	1.446	1.734	1.035	2.097	1	1.025	1.341	1.709	0.79	0.889	0.304	0.552	0.61	0.781	1	1	1	1
ABL1	BRAF	1	1	1	1	1	1	1	1	1	0.986	0.993	1	1.007	0.884	0.94	1.161	1.527	1	1.246	1	1	1	1	0.907	0.952	1	1.442	1	2.061	1.051	1.19	1	1.158	0.79	1.231	0.304	0.552	1	1	1	1	1	1.014
ABL1	PRKCE	1	1	1	1	1	1	1	1	1	0.237	0.487	1	2.055	1	1	1	1.078	1.554	1.681	1	1	1	1	0.907	1.323	1.423	1.72	1	2.061	1	1.025	1	1.158	0.79	0.889	0.304	0.552	0.787	0.887	1	1.094	1	1
ABL1	PRKCH	1	0.599	0.774	1	1.292	0.761	0.872	1	1.146	1	1.114	0.806	0.898	1	1.412	1	1.078	1	1.246	1	1.066	1	1	0.907	0.952	1.268	1.624	1	2.061	1	1.025	1.234	1.286	0.79	0.889	0.304	0.552	1	1	1	1	1	1
ABL1	GFRA1	1	1	1	1	1	0.422	0.649	1	1.54	1	1	1	1	0.47	0.686	1.161	1.265	1.554	2.261	1	1	1	1	0.907	0.986	1	1.442	1	2.061	1	1.025	1	1.158	0.79	1.036	0.304	0.746	1	1.297	0.521	0.722	1	1
ABL2	ABL1	1	1	1.031	0.942	0.97	1	1	1	1	1	1	1	1	0.709	0.842	1	1.078	0.925	1.199	1	1	1	1	0.907	0.952	1	1.442	1.173	2.232	1	1.025	1	1.158	0.79	1.121	0.149	0.213	1	1	1	1	1	1
ABL2	SLIT2	1	0.307	0.571	0.942	1.752	0.348	0.59	1	1.696	0.574	0.758	1	1.32	0.709	0.842	1	1	0.925	0.962	1	1.122	1	1	1	1	1	1	1.173	1.399	0.991	0.996	1	1	1	1.261	0.149	0.387	1	1	1	1	1	1
ABL2	GPC1	1	1	1.031	0.942	0.97	1	1	1	1	1	1.715	0.34	0.583	0.709	1.282	0.875	0.935	0.644	0.772	1	1	1	1	0.948	0.974	1	1.175	1.173	1.625	0.977	0.988	1	1	1	1.261	0.149	0.387	1	1	1	1	1	1
ABL2	ROBO1	1	1	1.031	0.942	0.97	1	1	1	1	1	1	1	1	0.709	0.919	1	1	0.925	0.962	0.778	0.882	1	1	0.102	0.319	1	1.487	1	1.083	0.856	0.925	0.523	0.723	1	1.261	0.149	0.393	1	1	1	2.81	1	1
ABL2	ARHGAP35	1	1.062	1.098	0.881	0.911	1	1	1	1	1	1	1	1	0.709	0.842	1	2.867	0.925	0.962	0.952	0.976	0.193	0.439	1	1	1	1	1	1.083	1	1	0.75	0.866	1.001	1.262	0.149	0.387	1	1.521	0.456	0.675	1	1
ABL2	PRKCQ	1	1	1.031	0.942	0.97	1	1	1	1	0.691	0.831	1	1.203	0.709	0.842	1	1	0.925	0.962	1	1	1	1	0.737	0.858	1	1.202	1.035	1.102	1	1	1	1.476	1	1.261	0.149	0.387	0.61	0.781	1	1	1	1
ABL2	BRAF	1	1	1.031	0.942	0.97	1	1	1	1	0.986	0.993	1	1.007	0.709	0.792	1	1.417	0.925	0.962	1	1	1	1	1	1	1	1	1	1.083	1	1.161	1	1	1.591	1.746	0.149	0.387	1	1	1	1	1	1.014
ABL2	PRKCE	1	1	1.031	0.942	0.97	1	1	1	1	0.237	0.487	1	2.055	0.709	0.842	1	1	0.925	1.297	1	1	1	1	1	1.389	1	1.193	1	1.083	1	1	1	1	1	1.261	0.149	0.387	0.787	0.887	1	1.094	1	1
ABL2	PRKCH	1	0.599	0.798	0.942	1.253	0.761	0.872	1	1.146	1	1.114	0.806	0.898	0.709	1.19	1	1	0.925	0.962	1	1.066	1	1	1	1	1	1.126	1	1.083	1	1	1	1.111	1	1.261	0.149	0.387	1	1	1	1	1	1
ABL2	PRKCD	1	1.062	1.287	0.641	0.777	0.708	0.841	1	1.189	1	1	1	1	0.709	0.842	1	1	0.925	0.962	1	1	1	1.578	1	1	1	1	0.904	1.03	1	1	1	1	1	1.261	0.149	0.246	1	1	1	1	1	1.343
ABL2	KAT5	1	1	1.031	0.942	0.97	1	1	1	1	1	1	1	1	0.296	0.459	0.282	0.531	0.877	0.9	1	1	1	1.082	1	1	1	1.165	1.173	1.356	1	1.026	1	1	0.434	0.831	0.149	0.369	1	1	1	1	1	1
ABL2	GFRA1	1	1	1.031	0.942	0.97	0.422	0.649	1	1.54	1	1	1	1	0.47	0.578	1	1.174	0.925	1.744	1	1	1	1	1	1.036	1	1	1	1.083	1	1	1	1	1.357	1.469	0.149	0.522	1	1.297	0.521	0.722	1	1
ABL2	PXN	1	1	1.031	0.942	0.97	1	1	1	1	1	1	1	1	0.709	1.682	1	1	0.925	0.962	1	1	0.967	0.983	1	1	1	1.075	1	1.083	1	1	1	1	1	1.261	0.149	0.328	1	1	0.886	0.941	1	1.422
ABLIM1	SNAI1	1	0.355	0.596	1	1.679	0.83	2.063	0.195	0.485	0.797	0.893	1	1.12	0.356	0.597	1	1.035	1	1	0.603	0.776	0.643	0.802	1	1.788	0.855	1.52	1	1	1	1	1	1	1	1.013	0.417	0.502	0.49	0.7	1	1	1	1
ABLIM2	SNAI1	1	1	1	1	1	1	2.263	0.195	0.442	0.156	0.395	1	2.534	0.332	0.576	1	1	1	1	1	1	1	1	0.359	0.599	1	1.644	1	1	1	1	1	1.062	0.607	0.79	0.417	0.646	0.599	0.774	1	1	1	1
ABLIM3	SNAI1	1	0.629	0.793	1	1.261	0.776	1.993	0.195	0.502	1	1	1	1	1	1	1	1	0.983	0.992	1	3.367	1	1	1	1.365	0.878	1.54	1	1.036	0.761	0.872	0.932	0.965	1	1.013	0.417	0.646	1	1	1	1	0.867	0.931
ABR	RHOA	1	1	1	1	1	0.671	0.819	1	1.221	0.395	0.628	1	1.592	1	1	1	1.785	1	1.056	0.222	0.472	1	1.112	1	1	0.452	0.672	1	1	0.617	1.441	0.862	0.929	0.345	0.577	1	1.001	0.665	0.677	1.632	1.874	0.844	0.919
ABR	RAC1	1	1	1	1	1	0.671	0.819	1	1.221	0.395	0.628	1	1.592	1	1	0.512	1.278	0.747	0.864	0.222	0.473	1	1	0.838	0.915	0.452	0.704	1	1.031	0.617	0.954	0.862	0.929	0.967	0.983	1	1	0.665	0.816	1.632	1.905	0.502	0.651
ACACA	PRKAA2	1	1	1	1	1	0.843	1.136	0.653	0.88	0.853	0.914	1.022	1.094	0.011	0.105	1	1	1	1.644	1	1	1	1	0.095	0.308	1	1.386	1	1	1	1	1	1	1	1.618	1	1.038	0.569	0.74	2.026	2.113	1	2.988
ACACA	PRKAA1	1	0.882	0.939	1	1.065	1	1.237	0.653	0.808	0.978	1.717	0.332	0.582	0.011	0.065	1	1	1	1.644	1	1	1	1	1	1	1	1	1	1	1	1.004	1	1.347	1	1.618	1.06	1.069	0.412	0.484	0.858	1.375	0.981	2.959
ACACA	FAS	1	0.726	0.852	1	1.174	0.691	1.029	0.653	0.972	0.978	0.989	1	1.011	0.011	0.105	1	1	1	1.644	1	1	1	1	1	1	1	1.011	1	1	1	1	1	1	1	1.618	1	1.038	0.569	0.793	1	1.485	3.148	5.301
ACACA	LEP	1	0.178	0.422	1	2.37	0.582	0.944	0.653	1.06	0.978	0.989	1	1.011	0.011	0.099	0.826	0.909	2.701	2.95	0.488	0.699	1	1.346	1	1.863	1	1.323	1	1.591	0.585	0.765	1	1.436	1.287	1.836	1.042	1.06	0.569	0.754	1	1.485	2.31	4.541
ACACA	GCG	1	1	1	1	1	0.125	0.437	0.653	2.286	0.978	0.989	1	1.011	0.011	0.095	1	1	1	1.644	0.565	0.751	1	1	1	1	0.618	0.786	0.948	0.974	1	1	0.352	0.593	1	1.618	1	1.038	0.471	0.518	0.459	1.005	1	2.988
ACACA	MT2A	1	0.772	0.879	1	1.138	0.483	0.86	0.653	1.163	0.978	1.391	0.506	0.719	0.011	0.161	1	2.506	1	1.644	1	1.992	0.768	0.876	1	1	1	1.325	1	1	1	1	0.903	0.95	1	1.618	0.62	0.817	0.569	0.754	1	1.485	1	2.988
ACACA	MT1E	1	0.612	0.782	1	1.278	0.195	0.547	0.653	1.829	0.978	0.989	1	1.011	0.011	0.095	0.993	0.996	1	1.644	1	1	0.232	0.482	1	1	1	1.033	1	1.115	1	1	0.987	0.993	0.923	1.555	1	1.038	0.569	0.754	1	1.485	0.765	2.614
ACACA	CSHL1	1	1	1	1	1	1	1.237	0.653	0.808	0.978	1.007	0.964	0.993	0.011	0.078	0.213	0.461	1.772	2.188	0.752	0.867	1	1	1	1	1	1	1	1	1	1	1	2.339	0.788	1.437	1	1.038	0.569	0.754	1	1.485	0.833	2.726
ACACA	GH1	1	1	1	1	1	1	1.237	0.653	0.808	0.978	0.995	0.988	1.005	0.011	0.105	1	1	1	1.644	0.177	0.421	1	1	1	1	0.7	0.837	1	1	1	1	1	1	1	1.618	1.077	1.475	0.569	0.624	1.757	1.968	0.785	2.647
ACACA	CSH1	1	1	1	1	1	1	1.237	0.653	0.808	0.978	0.989	1	1.011	0.011	0.111	1	1	1	1.644	1	1.439	1	1	0.629	0.793	1	1.191	0.594	0.771	1	1	1	1	1	1.618	1	1.038	0.569	0.713	1.127	1.576	1	2.988
ACACA	FGFR3	1	1	1.411	0.502	0.709	1	1.237	0.653	0.808	0.695	0.825	1.022	1.213	0.011	0.105	1	1	2.379	2.535	1	1	1	1	0.974	0.987	1	1	0.292	0.541	1	1	1	1	1	1.618	1	1.038	0.569	0.754	1	1.485	0.705	2.509
ACACA	FGFR4	1	1	1.365	0.536	0.732	1	1.237	0.653	0.808	0.978	0.989	1	1.011	0.011	0.336	1	1	0.942	1.595	1	1	0.782	0.885	1	1.071	1	1	1	1	1	1	1	1.389	1	1.618	1	1.038	0.569	0.754	1	1.485	1	2.988
ACACA	FGFR1	1	0.992	0.996	1	1.004	0.675	1.016	0.653	0.984	0.978	0.989	1	1.011	0.011	0.12	1	1	0.837	1.503	1	1	1	1	1	1	0.581	0.762	1	1	1	1.36	1	1	1.029	1.642	1	1.038	0.569	0.754	1	1.485	8.001	8.451
ACACA	FGFR2	1	1	1	1	1	0.253	0.622	0.653	1.607	0.653	0.799	1.022	1.252	0.011	0.061	1	1	1.365	1.92	1	1.977	1	1.181	1	1	0.929	0.964	1	1	1	1.14	1	1.035	0.925	1.556	1.077	1.572	0.569	0.754	1	1.485	1.299	3.405
ACACB	PRKAA2	1	0.209	0.457	1	2.187	0.576	0.697	1.186	1.434	0.853	0.924	1	1.082	1	1.041	1	1	1	1.347	1	1	1	1	0.095	0.308	1.017	1.397	1	1	1	1	1	1	1	1.096	0.648	0.805	0.962	1.376	1	1.423	0.549	0.741
ACACB	PRKAA1	1	0.209	0.429	1.134	2.329	0.576	0.759	1	1.317	1	1.736	0.332	0.576	0.385	0.646	1	1	1	1.347	1	1	1	1	1	1	1	1.008	1	1	1	1.004	1	1.347	1	1.096	0.648	0.829	0.412	0.901	0.858	0.926	0.549	0.733
ACACB	FGFR4	1	0.209	0.624	0.536	1.602	0.576	0.759	1	1.317	1	1	1	1	1.083	3.329	1	1	0.942	1.307	1	1	0.782	0.885	1	1.071	1	1.008	1	1	1	1	1	1.389	1	1.096	0.648	0.805	1	1.403	1	1	0.549	0.741
ACACB	FAS	1	0.209	0.39	1.377	2.566	0.576	0.631	1.446	1.584	1	1	1	1	1	1.041	1	1	1	1.347	1	1	1	1	1	1	1.017	1.019	1	1	1	1	1	1	1	1.096	0.648	0.805	1.104	1.475	1	1	0.549	1.314
ACACB	LEP	1	0.178	0.193	4.782	5.184	0.576	0.579	1.719	1.727	1	1	1	1	0.883	0.978	0.826	0.909	1.815	2.418	0.488	0.699	1	1.346	1	1.863	1.017	1.334	1	1.591	0.585	0.765	1	1.436	1.201	1.243	0.648	0.822	1	1.403	1	1	0.549	1.126
ACACB	GCG	1	0.209	0.457	1	2.187	0.125	0.268	1.735	3.726	1	1	1	1	0.821	0.943	1	1	1	1.347	0.565	0.751	1	1	1	1	0.618	0.793	0.948	0.974	1	1	0.352	0.593	1	1.096	0.648	0.805	0.471	0.963	0.459	0.677	0.549	0.741
ACACB	MT1E	1	0.209	0.358	1.633	2.795	0.195	0.335	1.735	2.981	1	1	1	1	0.822	0.943	0.993	0.996	1	1.347	1	1	0.232	0.482	1	1	1.017	1.042	1	1.115	1	1	0.987	0.993	0.923	1.053	0.648	0.805	1	1.403	1	1	0.549	0.648
ACACB	CSHL1	1	0.209	0.457	1	2.187	0.576	0.759	1	1.317	1	1.018	0.964	0.982	0.554	0.774	0.213	0.461	1.772	1.793	0.752	0.867	1	1	1	1	1	1.008	1	1	1	1	1	2.339	0.788	0.973	0.648	0.805	1	1.403	1	1	0.549	0.676
ACACB	GH1	1	0.209	0.457	1	2.187	0.576	0.759	1	1.317	1	1.006	0.988	0.994	1	1.041	1	1	1	1.347	0.177	0.421	1	1	1	1	0.7	0.844	1	1	1	1	1	1	1	1.096	0.648	1.143	0.683	1.16	1	1.326	0.549	0.656
ACACB	CSH1	1	0.209	0.457	1	2.187	0.576	0.759	1	1.317	1	1	1	1	1.083	1.104	1	1	1	1.347	1	1.439	1	1	0.629	0.793	1.017	1.201	0.594	0.771	1	1	1	1	1	1.096	0.648	0.805	0.894	1.327	1	1.061	0.549	0.741
ACACB	FGFR3	1	0.209	0.645	0.502	1.549	0.576	0.759	1	1.317	0.695	0.834	1	1.199	1	1.041	1	1	1.815	2.078	1	1	1	1	0.974	0.987	1	1.008	0.292	0.541	1	1	1	1	1	1.096	0.648	0.805	1	1.403	1	1	0.549	0.622
ACACB	FGFR1	1	0.209	0.456	1.008	2.195	0.576	0.624	1.482	1.604	1	1	1	1	1.083	1.191	1	1	0.837	1.232	1	1	1	1	1	1	0.581	0.768	1	1	1	1.36	1	1	1.029	1.112	0.648	0.805	1	1.403	1	1	0.549	2.095
ACACB	FGFR2	1	0.209	0.457	1	2.187	0.253	0.382	1.735	2.618	0.653	0.808	1	1.238	0.336	0.603	1	1	1.365	1.574	1	1.977	1	1.181	1	1	0.929	0.972	1	1	1	1.14	1	1.035	0.925	1.054	0.648	1.219	1	1.403	1	1	0.549	0.844
ACAN	SOX10	1	0.421	0.964	0.452	1.037	0.582	1.895	0.162	0.528	0.987	0.993	1	1.007	1	1	1	1.169	1	1	2.075	2.579	1	1	1	1	1	1	1	1	1	1	1	1	1	1	0.476	0.69	0.508	0.739	0.64	0.8	1	1.197
ACAP1	ARF6	1	1	1	1	1	0.799	0.894	1	1.119	1	1.189	0.707	0.841	1	1.24	1	1.014	1	1.087	0.362	0.602	1	1.048	0.72	0.931	0.994	0.997	1	1.397	1	1	0.236	0.587	0.615	0.784	1	1	0.265	0.675	0.929	0.964	0.297	0.545
ACAP1	TNF	1	1	1.128	0.785	0.886	1	1	1	1	1	1	1	1	1	1.24	1.028	1.39	1	1.087	1	1	0.915	1.003	0.682	0.906	1	1	1	1.021	1	1	1	1.209	1	1.028	1	1	0.265	0.669	0.689	0.8	0.297	0.545
ACAP2	ARF6	1	1	1	1	1	0.799	0.894	1	1.119	1	1.189	0.707	0.841	0.259	0.509	1	1	1	1	0.362	0.602	1	1	0.72	0.848	0.994	0.997	1	1.397	1	1.87	0.236	0.471	0.615	0.65	1	1.271	0.706	1.102	1	1	1	1.167
ACAT1	CYP51A1	1	0.753	0.868	1	1.153	0.942	1.002	0.938	0.998	1	1	1	1	1	1.03	1	1.587	1	1.095	1	1	1	1	1	1	1	1.232	1	1	1.077	1.103	1	1.194	1	1	1	1	1	1	1	1	1	1
ACAT1	ASIP	1	0.753	0.868	1	1.153	0.942	0.971	1	1.03	1	1	1	1	1	1.03	1	1	1	1	1	1	1	1	1	1	1	1.232	1	1	1	1.038	1	1.194	1	1	1	1	1	1	1	1	1	1
ACAT1	CYP7A1	1	0.753	0.868	1	1.153	0.942	0.971	1	1.03	1	1	1	1	1.061	1.928	1	1	1	1	1	1	0.371	0.609	1	1	1	1.232	1	1.028	1	1.038	1	1.194	1	1	1	1	0.628	0.792	1	1.08	1	1
ACAT1	PTGIS	1	0.243	0.428	1.328	2.337	0.477	0.671	1.061	1.491	0.902	0.95	1	1.053	1	1.03	1	1	1	1	1	1	1	1	1	1	1	1.232	1	1	1	1.038	1	1.194	1	1	1	1	1	1	1	1	1	1
ACAT1	CYP39A1	1	0.434	0.572	1.328	1.75	0.942	2.106	0.212	0.475	1	1	1	1	0.886	0.97	1	1	1	1	1	1.096	0.78	0.883	1	1	1	1.232	0.724	0.851	1	1.038	1	1.194	1	1.97	1	1	1	1.178	1	1	0.964	0.982
ACAT1	CYP7B1	1	0.687	0.719	1.328	1.39	0.942	0.971	1	1.03	0.58	0.761	1	1.313	1	1.03	1	1	1	1.079	1	1	1	1.096	1	1	1.041	1.257	1	1	1	1.038	1	1.194	0.698	0.835	1	1.007	1	1	1	1	0.768	0.876
ACAT1	CYP8B1	1	0.753	0.868	1	1.153	0.942	0.971	1	1.03	1	1	1	1	0.943	1	0.296	0.544	1	1.529	1	1	1	1	1	1	1.519	1.695	0.769	0.877	1	1.038	1	1.194	1	1	1	1	0.647	0.805	1	1	0.555	0.745
ACAT2	CYP51A1	1	1	1	1	1	1	1.032	0.938	0.969	1	1	1	1	1	1	1	1.587	1	1.095	1	1	1	1	1	1	1	1	1	1	1	1.063	1	1	1	1	1	1	1	1	1	1	1	1
ACAT2	CYP7A1	1	1	1	1	1	1	1	1	1	1	1	1	1	1	1.871	1	1	1	1	1	1	0.371	0.609	1	1	1	1	1	1.028	1	1	1	1	1	1	1	1	0.628	0.792	1	1.08	1	1
ACAT2	PTGIS	1	0.243	0.493	1	2.028	0.477	0.691	1	1.447	0.902	0.95	1	1.053	1	1	1	1	1	1	1	1	1	1	1	1	1	1	1	1	1	1	1	1	1	1	1	1	1	1	1	1	1	1
ACAT2	CYP39A1	1	0.434	0.659	1	1.518	1	2.17	0.212	0.461	1	1	1	1	0.886	0.941	1	1	1	1	1	1.096	0.78	0.883	1	1	1	1	0.724	0.851	1	1	1	1	1	1.97	1	1	1	1.178	1	1	0.964	0.982
ACAT2	CYP7B1	1	0.687	0.829	1	1.206	1	1	1	1	0.58	0.761	1	1.313	1	1	1	1	1	1.079	1	1	1	1.096	1	1	1	1.02	1	1	1	1	1	1	0.698	0.835	1	1.007	1	1	1	1	0.768	0.876
ACAT2	CYP8B1	1	1	1	1	1	1	1	1	1	1	1	1	1	0.943	0.971	0.296	0.544	1	1.529	1	1	1	1	1	1	1	1.375	0.769	0.877	1	1	1	1	1	1	1	1	0.647	0.805	1	1	0.555	0.745
ACBD7	IL12B	1	1	1	1	1	1	1.019	0.963	0.982	1	1	1	1	1	1	1	1	1	1	1	1	1	1.065	0.468	0.684	0.352	0.593	1	1	1	1	1	1	1	1	0.617	0.786	0.849	0.921	1	1	1	1.422
ACBD7	ICAM1	1	1	1	1	1	1	1.045	0.915	0.957	1	1	1	1	1	1.009	1	1	1	1	1	1	1	1	1	1	0.787	0.887	1	1	1	1	0.91	0.954	1	1.346	1	1	1	2.659	1	1	1	1
ACBD7	DFNB38	1	1	1	1	1	1	1	1	1	1	1	1	1	1	1	1	1	1	1	1	1	1	1	1	1	1	1	1	1	1	1	1	1	1	1	1	1	1	1	1	1	1	1
ACBD7	CD276	1	1	1.08	0.857	0.926	1	1.161	0.742	0.862	1	1.171	0.729	0.854	0.477	0.691	0.541	0.736	1	1	1	1	1	1.122	1	1	1	1.83	1	1	1	1	1	1	1	1	0.333	0.577	0.622	0.788	1	1	1	1
ACBD7	VEGFA	1	1	1.587	0.397	0.63	1	1.754	0.325	0.57	1	1.924	0.27	0.52	0.267	0.516	1	1.047	1	1	1	1.383	0.652	0.808	1	1	1	1	0.692	0.832	1	1	0.229	0.479	1	1	0.699	0.836	0.994	0.997	0.874	0.935	1	1
ACBD7	PCNA	1	1	1.822	0.301	0.549	1	1.358	0.542	0.736	1	2.331	0.184	0.429	1	1	1	1	0.293	0.541	0.824	0.908	1	1	0.693	0.832	1	1	1	1	1	1.176	0.894	0.945	1	1	1	1	1	1.077	0.878	0.937	1	1
ACBD7	TMEM27	1	0.821	0.906	1	1.104	1	1	1	1	1	1.107	0.815	0.903	0.733	0.856	1	1	0.437	0.661	0.775	0.88	1	1	1	1.035	1	1	1	1	1	1	0.7	0.837	1	1	1	1	1	1.005	1	1	1	1.423
ACBD7	HECTD2	1	1	1	1	1	0.785	0.886	1	1.129	0.684	0.827	1	1.209	1	1	0.845	0.919	0.236	0.486	1	1	1	1.734	1	1	0.917	0.958	1	1.207	1	1.351	0.695	0.833	1	1	1	1	1	1	1	1.238	1	1
ACD	HTR3A	1	1	1	1	1	1	1.403	0.508	0.713	1	1	1	1	0.498	0.706	1	2.128	1.106	1.124	1	1.755	1	1	1	1	0.66	0.812	0.641	0.801	1	1	1	1.16	1	1.422	1.086	1.258	0.998	0.999	1	1.11	0.549	0.741
ACE	AGT	1	0.965	0.982	1	1.018	1	1.86	0.289	0.538	1	1.049	0.909	0.953	1	2.46	1	1	1	1	1	1.086	1	1.143	0.619	2.226	1	1	1	1	1	1	0.753	0.868	1.25	1.418	1	1	0.443	1.027	0.408	0.639	1	1.048
ACE	SERPINE1	1	0.965	1.51	0.423	0.662	1	1.956	0.261	0.511	1.1	1.697	0.382	0.589	1	2.46	1	1.125	1	1	0.285	0.58	1	1	1	2.829	1	1.578	0.941	0.97	1	1	1	1.022	1	1.118	1	1.653	0.443	0.665	0.408	0.655	1	1.048
ACE	CDKN1B	1	0.965	0.982	1	1.018	1	1	1	1	1	1.049	0.909	0.953	1.214	2.711	1	1	1	1	0.636	0.866	1	1	1	2.829	1	1	1	1	1	1	1	1	0.448	0.748	0.214	0.463	0.443	0.665	0.408	0.828	1	1.048
ACE	KRAS	1	0.965	1.136	0.748	0.881	1	1	1	1	0.732	0.898	0.909	1.114	1	2.46	1	1	1	1.047	1	1.086	1	1	1.243	3.153	1	1.407	1	1	1	1	1	1	1	1.118	1	1.059	0.443	0.665	0.408	0.639	0.647	0.843
ACE	SELP	1	0.371	0.598	1.036	1.672	0.661	0.813	1	1.23	1	1.049	0.909	0.953	1.401	2.912	1	1	1	1	1.178	2.687	1	1	0.297	1.541	1	1	0.67	0.819	0.091	0.302	1	1	1	1.118	1	1.151	0.443	0.665	0.408	0.639	0.81	0.943
ACE	KNG1	1	0.965	0.982	1	1.018	0.836	0.915	1	1.093	1	1.049	0.909	0.953	1	2.46	1	1.907	1	1	0.794	0.967	1	1	1	2.829	1	1.546	1	1	0.374	0.611	1	1	0.922	1.074	1	1	0.443	0.665	0.408	0.639	1.097	1.104
ACE	VCAM1	1	0.965	0.982	1	1.018	0.638	0.799	1	1.252	0.921	1.006	0.909	0.994	1	2.46	1	1	1	1	1.092	1.134	1	1	1	2.829	0.4	0.633	1	1	1	1	1	1	0.895	1.058	1	1	0.443	0.503	0.408	1.184	1	1.048
ACE	NOS3	1	0.965	0.982	1	1.018	1	1.097	0.832	0.912	0.575	0.795	0.909	1.257	0.746	2.125	1	1.278	0.947	0.973	1	1.086	1	1.008	0.852	2.61	1	1.006	0.608	0.78	1	1	1	1.022	1	1.118	1	1	0.443	0.665	0.408	0.639	1	1.048
ACE	FOS	1	0.118	0.338	1.036	2.961	1	1	1	1	1	1.049	0.909	0.953	2.321	3.748	1	1	1	1	1	1.086	1	1.685	1	2.829	1	1	1	1	0.612	0.782	1	1	1	1.118	0.657	0.811	0.443	0.665	0.408	0.639	0.825	0.951
ACE	OLR1	1	0.965	2.074	0.224	0.482	1	1.396	0.513	0.716	1	1.049	0.909	0.953	0.819	2.227	1	1	0.595	0.771	0.385	0.674	0.449	0.67	1	2.829	1	1.393	1	1.314	1	1.152	1	1	1.25	1.333	1	1	0.443	0.665	0.408	0.606	1	1.048
ACE	HRAS	1	0.965	0.982	1	1.018	1	1.023	0.955	0.977	1	1.049	0.909	0.953	1	2.46	1	1	1	1	0.799	0.97	1	1	1	2.829	1	1.019	1	1	1	1	1	1	1	1.118	1	1	0.443	0.665	0.408	0.546	0.692	0.871
ACE	CYP2B6	1	0.965	0.982	1	1.018	1	1	1	1	1	1.049	0.909	0.953	1	2.46	0.938	0.968	1	1	0.945	1.055	1	1	1	2.829	1	1	1	1	1	1	1	1.263	0.868	1.042	1	1	0.443	0.665	0.408	0.877	0.554	0.78
ACE	MYH7	1	0.965	0.982	1	1.018	0.973	0.986	1	1.014	1	1.049	0.909	0.953	1.955	3.44	1	1	1	1	0.834	0.991	1	1	1	2.829	1	1	1	1.29	1	1	1	1	1	1.118	1	1	0.443	0.665	0.36	0.383	1	1.048
ACE	MYH6	1	0.965	0.982	1	1.018	1	1	1	1	1	1.049	0.909	0.953	1.063	2.537	1	1	1	1.222	1.178	1.479	1	1	1	2.829	0.814	0.902	1	1.018	0.741	0.861	1	1	1	1.118	0.233	0.483	0.443	0.665	0.347	0.376	1.097	1.53
ACE	CTGF	1	0.679	0.81	1.036	1.235	1	1.002	0.996	0.998	1	1.049	0.909	0.953	1	2.46	1	1	1	1	0.969	1.068	1	1.324	1	2.829	0.86	0.927	1	1	1	1	1	1.821	1.25	1.352	1	1	0.443	0.665	0.408	0.639	1	1.048
ACE	NRAS	1	0.965	1.141	0.742	0.877	1	1	1	1	1.1	1.49	0.495	0.671	0.955	2.405	0.94	0.97	0.187	0.432	1.178	2.31	1	1	1	2.829	1	1	1	1	0.37	0.608	0.393	0.627	1	1.118	1	1.245	0.327	0.381	0.408	0.424	0.3	0.573
ACE	PLAU	1	0.965	1.145	0.736	0.874	1	1.567	0.407	0.638	1.1	3.097	0.115	0.323	1	2.46	1	1	1	1.369	1	1.086	0.468	0.684	1	2.829	1	1	1	1	1	1	1	1	1.25	1.487	0.949	0.974	0.443	0.665	0.408	0.942	1.097	1.224
ACE	SOD3	1	0.246	0.487	1.036	2.053	1	1	1	1	1	1.049	0.909	0.953	1	2.46	0.755	0.869	1	1.18	1.178	1.179	1	1	1	2.829	1	1	1	1.318	1	1	1	1	1	1.118	1	1	0.443	0.444	0.408	0.713	1	1.048
ACE	SPP1	1	0.965	1.729	0.323	0.578	1	3	0.111	0.333	1.1	2.767	0.144	0.361	1	2.46	0.791	0.889	1	1	1	1.086	1	1	1	2.829	1	1	1	1	1	1	0.342	0.584	1	1.118	1	1	0.443	0.554	0.408	0.639	1	1.048
ACE	MYH1	1	0.175	0.411	1.036	2.435	1	1	1	1	1.1	1.133	0.858	0.883	1	2.46	1	1	1	1.739	1.178	1.464	1	1.443	0.837	2.589	1	1	1	1	1	1	1	1	1	1.118	0.883	0.939	0.443	0.665	0.408	0.639	1	1.048
ACE	FGF6	1	0.965	0.982	1	1.018	1	1	1	1	1	1.049	0.909	0.953	1.08	2.557	0.289	0.538	0.071	0.267	0.499	0.767	1	1	1	2.829	0.594	0.771	0.534	0.731	1	1	1	1	1	1.118	1	1	0.443	0.665	0.408	0.639	1	1.048
ACE	MYH2	1	0.555	0.732	1.036	1.367	0.747	0.864	1	1.157	1	1.049	0.909	0.953	1	2.46	1	1	1	1	1	1.086	1	1	1	2.829	1	1.524	0.576	0.759	0.437	0.661	0.853	0.924	1	1.118	1	1	0.443	0.703	0.408	0.678	1	1.048
ACE	MYH4	1	0.786	0.871	1.036	1.148	1	1	1	1	1	1.049	0.909	0.953	1.024	2.49	1	1	1	1	0.314	0.608	1	1	0.684	2.339	1	1	1	1	0.737	0.858	1	1	1	1.118	1	1	0.443	3.463	0.408	0.639	1	1.048
ACE	ROR1	1	0.685	0.813	1.036	1.23	0.622	0.788	1	1.268	1	1.049	0.909	0.953	0.137	0.91	0.608	0.78	0.835	0.914	1	1.086	1	1.027	1	2.829	1	1	0.746	0.864	1	1	1	1	1	1.118	0.859	0.927	0.443	0.665	0.408	0.639	0.937	1.014
ACE	FGF10	1	0.492	0.689	1.036	1.452	0.96	0.98	1	1.021	1	1.049	0.909	0.953	0.867	2.291	1	1	1	1	1.176	1.177	1	1.037	2.183	4.18	1	1	1	1	1	1	0.204	0.452	1	1.118	1	1.714	0.443	0.665	0.408	0.639	0.365	0.633
ACE	FGF7	1	0.24	0.481	1.036	2.079	0.891	0.944	1	1.06	0.814	0.946	0.909	1.057	2.352	3.773	1	2.079	1	1	0.422	0.705	1	1	1	2.829	1	1	0.663	0.814	0.555	0.745	1	1	0.729	0.954	1	1	0.443	1.328	0.408	0.639	1	1.048
ACE	NR1D1	1	0.885	0.924	1.036	1.082	1	1	1	1	1	1.049	0.909	0.953	1	2.46	1	1.253	1	1.471	1.157	1.168	0.669	0.818	1	2.829	1	1	1	1	1	1	1	1	1	1.118	1	1	0.443	1.326	0.408	0.528	0.032	0.188
ACE	MYH13	1	0.965	0.982	1	1.018	1	1	1	1	0.857	0.971	0.909	1.03	1	2.46	1	1	1	1	1	1.086	1	1.657	1	2.829	0.913	0.955	0.873	0.934	0.935	0.967	1	1.357	1	1.118	0.673	0.821	0.443	0.665	0.408	0.747	1.097	1.211
ACE	MYH8	1	0.965	0.982	1	1.018	1	1	1	1	0.893	0.991	0.909	1.009	1.04	2.509	0.671	0.819	1	1.012	0.341	0.634	1	1	1	2.829	1	1.168	1	1.067	1	1	0.924	0.961	1	1.118	1	1	0.443	0.824	0.408	0.595	1	1.048
ACE	MYH14	1	0.965	0.982	1	1.018	1	1	1	1	1	1.049	0.909	0.953	1	2.46	1	1	1	1	1	1.086	1	1	1	2.829	1	1.214	1	1.086	1	1	1	1	1	1.118	1	1	0.443	0.665	0.408	0.489	0.975	1.034
ACE	NR1D2	1	0.655	0.795	1.036	1.258	1	1	1	1	1	1.049	0.909	0.953	0.808	2.211	1	1	1	1.196	1.178	1.208	1	1	0.658	2.294	1	1	1	1	1	1.001	1	1	1	1.118	1	1	0.443	0.665	0.408	0.639	0.694	0.873
ACE	FAM90A23P	1	0.965	0.982	1	1.018	1	1	1	1	1	1.049	0.909	0.953	1	2.46	1	1	1	1	1	1.086	1	1	1	2.829	1	1	1	1	1	1	1	1	1	1.118	1	1	0.443	0.665	0.408	0.639	1	1.048
ACE	RORC	1	0.965	1.147	0.734	0.872	0.845	0.919	1	1.088	1	1.049	0.909	0.953	1	2.46	1	1	0.34	0.583	0.413	0.697	1	1	3.223	5.078	1	1.248	1	1.251	1	1	0.994	0.997	1	1.118	1	2.551	0.443	0.665	0.408	0.639	1	1.048
ACE2	AGT	1	0.889	0.943	1	1.06	1	1.86	0.289	0.538	1	1	1	1	0.797	0.893	1	1	0.256	0.506	0.954	0.977	1	1.143	0.619	0.787	1	1	0.308	0.555	1	1.995	0.753	0.868	1	1.268	0.654	0.809	0.359	0.925	1	1	1	1
ACE2	SLC6A19	1	0.889	0.943	1	1.06	1	1	1	1	1	1	1	1	0.797	0.893	1	1	0.256	0.506	0.954	0.977	1	1	1	1	1	1	0.308	0.555	1	1.995	1	1	1	1	0.654	0.809	0.359	0.599	1	1	1	1
ACE2	FGF6	1	0.889	0.943	1	1.06	1	1	1	1	1	1	1	1	0.797	0.928	0.289	0.538	0.071	0.135	0.499	0.69	1	1	1	1	0.594	0.771	0.308	0.406	1	1.995	1	1	1	1	0.654	0.809	0.359	0.599	1	1	1	1
ACE2	NR1D2	1	0.655	0.763	1.124	1.31	1	1	1	1	1	1	1	1	0.797	0.802	1	1	0.256	0.605	0.954	1.087	1	1	0.658	0.811	1	1	0.308	0.555	1.002	1.998	1	1	1	1	0.654	0.809	0.359	0.599	1	1	0.694	0.833
ACE2	MYH13	1	0.889	0.943	1	1.06	1	1	1	1	0.857	0.926	1	1.08	0.797	0.893	1	1	0.256	0.506	0.954	0.977	1	1.657	1	1	0.913	0.955	0.308	0.518	0.935	1.93	1	1.357	1	1	0.654	0.664	0.359	0.599	1	1.169	1	1.156
ACE2	NR1D1	1	0.885	0.887	1.124	1.127	1	1	1	1	1	1	1	1	0.797	0.893	1	1.253	0.256	0.745	0.954	1.051	0.669	0.818	1	1	1	1	0.308	0.555	1	1.995	1	1	1	1	0.654	0.809	0.359	1.195	0.684	0.827	0.032	0.179
ACE2	ROR1	1	0.685	0.781	1.124	1.281	0.622	0.788	1	1.268	1	1	1	1	0.137	0.33	0.608	0.78	0.256	0.463	0.954	0.977	1	1.027	1	1	1	1	0.308	0.479	1	1.995	1	1	1	1	0.654	0.75	0.359	0.599	1	1	0.937	0.968
ACE2	VCAM1	1	0.889	0.943	1	1.06	0.638	0.799	1	1.252	0.921	0.959	1	1.042	0.797	0.893	1	1	0.256	0.506	0.954	1.021	1	1	1	1	0.4	0.633	0.308	0.555	1	1.995	1	1	0.895	0.946	0.654	0.809	0.359	0.453	1	1.852	1	1
ACE2	FAM90A23P	1	0.889	0.943	1	1.06	1	1	1	1	1	1	1	1	0.797	0.893	1	1	0.256	0.506	0.954	0.977	1	1	1	1	1	1	0.308	0.555	1	1.995	1	1	1	1	0.654	0.809	0.359	0.599	1	1	1	1
ACE2	FGF10	1	0.492	0.661	1.124	1.512	0.96	0.98	1	1.021	1	1	1	1	0.797	0.832	1	1	0.256	0.506	0.954	1.059	1	1.037	1	1.478	1	1	0.308	0.555	1	1.995	0.204	0.452	1	1	0.654	1.386	0.359	0.599	1	1	0.365	0.604
ACE2	FGF7	1	0.24	0.462	1.124	2.165	0.891	0.944	1	1.06	0.814	0.902	1	1.109	0.797	1.369	1	2.079	0.256	0.506	0.422	0.634	1	1	1	1	1	1	0.308	0.452	0.555	1.487	1	1	0.729	0.854	0.654	0.809	0.359	1.196	1	1	1	1
ACE2	RORC	1	0.889	1.101	0.734	0.908	0.845	0.919	1	1.088	1	1	1	1	0.797	0.893	1	1	0.256	0.295	0.413	0.627	1	1	1	1.795	1	1.248	0.308	0.694	1	1.995	0.994	0.997	1	1	0.654	2.063	0.359	0.599	1	1	1	1
ACHE	NMS	1	1	1	1	1	0.766	0.875	1	1.143	1	1	1	1	1	1.099	1	1.363	0.572	0.756	1	1	1	1	1	1	1	1	1	1	0.827	0.909	1	1	1	1.511	0.712	0.844	1	1	1	1.138	1	1
ACIN1	SRPK2	1	1	1.066	0.879	0.938	1	1.007	0.986	0.993	0.597	0.773	1	1.294	0.542	0.736	1	1	1	1	1	1.035	1	1	1	1	1	1	1	1	0.836	0.914	1	1.021	1	1	1	1.13	1	1	1	1	0.971	0.986
ACIN1	SRPK1	1	1.137	1.389	0.59	0.72	1	1	1	1	0.991	0.995	1	1.005	0.783	0.885	1	1	1	1	1	1.035	1	1	1	1	1	1	1	1.391	0.474	0.688	1	1.024	1	1.468	1	1.713	1	1.707	1	1	0.971	0.986
ACIN1	CCNA1	1	1	1.066	0.879	0.938	0.785	0.886	1	1.128	0.331	0.575	1	1.739	1	1	1	1	0.755	0.869	1	1.035	1	1	1	1.342	0.644	0.802	1	1	0.862	0.928	1	1	1	1	1	1	1	1	1	1	0.688	0.818
ACIN1	SRPK3	1	1.137	1.29	0.684	0.775	1	1	1	1	1	1	1	1	1	1	0.047	0.217	0.925	0.962	1.072	1.451	1	1	1	1	1	1.149	1	1	1	1	1	1	1	1	0.485	0.697	1	1	1	1.106	0.971	0.986
ACIN1	CCNA2	1	1.137	2.679	0.159	0.373	1	1.832	0.298	0.546	1	2.784	0.129	0.359	1	2.418	1	1.287	1	1	1	1.035	1	1	0.998	0.999	1	1	1	1	1	1	1	1	1	1.109	1	1	0.54	0.735	1	1.142	0.73	0.842
ACKR3	FGF20	1	0.399	0.626	1.021	1.599	1	1.533	0.426	0.653	1	1	1	1	1	1.251	1	1.176	1	1.388	1	1	1	1.541	0.222	0.628	1	1	1	1	0.6	0.924	1	1	1.575	3.254	0.975	0.988	1	1	0.617	0.785	1.172	1.646
ACKR3	AKT1	1	0.399	0.687	0.847	1.456	1	1	1	1	1	1.218	0.675	0.821	1	1.068	1	1.176	1	1.388	1	1	1	1.541	0.767	1.169	1	1.808	1	1	1.422	1.472	1	2.638	1	2.593	0.975	0.988	0.811	0.901	0.617	0.785	1	1.52
ACLS	TNFRSF10A	1	1	1	1	1	1	1.372	0.531	0.729	1	1	1	1	0.954	0.977	1	1	1	1	1	1	1	1	1	1	0.412	0.642	1	1	1	1	1	1	1	1.712	1	1	0.948	0.974	0.154	0.393	0.643	0.802
ACLS	GSK3A	1	1	1	1	1	1	1	1	1	0.861	0.928	1	1.078	1	1.123	1	1	1	1	1	1	0.799	0.894	1	1	1	1	0.69	0.831	1	1	0.772	0.879	1	1	1	1.084	0.659	0.811	1	1.64	1	1.07
ACLS	MYF5	1	1	1	1	1	1	1	1	1	1	1	1	1	1	1	1	1	1	1	1	1	1	1	1	1	1	1	1	1	1	1	1	1	1	1	1	1	1	1	1	1	1	1
ACLS	GLI1	1	0.584	0.764	1	1.308	1	1	1	1	1	1	1	1	1	1	1	1	0.783	0.885	1	1	0.775	0.88	1	1.029	1	1.06	1	1	1	1.019	0.905	0.951	1	1	1	1	1	1.394	1	1	1	1
ACLS	FGF10	1	0.492	0.701	1	1.426	0.96	0.98	1	1.021	1	1	1	1	0.867	0.931	1	1	1	1	1	1.084	1	1.037	1	1.478	1	1	1	1	1	1	0.204	0.452	1	1	1	1.714	1	1	1	1	0.365	0.604
ACLS	WNT9A	1	1	1	1	1	1	1	1	1	1	1	1	1	1	1	1	1.405	1	1.772	1	1	1	1.171	1	1	1	1	1	1	1	1.845	1	1.027	1	1	1	1	1	1.071	1	1.049	1	1
ACLS	WNT7A	1	1	1.003	0.993	0.997	1	1.089	0.843	0.918	0.799	0.894	1	1.119	0.747	0.864	1	1	1	2.121	1	1.477	1	1.02	1	1	1	1	1	1	0.725	0.852	1	1	1	1	1	1	1	1	1	1	1	1
ACLS	WNT9B	1	1	1	1	1	1	1	1	1	0.923	0.961	1	1.041	0.196	0.442	1	1	1	1	1	1.169	1	1	1	1	1	1	1	1	1	1	1	1	1	1	1	1.095	0.776	0.881	0.819	0.905	1	1.66
ACLS	WNT1	1	1	1	1	1	1	1	1	1	1	1	1	1	1	1.201	1	1	1	1	0.78	0.883	1	1	1	1.111	1	1	0.556	0.745	0.124	0.352	1	1.613	0.754	0.869	0.641	0.801	1	1	1	1	1	1
ACLS	SHH	1	1	1	1	1	1	1	1	1	1	1	1	1	1	1	0.535	0.732	0.805	0.897	1	1.504	1	1	1	1	1	1	1	1	0.963	0.981	0.318	0.564	1	1	1	1.067	0.927	0.963	1	1	1	1
ACLS	GSK3B	1	1	1.04	0.925	0.962	1	1	1	1	1	1	1	1	0.761	0.872	1	1	1	1.195	1	1.161	1	1	1	1.189	0.5	0.707	1	1	1	1	1	1	0.573	0.757	1	1	0.869	0.932	0.993	0.996	1	2.149
ACLS	PTCH1	1	0.626	0.791	1	1.263	1	1	1	1	1	1	1	1	1	1	1	1	1	1	1	1	1	1	1	1	1	1	1	1	0.841	0.917	1	1	1	1	0.666	0.816	0.561	0.749	0.997	0.998	1	3.199
ACLS	WNT7B	1	1	1.503	0.443	0.665	1	1.23	0.661	0.813	0.848	0.921	1	1.086	1	1	1	1.42	1	1	1	1	0.57	0.755	1	1	1	1	1	1	0.916	0.957	1	1.06	1	1	1	1	0.905	0.951	1	1	0.286	0.535
ACLS	RUNX2	1	1	1.068	0.876	0.936	1	1	1	1	1	1.082	0.854	0.924	1	1	1	1	0.619	0.787	1	1	0.566	0.752	1	1	1	1	1	1.885	1	1	1	1	1	1.146	1	1	1	1	0.695	0.834	0.893	0.945
ACLS	HAND2	1	0.512	0.715	1	1.398	0.227	0.477	1	2.097	1	1	1	1	1	1	1	1.361	0.569	0.754	1	1	0.844	0.919	1	1.161	1	1	1	1	1	1.193	1	1	1	1	1	1	1	2.263	1	1	1	1.079
ACLS	WNT2B	1	0.956	0.978	1	1.023	0.282	0.531	1	1.882	0.46	0.678	1	1.474	0.468	0.684	1	1	1	1	1	1	0.492	0.702	1	1	1	1.079	0.763	0.874	1	1.472	1	1.353	0.854	0.924	1	1	1	1	1	1	1	1
ACLS	NPPA	1	0.986	0.993	1	1.007	1	1	1	1	1	1	1	1	0.678	0.823	1	1	1	1	0.829	0.911	1	1.831	1	1	1	1	1	1	1	1	1	1.363	1	1	1	1	1	1	0.985	0.993	1	1
ACLS	PTCH2	1	1	1	1	1	1	1	1	1	1	1	1	1	1	1	1	1	1	1	0.748	0.865	1	1	1	1	1	1	1	1.484	1	1	0.928	0.963	1	1.081	1	1.301	1	1	1	1	1	1
ACLS	BMP2	1	0.354	0.595	1	1.681	0.456	0.675	1	1.481	1	1	1	1	1	1	1	1.974	1	1.261	1	1	1	1	1	1	1	1	1	1.021	1	2.599	0.854	0.924	1	1	0.766	0.875	0.805	0.897	0.956	0.978	1	1
ACLS	PTHLH	1	0.45	0.671	1	1.491	1	1	1	1	0.699	0.836	1	1.196	1	1	1	3.216	1	1	1	1.005	1	1	0.856	0.925	1	1	1	1.292	0.862	0.929	0.849	0.921	1	1.132	1	1.085	1	1	1	1	1	1
ACLS	WNT5A	1	1	1	1	1	1	1.475	0.459	0.678	1	1.26	0.63	0.794	0.847	0.92	1	1	1	1	1	1	0.528	0.727	1	1	1	1	1	1	1	1	1	1.081	1	1	1	1	1	1	1	1	1	1.185
ACLS	WNT2	1	1	1.509	0.439	0.662	1	6.116	0.027	0.163	0.457	0.676	1	1.479	1	1	1	1.625	1	1.002	1	1	1	1	0.698	0.836	1	1.232	1	1	0.832	0.912	1	2.37	1	1.485	0.393	0.627	0.689	0.83	1	1	1	1.109
ACLS	WNT4	1	1	1	1	1	0.84	0.916	1	1.091	0.783	0.885	1	1.13	1	1	1	1	0.374	0.611	0.895	0.946	1	1	1	1	1	1.04	1	1	1	1.244	0.887	0.942	1	1	1	1	1	1	0.574	0.758	1	1.134
ACLS	WNT5B	1	0.835	0.914	1	1.094	0.791	0.889	1	1.125	0.783	0.885	1	1.13	0.984	0.992	0.186	0.431	1	1.067	1	1	1	1	0.819	0.905	1	1	0.802	0.895	0.695	0.834	1	1	1	1	1	1	1	1	0.717	0.847	1	1
ACLY	NME1	1	1	1.259	0.631	0.794	1.7	1.842	0.501	0.543	1	1	1	1	1	1.415	1	1	1	1.214	1	1	1	1	3.989	5.594	1	1	0.118	0.344	1	1	1	1.086	0.88	0.938	0.914	0.956	1	1	0.398	0.631	1	1
ACLY	SREBF1	1	1	1.249	0.641	0.801	1	1.304	0.588	0.767	1	1	1	1	1	1.462	1	1	0.849	0.921	1	1	1	1.167	1	2.801	1	1.145	0.118	0.344	1	1.009	1	1.086	0.88	0.938	1	1	1	1	1	1	1	1
ACLY	SREBF2	1	1	1.037	0.931	0.965	1	1.304	0.588	0.767	0.754	0.869	1	1.151	1	1	1	1	1	1	1	1	1	1	1.267	3.154	1	1	0.118	0.344	1	1	1.18	1.186	0.88	0.938	1	1	1	1	1	1	1	1
ACO1	FTH1	1	0.513	0.716	1	1.397	0.848	0.921	1	1.086	1.061	1.125	0.838	0.889	1	1.039	0.845	0.919	0.267	0.517	0.558	0.747	1	1	1	1.001	1	1	0.703	0.839	0.575	0.81	0.469	0.636	0.654	1.374	1	1	1	1	1	1.286	0.975	1.165
ACO1	SOD2	1	0.513	0.716	1	1.397	1	1	1	1	0.901	1.037	0.838	0.964	0.347	0.589	0.845	0.919	0.267	0.632	1	1	1	1	1	1.001	0.182	0.426	0.703	0.839	0.575	0.759	0.469	0.685	1	1.7	1	1.057	0.198	0.445	0.47	0.881	0.975	0.987
ACO1	FTL	1	0.513	0.716	1	1.397	1	1	1	1	1	1.093	0.838	0.915	1	1	0.845	0.919	0.267	0.517	1	1	1	1	1	1.001	0.716	0.846	0.703	0.839	0.575	0.739	0.469	0.685	1	1.7	1	1	0.682	0.826	1	1.286	0.347	0.581
ACO1	PRKCQ	1	0.513	0.716	1	1.397	1	1	1	1	0.691	0.908	0.838	1.101	1	1	0.845	0.919	0.267	0.517	1	1	1	1	0.737	0.859	1	1.202	0.703	0.853	0.575	0.759	0.469	1.011	1	1.7	1	1	0.61	0.781	1	1.286	0.975	0.987
ACO1	PRKCH	1	0.513	0.554	1.668	1.804	0.761	0.872	1	1.146	1.194	1.217	0.806	0.822	1	1.412	0.845	0.919	0.267	0.517	1	1.066	1	1	1	1.001	1	1.126	0.703	0.839	0.575	0.759	0.469	0.761	1	1.7	1	1	1	1	1	1.286	0.975	0.987
ACO1	PRKCE	1	0.513	0.716	1	1.397	1	1	1	1	0.237	0.532	0.838	1.881	1	1	0.845	0.919	0.267	0.697	1	1	1	1	1.002	1.39	1	1.193	0.703	0.839	0.575	0.759	0.469	0.685	1	1.7	1	1	0.787	0.887	1.197	1.407	0.975	0.987
ACO1	PRKCD	1	0.513	0.894	0.641	1.118	0.708	0.841	1	1.189	1	1.093	0.838	0.915	1	1	0.845	0.919	0.267	0.517	1	1	1	1.578	1	1.001	1	1	0.703	0.797	0.575	0.759	0.469	0.685	1	1.7	0.404	0.635	1	1	1	1.286	0.975	1.326
ACOT8	NMS	1	1	1.181	0.717	0.847	0.759	0.871	1	1.148	0.731	0.855	1	1.17	1	1	1	1.023	1	1	1	1	1	1	0.396	0.629	1	1	0.213	0.461	1	1.126	1	1	0.658	0.811	1	1	0.48	0.693	0.894	0.946	0.607	0.779
ACOT8	ADCYAP1	1	1	1.181	0.717	0.847	0.743	0.751	1.318	1.332	0.2	0.382	1.369	2.618	1	1	1	1.023	1	1	0.188	0.434	0.944	0.971	0.396	0.709	1	1	0.213	0.461	1	1.126	1	1.002	0.658	0.811	1	1	0.48	0.693	0.894	1.477	0.375	0.477
ACP1	EPHA2	1	0.69	0.83	1	1.204	1	1.163	0.739	0.86	1	1.321	0.573	0.757	0.439	0.663	1	1	0.361	0.471	1	1	0.789	0.888	1	1	0.782	1.629	1	1.146	1	1.81	1	1.214	0.387	0.622	0.949	0.974	0.879	0.938	1.368	2.495	1	1.019
ACP1	FYN	1	0.814	0.902	1	1.109	0.912	1.11	0.739	0.901	1	1	1	1	0.439	0.663	1	1.019	0.615	0.784	0.409	0.64	0.527	0.645	1	1	1.777	2.456	1	1	0.853	1.671	1.473	1.763	0.387	0.622	0.949	0.974	0.879	0.93	1	2.133	1	1
ACP1	ARHGAP35	1	1	1.066	0.881	0.938	1	1.163	0.739	0.86	1	1	1	1	0.439	0.663	1	2.867	0.615	0.784	0.952	0.976	0.193	0.39	1	1	1	1.842	1	1	1	1.81	0.75	1.051	0.387	0.622	0.949	0.974	0.879	1.427	0.456	1.441	1	1
ACP1	FRK	1	1	1.234	0.657	0.81	0.579	0.885	0.739	1.13	1	1	1	1	0.439	0.52	1	1.508	0.615	1.063	1	1.363	0.789	1.398	1	1	0.176	0.773	1	1	0.529	1.317	1.165	1.31	0.387	0.595	0.516	0.7	0.879	0.938	1	2.133	0.912	0.955
ACP1	SRC	1	1	1	1	1	0.898	1.102	0.739	0.907	1	1	1	1	0.439	0.663	1	1	0.615	0.784	1	1.275	0.789	0.861	1	1.015	0.667	1.504	1	1	0.917	1.733	1.473	1.576	0.387	0.622	0.949	0.974	0.879	0.938	1	2.133	0.785	0.886
ACP1	YES1	1	1	1	1	1	1	1.163	0.739	0.86	1	1.39	0.518	0.72	0.439	0.663	1	1	0.615	0.784	1	1	0.789	0.888	1	1	0.523	1.332	1	1	1	1.81	1	1.214	0.387	0.622	0.949	0.974	0.879	0.938	0.465	1.455	1	1
ACPP	CCR5	1	1	1.435	0.485	0.697	0.465	0.974	0.49	1.027	1	1.482	0.455	0.675	0.905	0.951	1	1.089	1	1	1	1.951	1.167	6.286	0.06	0.246	1	1	1	1	2.283	2.535	0.192	0.438	1	1	0.754	0.869	1	1	0.396	0.629	1	1.061
ACPP	OCLN	1	1	1.605	0.388	0.623	1	1.428	0.49	0.7	1	1	1	1	0.905	0.951	1	1.026	1	1	0.79	0.889	1.167	1.229	0.06	0.246	0.317	0.563	1	1	1	1.677	1	1	1	1	0.716	0.846	1	1	0.396	2.256	1	1.021
ACRV1	NXNL1	1	1	1	1	1	1	1	1	1	0.779	0.883	1	1.133	0.844	1.07	1	1.946	0.159	0.398	1	2.109	1	1	0.849	0.921	1	1	0.435	0.591	1	1	1	1	0.713	0.845	1.013	1.182	0.601	0.775	1.121	4.312	0.893	0.977
ACRV1	NXN	1	1	1	1	1	0.746	0.864	1	1.158	0.779	0.883	1	1.133	1	1.165	1	1.946	0.971	0.985	1	1	1	1	0.849	0.921	1	1	0.802	0.896	1	1	1	1	0.923	0.961	1	1.174	0.601	0.775	1.054	4.182	0.856	0.874
ACRV1	NXNL2	1	1	1	1	1	1	1.33	0.566	0.752	0.76	0.769	1.283	1.3	0.742	1.004	1	1.946	0.338	0.582	1	1	1	1	0.849	0.931	0.7	0.837	0.802	0.896	1	1	0.996	0.998	1	1.264	0.531	0.856	0.601	0.775	1	4.073	0.893	0.945
ACSL1	NMS	1	0.167	0.409	1	2.446	1	1	1	1	1	1	1	1	0.871	0.933	1	1	1	1	1	1	0.674	0.821	1	1.897	1	1.019	1	1.074	1	1	0.429	0.655	1	1	1	1	1	1.104	1	1	1	1.397
ACSL3	NMS	1	1	1	1	1	1	1	1	1	1	1.028	0.947	0.973	1	1.07	1	1	0.417	0.646	1	2.237	1	1	1	1.422	1	1	1	1.216	1	1.9	1	1	1	1.206	1	1.684	1	1	1	1	1	1
ACSL4	PTGS2	1	0.264	0.38	1.828	2.629	2.371	2.42	0.405	0.413	0.727	0.735	1.347	1.361	1	1.016	1	1.04	1	1	0.857	0.926	0.829	1.247	1	1	1	1	1	1.199	1	1.171	1	1.361	0.409	0.789	0.854	1.428	0.767	1.213	1	1	1	1.131
ACSL5	NMS	1	0.866	0.93	1	1.075	1	1	1	1	1	1	1	1	1	4.524	1	1	1	1	1	1	1	1	1	1	0.514	0.717	1	1	1	1	1	1	1	1	1	1	1	1	0.065	0.254	1	1
ACSL6	NMS	1	1	1	1	1	1	1.882	0.282	0.531	0.484	0.696	1	1.437	1	1	1	1	1	1	1	1	1	1.007	1	1	1	1	0.608	0.78	1	1	0.586	0.765	0.138	0.371	1	1.135	1	1	1	1	1	1
ACSS1	NMS	1	1	1	1	1	1	1	1	1	1	1	1	1	1	1.434	0.882	0.939	1	1	1	1	1	1	1	1	1	1	1	1	1	1	1	1	0.531	0.729	1	1	1	1	0.779	0.882	0.07	0.265
ACSS1	SREBF2	1	1	1.037	0.931	0.965	1	1	1	1	0.754	0.869	1	1.151	1	1.434	0.882	0.939	1	1	1	1	1	1	1	1.126	1	1	1	1	1	1	1	1.092	0.531	0.729	1	1	1	1	0.779	0.882	0.07	0.265
ACSS1	SREBF1	1	1	1.249	0.641	0.801	1	1	1	1	1	1	1	1	2.055	2.095	0.882	0.939	0.849	0.921	1	1	1	1.167	1	1	1	1.145	1	1	1	1.009	1	1	0.531	0.729	1	1	1	1	0.779	0.882	0.07	0.265
ACSS2	SIRT1	1	0.609	0.754	1.07	1.326	0.695	0.833	1	1.2	0.87	0.94	0.985	1.064	0.738	0.799	0.775	0.881	1	1	0.427	0.653	0.629	0.793	0.434	0.631	1	1	1	1	1	1.061	0.624	1.838	1	1.256	1	1.36	1	1	1	1.034	1	1.145
ACSS2	SREBF1	1	0.609	0.975	0.641	1.026	0.695	0.833	1	1.2	1	1.008	0.985	0.992	0.738	1.255	1	1	0.849	0.921	0.427	0.653	0.629	0.925	0.434	0.658	1	1.145	1	1	1.017	1.07	1	2.327	1	1.256	1	1	1	1	1	1.034	1	1.145
ACSS2	SREBF2	1	0.609	0.809	0.931	1.237	0.695	0.833	1	1.2	0.754	0.875	0.985	1.142	0.738	0.859	1	1	1	1	0.427	0.653	0.629	0.793	0.434	0.741	1	1	1	1	1	1.061	1.191	2.54	1	1.256	1	1	1	1	1	1.034	1	1.145
ACSS2	NMS	1	0.609	0.78	1	1.282	0.695	0.833	1	1.2	1	1.008	0.985	0.992	0.738	0.859	1	1	1	1	0.427	0.653	0.629	0.793	0.434	0.658	1	1	1	1	1	1.061	1	2.327	1	1.256	1	1	1	1	1	1.034	1	1.145
ACSS3	SREBF1	1	0.69	1.038	0.641	0.964	1	1	1	1	1	1.354	0.546	0.739	1	1.462	0.398	0.631	0.828	0.838	1	1	1	1.167	1	1	1	1.145	0.98	0.99	1	1.009	0.736	0.858	0.908	0.953	1	1	1	1	1	1	1	1.253
ACSS3	SREBF2	1	0.69	0.861	0.931	1.161	1	1	1	1	0.754	1.176	0.546	0.851	1	1	0.398	0.631	0.828	0.91	1	1	1	1	1	1.126	1	1	0.98	0.99	1	1	0.736	0.936	0.908	0.953	1	1	1	1	1	1	1	1.253
ACTA1	PAK1	1	1	1.22	0.672	0.819	0.825	0.979	0.86	1.021	0.614	0.672	1.359	1.488	0.757	0.87	1.794	2.303	0.81	0.9	1	1	1	1.907	0.352	0.593	1	1	0.81	0.9	1	1.355	1	1.133	1	1.07	0.815	0.903	1	1	0.964	0.988	0.745	0.863
ACTA1	CFL2	1	0.392	0.626	1	1.597	0.465	0.619	1.212	1.615	0.614	0.783	1	1.277	1	1.25	1	1.719	0.571	0.68	1	1	1	1	0.352	0.585	1	1.262	0.81	1.27	1	1.355	0.98	1.121	1	1	0.815	0.903	1	1	0.964	1.563	0.745	0.863
ACTA1	IDDM2	1	1	1	1	1	0.825	0.908	1	1.101	0.614	0.783	1	1.277	1	1	1	1.719	0.81	0.9	1	1	1	1	0.352	0.593	1	1	0.81	0.9	1	1.355	1	1.133	1	1	0.815	0.903	1	1	0.964	0.982	0.745	0.863
ACTA1	NKX2-2	1	1	1.219	0.673	0.82	0.555	0.677	1.212	1.477	0.614	0.783	1	1.277	1	1	1	1.719	0.81	0.9	1	1	1	1	0.352	1.034	1	1	0.81	0.849	0.608	1.056	0.484	0.788	1	1	0.815	1.439	1	1	0.964	0.982	0.745	1.824
ACTA1	PAK2	1	1	1.049	0.908	0.953	0.825	0.908	1	1.101	0.614	0.783	1	1.277	1	1.548	1	1.719	0.277	0.474	0.612	0.782	1	1	0.352	0.4	1	1.281	0.81	0.9	0.394	0.85	1	1.133	1	1.823	0.815	0.903	1	1	0.964	0.982	0.551	0.64
ACTA1	S1PR2	1	1	1	1	1	0.825	0.908	1	1.101	0.614	0.729	1.154	1.371	1	1	1	1.719	0.81	0.9	1	1	1	1	0.352	0.521	1	1	0.81	1.202	1	1.355	1	1.133	1	1	0.815	0.903	1	1.023	0.822	0.89	0.745	0.863
ACTA1	CDKN1A	1	1	1	1	1	0.802	0.813	1.212	1.23	0.614	0.783	1	1.277	1	1	0.451	1.155	0.81	0.9	1	1	1	1	0.352	0.593	1	4.18	0.81	0.9	0.904	1.288	1.284	1.316	0.444	0.666	0.815	0.903	1	1	0.964	1.106	0.745	0.863
ACTA1	MAP3K4	1	1	1	1	1	0.825	0.908	1	1.101	0.614	0.783	1	1.277	1	1	1.683	2.231	0.81	1.215	0.854	0.924	0.756	0.87	0.352	0.795	1	1	0.81	0.9	1	1.355	1	1.133	1	1.206	0.815	0.903	1	1	0.964	0.982	0.745	0.863
ACTA2	PAK2	1	0.383	0.649	0.908	1.541	0.863	0.929	1	1.076	1	1.688	0.351	0.592	1	1.548	0.702	0.838	0.277	0.871	0.612	0.782	1	1	0.455	0.649	1	1.281	1	1	0.394	0.486	1	1	1.075	1.89	1	1	1	1	1	1	0.551	0.742
ACTA2	HGF	1	0.383	0.582	1.13	1.719	0.863	0.929	1	1.076	1	1.688	0.351	0.592	1	1	0.702	0.838	1	1.655	1	1	1	1	0.926	0.962	0.788	0.888	1	1	0.6	1.066	1	1	0.315	0.582	0.203	0.451	1	1	0.141	0.375	1	1
ACTA2	HBEGF	1	0.383	0.46	1.81	2.175	0.863	0.929	1	1.076	1	1.688	0.351	0.592	1	1	0.702	0.838	1	1.655	1	1.027	0.982	0.991	0.357	0.575	1	1	1	1	0.6	0.693	1	1	1	1.037	0.732	0.855	1	1	1	1	1	1.354
ACTA2	CDKN1A	1	0.383	0.619	1	1.617	0.802	0.832	1.158	1.202	1	1.688	0.351	0.592	1	1	0.451	0.563	1	1.655	1	1	1	1	0.926	0.962	1	4.18	1	1	0.6	0.736	1	1.162	0.444	0.691	1	1	1	1	1	1.126	1	1
ACTA2	CYCS	1	0.383	0.619	1	1.617	0.863	0.929	1	1.076	0.848	1.554	0.351	0.643	1	1.927	0.702	0.913	1	1.655	1	1	1	1	0.926	0.962	1	1	1	1.629	0.6	0.73	0.86	0.927	1.073	1.074	0.447	0.668	1	1	1	1	1	1
ACTA2	S1PR2	1	0.383	0.619	1	1.617	0.863	0.929	1	1.076	0.867	1.572	0.351	0.636	1	1	0.702	0.838	1	1.655	1	1	1	1	0.772	0.845	1	1	1	1.335	0.6	0.774	1	1	1	1.037	1	1	1	1.023	0.822	0.907	1	1
ACTA2	CTGF	1	0.383	0.51	1.472	1.962	0.863	0.931	0.996	1.074	1	1.688	0.351	0.592	1	1	0.702	0.838	1	1.655	0.969	0.984	1	1.324	0.926	0.962	0.86	0.927	1	1	0.6	0.774	1	1.821	1.075	1.254	1	1	1	1	1	1	1	1
ACTA2	NGF	1	0.383	0.537	1.327	1.862	0.863	0.929	1	1.076	1	1.688	0.351	0.592	1	1	0.702	0.838	1	1.655	1	1	1	1	0.926	0.962	1	1	1	1.223	0.6	0.711	1	1	1	1.037	0.466	0.683	1	1	1	1	1	1
ACTA2	CFL2	1	0.383	0.387	2.551	2.582	0.465	0.634	1.158	1.578	1	1.688	0.351	0.592	1	1.25	0.702	0.838	0.571	1.25	1	1	1	1	0.926	0.949	1	1.262	1	1.411	0.6	0.774	0.98	0.99	1	1.037	1	1	1	1	1	1.591	1	1
ACTA2	PAK1	1	0.383	0.755	0.672	1.325	0.863	1.002	0.86	0.998	0.736	1.448	0.351	0.691	0.757	0.87	0.702	1.122	1	1.655	1	1	1	1.907	0.926	0.962	1	1	1	1	0.6	0.774	1	1	1.075	1.11	1	1	1	1	1	1.006	1	1
ACTA2	RETNLB	1	0.383	0.619	1	1.617	0.479	0.643	1.158	1.555	1	1.688	0.351	0.592	1	1	0.702	1.114	1	1.655	1	1	1	1	0.926	0.962	1	1	1	1.194	0.524	0.561	0.296	0.544	1	1.037	1	1.341	1	1.193	1	1	1	1
ACTA2	MAP3K4	1	0.383	0.619	1	1.617	0.863	0.929	1	1.076	1	1.688	0.351	0.592	1	1	0.702	1.087	1.822	2.234	0.854	0.924	0.756	0.87	0.926	1.289	1	1	1	1	0.6	0.774	1	1	1.075	1.251	1	1	1	1	1	1	1	1
ACTB	CFL2	1	0.392	0.626	1	1.597	0.465	0.682	1	1.466	1	1.25	0.64	0.8	1	1.25	0.711	0.843	0.571	0.755	0.901	0.949	1	1	0.622	0.778	1	1.262	0.401	0.894	1	1	0.627	0.784	1	1.216	1	3.078	1	1	1	1.591	1	1
ACTB	CDKN1A	1	1	1	1	1	0.802	0.895	1	1.117	1	1.25	0.64	0.8	1	1	0.451	0.567	1	1	0.901	0.949	1	1	0.622	0.789	1	4.18	0.401	0.634	0.904	0.951	0.627	0.92	0.444	0.81	1	3.078	1	1	1	1.126	1	1
ACTB	MAP3K4	1	1	1	1	1	1	1	1	1	1	1.25	0.64	0.8	1	1	0.711	1.094	1	1.35	0.854	0.877	0.756	0.87	0.622	1.057	1	1	0.401	0.634	1	1	0.627	0.792	1.455	1.467	1	3.078	1	1	1	1	1	1
ACTB	PAK1	1	1	1.22	0.672	0.819	1	1.078	0.86	0.927	0.736	1.072	0.64	0.933	0.757	0.87	0.711	1.13	1	1	0.901	0.949	1	1.907	0.622	0.789	1	1	0.401	0.634	1	1	0.627	0.792	1.145	1.302	1	3.078	1	1	1	1.006	1	1
ACTB	PAK2	1	1	1.049	0.908	0.953	1	1	1	1	1	1.25	0.64	0.8	1	1.548	0.711	0.843	0.277	0.526	0.612	0.743	1	1	0.455	0.532	1	1.281	0.401	0.634	0.394	0.627	0.627	0.792	1.48	2.218	1	3.078	1	1	1	1	0.551	0.742
ACTC1	HBEGF	1	0.552	0.743	1	1.345	1	1	1	1	1	1	1	1	1	1	1	1	1	1	1	1.027	0.982	1.954	0.357	0.454	1	1	0.797	0.893	0.801	1.242	1	1.01	1	1	0.732	0.827	0.449	0.67	1	1	1	1.354
ACTC1	HGF	1	0.885	0.941	1	1.063	1	1	1	1	1	1	1	1	1	1	1	1	1	1	1	1	1	1.972	0.578	0.76	0.788	0.888	0.797	0.893	1.893	1.909	1	1.01	0.315	0.562	0.203	0.436	0.449	0.67	0.141	0.375	1	1
ACTC1	PAK1	1	1	1.22	0.672	0.819	1	1.078	0.86	0.927	0.736	0.858	1	1.166	0.757	0.87	1	1.339	1	1	1	1	3.637	3.761	0.578	0.76	1	1	0.797	0.893	1	1.387	1	1.01	1	1.07	0.934	0.967	0.449	0.67	1	1.006	1	1
ACTC1	CFL2	1	0.392	0.626	1	1.597	0.465	0.682	1	1.466	1	1	1	1	1	1.25	1	1	0.571	0.755	1	1	1	1.972	0.578	0.75	1	1.262	0.797	1.26	1	1.387	0.98	0.999	1	1	0.934	0.967	0.449	0.67	1	1.591	1	1
ACTC1	S1PR2	1	1	1	1	1	1	1	1	1	0.867	0.931	1	1.074	1	1	1	1	1	1	1	1	1	1.972	0.578	0.668	1	1	0.797	1.192	1	1.387	1	1.01	1	1	0.934	0.967	0.449	0.686	0.822	0.907	1	1
ACTC1	CTGF	1	0.679	0.824	1	1.213	1	1.002	0.996	0.998	1	1	1	1	1	1	1	1	1	1	0.969	0.984	1.754	2.611	0.578	0.76	0.86	0.927	0.797	0.893	1	1.387	1.019	1.839	1	1.209	0.934	0.967	0.449	0.67	1	1	1	1
ACTC1	RETNLB	1	1	1	1	1	0.479	0.692	1	1.445	1	1	1	1	1	1	1	1.329	1	1	1	1	1	1.972	0.578	0.76	1	1	0.797	1.066	0.524	1.005	0.296	0.549	1	1	0.934	1.296	0.449	0.799	1	1	1	1
ACTC1	CYCS	1	1	1	1	1	1	1	1	1	0.848	0.921	1	1.086	1	1.927	1	1.089	1	1	1	1	1	1.972	0.578	0.76	1	1	0.797	1.454	0.888	1.308	0.86	0.936	1	1.036	0.447	0.646	0.449	0.67	1	1	1	1
ACTC1	PAK2	1	1	1.049	0.908	0.953	1	1	1	1	1	1	1	1	1	1.548	1	1	0.277	0.526	0.612	0.782	1	1.972	0.455	0.513	1	1.281	0.797	0.893	0.394	0.871	1	1.01	1	1.823	0.934	0.967	0.449	0.67	1	1	0.551	0.742
ACTC1	CDKN1A	1	1	1	1	1	0.802	0.895	1	1.117	1	1	1	1	1	1	0.451	0.672	1	1	1	1	1	1.972	0.578	0.761	1	4.18	0.797	0.893	0.904	1.319	1.019	1.173	0.444	0.666	0.934	0.967	0.449	0.67	1	1.126	1	1
ACTC1	NGF	1	0.754	0.868	1	1.152	1	1	1	1	1	1	1	1	1	1	1	1	1	1	1	1	1	1.972	0.578	0.76	1	1	0.797	1.092	0.843	1.274	1	1.01	1	1	0.466	0.66	0.449	0.67	1	1	1	1
ACTC1	MAP3K4	1	1	1	1	1	1	1	1	1	1	1	1	1	1	1	1	1.297	1	1.35	0.854	0.924	0.756	1.715	0.578	1.019	1	1	0.797	0.893	1	1.387	1	1.01	1	1.206	0.934	0.967	0.449	0.67	1	1	1	1
ACTG2	HBEGF	1	0.182	0.317	1.81	3.152	0.583	0.763	1	1.31	1	1	1	1	1	1.023	1	1	1	1	1	1.027	0.376	0.608	0.357	0.598	1	1	1	1.117	0.801	0.895	1	1.051	1	1	0.732	0.994	1	1	1	1	0.51	0.966
ACTG2	HGF	1	0.182	0.402	1.13	2.49	0.583	0.763	1	1.31	1	1	1	1	1	1.023	1	1	1	1	1	1	0.376	0.613	1	1	0.788	0.888	1	1.117	1	1.376	1	1.051	0.315	0.562	0.203	0.524	1	1	0.141	0.375	0.51	0.714
ACTG2	PAK1	1	0.182	0.521	0.672	1.92	0.583	0.823	0.86	1.215	0.736	0.858	1	1.166	0.757	0.89	1	1.339	1	1	1	1	0.376	1.17	1	1	1	1	1	1.117	1	1	1	1.051	1	1.07	1	1.162	1	1	1	1.006	0.51	0.714
ACTG2	CFL2	1	0.182	0.267	2.551	3.741	0.465	0.52	1.717	1.921	1	1	1	1	1.047	1.279	1	1	0.571	0.755	1	1	0.376	0.613	0.973	0.986	1	1.262	1.247	1.576	1	1	0.98	1.04	1	1	1	1.162	1	1	1	1.591	0.51	0.714
ACTG2	CTGF	1	0.182	0.352	1.472	2.842	0.583	0.765	0.996	1.308	1	1	1	1	1	1.023	1	1	1	1	0.969	0.984	0.376	0.812	1	1	0.86	0.927	1	1.117	1	1	1.105	1.914	1	1.209	1	1.162	1	1	1	1	0.51	0.714
ACTG2	RETNLB	1	0.182	0.427	1	2.342	0.479	0.528	1.717	1.893	1	1	1	1	1	1.023	1	1.329	1	1	1	1	0.376	0.613	1	1	1	1	1.247	1.334	0.524	0.724	0.296	0.571	1	1	1.35	1.558	1	1.193	1	1	0.51	0.714
ACTG2	CYCS	1	0.182	0.427	1	2.342	0.583	0.763	1	1.31	0.848	0.921	1	1.086	1.047	1.972	1	1.089	1	1	1	1	0.376	0.613	1	1	1	1	1.247	1.819	0.888	0.943	0.86	0.975	1	1.036	0.447	0.777	1	1	1	1	0.51	0.714
ACTG2	PAK2	1	0.182	0.448	0.908	2.232	0.583	0.763	1	1.31	1	1	1	1	1.047	1.584	1	1	0.277	0.526	0.612	0.782	0.376	0.613	0.455	0.674	1	1.281	1	1.117	0.394	0.627	1	1.051	1	1.823	1	1.162	1	1	1	1	0.51	0.53
ACTG2	S1PR2	1	0.182	0.427	1	2.342	0.583	0.763	1	1.31	0.867	0.931	1	1.074	1	1.023	1	1	1	1	1	1	0.376	0.613	0.772	0.879	1	1	1.247	1.492	1	1	1	1.051	1	1	1	1.162	1	1.023	0.822	0.907	0.51	0.714
ACTG2	CDKN1A	1	0.182	0.427	1	2.342	0.583	0.683	1.247	1.463	1	1	1	1	1	1.023	0.451	0.672	1	1	1	1	0.376	0.613	1	1	1	4.18	1	1.117	0.904	0.951	1.105	1.221	0.444	0.666	1	1.162	1	1	1	1.126	0.51	0.714
ACTG2	NGF	1	0.182	0.371	1.327	2.698	0.583	0.763	1	1.31	1	1	1	1	1	1.023	1	1	1	1	1	1	0.376	0.613	1	1	1	1	1.247	1.366	0.843	0.918	1	1.051	1	1	0.466	0.794	1	1	1	1	0.51	0.714
ACTG2	MAP3K4	1	0.182	0.427	1	2.342	0.583	0.763	1	1.31	1	1	1	1	1	1.023	1	1.297	1	1.35	0.854	0.924	0.376	0.533	1	1.34	1	1	1	1.117	1	1	1	1.051	1	1.206	1	1.162	1	1	1	1	0.51	0.714
ACTL6A	NME1	1	1.408	1.494	0.631	0.669	1	1.413	0.501	0.708	1	3.092	0.105	0.323	1	1.415	1	1.465	1	1.214	0.61	0.781	1	1	1	1.997	1	1	1	1	1	1	0.189	0.435	1	1.446	0.914	0.956	0.658	0.811	0.398	0.631	1	1
ACTL6A	GPAM	1	0.132	0.432	0.71	2.317	1	1	1	1	0.918	2.963	0.105	0.337	1	1	0.315	0.822	0.957	0.978	0.61	0.781	1	1	1	1	1	1.211	1	1	1	1	0.189	0.435	1	1.446	1	1	0.658	0.811	1	1	0.307	0.554
ACTL6A	NCL	1	1	1.187	0.71	0.843	1	1	1	1	1.199	3.386	0.105	0.295	1	1	1	1.465	0.769	0.877	0.61	0.781	1	1	1	1	0.917	0.957	1	1.208	0.47	0.685	0.189	0.435	0.156	0.571	0.821	0.906	0.658	1.181	0.467	0.684	0.857	0.926
ACTL6A	HSPD1	1	1.408	1.41	0.709	0.709	1	1.656	0.365	0.604	3.14	5.48	0.105	0.182	1	1.449	1	1.465	0.563	0.75	0.61	1.034	1	1	1	1.508	1	1	1	1	1	1	0.17	0.179	1.012	1.455	1	1.123	0.658	0.811	1	1	1	1
ACTL6A	CAD	1	1.408	1.597	0.552	0.626	1	2.309	0.188	0.433	1.869	4.227	0.105	0.237	1	1	1	1.465	1	1.228	0.61	0.781	1	1	1	1	1	1.695	1	1.188	1	1	0.189	0.471	1	1.446	1	1	0.369	0.493	0.378	0.615	1	1
ACTL6A	PTMA	1	1	1.187	0.71	0.843	1	1	1	1	1	3.092	0.105	0.323	0.852	0.923	1.454	1.766	0.819	0.905	0.61	0.781	1	1	1	1	0.246	0.496	1	1	1	1	0.189	0.983	1	1.446	0.464	0.681	0.658	0.811	1	1	1	1
ACTN1	LPP	1	0.74	0.86	1	1.163	0.419	0.648	1	1.544	1	1.029	0.945	0.972	1	1	0.426	0.653	1	1.155	0.62	0.787	0.895	0.946	0.836	0.914	0.974	0.987	0.505	0.626	1	1.055	0.752	0.901	1	1	1	1	1	1.508	0.239	0.489	1	1
ACTN2	GRIN2B	1	0.997	1.354	0.544	0.739	0.795	1.212	0.541	0.825	0.42	0.432	2.25	2.315	0.557	0.746	1	1	0.914	1.027	1.406	2.232	1	1	0.844	0.919	1	1	1	1	0.704	0.839	0.644	0.802	1	1.461	0.527	0.726	0.813	0.901	0.621	0.788	0.7	1.006
ACTN2	DLG4	1	1	1.356	0.544	0.738	0.795	0.892	1	1.121	0.42	0.437	2.199	2.289	0.557	0.634	1	1	1	1.074	1	1.186	1	1.009	1	1.438	1	1	1	1	0.704	0.839	0.661	0.813	1	1.461	0.527	0.726	0.813	0.901	0.621	0.788	1	1.202
ACTN2	CAMK2A	1	1	1.356	0.544	0.738	0.795	0.892	1	1.121	0.186	0.279	2.383	3.581	0.557	0.746	1	1.063	1	1.074	0.953	1.158	0.315	0.561	1	1.033	0.93	0.964	1	1.172	0.704	0.839	1	1	1	1.461	0.527	0.726	0.813	0.901	0.446	0.526	1	1.202
ACTN2	CAMK2D	1	1	1.356	0.544	0.738	0.627	0.706	1.257	1.416	0.42	0.648	1	1.544	0.557	0.746	1	1	1	1.074	1	1.186	0.636	0.797	1	1	1	1	0.697	0.835	0.704	1.515	1	1	0.109	0.483	0.527	0.642	0.279	0.476	0.621	0.788	1	1.202
ACTN2	GRIN1	1	1	1.356	0.544	0.738	0.795	0.952	0.878	1.051	0.291	0.349	2.383	2.861	0.557	0.746	1	1.615	1	1.074	1	1.186	1	2.645	1	1.207	0.982	0.991	0.867	0.931	0.704	0.839	1	1	0.192	0.641	0.527	0.547	0.813	1.103	0.621	0.788	1.035	1.223
ACTN2	RASGRF2	1	0.628	1.075	0.544	0.931	0.795	0.892	1	1.121	0.25	0.324	2.383	3.089	0.557	1.309	1	1	1	1.074	1	1.186	1	1	1	1	1	1	0.876	0.936	0.704	0.839	1	1	1	1.461	0.527	0.662	0.813	0.914	0.621	0.788	1	1.202
ACTN2	GRIN2D	1	1	1.356	0.544	0.738	0.795	0.892	1	1.121	0.42	0.648	1	1.544	0.557	0.746	1	1	1	1.074	1	1.186	1	1	1	1	1	1	1	1	0.704	0.839	1	1	1	1.461	0.527	0.726	0.813	1.292	0.621	0.788	1.028	1.219
ACTN2	HRAS	1	1	1.356	0.544	0.738	0.795	0.913	0.955	1.096	0.42	0.648	1	1.544	0.557	0.746	1	1	1	1.074	0.799	1.06	1	1	1	1	1	1.019	1	1	0.704	0.839	1	1	1	1.461	0.527	0.726	0.813	0.901	0.621	0.674	0.692	1
ACTN2	NEFL	1	1.306	1.549	0.544	0.645	0.405	0.568	1.257	1.761	0.191	0.283	2.383	3.531	0.557	0.746	1	1	1.124	1.139	1.054	1.217	1	1	1	1	1	1	1	1	0.704	0.756	1	1	1	1.461	0.527	0.555	0.813	0.901	0.621	0.785	0.421	0.78
ACTN2	GRIN2A	1	1	1.356	0.544	0.738	0.795	0.892	1	1.121	0.387	0.403	2.383	2.48	0.557	0.746	1	1	1	1.074	1	1.186	1	1	1	1	1	1	1	1	0.704	0.773	0.639	0.799	1	1.461	0.527	0.726	0.813	0.901	0.621	2.621	1.445	1.547
ACTN2	CAMK2B	1	1	1.356	0.544	0.738	0.795	0.847	1.11	1.181	0.382	0.4	2.383	2.498	0.557	0.811	1	1.146	1	1.074	1	1.186	1	1	1	2.703	1	1.39	1	1	0.704	0.772	1	1.072	1	1.461	0.527	0.726	0.813	0.901	0.621	0.788	1.445	1.548
ACTN2	RASGRF1	1	1	1.356	0.544	0.738	0.795	0.892	1	1.121	0.41	0.415	2.383	2.411	0.557	0.779	1	1	1	1.074	1	1.186	1	1	1	1.724	1	1	1	1.133	0.704	0.897	1	1.785	1	1.461	0.527	0.726	0.813	0.901	0.621	0.788	1	1.202
ACTN2	GRIN2C	1	1	1.356	0.544	0.738	0.795	0.892	1	1.121	0.42	0.453	2.046	2.208	0.557	0.746	1	1.364	1.142	1.147	1.055	1.218	1	1	1	1.656	0.662	0.813	1	1	0.704	0.839	0.328	0.573	1	1.461	0.527	0.726	0.813	1.741	0.621	0.721	1	1.202
ACTN2	AKAP9	1	1	1.356	0.544	0.738	0.795	0.799	1.246	1.252	0.42	0.736	0.774	1.358	0.557	0.95	0.784	0.885	1.153	1.461	0.689	0.984	1	1	1	1.091	1	1	1	1.21	0.704	0.836	0.898	0.948	1	1.461	0.527	0.619	0.813	0.884	0.621	0.941	1	1.202
ACTN4	AKT1	1	1	1.087	0.847	0.92	1	1	1	1	1.318	1.398	0.675	0.715	1.141	1.38	1	1.436	1	1	0.761	0.872	1	1	0.767	0.876	0.648	1.455	1	1	1	1.235	1.085	2.748	1	1	1	1.07	0.811	0.925	1	1	1	1
ACTR1A	CFL2	1	0.392	0.626	1	1.597	0.465	0.682	1	1.466	1	1	1	1	1	1.25	1	1.111	0.571	0.755	1	1	1	1	0.973	2.355	1	1.262	1	1.411	1	1	0.98	0.99	0.72	0.848	1	1.056	1	1	1	1.591	0.148	0.385
ACTR1A	MAP3K4	1	1	1	1	1	1	1	1	1	1	1	1	1	1	1	1.235	1.442	1	1.35	0.854	0.924	0.756	0.87	1.796	3.199	1	1	1	1	1	1	1	1	0.72	1.023	1	1.056	1	1	1	1	0.148	0.385
ACTR1A	BMP2K	1	1	1	1	1	1	1	1	1	1	1	1	1	0.317	0.563	0.66	0.903	1	1	1	1	1	1	1	2.387	0.803	0.896	1	1.119	1	1	1	1	0.72	0.848	1	1.056	0.152	0.39	1	1	0.148	0.385
ACTR1A	AAK1	1	1	1	1	1	1	1	1	1	1	1	1	1	1	1	0.639	0.888	1	1	0.275	0.525	1	1	1	2.387	1	1	0.437	0.661	1	1.852	1	1	0.72	0.848	0.491	0.74	0.656	0.81	1	1	0.148	0.27
ACTR1B	SMAD2	1	1	1	1	1	1	1	1	1	1	1	1	1	1	1	0.545	0.738	1	1	1	1	1	1	1	1	1	1.967	1	1	0.888	0.942	0.33	0.568	0.405	0.558	0.795	2.769	1	1	1	1.795	1	1
ACTR1B	CFL2	1	0.392	0.626	1	1.597	0.465	0.682	1	1.466	1	1	1	1	1	1.25	1	1	0.571	0.755	1	1	1	1	0.973	0.986	1	1.262	1	1.411	1	1	0.33	0.569	0.405	0.636	0.795	0.892	1	1	2.532	2.857	1	1
ACTR1B	BMP2K	1	1	1	1	1	1	1	1	1	1	1	1	1	0.317	0.563	0.66	0.812	1	1	1	1	1	1	1	1	0.803	0.896	1	1.119	1	1	0.33	0.575	0.405	0.636	0.795	0.892	0.152	0.39	1	1.795	1	1
ACTR1B	AAK1	1	1	1	1	1	1	1	1	1	1	1	1	1	1	1	0.639	0.799	1	1	0.275	0.525	1	1	1	1	1	1	0.437	0.661	1	1.852	0.33	0.575	0.405	0.636	0.491	0.625	0.656	0.81	1	1.795	0.491	0.701
ACTR1B	MAP3K4	1	1	1	1	1	1	1	1	1	1	1	1	1	1	1	1	1.297	1	1.35	0.854	0.924	0.756	0.87	1	1.34	1	1	1	1	1	1	0.33	0.575	0.405	0.768	0.795	0.892	1	1	1	1.795	1	1
ACTR3	PRDM15	1	1	1.02	0.96	0.98	1	1	1	1	1	1.094	0.836	0.914	1	1	1	1.054	0.79	0.889	1	1.135	0.536	0.72	1	1.129	1	1	0.512	1.042	1	1.251	1	1.039	0.818	1.175	0.836	0.914	1	1.37	0.414	1.416	1	1
ACTR3	TAB1	1	1	1.02	0.96	0.98	1	1	1	1	1	1	1	1	1	1	1.111	3.528	0.79	0.889	1	1.135	0.968	0.984	1	1	0.506	0.711	0.981	1.443	1	1	1	1	1	1.3	0.628	0.793	1	1	0.414	0.678	1	1
ACTR3	CSNK1A1	1	1	1.02	0.96	0.98	1	1	1	1	0.886	0.941	1	1.063	1	1	1.111	1.165	0.79	0.889	0.951	1.107	0.968	0.984	1	1	1	1	0.475	1.005	0.897	0.947	0.816	0.903	1	1.3	1	1	1	1	0.414	0.643	1	1
ACTR3	CSNK1E	1	1	1.02	0.96	0.98	1	1.24	0.65	0.807	1	1	1	1	0.763	0.873	1.111	1.145	0.79	1.16	1	1.135	0.682	0.812	0.779	0.882	1	1	1.43	1.742	0.68	0.825	1	1	1	1.3	1	1	1	1	0.414	0.643	1	1
ACTR3	CSNK1D	1	1.041	1.522	0.449	0.657	1	1	1	1	1	1.347	0.551	0.742	1	1.125	1	1.054	0.79	0.889	1	1.135	0.968	0.984	1	1	1	1	1	1.457	1	1.889	1	1	1.69	1.737	1	1	1	1	0.414	0.643	0.695	0.833
ACTR3	CSNK1A1L	1	1	1.02	0.96	0.98	1	1	1	1	1	1	1	1	0.723	0.851	1	1.054	0.79	0.889	0.547	0.84	0.968	0.984	1	1.071	1	1	1	1.457	1	1.324	1	3.976	0.519	0.937	1	1.371	0.644	0.802	0.414	0.643	1	1
ACVR1	BMP2	1	0.354	0.519	1.316	1.928	0.456	0.675	1	1.481	1	1.08	0.858	0.926	1	1	1.006	1.98	1	1.261	0.784	0.885	1	1	1	1	1	1	1	1.021	0.18	1.104	0.854	1.332	1	1	0.766	0.875	0.805	0.897	0.788	0.868	1	1.165
ACVR1	SMAD5	1	0.76	0.872	1	1.147	1	1.401	0.51	0.714	1.166	1.297	0.693	0.771	0.659	0.812	1	1.003	1	1.83	0.784	0.943	1	1	0.736	0.858	1	1.013	0.923	0.961	0.18	0.354	1	1.441	0.385	0.621	1	1.419	0.379	0.615	0.788	0.888	1	1.165
ACVR1	MSX2	1	0.76	0.872	1	1.147	1	2.298	0.189	0.435	0.718	0.915	0.858	1.093	1	1.154	1	1.003	1	1.627	0.784	1.142	1	1	0.943	0.971	1	1.311	1	1	0.18	0.588	2.077	2.26	0.859	0.927	1	1	0.978	0.989	0.788	1.343	1	1.165
ACVR1	BMP4	1	0.658	0.707	1.316	1.414	1	1.369	0.534	0.731	1.054	1.108	0.858	0.902	1	1	0.944	0.974	0.483	0.695	0.784	0.885	1	1	1	1.638	1	1	1	1	0.18	0.471	1	1.441	1	1	0.951	0.975	1	1	0.788	0.799	1	1.165
ACVR1	SMAD4	1	0.76	0.872	1	1.147	1	1	1	1	1.022	1.091	0.858	0.916	1	1.661	1	1.003	1	1	0.784	0.885	1	1.309	1	1	1	1.218	1	1	0.18	0.412	2.077	2.443	1	1	1	1	1	1	0.788	0.888	1	1.165
ACVR1	VEGFA	1	0.76	1.384	0.397	0.723	1	1.754	0.325	0.57	1.166	2.077	0.27	0.481	0.267	0.516	1.006	1.05	1	1	0.784	1.225	0.652	0.808	1	1	1	1	0.692	0.832	0.18	0.425	0.229	0.69	1	1	0.699	0.836	0.994	0.997	0.788	0.83	1	1.165
ACVR1	MEF2D	1	0.76	0.872	1	1.147	1	1	1	1	1	1.08	0.858	0.926	1	1	0.402	0.636	1	1	0.784	0.922	1	1	0.572	0.757	1	1	1	1	0.18	0.189	0.522	1.041	0.287	0.536	0.863	0.929	1	1.623	0.788	0.888	1	1.165
ACVR1	ZNF608	1	0.668	0.713	1.316	1.403	1	1	1	1	1.166	1.625	0.441	0.615	0.689	0.83	1	1.003	1	1.147	0.725	0.754	1	1	1	1	0.707	0.841	0.594	0.77	0.18	0.425	1	1.441	0.723	0.851	1	1.75	1	1	0.788	0.953	0.892	1.101
ACVR1	ZNF609	1	0.76	0.872	1	1.147	0.987	0.993	1	1.007	1	1.08	0.858	0.926	1	1.109	1.006	1.129	0.761	0.872	0.784	0.902	1	1	0.402	0.634	0.035	0.186	1	1	0.18	0.425	1.456	1.739	1	1.178	1	1	1	1	0.788	0.888	0.98	1.154
ACVR1	POU3F2	1	0.76	0.872	1	1.147	1	1	1	1	1.166	2.109	0.262	0.474	1	1	1	1.003	1	1	0.784	0.885	0.462	0.68	1	1	1	1	1	1	0.18	0.38	1	1.441	1	1.664	1	1	1	1.139	0.788	0.834	1	1.165
ACVR1	MEF2A	1	0.76	0.841	1.074	1.189	1	1	1	1	0.524	0.782	0.858	1.279	1	1	0.197	0.446	1	1	0.784	0.941	1	1	0.494	0.703	1	1	1	1	0.18	0.425	1	1.441	0.541	0.735	1	1	1	1	0.788	0.888	1	1.165
ACVR1	POU3F3	1	0.76	0.872	1	1.147	1	1	1	1	1	1.08	0.858	0.926	0.905	0.951	1	1.003	1	1	0.784	0.885	0.96	0.98	1	1.223	1	1	1	1	0.18	0.425	0.392	0.902	1	1.677	1	1.33	0.39	0.624	0.697	0.741	1.255	1.305
ACVR1	POU3F1	1	0.76	0.872	1	1.147	1	1	1	1	1	1.08	0.858	0.926	1	1	1	1.003	1	1	0.784	1.145	0.644	0.803	0.74	0.86	0.993	0.997	1	2.263	0.18	0.425	1	1.441	1	1.275	0.727	0.853	1	1	0.788	0.888	1.358	1.885
ACVR1	POU3F4	1	0.76	0.872	1	1.147	1	1	1	1	1	1.08	0.858	0.926	1	1	1	1.003	1	1	0.784	0.885	1	1	1	1	1	1	1	1	0.18	0.425	1	1.441	1	1	1	1	1	1	0.788	0.888	1	1.165
ACVR1	PTHLH	1	0.45	0.585	1.316	1.71	1	1	1	1	0.699	0.903	0.858	1.108	1	1	1.006	3.226	1	1	0.784	0.89	1	1	0.856	0.925	1	1	1	1.292	0.18	0.394	0.849	1.328	1	1.132	1	1.085	1	1	0.788	0.888	1	1.165
ACVR1	MEF2C	1	0.531	0.635	1.316	1.575	0.687	0.829	1	1.207	0.269	0.56	0.858	1.785	0.529	0.727	1.006	1.075	1	1	0.784	0.885	1	1.062	1	1	1	1	1	1	0.18	0.425	1.044	1.473	1	1	1	1.184	1	1	0.788	0.888	1	1.165
ACVR1B	TDGF1	1	0.514	0.717	1	1.395	1	1.409	0.503	0.709	0.698	0.835	1	1.197	1	1.055	0.586	0.793	1	1	0.865	0.93	1	1	1	1	0.991	1.198	1	1.366	0.11	0.381	1	1	1	1	1	1	1	1.427	0.281	0.53	0.86	0.927
ACVR1B	SMAD4	1	1	1	1	1	1	1	1	1	1	1.011	0.978	0.989	1.113	1.753	1	1.036	1	1	1	1	1	1.309	1	1	1.448	1.466	1	1.366	0.11	0.322	1	1.695	1	1	1	1	1	1.427	1	1	0.86	0.927
ACVR1B	SMAD2	1	1	1	1	1	1	1	1	1	1	1	1	1	1	1.055	0.545	0.765	1	1	1	1	1	1	1	1	1.448	2.367	1	1.366	0.11	0.313	0.977	0.988	0.768	0.876	1	3.106	1	1.427	1	1	0.86	0.927
ACVR1B	ACVR2B	1	1	1	1	1	1	1	1	1	0.941	0.97	1	1.031	1.113	1.156	0.89	0.977	1	1	1	1	1	1.371	1	1	1	1.203	0.417	0.882	0.11	0.262	1	1	1	1	1	1	1	1.427	1	1.172	0.71	0.781
ACVR1B	CFC1	1	1	1	1	1	1	1	1	1	1	1	1	1	1	1.055	1	1.036	1	1	1	1	1	1	1	1	1	1.203	1	1.366	0.11	0.332	1	1	1	1	1	1	1	1.427	1	1	0.86	0.927
ACVR1B	ACVR2A	1	0.573	0.757	1	1.321	0.473	0.688	1	1.454	1	1.068	0.877	0.937	1	1.055	0.391	0.648	1	1	1	1.269	1	1	1	1	0.586	0.921	1	1.366	0.11	0.332	0.611	0.781	1	1	0.825	0.908	1	1.427	0.491	0.701	0.86	0.927
ACVR1B	NODAL	1	0.965	0.983	1	1.018	1	1	1	1	0.883	0.939	1	1.064	1	1.055	1	1.036	0.466	0.682	0.321	0.567	1	1	1	1.298	1.448	1.458	1	1.366	0.11	0.332	1	1.395	1	1.162	1	1	1	1.427	1	1.177	0.86	0.927
ACVR1B	VEGFA	1	1	1.587	0.397	0.63	1	1.754	0.325	0.57	1	1.924	0.27	0.52	0.267	0.545	1.073	1.085	1	1	1	1.383	0.652	0.808	1	1	1	1.203	0.692	1.136	0.11	0.332	0.229	0.479	1	1	0.699	0.836	0.994	1.423	0.874	0.935	0.86	0.927
ACVR1B	TDP2	1	1	1	1	1	0.163	0.403	1	2.48	1	1	1	1	1	1.055	1	1.036	1	1.04	1	1.23	1	1	1	1	1.393	1.42	1.125	1.449	0.11	0.771	1	1	1	1	0.819	0.905	1	1.427	1	1	0.86	0.927
ACVR1B	SMAD9	1	0.649	0.806	1	1.241	1	1	1	1	1	1	1	1	1.113	1.371	1.073	1.248	1	1.3	1	1	1	1	1	1	1.448	4.841	1	1.366	0.11	0.332	0.166	0.407	1	1	1	1	1.095	1.493	1	1	0.616	0.728
ACVR1B	SMAD5	1	1	1	1	1	1	1.401	0.51	0.714	1	1.201	0.693	0.833	0.659	0.857	1	1.036	1	1.83	1	1.065	1	1	0.736	0.858	1.026	1.219	0.923	1.312	0.11	0.276	1	1	0.385	0.621	1	1.419	0.379	0.878	1	1	0.86	0.927
ACVR1B	MEF2D	1	1	1	1	1	1	1	1	1	1	1	1	1	1	1.055	0.402	0.657	1	1	1	1.042	1	1	0.572	0.757	1	1.203	1	1.366	0.11	0.148	0.522	0.722	0.287	0.536	0.863	0.929	2.037	2.317	1	1	0.86	0.927
ACVR1B	SMAD1	1	1	1	1	1	0.621	0.788	1	1.269	1	1.913	0.273	0.523	1	1.055	0.564	0.778	1	1.143	1	1	1	1	1	1.017	0.728	1.027	1	1.366	0.11	0.332	1	1	1	1	0.904	0.951	0.566	1.074	1	1	0.86	0.927
ACVR1B	ZNF608	1	0.668	0.817	1	1.223	1	1	1	1	1	1.505	0.441	0.664	0.689	0.876	1	1.036	1	1.147	0.725	0.851	1	1	1	1	0.707	1.012	0.594	1.052	0.11	0.332	1	1	0.723	0.851	1	1.75	1	1.427	1	1.073	0.86	0.876
ACVR1B	ZNF609	1	1	1	1	1	0.987	0.993	1	1.007	1	1	1	1	1.113	1.17	1.073	1.166	0.761	0.872	1	1.018	1	1	0.402	0.634	0.035	0.224	1	1.366	0.11	0.332	1	1.207	1	1.178	1	1	1	1.427	1	1	0.86	0.918
ACVR1B	MEF2A	1	0.931	0.965	1	1.037	1	1	1	1	0.524	0.724	1	1.381	1	1.055	0.197	0.46	1	1	1	1.063	1	1	0.494	0.703	1	1.203	1	1.366	0.11	0.332	1	1	0.541	0.735	1	1	1	1.427	1	1	0.86	0.927
ACVR1B	MEF2C	1	0.531	0.728	1	1.373	0.687	0.829	1	1.207	0.269	0.519	1	1.927	0.529	0.767	1.073	1.11	1	1	1	1	1	1.062	1	1	1	1.203	1	1.366	0.11	0.332	1	1.022	1	1	1	1.184	1	1.427	1	1	0.86	0.927
ACVR1C	TDGF1	1	0.03	0.123	1.945	8.114	0.224	0.668	0.503	1.498	0.181	0.355	1.433	2.814	0.85	0.922	0.586	0.743	1	1	0.865	0.93	1	1	1	1	0.991	1.088	1	1	0.822	1.041	1	1	1	1	1	1	0.612	0.783	0.281	0.457	0.915	0.956
ACVR1C	ACVR2B	1	0.03	0.172	1	5.818	0.224	0.474	1	2.111	0.181	0.413	1.062	2.422	0.85	1.01	0.89	0.916	1	1	1	1	1	1.371	1	1	1	1.093	0.417	0.645	0.624	0.716	1	1	1	1	1	1	0.612	0.783	0.743	1.01	0.71	0.806
ACVR1C	SMAD2	1	0.03	0.172	1	5.818	0.224	0.474	1	2.111	0.181	0.425	1	2.35	0.85	0.922	0.545	0.717	1	1	1	1	1	1	1	1	1.195	2.15	1	1	0.822	0.854	0.977	0.988	0.768	0.876	1	3.106	0.612	0.783	0.743	0.862	0.915	0.956
ACVR1C	CFC1	1	0.03	0.172	1	5.818	0.224	0.474	1	2.111	0.181	0.425	1	2.35	0.85	0.922	0.942	0.971	1	1	1	1	1	1	1	1	1	1.093	1	1	0.822	0.907	1	1	1	1	1	1	0.612	0.783	0.743	0.862	0.915	0.956
ACVR1C	NODAL	1	0.03	0.169	1.036	5.921	0.224	0.474	1	2.111	0.181	0.4	1.133	2.502	0.85	0.922	0.942	0.971	0.466	0.682	0.321	0.567	1	1	1	1.298	1.195	1.325	1	1	0.822	0.907	1	1.395	1	1.162	1	1	0.612	0.783	0.743	1.015	0.915	0.956
ACVR1C	FSHB	1	0.03	0.172	1	5.818	0.224	0.474	1	2.111	0.181	0.402	1.118	2.485	0.85	0.922	0.942	0.971	0.886	0.941	1	2.02	1	1	1	1.089	1.195	1.205	1	1.44	0.822	0.907	1	1	1	1.509	1	1.031	0.612	0.783	0.743	0.862	0.442	0.636
ACVR1C	SMAD7	1	0.03	0.172	1	5.818	0.224	0.467	1.03	2.143	0.181	0.38	1.252	2.63	0.85	0.896	0.942	0.971	0.166	0.407	1	1	1	1.164	1	1.26	0.982	1.083	1	1.183	0.348	0.535	1	1	1	1	1	1	0.612	0.736	0.743	0.978	0.915	0.926
ACVR1C	CCNG2	1	0.03	0.161	1.14	6.212	0.224	0.4	1.402	2.5	0.181	0.425	1	2.35	0.85	0.922	0.942	0.971	1	1	1	1	0.387	0.622	1	1	1	1.093	1	1	0.667	0.741	1	1	1	1.213	1	1	0.612	0.783	0.743	0.998	0.915	0.956
ACVR1C	ZNF609	1	0.03	0.172	1	5.818	0.224	0.47	1.014	2.125	0.181	0.425	1	2.35	0.85	1.023	0.942	1.092	0.761	0.872	1	1.018	1	1	0.402	0.634	0.035	0.203	1	1	0.822	0.907	1	1.207	1	1.178	1	1	0.612	0.783	0.743	0.862	0.915	0.947
ACVR2A	BMP2	1	0.354	0.45	1.746	2.221	0.456	0.464	2.115	2.154	1	1.068	0.877	0.937	1	1	0.391	1.235	1	1.261	1	1.269	1	1	1	1	0.586	0.765	1	1.021	1	2.599	0.611	0.722	1	1	0.766	0.795	0.805	0.897	0.491	0.685	1	1
ACVR2A	ACVR2B	1	0.573	0.757	1	1.321	0.473	0.688	1	1.454	0.941	1.036	0.877	0.965	1	1.095	0.391	0.59	1	1	1	1.269	1	1.371	1	1	0.586	0.765	0.417	0.645	0.624	0.79	0.611	0.781	1	1	0.825	0.908	1	1	0.491	0.821	0.71	0.842
ACVR2A	BMPR1B	1	0.573	1.322	0.328	0.757	0.473	0.688	1	1.454	1	1.068	0.877	0.937	1	1.104	0.391	0.626	1	1	1	1.269	0.592	0.769	1	1	0.586	0.824	0.498	0.706	1	1.075	0.147	0.3	1	1	0.304	0.501	0.487	0.698	0.491	0.55	1	1
ACVR2A	ACVR1B	1	0.573	0.757	1	1.321	0.473	0.688	1	1.454	1	1.068	0.877	0.937	1	1.055	0.391	0.648	1	1	1	1.269	1	1	1	1	0.586	0.921	1	1.366	0.11	0.332	0.611	0.781	1	1	0.825	0.908	1	1.427	0.491	0.701	0.86	0.927
ACVR2A	ACVR1	1	0.573	0.66	1.316	1.516	0.473	0.688	1	1.454	1.14	1.153	0.858	0.867	1	1	0.391	0.628	1	1	0.784	1.123	1	1	1	1	0.586	0.765	1	1	0.18	0.425	0.611	1.126	1	1	0.825	0.908	1	1	0.491	0.622	1	1.165
ACVR2A	SMAD9	1	0.573	0.61	1.54	1.64	0.473	0.688	1	1.454	1	1.068	0.877	0.937	1	1.3	0.391	0.753	1	1.3	1	1.269	1	1	1	1	0.586	3.079	1	1	1	1	0.166	0.318	1	1	0.825	0.908	1	1.046	0.491	0.701	0.616	0.785
ACVR2A	TDGF1	1	0.514	0.543	1.746	1.843	0.473	0.969	0.503	1.032	0.698	0.892	0.877	1.121	1	1	0.391	0.479	1	1	0.865	1.18	1	1	1	1	0.586	0.762	1	1	1	1.148	0.611	0.781	1	1	0.825	0.908	1	1	0.281	0.372	1	1
ACVR2A	BMPR1A	1	0.573	0.736	1.058	1.359	0.473	0.688	1	1.454	1	1.068	0.877	0.937	1	1	0.391	0.626	1	1	1.61	1.626	1	1	1	1	0.586	0.648	1	1	0.987	0.993	0.611	0.646	1	1.559	0.72	0.771	1	1	0.491	1.314	1	1
ACVR2A	SMAD3	1	0.573	0.757	1	1.321	0.473	0.688	1	1.454	1	1.068	0.877	0.937	1	1	0.391	0.626	1	1	0.708	1.068	0.344	0.587	1	1	0.586	0.765	1	1	0.263	0.513	0.611	1.35	1	1	0.825	0.908	1	1	0.491	0.701	1	1.334
ACVR2A	BMPR2	1	0.573	0.757	1	1.321	0.473	0.793	0.752	1.261	1	1.068	0.877	0.937	0.065	0.254	0.391	0.626	1	1	1	1.269	1	1	0.533	0.73	0.586	0.765	1	1	1	1.047	0.611	0.781	1	1	0.825	1.137	0.703	0.839	0.491	0.681	1	1
ACVR2A	SMAD2	1	0.573	0.757	1	1.321	0.473	0.688	1	1.454	1	1.068	0.877	0.937	1	1	0.391	0.462	1	1	1	1.269	1	1	1	1	0.586	1.505	1	1	0.888	0.942	0.611	0.772	0.768	0.876	0.825	2.821	1	1	0.491	0.701	1	1
ACVR2A	ZFYVE16	1	0.573	0.757	1	1.321	0.473	0.728	0.892	1.374	1	1.068	0.877	0.937	1	1	0.391	0.626	1	1	1	1.269	1	1	0.969	0.984	0.586	0.765	1	1.468	1	1	0.611	0.851	0.647	0.805	0.825	0.908	1	1.015	0.086	0.205	1	1
ACVR2A	NODAL	1	0.573	0.744	1.036	1.345	0.473	0.688	1	1.454	0.883	1.003	0.877	0.997	1	1	0.391	0.626	0.466	0.682	0.321	0.719	1	1	1	1.298	0.586	0.928	1	1	1	1	0.611	1.09	1	1.162	0.825	0.908	1	1	0.491	0.825	1	1
ACVR2A	SMAD5	1	0.573	0.757	1	1.321	0.473	0.963	0.51	1.038	1.14	1.282	0.693	0.78	0.659	0.812	0.391	0.626	1	1.83	1.135	1.352	1	1	0.736	0.858	0.586	0.775	0.923	0.961	0.693	0.832	0.611	0.781	0.385	0.621	0.825	1.289	0.379	0.615	0.491	0.701	1	1
ACVR2A	NR1H2	1	0.573	0.757	1	1.321	0.473	0.688	1	1.454	1	1.068	0.877	0.937	1	1.017	0.391	0.595	0.603	0.776	1	1.269	0.613	0.783	0.086	0.293	0.586	0.776	1	1	0.3	0.548	0.611	0.741	0.247	0.497	0.825	1.566	1	1	0.491	0.701	1	1
ACVR2A	NR1H3	1	0.573	0.577	1.72	1.733	0.473	0.501	1.882	1.995	1.14	1.17	0.832	0.855	1	1.296	0.391	0.626	1	1	1	1.269	1	1.108	0.992	0.996	0.586	0.765	1	1.677	1	1	0.611	0.781	1	1.013	0.825	0.908	1	1	0.491	0.701	1	1
ACVR2B	ACVR1B	1	1	1	1	1	1	1	1	1	0.941	0.97	1	1.031	1.113	1.156	0.89	0.977	1	1	1	1	1	1.371	1	1	1	1.203	0.417	0.882	0.11	0.262	1	1	1	1	1	1	1	1.427	1	1.172	0.71	0.781
ACVR2B	BMP2	1	0.354	0.595	1	1.681	0.456	0.675	1	1.481	0.941	0.97	1	1.031	1	1.095	0.89	1.862	1	1.261	1	1	1	1.371	1	1	1	1	0.417	0.659	0.624	2.053	0.854	0.924	1	1	0.766	0.875	0.805	0.897	0.956	1.145	0.71	0.842
ACVR2B	ACVR2A	1	0.573	0.757	1	1.321	0.473	0.688	1	1.454	0.941	1.036	0.877	0.965	1	1.095	0.391	0.59	1	1	1	1.269	1	1.371	1	1	0.586	0.765	0.417	0.645	0.624	0.79	0.611	0.781	1	1	0.825	0.908	1	1	0.491	0.821	0.71	0.842
ACVR2B	SMAD2	1	1	1	1	1	1	1	1	1	0.941	0.97	1	1.031	1	1.095	0.545	0.697	1	1	1	1	1	1.371	1	1	1	1.967	0.417	0.645	0.624	0.744	0.977	0.988	0.768	0.876	1	3.106	1	1	1	1.172	0.71	0.842
ACVR2B	BMPR1B	1	1	1.746	0.328	0.573	1	1	1	1	0.941	0.97	1	1.031	1.2	1.209	0.89	0.943	1	1	1	1	0.592	1.055	1	1	1	1.076	0.417	0.456	0.624	0.85	0.147	0.384	1	1	0.304	0.551	0.487	0.698	0.616	0.919	0.71	0.842
ACVR2B	SMAD9	1	0.649	0.806	1	1.241	1	1	1	1	0.941	0.97	1	1.031	1.2	1.423	0.89	1.136	1	1.3	1	1	1	1.371	1	1	1	4.023	0.417	0.645	0.624	0.79	0.166	0.407	1	1	1	1	1	1.046	1	1.172	0.616	0.661
ACVR2B	CFC1	1	1	1	1	1	1	1	1	1	0.941	0.97	1	1.031	1	1.095	0.89	0.943	1	1	1	1	1	1.371	1	1	1	1	0.417	0.645	0.624	0.79	1	1	1	1	1	1	1	1	1	1.172	0.71	0.842
ACVR2B	TDGF1	1	0.514	0.717	1	1.395	1	1.409	0.503	0.709	0.698	0.81	1.062	1.234	1	1.095	0.586	0.723	1	1	0.865	0.93	1	1.371	1	1	0.991	0.995	0.417	0.645	0.624	0.907	1	1	1	1	1	1	1	1	0.281	0.621	0.71	0.842
ACVR2B	BMPR1A	1	0.945	0.972	1	1.029	1	1	1	1	0.941	0.97	1	1.031	1	1.095	0.89	0.943	1	1	1	1.282	1	1.371	1	1	0.716	0.846	0.417	0.645	0.624	0.785	0.683	0.826	1	1.559	0.72	0.848	1	1	1.373	2.197	0.71	0.842
ACVR2B	SMAD3	1	1	1	1	1	1	1	1	1	0.941	0.97	1	1.031	1	1.095	0.89	0.943	1	1	0.708	0.841	0.344	0.805	1	1	1	1	0.417	0.645	0.263	0.405	1	1.728	1	1	1	1	1	1	1	1.172	0.71	1.124
ACVR2B	BMPR2	1	1	1	1	1	1	1.153	0.752	0.867	0.941	0.97	1	1.031	0.065	0.279	0.89	0.943	1	1	1	1	1	1.371	0.533	0.73	1	1	0.417	0.645	0.624	0.827	1	1	1	1	1	1.252	0.703	0.839	0.946	1.139	0.71	0.842
ACVR2B	ZFYVE16	1	1	1	1	1	1	1.059	0.892	0.945	0.941	0.97	1	1.031	1	1.095	0.89	0.943	1	1	1	1	1	1.371	0.969	0.984	1	1	0.417	0.947	0.624	0.79	1	1.089	0.647	0.805	1	1	1	1.015	0.086	0.344	0.71	0.842
ACVR2B	ACVR1C	1	0.03	0.172	1	5.818	0.224	0.474	1	2.111	0.181	0.413	1.062	2.422	0.85	1.01	0.89	0.916	1	1	1	1	1	1.371	1	1	1	1.093	0.417	0.645	0.624	0.716	1	1	1	1	1	1	0.612	0.783	0.743	1.01	0.71	0.806
ACVR2B	NODAL	1	0.965	0.983	1	1.018	1	1	1	1	0.883	0.911	1.062	1.097	1	1.095	0.89	0.943	0.466	0.682	0.321	0.567	1	1.371	1	1.298	1	1.212	0.417	0.645	0.624	0.79	1	1.395	1	1.162	1	1	1	1	1.373	1.379	0.71	0.842
ACVR2B	SMAD5	1	1	1	1	1	1	1.401	0.51	0.714	0.941	1.165	0.693	0.858	0.659	0.889	0.89	0.943	1	1.83	1	1.065	1	1.371	0.736	0.858	1	1.013	0.417	0.62	0.624	0.658	1	1	0.385	0.621	1	1.419	0.379	0.615	1	1.172	0.71	0.842
ACVR2B	NR1H2	1	1	1	1	1	1	1	1	1	0.941	0.97	1	1.031	1.034	1.114	0.89	0.898	0.603	0.776	1	1	0.613	1.073	0.086	0.293	1	1.014	0.417	0.645	0.3	0.433	0.899	0.948	0.247	0.497	1	1.724	1	1	1	1.172	0.71	0.842
ACVR2B	NR1H3	1	0.581	0.762	1	1.312	0.531	0.729	1	1.372	0.941	1.063	0.832	0.94	1.2	1.42	0.89	0.943	1	1	1	1	1.227	1.519	0.992	0.996	1	1	0.417	1.082	0.624	0.79	1	1	1	1.013	1	1	1	1	1	1.172	0.71	0.842
ACVRL1	ENG	1	0.636	0.798	1	1.253	0.559	0.705	1.124	1.418	1	1	1	1	1	1	0.866	1.125	1.26	1.85	0.514	0.717	0.94	0.97	0.405	0.636	0.657	0.811	1	1	0.131	0.363	0.345	0.62	1	1.051	0.299	0.547	1	1.113	1	1	1	1
ACVRL1	BMP4	1	0.636	0.647	1.52	1.545	0.559	1.023	0.534	0.977	1	1.027	0.949	0.974	1	1	0.944	1.174	0.483	0.78	0.514	0.717	0.94	0.97	1	1.638	1	1	1	1	0.131	0.402	0.345	0.587	1	1.051	0.299	0.533	1	1.113	0.81	0.9	1	1
ACVRL1	SMAD4	1	0.636	0.798	1	1.253	0.559	0.748	1	1.338	1	1.011	0.978	0.989	1	1.661	1	1.209	1	1.123	0.514	0.717	0.94	1.269	1	1	1	1.218	1	1	0.131	0.352	0.345	0.995	1	1.051	0.299	0.547	1	1.113	1	1	1	1
ACVRL1	VEGFA	1	0.636	1.266	0.397	0.79	0.559	1.311	0.325	0.763	1	1.924	0.27	0.52	0.267	0.516	1.096	1.266	1	1.123	0.514	0.992	0.652	0.783	1	1	1	1	0.692	0.832	0.131	0.363	0.229	0.281	1	1.051	0.299	0.457	0.994	1.109	0.874	0.935	1	1
ACVRL1	BMP2	1	0.354	0.475	1.571	2.107	0.456	0.505	1.79	1.981	1	1	1	1	1	1	1.462	2.386	1.26	1.415	0.514	0.717	0.94	0.97	1	1	1	1	1	1.021	0.131	0.942	0.345	0.543	1	1.051	0.299	0.478	0.805	0.998	0.956	0.978	1	1
ACVRL1	SMAD5	1	0.636	0.798	1	1.253	0.559	1.047	0.51	0.955	1	1.201	0.693	0.833	0.659	0.812	1	1.209	1.26	2.054	0.514	0.764	0.94	0.97	0.736	0.858	1	1.013	0.923	0.961	0.131	0.302	0.345	0.587	0.385	0.653	0.299	0.776	0.379	0.685	1	1	1	1
ACVRL1	MEF2D	1	0.636	0.798	1	1.253	0.559	0.748	1	1.338	1	1	1	1	1	1	0.402	0.767	1	1.123	0.514	0.747	0.94	0.97	0.572	0.757	1	1	1	1	0.131	0.162	0.345	0.424	0.287	0.563	0.299	0.508	1.238	1.806	1	1	1	1
ACVRL1	ZNF608	1	0.636	0.652	1.497	1.533	0.559	0.748	1	1.338	1	1.505	0.441	0.664	0.689	0.83	1	1.209	1.26	1.288	0.514	0.611	0.94	0.97	1	1	0.707	0.841	0.594	0.77	0.131	0.363	0.345	0.587	0.723	0.894	0.299	0.957	1	1.113	1	1.073	0.892	0.945
ACVRL1	ZNF609	1	0.636	0.798	1	1.253	0.559	0.742	1.014	1.347	1	1	1	1	1	1.109	1.266	1.36	0.761	0.979	0.514	0.73	0.94	0.97	0.402	0.634	0.035	0.186	1	1	0.131	0.363	0.345	0.708	1.105	1.239	0.299	0.547	1	1.113	1	1	0.98	0.99
ACVRL1	POU3F2	1	0.636	0.798	1	1.253	0.559	0.748	1	1.338	1	1.953	0.262	0.512	1	1	1	1.209	1	1.123	0.514	0.717	0.462	0.659	1	1	1	1	1	1	0.131	0.325	0.345	0.587	1.105	1.75	0.299	0.547	1.238	1.267	0.882	0.939	1	1
ACVRL1	MEF2A	1	0.636	0.77	1.074	1.299	0.559	0.748	1	1.338	0.524	0.724	1	1.381	1	1	0.197	0.537	1	1.123	0.514	0.762	0.94	0.97	0.494	0.703	1	1	1	1	0.131	0.363	0.345	0.587	0.541	0.773	0.299	0.547	1	1.113	1	1	1	1
ACVRL1	POU3F3	1	0.636	0.798	1	1.253	0.559	0.748	1	1.338	1	1	1	1	0.905	0.951	1	1.209	1	1.123	0.514	0.717	0.94	0.95	1	1.223	1	1	1	1	0.131	0.363	0.345	0.367	1.105	1.763	0.299	0.727	0.39	0.695	0.697	0.835	1	1.12
ACVRL1	POU3F1	1	0.636	0.798	1	1.253	0.559	0.748	1	1.338	1	1	1	1	1	1	1	1.209	1	1.123	0.514	0.927	0.644	0.778	0.74	0.86	0.993	0.997	1	2.263	0.131	0.363	0.345	0.587	1.105	1.34	0.299	0.466	1	1.113	1	1	1	1.617
ACVRL1	POU3F4	1	0.636	0.798	1	1.253	0.559	0.748	1	1.338	1	1	1	1	1	1	1	1.209	1	1.123	0.514	0.717	0.94	0.97	1	1	1	1	1	1	0.131	0.363	0.345	0.587	1	1.051	0.299	0.547	1	1.113	1	1	1	1
ACVRL1	PTHLH	1	0.45	0.535	1.571	1.869	0.559	0.748	1	1.338	0.699	0.836	1	1.196	1	1	1.462	3.888	1	1.123	0.514	0.721	0.94	0.97	0.856	0.925	1	1	1	1.292	0.131	0.337	0.345	0.541	1.105	1.19	0.299	0.593	1	1.113	1	1	1	1
ACVRL1	MEF2C	1	0.531	0.581	1.571	1.721	0.559	0.619	1.457	1.615	0.269	0.519	1	1.927	0.529	0.727	1.148	1.295	1	1.123	0.514	0.717	0.94	1.029	1	1	1	1	1	1	0.131	0.363	0.345	0.6	1	1.051	0.299	0.647	1	1.113	1	1	1	1
ADA	VEGFA	1	1	1.587	0.397	0.63	1.846	2.384	0.325	0.419	1	1.924	0.27	0.52	0.267	0.516	1	1.047	1	1.138	1	1.383	0.652	0.808	1	1	0.753	0.868	0.692	0.832	0.55	0.742	0.229	0.631	1	1	0.699	0.836	0.994	0.997	0.874	0.935	0.819	0.905
ADA	APLN	1	1	1	1	1	1.846	2.093	0.422	0.478	1	1.525	0.43	0.656	1	1.128	1	1	1	1.138	1	1	1	1	0.449	0.67	0.753	0.868	1	1	0.55	0.924	1	1.317	0.419	0.648	0.581	0.762	1	1	1	1	0.819	0.887
ADAL	LHCGR	1	1	1	1	1	0.826	0.909	1	1.1	1	1.055	0.899	0.948	1.123	1.144	1	1	1	1.289	0.753	1.064	0.922	0.96	1	1	1	1.092	0.921	0.96	0.559	0.796	1	1	1	1.03	1	1.015	0.641	0.677	1	2.534	1	1.061
ADAL	TSHR	1	1	1	1	1	0.826	0.909	1	1.1	1	1	1	1	0.147	0.407	1	1	1	1.289	1.503	1.877	0.586	0.735	1	1.161	1	1.092	1	1	0.559	0.748	1	1.079	1	1.03	1	1	0.641	0.801	1	1.748	1	1.933
ADAM10	DLL1	1	0.719	0.848	1	1.179	0.97	0.985	1	1.015	1	1	1	1	0.29	0.538	1	1	1	1	1	1	1	1	0.369	0.606	1	1	0.93	0.965	0.989	0.994	0.508	0.745	1	1	1	1	1	1	1	1	1	1
ADAM10	UBC	1	1	1	1	1	1	1	1	1	1	1	1	1	0.302	0.55	0.247	0.497	1	1.065	1	1	1	1.619	0.997	0.999	1	1	1	1	0.788	0.883	0.508	0.713	0.98	0.99	1	1.339	1	1	1	1.073	1	1
ADAM10	CDH1	1	1	1.507	0.44	0.663	0.566	0.753	1	1.329	1	1	1	1	0.893	0.945	1	1	1	1	1	1	1	1.137	0.997	0.999	1	1.082	0.218	0.467	0.989	0.994	0.508	0.79	1	1	0.665	0.816	1	1	1	1	0.69	0.83
ADAM10	EGF	1	0.612	0.782	1	1.279	1	1	1	1	1	1	1	1	1	1	0.935	0.967	1	1.449	1	1	0.051	0.225	0.997	0.999	0.679	0.824	1	1	0.989	1.011	0.508	0.713	1	1	1	1.134	1	1	0.367	0.606	1	1.298
ADAM10	NOTCH1	1	1	1	1	1	1	1.034	0.936	0.967	1	1.412	0.501	0.708	1	1	1	1	0.724	0.851	1	1	1	1	0.997	0.999	1	1	1	1	0.261	0.508	0.508	0.713	0.488	0.698	1	1.244	1	1.115	0.919	0.959	1	1
ADAM10	RPS27A	1	0.889	0.943	1	1.061	1	1	1	1	1	1	1	1	0.944	0.971	1	1	1	1.666	0.103	0.32	1	1	0.997	0.999	0.119	0.345	1	1	0.989	0.994	0.508	0.834	1	5.205	1	1	1	1	0.938	0.968	1	1
ADAM10	JAG1	1	0.689	0.83	1	1.205	1	1	1	1	1	1.513	0.437	0.661	0.95	0.975	1	1	0.595	0.771	1	1	1	1	0.997	0.999	1	1	1	1	0.989	0.994	0.508	0.645	1	1	0.638	0.799	1	1	1	1	1	1
ADAM10	NOTCH2	1	1	1	1	1	0.841	0.917	1	1.091	1	1	1	1	1	1	1	1.541	0.718	0.847	1	1	1	1	0.514	0.716	1	1	1	1	0.989	0.994	0.508	0.713	1	1.718	0.34	0.583	1	1.007	0.918	0.958	1	2.68
ADAM10	DLL4	1	1	1	1	1	1	1.142	0.766	0.875	1	1	1	1	1	1	1	1	0.498	0.706	0.918	0.958	1	1	0.997	0.999	1	1.011	1	1	0.989	1.582	0.504	0.506	1	1	1	1	1	1.024	1	1	1	1
ADAM10	NOTCH3	1	1	1	1	1	1	1	1	1	1	1.298	0.594	0.77	1	1.593	1	1	1	2.005	1	1	1	1	0.997	1.041	1	1	1	1	0.989	1.819	0.508	0.86	1	1	1	1	1	1.224	1	1.13	1	1
ADAM10	JAG2	1	0.433	0.658	1	1.519	1	1.37	0.532	0.73	0.679	0.824	1	1.213	1	1.16	1	1.004	0.791	0.889	0.315	0.561	1	1.122	0.985	0.991	0.361	0.601	1	1	0.93	0.959	0.508	0.713	0.486	0.697	1	1.036	1	1	1	1	1	1
ADAM10	DTX1	1	0.442	0.665	1	1.504	0.973	0.986	1	1.014	1	1	1	1	1	1	1	1.297	1	1	1	1.544	1	1	0.997	0.999	1	1	1	1.069	0.989	0.994	0.508	0.713	1	1.204	1	1.505	1	1	1	1	1	1
ADAM10	CDH2	1	1	1.885	0.281	0.53	0.773	0.879	1	1.138	1	1.551	0.416	0.645	1	1.213	1	1	1	1	1	1	1	1	0.997	0.999	1	1	1	1	0.989	1.106	0.508	0.713	1	1	0.421	0.649	1	1	1	1.057	1	1
ADAM10	CTNNA1	1	1	1	1	1	1	1	1	1	1	1	1	1	0.424	0.651	0.746	0.864	1	1.117	1	1.003	0.727	0.853	0.591	0.768	1	1	0.845	0.919	0.989	0.994	0.508	0.713	1	1	0.416	0.645	0.96	0.98	1	1.038	1	1
ADAM10	JUP	1	1	1.108	0.814	0.902	1	1	1	1	1	1	1	1	1	1	1	1	1	1	1	1.067	1	1.02	0.997	1.005	1	1	0.888	0.942	0.989	0.994	0.508	0.713	1	1	1	1	1	1	1	1	1	1
ADAM10	CTNND1	1	1	1	1	1	0.43	0.656	1	1.525	1	1	1	1	1	1	1	1.135	0.507	0.712	1	1	0.811	0.9	0.997	0.999	1	1	0.936	0.967	0.989	0.994	0.508	0.713	1	3.151	1	1	1	1.488	1	1.136	1	1
ADAM12	EGF	1	0.612	1.077	0.527	0.928	1	2.81	0.127	0.356	1	1.95	0.263	0.513	1	1.598	0.935	1.085	0.954	1.415	1	1.001	0.051	0.225	1	1	0.679	0.992	1	1.43	1	1.017	1	1	1	1.395	1.285	1.343	1	1	0.367	0.606	1.561	1.621
ADAM12	MYOD1	1	1	1.377	0.527	0.726	1.328	3.238	0.127	0.309	1	1.95	0.263	0.513	1	1.598	1	1.122	0.954	0.977	0.596	0.773	1	1.065	1	1	0.809	1.083	0.968	1.407	1	1.003	1	1	1	1.395	0.944	1.151	1	1	1	1.015	1	1.249
ADAM12	SOX6	1	1	1.377	0.527	0.726	1	2.81	0.127	0.356	1	1.95	0.263	0.513	1	1.598	1.26	1.356	0.954	1.206	0.742	0.862	1	1	1	1	0.666	0.983	1	1.43	1	1.051	1	1	1	1.395	0.395	0.744	1	1	1	1	1.056	1.284
ADAM12	DLL1	1	0.719	1.168	0.527	0.856	0.97	2.767	0.127	0.361	1	1.95	0.263	0.513	0.29	0.86	1	1.122	0.954	0.977	1	1.001	1	1	0.369	0.607	1	1.204	0.93	1.379	1	1	1	1.045	1	1.395	1	1.184	1	1	1	1	1	1.249
ADAM17	TNF	1	1	1.128	0.785	0.886	1	1	1	1	1	1.227	0.664	0.815	1	1	1	1.37	0.545	0.738	1	1	0.915	0.956	0.682	0.826	0.977	0.988	1	1.021	1	1.111	1	2.506	0.842	0.943	1	1	1	1.299	0.689	0.799	0.633	0.796
ADAM17	ERBB4	1	1	1.001	0.998	0.999	0.885	0.94	1	1.063	0.459	0.831	0.664	1.203	1	1	0.6	0.775	0.545	0.738	0.789	0.888	1	1	1	1	0.977	0.988	1	1.14	1.235	1.338	1	2.506	0.842	0.917	0.375	0.612	0.881	0.939	0.926	0.962	0.633	0.796
ADAM17	TNFRSF1B	1	0.982	0.991	1	1.009	1	1.074	0.867	0.931	1	1.227	0.664	0.815	0.569	0.754	1	1	0.545	0.738	1	1.008	1	1	0.44	0.664	0.816	0.893	1	1	1	1.111	0.943	2.434	0.842	1	1	1.027	1	1	0.926	0.962	0.633	0.796
ADAM17	EGFR	1	0.442	0.664	1	1.505	0.94	0.97	1	1.031	1	1.227	0.664	0.815	1	1	1	1	0.545	0.738	1	1.781	1	1	1	1	0.977	0.988	1	1	1	1.111	4.311	5.204	0.842	0.917	1	1	0.92	0.959	0.926	0.962	0.633	0.796
ADAM17	EGF	1	0.612	0.782	1	1.279	1	1	1	1	1	1.227	0.664	0.815	1	1	0.935	0.967	0.545	1.069	1	1	0.051	0.225	1	1	0.679	0.815	1	1	1.034	1.13	1	2.506	0.842	0.917	1	1.134	1	1	0.367	0.583	0.633	1.032
ADAM17	NGFR	1	0.407	0.638	1	1.568	0.939	0.969	1	1.032	1	1.227	0.664	0.815	1	1	1	1.715	0.545	0.738	0.94	0.97	1	1	1	1	0.977	0.988	1	1	1	1.111	1	2.506	0.842	1.276	1	1	1	1	0.333	0.555	0.633	0.743
ADAM17	GHR	1	0.163	0.404	1	2.475	0.503	0.709	1	1.41	1	1.227	0.664	0.815	1	1	1	1	0.545	0.677	0.772	0.879	1	1	1	1	0.722	0.84	1	1	1	1.111	1	2.506	0.842	1.23	1	1	1	1	0.79	0.855	0.633	0.796
ADAM17	NRG1	1	0.629	0.793	1	1.261	0.885	0.941	1	1.063	0.807	1.102	0.664	0.907	1	1	1	1	0.545	1.221	1	1	1	1	1	1	0.977	1.333	1	1	0.897	1.052	1.649	3.218	0.842	0.854	1	1	1	1	0.926	0.962	0.633	0.796
ADAM17	VWF	1	0.446	0.668	1	1.498	0.9	0.949	1	1.054	1.506	1.603	0.586	0.624	1	1	1	1	0.545	0.738	0.542	0.736	1	1	0.846	0.92	0.977	1.343	1	1	1	1.111	1	2.506	0.842	1.041	1	1	1	1.311	0.926	2.034	0.633	0.796
ADAM17	ERBB2	1	1	1.379	0.526	0.725	0.776	0.881	1	1.135	1	1.227	0.664	0.815	0.348	0.59	1	1	0.308	0.41	1	2.81	1	2.136	1	1	0.977	0.988	1	1	1	1.111	0.892	2.367	0.842	0.939	1	1	1	1	0.926	0.962	0.633	0.796
ADAM17	IL8	1	1	1	1	1	1	4.24	0.056	0.236	1	1.227	0.664	0.815	1	1	1	1	0.545	0.738	0.806	0.898	1	1	1	1	0.977	0.988	1	1	1	1.111	1	2.506	0.429	0.601	1	1	0.914	0.956	0.926	0.962	0.633	0.796
ADAM17	TRAF6	1	1	1	1	1	1	1	1	1	1	1.227	0.664	0.815	0.558	0.747	1	1	0.545	0.738	1	1.09	0.447	0.669	1	1	0.977	0.988	1	1	1	1.111	1.142	2.678	0.842	1.008	1	1	1	1	0.926	0.962	0.633	0.796
ADAM17	HEY1	1	0.538	0.733	1	1.364	0.383	0.619	1	1.615	1.506	2.151	0.325	0.465	1	1	1	1.132	0.545	0.74	0.339	0.583	1	1.168	1	1.07	0.963	0.97	0.819	0.905	1	1.111	1	2.506	0.842	0.917	1	1	0.981	0.991	0.926	0.962	0.633	1.392
ADAM17	ZNF274	1	1	1	1	1	1	1	1	1	1.38	1.441	0.664	0.694	1	1	1	1.641	0.545	0.738	1	1	1	1	0.636	0.798	0.977	0.988	1	1	1	1.111	1	2.506	0.842	0.917	0.393	0.627	1	1	0.926	0.962	0.633	0.714
ADAM17	BDNF	1	0.517	0.719	1	1.391	1	1.627	0.378	0.615	0.505	0.872	0.664	1.146	1	1	1	1	0.545	0.738	1	1.251	1	1	1	1	0.666	0.807	0.548	0.74	0.697	0.928	1	2.506	0.842	0.973	1	1.235	0.858	0.926	0.926	0.962	0.633	0.796
ADAM17	MUC5AC	1	1	1	1	1	1	1	1	1	1	1.227	0.664	0.815	1	1	1	1	0.545	0.738	1	1	1	1	1	1	0.977	0.988	1	1	1	1.111	1	2.506	0.842	0.917	1	1	1	1	0.926	0.962	0.633	0.796
ADAM17	SORT1	1	1	1	1	1	1	1	1	1	1.003	1.229	0.664	0.814	1	1	1	1	0.545	0.777	1	1.004	1	1.389	0.356	0.597	0.977	0.988	1	1.166	1.214	1.224	0.417	1.619	0.842	0.917	1	1	0.755	0.869	0.926	0.962	0.633	0.796
ADAM17	SSPO	1	1	1	1	1	1	1.015	0.97	0.985	1	1.227	0.664	0.815	0.925	0.962	1	1	0.545	0.738	0.221	0.47	0.849	0.921	0.56	0.749	0.429	0.648	1	1.271	1.235	1.677	2.043	3.582	0.842	0.917	0.921	0.959	1	1	0.926	2.301	0.633	0.66
ADAM17	MUC19	1	1	1	1	1	1	1	1	1	1	1.227	0.664	0.815	1	1	1	1	0.545	0.738	1	1	1	1	1	1	0.977	0.988	1	1	1	1.111	1	2.506	0.842	0.917	1	1	1	1	0.926	0.962	0.633	0.796
ADAM17	OTOG	1	1	1	1	1	1	1	1	1	1	1.227	0.664	0.815	1	1	1	1	0.545	0.738	1	1	1	1	1	1	0.977	0.988	1	1	1	1.111	1	2.506	0.842	0.917	1	1	1	1	0.926	0.962	0.633	0.796
ADAM17	MUC2	1	1	1	1	1	1	1	1	1	1	1.227	0.664	0.815	1	1	1	1	0.545	0.738	1	1	1	1	1	1	0.977	0.988	1	1	1	1.111	1	2.506	0.842	0.917	1	1	1	1	0.926	0.962	0.633	0.796
ADAM8	SELPLG	1	1	1.88	0.283	0.532	0.98	0.99	1	1.01	1	1	1	1	1	1	2.181	4.506	1	1	1	1	0.699	0.941	0.51	0.714	1	1.335	1	1.276	1	1.243	0.348	0.59	0.982	0.991	0.582	0.763	1	1	1	1.154	0.69	0.831
ADAMTS1	IL1A	1	0.34	0.583	1	1.714	0.509	1.306	0.298	0.766	1	1.001	0.998	0.999	1	1	1	1	0.583	0.764	0.805	0.897	0.914	0.956	0.212	0.461	1	1.25	1	1	1	1	1	1	1	1	1	1	1	1.54	1	1	0.484	0.695
ADAMTS1	MAPK14	1	0.34	0.583	1	1.714	0.509	0.714	1	1.401	0.85	0.923	0.998	1.084	1	1.133	1	1	1	1	0.402	0.634	0.914	0.956	1	1.015	1	1	0.956	0.978	1	1.028	1	1	0.826	0.909	0.471	0.686	1	1.54	1	1	0.484	0.695
ADAMTS1	MAPK13	1	0.34	1.082	0.291	0.925	0.509	0.714	1	1.401	1	1.001	0.998	0.999	0.989	0.994	1	1.655	1	2.301	0.377	0.614	0.914	0.956	0.698	0.836	0.72	0.849	0.317	0.563	1	1	1	1	0.237	0.487	0.886	0.941	0.85	1.42	1	1	0.484	0.695
ADAMTS1	MAPK11	1	0.34	0.583	1	1.714	0.509	0.714	1	1.401	0.838	0.916	0.998	1.091	1	1	1	1	1	1	1	1	0.914	0.956	0.529	0.728	0.522	0.722	1	1	0.799	0.894	1	2.277	1	1	1	1	1	1.54	1	1	0.484	0.695
ADAMTS12	PTHLH	1	0.45	0.522	1.653	1.917	1	1.203	0.691	0.831	0.699	0.836	1	1.196	1	1	1	3.216	1	1	1	1.005	0.486	0.697	0.856	0.925	1	1.124	1.198	1.414	0.862	0.999	0.849	0.878	0.474	0.779	0.983	1.076	1	1	1	1	0.628	0.792
ADAMTS5	VEGFA	1	0.02	0.226	0.397	4.433	0.837	1.605	0.325	0.623	1	1.924	0.27	0.52	0.267	0.516	1.096	1.308	1	1.055	1	1.383	0.652	0.715	1	1	1	1.009	0.692	0.832	0.627	0.792	0.229	0.479	1	1	0.699	0.836	0.732	0.853	0.874	1.744	1	1
ADAMTS5	C2orf61	1	0.02	0.142	1	7.037	0.837	0.915	1	1.093	1	1	1	1	1	1	1	1.25	1	1.055	1	1	0.784	1.071	1	1	0.011	0.106	1	1	0.627	0.792	1	1	1	1.097	1	1	0.466	0.584	1	1.866	1	1
ADAMTS5	CALM1	1	0.02	0.116	1.511	8.651	0.412	0.587	1.195	1.702	0.551	0.742	1	1.347	1	1.273	0.964	1.227	1	1.055	0.33	0.575	0.784	0.886	1	1.053	1.019	1.16	0.353	0.594	0.444	0.528	0.693	0.833	0.737	0.858	1	1	0.732	0.934	1	1.866	1	1.053
ADAMTS5	RUNX1	1	0.02	0.142	1	7.037	0.837	1.949	0.22	0.513	1	2.354	0.18	0.425	1	1	1.435	1.497	0.84	0.967	1	1	0.784	0.934	1	1	1	1.009	0.475	0.689	0.271	0.412	1	1	1	1.933	0.884	0.94	0.731	0.731	1	1.866	1	1
ADAMTS5	CALM3	1	0.02	0.142	1	7.037	0.837	0.863	1.123	1.158	0.34	0.583	1	1.716	0.284	0.533	1.562	1.719	0.799	0.943	0.732	0.855	0.784	0.886	1	1	0.885	0.95	0.988	0.994	0.246	0.393	1	1	1	1	1	1	0.732	0.855	0.506	1.327	1	1
ADAMTS7	PTHLH	1	0.45	0.671	1	1.491	1	1	1	1	0.699	0.836	1	1.196	1	1	0.628	2.548	1	1	0.731	0.859	0.914	0.956	0.856	1.367	1	1.084	1	1.292	0.862	0.971	0.849	1.238	0.389	0.706	1	1.085	1	1	1	1	1	1.001
ADAP1	ARF6	1	1	1	1	1	0.799	0.841	1.128	1.188	0.514	0.853	0.707	1.173	1	1	1	1	1	1	0.362	0.956	0.423	0.65	0.575	0.643	0.994	0.997	1	1.397	0.532	0.729	0.236	0.486	0.615	0.864	1	1	1.719	6.631	1	1	1	1
ADAT3	APLN	1	1	1	1	1	1	1.54	0.422	0.649	1	1.525	0.43	0.656	1	1.128	0.195	0.441	1	1	1	1	0.823	0.907	0.449	0.67	1	1	1	1	1	1.245	1	1	0.039	0.128	0.581	0.762	0.645	0.803	1	1	0.855	0.906
ADC	CD86	1	1	1.131	0.781	0.884	0.767	0.876	1	1.141	0.799	0.894	1	1.119	1	1	1	1	1	1	0.944	1.102	1.645	1.73	0.773	0.921	1	1	1	1	0.619	0.787	0.976	1.086	0.733	0.853	0.697	0.732	1	1	1	1.012	1	7.037
ADC	ALOX5	1	1	1.131	0.781	0.884	0.767	0.876	1	1.141	0.799	1.127	0.629	0.887	1	1	1	1	1	1	0.944	0.972	1	1.349	1	1.048	1	1	0.918	0.958	1	1	1	1.099	0.733	0.856	0.768	0.876	0.958	0.979	1	1	1	1
ADCY1	ADCY2	1	1	1	1	1	0.966	0.983	1	1.017	0.482	0.694	1	1.44	1	1	1	1	1	1	0.678	1.007	1	1.045	1	1.016	1	1	0.444	0.507	1	1	0.466	0.469	0.31	0.613	0.893	0.945	0.351	0.593	0.409	0.536	1	1
ADCY1	ADCY6	1	0.86	0.928	1	1.078	1	1	1	1	1	1	1	1	1	1	0.979	0.989	1	1	0.678	0.824	1.093	1.173	1	1	0.878	0.937	0.579	1.046	1	1	0.471	0.686	1	1.102	1	1	1	1	0.703	0.838	0.748	0.865
ADCY1	ADCY3	1	1	1	1	1	1	1.184	0.714	0.845	1	1	1	1	0.95	0.975	0.618	0.786	0.74	0.861	0.678	0.824	1	1.045	1	1.21	1	1.034	0.579	0.707	1	1	0.471	0.686	1.215	1.422	1	1	1	1.332	0.703	0.838	1	1
ADCY1	ADCY9	1	1	1	1	1	1	1	1	1	1	1	1	1	0.778	0.882	1	1	1	1.695	0.678	2.22	1	1.045	1	1	1	1	0.579	0.761	1	1	0.471	0.705	1	1.102	1	1	1	1	0.703	0.838	0.773	0.879
ADCY1	ADCY5	1	1	1	1	1	0.97	0.985	1	1.015	0.808	0.899	1	1.113	1	1	0.965	0.982	1	1	0.208	0.376	0.46	0.709	0.693	0.833	1	1.494	0.579	0.761	0.777	0.881	0.471	0.686	1	1.102	1	1	1	1	0.703	0.838	1	1
ADCY1	GIP	1	0.899	0.948	1	1.054	1	1	1	1	1	1.144	0.764	0.874	1	1	1	1.094	1	1	0.678	0.824	1	1.045	0.681	0.825	1	1	0.579	0.761	1	1	0.471	0.686	1	1.102	1	1	1	1	0.703	0.838	1	1
ADCY1	GNAL	1	0.95	0.975	1	1.026	1	1	1	1	0.605	0.778	1	1.285	1	1.329	1	1	1	1	0.678	0.824	1	1.045	1	1	1	1	0.579	1.035	1	1	0.471	0.686	1.215	1.276	1	1	1	1.454	0.703	0.838	1	1
ADCY1	ADCY7	1	1	1.157	0.747	0.864	1	1	1	1	1	1	1	1	1	1	0.267	0.517	0.473	0.688	0.678	1.014	1	1.045	1	1.427	0.953	0.976	0.579	0.68	1	1	0.471	0.592	1	1.102	1	1	1	2.126	0.703	0.838	1	1
ADCY1	ADCY4	1	0.392	0.626	1	1.598	1	1	1	1	0.982	0.991	1	1.009	1	1	1	1.014	1	1	0.678	0.824	1	1.045	1	1	0.22	0.469	0.579	0.761	1	1	0.471	0.686	1	1.102	1	1	1	1	0.703	0.838	1	1
ADCY2	ADCY1	1	1	1	1	1	0.966	0.983	1	1.017	0.482	0.694	1	1.44	1	1	1	1	1	1	0.678	1.007	1	1.045	1	1.016	1	1	0.444	0.507	1	1	0.466	0.469	0.31	0.613	0.893	0.945	0.351	0.593	0.409	0.536	1	1
ADCY2	ADCY5	1	1	1	1	1	0.966	0.968	1.031	1.033	0.482	0.624	1.238	1.603	1	1	0.965	0.982	1	1	0.208	0.558	0.46	0.678	0.693	0.846	1	1.494	0.444	0.666	0.777	0.881	0.466	0.683	0.31	0.556	0.893	0.945	0.351	0.593	0.409	0.639	1	1
ADCY2	ADCY6	1	0.86	0.928	1	1.078	0.966	0.983	1	1.017	0.482	0.694	1	1.44	1	1	0.979	0.989	1	1	1	1.223	1	1.122	1	1.016	0.878	0.937	0.444	0.916	1	1	0.466	0.683	0.31	0.556	0.893	0.945	0.351	0.593	0.409	0.639	0.748	0.865
ADCY2	ADCY3	1	1	1	1	1	0.966	1.163	0.714	0.86	0.482	0.694	1	1.44	0.95	0.975	0.618	0.786	0.74	0.861	1	1.223	1	1	1.032	1.229	1	1.034	0.444	0.62	1	1	0.466	0.683	0.31	0.718	0.893	0.945	0.351	0.79	0.409	0.639	1	1
ADCY2	ADCY9	1	1	1	1	1	0.966	0.983	1	1.017	0.482	0.694	1	1.44	0.778	0.882	1	1	1	1.695	1.496	3.297	1	1	1	1.016	1	1	0.444	0.666	1	1	0.466	0.701	0.31	0.556	0.893	0.945	0.351	0.593	0.409	0.639	0.773	0.879
ADCY2	GIP	1	0.899	0.948	1	1.054	0.966	0.983	1	1.017	0.482	0.794	0.764	1.259	1	1	1	1.094	1	1	1	1.223	1	1	0.681	0.838	1	1	0.444	0.666	1	1	0.466	0.683	0.31	0.556	0.893	0.945	0.351	0.593	0.409	0.639	1	1
ADCY2	GNAL	1	0.95	0.975	1	1.026	0.966	0.983	1	1.017	0.482	0.54	1.652	1.851	1	1.329	1	1	1	1	1	1.223	1	1	1	1.016	1	1	0.444	0.907	1	1	0.466	0.683	0.31	0.644	0.893	0.945	0.351	0.862	0.409	0.639	1	1
ADCY2	ADCY7	1	1	1.157	0.747	0.864	0.966	0.983	1	1.017	0.482	0.694	1	1.44	1	1	0.267	0.517	0.473	0.688	1.496	1.505	1	1	1.032	1.45	0.953	0.976	0.444	0.595	1	1	0.466	0.589	0.31	0.556	0.893	0.945	0.351	1.26	0.409	0.639	1	1
ADCY2	ADCY4	1	0.392	0.626	1	1.598	0.966	0.983	1	1.017	0.482	0.688	1.019	1.454	1	1	1	1.014	1	1	1	1.223	1	1	1	1.016	0.22	0.469	0.444	0.666	1	1	0.466	0.683	0.31	0.556	0.893	0.945	0.351	0.593	0.409	0.639	1	1
ADCY2	CFTR	1	0.729	0.854	1	1.171	0.966	0.983	1	1.017	0.482	0.599	1.344	1.67	1	1.041	1	1	1	1	1.008	1.228	1	1	0.3	0.557	1	1.796	0.444	0.666	0.322	0.568	0.466	0.78	0.31	0.556	0.893	1.679	0.284	0.316	0.409	0.639	1	1
ADCY2	AQP2	1	1	1	1	1	0.966	0.983	1	1.017	0.482	0.694	1	1.44	1	1.224	1	1	1	1.127	1	1.223	1	1	1.032	1.277	0.732	0.855	0.444	0.666	0.653	0.808	0.466	0.683	0.31	0.556	0.893	1.327	0.351	0.616	0.409	0.639	1	1
ADCY2	RGS2	1	0.147	0.383	1	2.612	0.678	0.809	1.035	1.236	0.482	0.694	1	1.44	1	1	1	1	0.455	0.675	0.927	1.178	1	1	1	1.016	1	1	0.444	0.53	1	3.092	0.466	0.683	0.31	0.556	0.893	1.173	0.351	0.562	0.409	0.639	1	1
ADCY3	ADCY6	1	0.86	0.928	1	1.078	1	1.184	0.714	0.845	1	1	1	1	0.95	0.975	0.618	0.777	0.74	0.861	1	1	1	1.122	1	1.21	0.878	0.968	0.864	1.278	1	1	1	1	1	1.29	1	1	1	1.332	1	1	0.748	0.865
ADCY3	ADCY9	1	1	1	1	1	1	1.184	0.714	0.845	1	1	1	1	0.778	0.86	0.618	0.786	0.74	1.459	1	2.695	1	1	1	1.21	1	1.034	0.864	0.93	1	1	1	1.027	1	1.29	1	1	1	1.332	1	1	0.773	0.879
ADCY3	ADCY5	1	1	1	1	1	0.97	1.166	0.714	0.858	0.808	0.899	1	1.113	0.95	0.975	0.618	0.772	0.74	0.861	0.208	0.456	0.46	0.678	0.693	1.007	1.068	1.544	0.864	0.93	0.777	0.881	1	1	1	1.29	1	1	1	1.332	1	1	1	1
ADCY3	GIP	1	0.899	0.948	1	1.054	1	1.184	0.714	0.845	1	1.144	0.764	0.874	0.95	0.975	0.618	0.86	0.74	0.861	1	1	1	1	0.681	0.998	1	1.034	0.864	0.93	1	1	1	1	1	1.29	1	1	1	1.332	1	1	1	1
ADCY3	GNAL	1	0.95	0.975	1	1.026	1	1.184	0.714	0.845	0.605	0.778	1	1.285	0.95	1.295	0.618	0.786	0.74	0.861	1	1	1	1	1	1.21	1	1.034	0.864	1.265	1	1	1	1	1.339	1.493	1	1	1.775	1.938	1	1	1	1
ADCY3	ADCY7	1	1	1.157	0.747	0.864	1	1.184	0.714	0.845	1	1	1	1	0.95	0.975	0.267	0.406	0.473	0.592	1	1.231	1	1	1.463	1.726	0.953	1.009	0.798	0.83	1	1	0.744	0.862	1	1.29	1	1	1.775	2.832	1	1	1	1
ADCY3	ADCY4	1	0.392	0.626	1	1.598	1	1.184	0.714	0.845	0.982	0.991	1	1.009	0.95	0.975	0.618	0.797	0.74	0.861	1	1	1	1	1	1.21	0.22	0.484	0.864	0.93	1	1	1	1	1	1.29	1	1	1	1.332	1	1	1	1
ADCY3	ADCY2	1	1	1	1	1	0.966	1.163	0.714	0.86	0.482	0.694	1	1.44	0.95	0.975	0.618	0.786	0.74	0.861	1	1.223	1	1	1.032	1.229	1	1.034	0.444	0.62	1	1	0.466	0.683	0.31	0.718	0.893	0.945	0.351	0.79	0.409	0.639	1	1
ADCY3	ADCY1	1	1	1	1	1	1	1.184	0.714	0.845	1	1	1	1	0.95	0.975	0.618	0.786	0.74	0.861	0.678	0.824	1	1.045	1	1.21	1	1.034	0.579	0.707	1	1	0.471	0.686	1.215	1.422	1	1	1	1.332	0.703	0.838	1	1
ADCY3	MBP	1	1	1	1	1	1.049	1.212	0.714	0.825	0.426	0.653	1	1.532	0.95	1.176	0.618	0.786	0.74	1.117	1	1	1	1	1	1.21	1	1.034	0.864	0.974	1	1	1	1	1	1.29	1	1	1	1.332	1	1.598	1	1.156
ADCY4	ADCY3	1	0.392	0.626	1	1.598	1	1.184	0.714	0.845	0.982	0.991	1	1.009	0.95	0.975	0.618	0.797	0.74	0.861	1	1	1	1	1	1.21	0.22	0.484	0.864	0.93	1	1	1	1	1	1.29	1	1	1	1.332	1	1	1	1
ADCY4	ADCY2	1	0.392	0.626	1	1.598	0.966	0.983	1	1.017	0.482	0.688	1.019	1.454	1	1	1	1.014	1	1	1	1.223	1	1	1	1.016	0.22	0.469	0.444	0.666	1	1	0.466	0.683	0.31	0.556	0.893	0.945	0.351	0.593	0.409	0.639	1	1
ADCY4	ADCY1	1	0.392	0.626	1	1.598	1	1	1	1	0.982	0.991	1	1.009	1	1	1	1.014	1	1	0.678	0.824	1	1.045	1	1	0.22	0.469	0.579	0.761	1	1	0.471	0.686	1	1.102	1	1	1	1	0.703	0.838	1	1
ADCY4	ADCY6	1	0.392	0.581	1.162	1.723	1	1	1	1	0.982	0.991	1	1.009	1	1	0.979	1.003	1	1	1	1	1	1.122	1	1	0.22	0.439	1	1.375	1	1	1	1	1	1	1	1	1	1	1	1	0.748	0.865
ADCY4	ADCY9	1	0.392	0.626	1	1.598	1	1	1	1	0.982	0.991	1	1.009	0.778	0.882	1	1.014	1	1.695	1	2.695	1	1	1	1	0.22	0.469	1	1	1	1	1	1.027	1	1	1	1	1	1	1	1	0.773	0.879
ADCY4	ADCY5	1	0.392	0.626	1	1.598	0.97	0.985	1	1.015	0.808	0.891	1.019	1.123	1	1	0.965	0.996	1	1	0.208	0.456	0.46	0.678	0.693	0.833	0.22	0.7	1	1	0.777	0.881	1	1	1	1	1	1	1	1	1	1	1	1
ADCY4	GIP	1	0.392	0.594	1.112	1.685	1	1	1	1	0.982	1.133	0.764	0.883	1	1	1.028	1.11	1	1	1	1	1	1	0.681	0.825	0.22	0.469	1	1	1	1	1	1	1	1	1	1	1	1	1	1	1	1
ADCY4	GNAL	1	0.392	0.61	1.053	1.639	1	1	1	1	0.605	0.771	1.019	1.297	1	1.329	1	1.014	1	1	1	1	1	1	1	1	0.22	0.469	1	1.361	1	1	1	1	1	1.157	1	1	1	1.454	1	1	1	1
ADCY4	ADCY7	1	0.392	0.724	0.747	1.381	1	1	1	1	0.982	0.991	1	1.009	1	1	0.267	0.524	0.473	0.688	1	1.231	1	1	1	1.427	0.22	0.458	0.798	0.893	1	1	0.744	0.862	1	1	1	1	1	2.126	1	1	1	1
ADCY5	ADCY2	1	1	1	1	1	0.966	0.968	1.031	1.033	0.482	0.624	1.238	1.603	1	1	0.965	0.982	1	1	0.208	0.558	0.46	0.678	0.693	0.846	1	1.494	0.444	0.666	0.777	0.881	0.466	0.683	0.31	0.556	0.893	0.945	0.351	0.593	0.409	0.639	1	1
ADCY5	ADCY3	1	1	1	1	1	0.97	1.166	0.714	0.858	0.808	0.899	1	1.113	0.95	0.975	0.618	0.772	0.74	0.861	0.208	0.456	0.46	0.678	0.693	1.007	1.068	1.544	0.864	0.93	0.777	0.881	1	1	1	1.29	1	1	1	1.332	1	1	1	1
ADCY5	ADCY6	1	0.86	0.928	1	1.078	0.97	0.985	1	1.015	0.808	0.899	1	1.113	1	1	0.965	0.972	1	1	0.208	0.456	0.46	0.761	0.693	0.833	0.878	1.399	1	1.375	0.777	0.881	1	1	1	1	1	1	1	1	1	1	0.748	0.865
ADCY5	ADCY9	1	1	1	1	1	0.97	0.985	1	1.015	0.808	0.899	1	1.113	0.778	0.882	0.965	0.982	1	1.695	0.208	1.229	0.46	0.678	0.693	0.833	1	1.494	1	1	0.777	0.881	1	1.027	1	1	1	1	1	1	1	1	0.773	0.879
ADCY5	GIP	1	0.899	0.948	1	1.054	0.97	0.985	1	1.015	0.808	1.028	0.764	0.973	1	1	0.965	1.075	1	1	0.208	0.456	0.46	0.678	0.681	0.687	1	1.494	1	1	0.777	0.881	1	1	1	1	1	1	1	1	1	1	1	1
ADCY5	GNAL	1	0.95	0.975	1	1.026	0.97	0.985	1	1.015	0.605	0.699	1.238	1.43	1	1.329	0.965	0.982	1	1	0.208	0.456	0.46	0.678	0.693	0.833	1	1.494	1	1.361	0.777	0.881	1	1	1	1.157	1	1	1	1.454	1	1	1	1
ADCY5	ADCY7	1	1	1.157	0.747	0.864	0.97	0.985	1	1.015	0.808	0.899	1	1.113	1	1	0.267	0.508	0.473	0.688	0.208	0.561	0.46	0.678	0.693	1.188	0.953	1.458	0.798	0.893	0.777	0.881	0.744	0.862	1	1	1	1	1	2.126	1	1	1	1
ADCY5	ADCY1	1	1	1	1	1	0.97	0.985	1	1.015	0.808	0.899	1	1.113	1	1	0.965	0.982	1	1	0.208	0.376	0.46	0.709	0.693	0.833	1	1.494	0.579	0.761	0.777	0.881	0.471	0.686	1	1.102	1	1	1	1	0.703	0.838	1	1
ADCY5	ADCY4	1	0.392	0.626	1	1.598	0.97	0.985	1	1.015	0.808	0.891	1.019	1.123	1	1	0.965	0.996	1	1	0.208	0.456	0.46	0.678	0.693	0.833	0.22	0.7	1	1	0.777	0.881	1	1	1	1	1	1	1	1	1	1	1	1
ADCY6	ADCY9	1	0.86	0.928	1	1.078	1	1	1	1	1	1	1	1	0.778	0.882	0.979	0.989	1	1.695	1	2.695	1	1.122	1	1	0.878	0.937	1	1.375	1	1	1	1.027	1	1	1	1	1	1	1	1	0.748	0.76
ADCY6	GIP	1	0.86	0.88	1.112	1.137	1	1	1	1	1	1.144	0.764	0.874	1	1	0.979	1.083	1	1	1	1	1	1.122	0.681	0.825	0.878	0.937	1	1.375	1	1	1	1	1	1	1	1	1	1	1	1	0.748	0.865
ADCY6	GNAL	1	0.86	0.904	1.053	1.106	1	1	1	1	0.605	0.778	1	1.285	1	1.329	0.979	0.989	1	1	1	1	1	1.122	1	1	0.878	0.937	1.851	1.871	1	1	1	1	1	1.157	1	1	1	1.454	1	1	0.748	0.865
ADCY6	ADCY7	1	0.86	1.073	0.747	0.932	1	1	1	1	1	1	1	1	1	1	0.267	0.511	0.473	0.688	1	1.231	1	1.122	1	1.427	0.878	0.915	0.798	1.228	1	1	0.744	0.862	1	1	1	1	1	2.126	1	1	0.748	0.865
ADCY6	ADCY3	1	0.86	0.928	1	1.078	1	1.184	0.714	0.845	1	1	1	1	0.95	0.975	0.618	0.777	0.74	0.861	1	1	1	1.122	1	1.21	0.878	0.968	0.864	1.278	1	1	1	1	1	1.29	1	1	1	1.332	1	1	0.748	0.865
ADCY6	ADCY5	1	0.86	0.928	1	1.078	0.97	0.985	1	1.015	0.808	0.899	1	1.113	1	1	0.965	0.972	1	1	0.208	0.456	0.46	0.761	0.693	0.833	0.878	1.399	1	1.375	0.777	0.881	1	1	1	1	1	1	1	1	1	1	0.748	0.865
ADCY6	ADCY2	1	0.86	0.928	1	1.078	0.966	0.983	1	1.017	0.482	0.694	1	1.44	1	1	0.979	0.989	1	1	1	1.223	1	1.122	1	1.016	0.878	0.937	0.444	0.916	1	1	0.466	0.683	0.31	0.556	0.893	0.945	0.351	0.593	0.409	0.639	0.748	0.865
ADCY6	ADCY1	1	0.86	0.928	1	1.078	1	1	1	1	1	1	1	1	1	1	0.979	0.989	1	1	0.678	0.824	1.093	1.173	1	1	0.878	0.937	0.579	1.046	1	1	0.471	0.686	1	1.102	1	1	1	1	0.703	0.838	0.748	0.865
ADCY6	ADCY4	1	0.392	0.581	1.162	1.723	1	1	1	1	0.982	0.991	1	1.009	1	1	0.979	1.003	1	1	1	1	1	1.122	1	1	0.22	0.439	1	1.375	1	1	1	1	1	1	1	1	1	1	1	1	0.748	0.865
ADCY7	ADCY6	1	0.86	1.073	0.747	0.932	1	1	1	1	1	1	1	1	1	1	0.267	0.511	0.473	0.688	1	1.231	1	1.122	1	1.427	0.878	0.915	0.798	1.228	1	1	0.744	0.862	1	1	1	1	1	2.126	1	1	0.748	0.865
ADCY7	ADCY3	1	1	1.157	0.747	0.864	1	1.184	0.714	0.845	1	1	1	1	0.95	0.975	0.267	0.406	0.473	0.592	1	1.231	1	1	1.463	1.726	0.953	1.009	0.798	0.83	1	1	0.744	0.862	1	1.29	1	1	1.775	2.832	1	1	1	1
ADCY7	ADCY5	1	1	1.157	0.747	0.864	0.97	0.985	1	1.015	0.808	0.899	1	1.113	1	1	0.267	0.508	0.473	0.688	0.208	0.561	0.46	0.678	0.693	1.188	0.953	1.458	0.798	0.893	0.777	0.881	0.744	0.862	1	1	1	1	1	2.126	1	1	1	1
ADCY7	ADCY9	1	1	1.157	0.747	0.864	1	1	1	1	1	1	1	1	0.778	0.882	0.267	0.517	0.473	1.166	1.515	3.317	1	1	1	1.427	0.953	0.976	0.798	0.893	1	1	0.744	0.885	1	1	1	1	1	2.126	1	1	0.773	0.879
ADCY7	GIP	1	0.899	1.097	0.747	0.911	1	1	1	1	1	1.144	0.764	0.874	1	1	0.267	0.566	0.473	0.688	1	1.231	1	1	0.681	1.177	0.953	0.976	0.798	0.893	1	1	0.744	0.862	1	1	1	1	1	2.126	1	1	1	1
ADCY7	GNAL	1	0.95	1.128	0.747	0.887	1	1	1	1	0.605	0.778	1	1.285	1	1.329	0.267	0.517	0.473	0.688	1	1.231	1	1	1	1.427	0.953	0.976	0.798	1.215	1	1	0.744	0.862	1	1.157	1	1	2.115	3.091	1	1	1	1
ADCY7	ADCY2	1	1	1.157	0.747	0.864	0.966	0.983	1	1.017	0.482	0.694	1	1.44	1	1	0.267	0.517	0.473	0.688	1.496	1.505	1	1	1.032	1.45	0.953	0.976	0.444	0.595	1	1	0.466	0.589	0.31	0.556	0.893	0.945	0.351	1.26	0.409	0.639	1	1
ADCY7	ADCY1	1	1	1.157	0.747	0.864	1	1	1	1	1	1	1	1	1	1	0.267	0.517	0.473	0.688	0.678	1.014	1	1.045	1	1.427	0.953	0.976	0.579	0.68	1	1	0.471	0.592	1	1.102	1	1	1	2.126	0.703	0.838	1	1
ADCY7	ADCY4	1	0.392	0.724	0.747	1.381	1	1	1	1	0.982	0.991	1	1.009	1	1	0.267	0.524	0.473	0.688	1	1.231	1	1	1	1.427	0.22	0.458	0.798	0.893	1	1	0.744	0.862	1	1	1	1	1	2.126	1	1	1	1
ADCY7	INCENP	1	1.338	2.112	0.3	0.473	1	1	1	1	0.852	0.923	1	1.084	1	1	0.267	0.702	0.473	0.665	1.43	1.472	1	1	1	1.427	0.953	0.976	0.798	0.893	1	1	0.377	0.53	1	1.364	1	1.016	1	2.126	1	1	1	1.259
ADCY8	GNAL	1	0.881	0.915	1.053	1.093	1	1.111	0.81	0.9	0.605	0.778	1	1.285	1.269	1.497	0.852	0.923	1	1.205	0.554	0.744	1	1	1	1.076	0.476	0.69	1	1.361	1	1	1	1	1	1.157	1	1	1	1.454	0.64	0.8	1	1
ADCY9	ADCY6	1	0.86	0.928	1	1.078	1	1	1	1	1	1	1	1	0.778	0.882	0.979	0.989	1	1.695	1	2.695	1	1.122	1	1	0.878	0.937	1	1.375	1	1	1	1.027	1	1	1	1	1	1	1	1	0.748	0.76
ADCY9	ADCY3	1	1	1	1	1	1	1.184	0.714	0.845	1	1	1	1	0.778	0.86	0.618	0.786	0.74	1.459	1	2.695	1	1	1	1.21	1	1.034	0.864	0.93	1	1	1	1.027	1	1.29	1	1	1	1.332	1	1	0.773	0.879
ADCY9	GIP	1	0.899	0.948	1	1.054	1	1	1	1	1	1.144	0.764	0.874	0.778	0.882	1	1.094	1	1.695	1	2.695	1	1	0.681	0.825	1	1	1	1	1	1	1	1.027	1	1	1	1	1	1	1	1	0.773	0.879
ADCY9	GNAL	1	0.95	0.975	1	1.026	1	1	1	1	0.605	0.778	1	1.285	0.778	1.172	1	1	1	1.695	1	2.695	1	1	1	1	1	1	1	1.361	1	1	1	1.027	1	1.157	1	1	1	1.454	1	1	0.773	0.879
ADCY9	ADCY5	1	1	1	1	1	0.97	0.985	1	1.015	0.808	0.899	1	1.113	0.778	0.882	0.965	0.982	1	1.695	0.208	1.229	0.46	0.678	0.693	0.833	1	1.494	1	1	0.777	0.881	1	1.027	1	1	1	1	1	1	1	1	0.773	0.879
ADCY9	ADCY7	1	1	1.157	0.747	0.864	1	1	1	1	1	1	1	1	0.778	0.882	0.267	0.517	0.473	1.166	1.515	3.317	1	1	1	1.427	0.953	0.976	0.798	0.893	1	1	0.744	0.885	1	1	1	1	1	2.126	1	1	0.773	0.879
ADCY9	ADCY2	1	1	1	1	1	0.966	0.983	1	1.017	0.482	0.694	1	1.44	0.778	0.882	1	1	1	1.695	1.496	3.297	1	1	1	1.016	1	1	0.444	0.666	1	1	0.466	0.701	0.31	0.556	0.893	0.945	0.351	0.593	0.409	0.639	0.773	0.879
ADCY9	ADCY1	1	1	1	1	1	1	1	1	1	1	1	1	1	0.778	0.882	1	1	1	1.695	0.678	2.22	1	1.045	1	1	1	1	0.579	0.761	1	1	0.471	0.705	1	1.102	1	1	1	1	0.703	0.838	0.773	0.879
ADCY9	ADCY4	1	0.392	0.626	1	1.598	1	1	1	1	0.982	0.991	1	1.009	0.778	0.882	1	1.014	1	1.695	1	2.695	1	1	1	1	0.22	0.469	1	1	1	1	1	1.027	1	1	1	1	1	1	1	1	0.773	0.879
ADCYAP1	CRH	1	1	1	1	1	0.743	0.895	0.928	1.118	0.119	0.154	5.006	6.484	1	1	1	1	0.931	0.965	0.188	0.423	0.944	0.971	1	1.126	1	1	1	1.089	1	1	1	1.002	1	1	1	1	1	1	0.738	1.342	0.375	0.613
ADCYAP1	VIP	1	0.446	0.668	1	1.497	0.242	0.424	1.346	2.357	0.122	0.156	5.006	6.415	1	1	1	2.27	0.608	0.78	0.188	0.434	0.944	0.971	1	1.126	1	1	1	1	1	1.002	1	1.002	1	1	1	1.549	1	1.232	1	1.562	0.375	0.613
ADCYAP1	PTGIR	1	1	1.213	0.68	0.825	0.743	0.862	1	1.16	0.2	0.447	1	2.237	1	1	1	1	1	1	0.188	0.434	0.472	0.668	0.379	0.693	1	1.734	1	1	1	1	1	1.002	1	1	0.505	0.711	1	1	1	1.562	0.375	0.613
ADCYAP1	IL2	1	0.982	0.991	1	1.009	0.743	0.853	1.021	1.172	0.2	0.447	1	2.237	1	1.076	1	1	1	1	0.188	0.434	0.944	0.971	1.267	2.555	1	1	1	1	1	1	0.533	0.731	1	1	0.879	0.938	1	1.582	1	1.562	0.375	0.589
ADCYAP1	CDKN1B	1	1	1	1	1	0.743	0.862	1	1.16	0.2	0.447	1	2.237	1	1.102	1	1	1	1	0.188	0.346	0.944	0.971	1	1.126	1	1	1	1	1	1	1	1.002	0.448	0.669	0.214	0.463	1	1	1.681	2.025	0.375	0.613
ADCYAP1	IL12B	1	1	1	1	1	0.743	0.878	0.963	1.139	0.2	0.447	1	2.237	1	1	1	1	1	1	0.188	0.434	0.944	1.035	0.468	0.77	0.352	0.593	1	1	1	1	1	1.002	1	1	0.617	0.786	0.849	0.921	1	1.562	0.375	0.871
ADCYAP1	IRF1	1	1	1.197	0.698	0.836	0.743	0.862	1	1.16	0.2	0.654	0.467	1.529	0.681	0.825	1	1	1	1	0.188	0.428	0.322	0.551	1	1.126	0.515	0.717	1	1	1	1	1	1.002	1	1	1	1.409	1	1.281	1	1.562	0.375	1.66
ADCYAP1	GFAP	1	0.733	0.856	1	1.168	0.743	0.862	1	1.16	0.2	0.447	1	2.237	1	1	1	1	0.781	0.884	0.188	0.434	0.944	0.971	1	1.126	1	1	1	1	1	1.176	0.984	0.994	1	1	1	1	1	1	1	1.562	0.375	0.613
ADCYAP1	FST	1	0.618	0.786	1	1.272	0.634	0.686	1.346	1.457	0.2	0.495	0.814	2.019	1	1	1	1.107	1	1	0.188	0.434	0.944	0.971	1.057	1.157	1	1	1	1	1	1	1	1.002	0.627	0.792	1	1	0.353	0.594	0.56	1.169	0.375	0.613
ADCYAP1	STAT3	1	1	1	1	1	0.743	0.862	1	1.16	0.2	0.447	1	2.237	1	1.081	1	1	1	1.219	0.188	0.49	0.944	0.971	1	1.126	1	1.023	1	1.002	1	1.156	1	1.002	1	1	1	3.505	1	1	0.241	0.766	0.371	0.373
ADCYAP1	CREM	1	1	1	1	1	0.743	0.862	1	1.16	0.2	0.447	1	2.237	1	1	1	1	1	1	0.188	0.434	0.131	0.352	1	1.126	1	1	0.801	0.895	1	1	1	1.002	1	1.799	1	1	0.794	0.891	1.393	1.844	0.375	0.613
ADCYAP1	GNRH1	1	0.585	0.765	1	1.307	0.743	0.819	1.107	1.22	0.2	0.447	1	2.237	1	1	0.975	0.988	0.977	0.988	0.188	0.582	0.944	0.971	1	1.126	1	1	0.726	0.852	1	1	1.004	1.093	1	1	1	1.223	1	1	1	1.562	0.375	0.544
ADCYAP1	SLC1A2	1	1	1.064	0.883	0.94	0.743	0.862	1	1.16	0.2	0.272	2.704	3.679	0.686	0.828	1	1	1	1	0.188	0.463	0.944	0.971	0.929	1.085	0.303	0.55	1	1	1	1.609	1.004	1.599	1	1	0.802	0.896	1	1	1	1.562	0.375	0.566
ADCYAP1	SST	1	1	1	1	1	0.084	0.249	1.346	4.009	0.2	0.213	4.417	4.702	0.202	0.449	0.608	0.78	1	1	0.188	0.568	0.944	1.371	1	1.126	1	1	1	1.067	1	1	1	1.002	1	1	0.796	0.892	1	1.499	2.44	5.26	0.375	0.613
ADCYAP1	NOS3	1	1	1	1	1	0.743	0.945	0.832	1.058	0.2	0.339	1.739	2.951	0.746	0.864	1	1.278	0.947	0.973	0.188	0.434	0.944	0.979	0.852	1.039	1	1.006	0.608	0.78	1	1	1.004	1.024	1	1	1	1	1	1	1	1.562	0.375	0.613
ADCYAP1	PRL	1	1	1	1	1	0.743	0.862	1	1.16	0.2	0.447	1	2.237	1	1.91	0.041	0.203	1	1	0.188	0.434	0.944	1.227	1	1.126	1	1	1	1	1	1	1	1.002	0.291	0.54	1	1	1	1	1.01	1.57	0.375	0.484
ADCYAP1	SCG2	1	1	1.663	0.362	0.601	0.377	0.529	1.346	1.889	0.2	0.447	1	2.237	1	1	1	1.196	1	1	0.188	0.434	0.944	0.971	1.267	1.913	0.6	0.774	1	1	0.629	0.793	1	1.002	1	1	1	1	1	1	1.09	1.631	0.375	0.613
ADCYAP1	FOS	1	0.118	0.344	1	2.908	0.743	0.862	1	1.16	0.2	0.447	1	2.237	1	1.523	1	1	1	1	0.188	0.434	0.944	1.637	1	1.126	1	1	1	1	0.612	0.782	1	1.002	1	1	0.657	0.811	1	1	1	1.562	0.375	0.556
ADCYAP1	NOS1	1	0.979	0.989	1	1.011	0.743	0.862	1	1.16	0.2	0.447	1	2.237	1	1	1	1.843	1	1	0.188	0.504	0.938	0.941	1.267	1.716	1	1.311	1	1.09	1	1	1	1.002	1	1.025	1	1	1	1.121	1.062	1.61	0.375	0.613
ADCYAP1	PENK	1	0.231	0.481	1	2.081	0.59	0.662	1.346	1.51	0.2	0.303	2.177	3.301	1	1.118	1	1	0.178	0.422	0.188	0.434	0.944	0.971	0.739	0.968	1	1	1	1	0.886	0.941	0.562	0.752	1	1	1	1	0.756	0.87	0.704	1.311	0.375	0.613
ADCYAP1	NOS2	1	1	1	1	1	0.743	0.862	1	1.16	0.2	0.447	1	2.237	1	1	1	1	1	1	0.188	0.434	0.72	0.824	1.123	1.193	0.989	0.995	1	1.16	1	1.039	0.96	0.982	1	1	0.805	0.897	1	1.434	1.065	1.612	0.375	0.613
ADCYAP1	HK1	1	1	1	1	1	0.743	0.862	1	1.16	0.2	0.447	1	2.237	1	1	1	1	1	1.372	0.188	0.399	0.944	0.971	1	1.126	1	1	0.775	0.88	1	1.094	1	1.002	0.751	0.866	1	1	1	1	1	1.562	0.375	0.613
ADCYAP1	CD86	1	1	1	1	1	0.743	0.862	1	1.16	0.2	0.447	1	2.237	1	1	1	1	1	1	0.188	0.492	0.944	1.246	0.773	0.99	1	1	1	1	0.619	0.787	0.976	0.99	0.992	0.996	0.697	0.835	1	1	1.024	1.581	0.375	4.311
ADCYAP1	TTF1	1	1	1	1	1	0.743	0.862	1	1.16	0.2	0.447	1	2.237	1	1	0.588	0.767	0.963	0.981	0.188	0.434	0.944	0.971	1	1.126	1	1	1	1	1	1	1.004	1.116	1	1	1	1	0.676	0.822	1	1.562	0.375	0.613
ADCYAP1	HOMER1	1	1	1	1	1	0.743	3.141	0.075	0.318	0.2	0.296	2.28	3.379	1	1	1	1.368	1	1	0.188	0.434	0.944	1.06	0.461	0.764	1	1.014	1	1	1	1	1.004	1.072	1	1.125	1	1	1	1	1	1.562	0.375	0.613
ADCYAP1	SERPINA6	1	0.828	0.91	1	1.099	0.467	0.589	1.346	1.697	0.2	0.447	1	2.237	0.863	0.929	1	1	0.729	0.854	0.188	0.434	0.944	0.971	1	1.126	1	1	0.678	0.823	0.645	0.803	1	1.002	1	1.037	1	1	1	1	1	1.562	0.375	0.613
ADCYAP1	PLAGL1	1	0.631	0.795	1	1.258	0.743	0.862	1	1.16	0.2	0.447	1	2.237	0.649	0.806	1	1	0.797	0.893	0.188	0.729	0.883	0.913	0.765	0.985	1	1	1	1.801	1	1	1.004	1.042	0.737	0.859	0.879	0.938	0.553	0.743	1	1.562	0.375	0.613
ADCYAP1	IDDM2	1	1	1	1	1	0.743	0.862	1	1.16	0.2	0.447	1	2.237	1	1	1	1	1	1	0.188	0.434	0.944	0.971	1	1.126	1	1	1	1	1	1	1	1.002	1	1	1	1	1	1	1	1.562	0.375	0.613
ADCYAP1	DISC1	1	1	1	1	1	0.743	0.862	1	1.16	0.2	0.427	1.097	2.343	1	1.356	1	1	1	1	0.188	0.434	0.703	0.815	1	1.126	1	1.049	1	1	1	1.123	1	1.002	0.896	0.947	1	1	1	1.019	1	1.562	0.375	0.613
ADCYAP1	FASLG	1	1	1	1	1	0.56	0.645	1.346	1.55	0.2	0.447	1	2.237	1	1	1	1	1	1.2	0.188	0.434	0.944	0.971	1.134	1.199	1	1	1	1	1	1	1	1.002	1	1	1	1	0.919	0.959	1	1.562	0.375	0.613
ADCYAP1	GNAS	1	1	1	1	1	0.743	0.862	1	1.16	0.2	0.447	1	2.237	1	1	1	1.246	1	1	0.188	0.434	0.944	0.971	1	1.126	1	1	1	2.059	1	1	1	1.002	1	1	1	1.116	1	1	1	1.562	0.375	0.613
ADCYAP1	CD40	1	0.842	0.918	1	1.089	0.743	0.862	1	1.16	0.2	0.526	0.721	1.901	1	1.107	0.8	0.895	1	3.675	0.188	0.434	0.944	0.971	1	1.126	1	1	1	1	1	1	0.945	0.974	1	1	1	1.198	1	1	1.128	1.659	0.375	0.613
ADCYAP1	IRS2	1	0.465	0.682	1	1.466	0.743	0.862	1	1.16	0.2	0.447	1	2.237	1	1	0.999	0.999	1	1	0.188	0.434	0.944	0.971	1.267	1.349	1	1	0.403	0.635	1	1	1	1.002	0.728	0.853	0.636	0.798	1	1	1	1.562	0.375	0.613
ADCYAP1	CREB1	1	1	1	1	1	0.743	0.862	1	1.16	0.2	0.447	1	2.237	1	1	1	1	1	1.236	0.188	0.435	0.944	1.294	1.129	1.196	1	1	1	1.023	1	1	1.004	1.774	0.43	0.655	1	1.39	1	1.206	1	1.562	0.375	0.613
ADCYAP1	TNF	1	1	1.128	0.785	0.886	0.743	0.862	1	1.16	0.2	0.447	1	2.237	1	1	1	1.37	1	1	0.188	0.434	0.915	0.929	0.682	0.929	1	1	1	1.021	1	1	1	1.002	1	1.028	1	1	1	1.299	0.689	1.297	0.375	0.613
ADCYAP1	STMN1	1	1	2.116	0.223	0.473	0.743	1.244	0.48	0.804	0.2	0.442	1.021	2.261	1	1	1	1	1	1	0.188	0.434	0.944	0.971	0.983	1.116	1	1	1	1.288	1	1	1	1.002	0.556	0.746	1	1	1	1	1	1.562	0.375	0.613
ADCYAP1	IL10	1	1	1	1	1	0.666	0.703	1.346	1.422	0.2	0.447	1	2.237	1	1	0.581	0.762	1	1	0.188	0.434	0.944	0.971	0.703	0.944	1	1	1	1	1	1	0.382	0.619	1	1	1	1.66	1	1	2.336	2.387	0.375	0.613
ADCYAP1	CDKN1C	1	0.401	0.633	1	1.58	0.743	0.862	1	1.16	0.2	0.447	1	2.237	1	1	1	1	1	1	0.188	0.434	0.944	0.971	1	1.126	1	1	1	1	1	1	1	1.002	1	1	1	1.411	1	1	0.221	0.734	0.375	0.734
ADCYAP1	BDNF	1	0.517	0.719	1	1.391	0.743	1.402	0.378	0.713	0.2	0.318	1.978	3.147	1	1	1	1	1	1	0.188	0.543	0.944	0.971	1	1.126	0.666	0.816	0.548	0.74	0.697	0.835	1	1.002	1	1.06	1	1.235	0.858	0.926	1	1.562	0.375	0.613
ADCYAP1	SLC1A6	1	1	1	1	1	0.743	0.871	0.979	1.148	0.2	0.323	1.912	3.094	1	1	1	1	1	1	0.188	0.434	0.944	0.971	1	1.126	1	1	1	1	1	1	1.004	1.213	1	1	1	1	1	1	1.077	1.621	0.375	0.613
ADCYAP1	SLC1A1	1	1	1.35	0.549	0.741	0.303	0.475	1.346	2.107	0.2	0.359	1.553	2.788	1	1	1	1	1	1	0.188	0.434	0.316	0.546	1.267	1.431	0.532	0.73	0.61	0.781	1	1	1.004	1.202	1	1	1	1	1	1	2.009	2.214	0.375	0.613
ADCYAP1	SLC1A3	1	0.687	0.829	1	1.207	0.743	0.862	1	1.16	0.2	0.447	1	2.237	1	1	0.905	0.951	0.874	0.935	0.188	0.434	0.944	0.971	0.837	1.03	1	1	1	1.162	1	1	1.004	1.037	1	1	1	1	1	1	1	1.562	0.375	0.613
ADCYAP1	DMP1	1	1	1.155	0.75	0.866	0.743	1.214	0.504	0.824	0.2	0.447	1	2.237	1	1	1	1	0.922	0.96	0.188	0.434	0.944	0.971	1	1.126	1	1	0.344	0.587	1	1.085	0.645	0.805	0.85	0.922	0.232	0.482	0.746	0.863	1	1.562	0.375	0.826
ADCYAP1	IRF2	1	0.901	0.949	1	1.054	0.743	0.772	1.248	1.296	0.2	0.447	1	2.237	1	1.004	0.468	0.684	1	1	0.188	0.434	0.944	0.971	1	1.126	1	1	1	1	1	1	0.556	0.747	1	1.048	0.774	0.88	1	1.532	0.714	1.32	0.375	0.644
ADCYAP1R1	ADCYAP1	1	1	1	1	1	0.743	0.862	1	1.16	0.2	0.495	0.816	2.021	1	1.091	1	1.168	1	1	0.188	0.435	0.944	1.098	1.267	1.4	0.62	0.787	1	1	1	1	0.895	0.948	0.962	0.981	1	1	1	1	1	1.562	0.375	0.385
ADCYAP1R1	GHRH	1	1	1	1	1	1	1	1	1	1.226	1.264	0.767	0.791	1	1.091	0.264	0.6	1	2.17	1	1.003	1	1.13	1	1.244	0.62	0.787	1	1.101	0.988	0.994	0.895	0.935	0.962	1.622	1	1	1	1	1	1	0.395	0.477
ADCYAP1R1	NTRK2	1	0.138	0.372	1	2.688	0.628	0.793	1	1.261	0.563	0.831	0.816	1.204	0.646	0.877	1	1.168	1	1	1	1.003	1.277	1.289	0.606	0.969	0.62	0.787	1	1	1	1	0.895	0.996	0.962	0.981	1	1	0.905	0.951	0.322	0.567	0.395	0.628
ADD1	PRKCD	1	1	1.249	0.641	0.801	0.708	0.841	1	1.189	1	1	1	1	1	1	1	1	1	1	0.69	0.83	0.742	1.359	0.291	0.539	1	1	0.904	0.951	1	1.229	0.903	0.95	1	1	0.404	0.635	1	1	0.534	0.731	0.631	1.066
ADD1	ROCK1	1	1	1	1	1	1	1.037	0.929	0.964	1	1	1	1	1	1.212	1	1.523	1	1	0.69	0.781	0.742	0.848	0.291	0.529	1	1	0.983	0.991	1.51	3.035	0.903	0.95	1	1.009	1	1	1	1	0.534	0.731	0.631	0.819
ADD1	ROCK2	1	1	1	1	1	1	1	1	1	1	1.009	0.981	0.991	1	1.27	0.838	0.916	0.836	0.914	0.69	0.83	0.742	0.875	0.291	0.539	1	1	1	1	0.647	0.988	0.845	0.873	1	1	1	1.037	0.905	0.951	0.534	0.655	0.56	0.594
ADD1	RHOB	1	1	1	1	1	1	1	1	1	1	1	1	1	1	1.374	1	1	0.386	0.621	0.69	0.83	0.742	0.861	0.291	0.539	1	1	1	1	1	1.229	0.903	0.95	0.749	0.866	1	1.213	1	1	0.534	1.704	0.631	0.794
ADD1	CARD10	1	1	1	1	1	0.947	0.973	1	1.027	0.744	0.862	1	1.16	1	1.012	1	1	1	1	0.69	0.83	0.742	1.063	0.291	0.616	1	1	1	1	1	1.229	0.903	1.372	0.887	0.942	1	1	0.727	0.853	0.534	1.9	0.131	0.288
ADD1	PRKCQ	1	1	1	1	1	1	1	1	1	0.691	0.831	1	1.203	1	1	1	1	1	1	0.69	0.83	0.742	0.861	0.291	0.463	1	1.202	1	1.017	1	1.229	0.903	1.402	1	1	1	1	0.61	0.781	0.534	0.731	0.631	0.794
ADD1	CIT	1	1	2.551	0.154	0.392	1	1	1	1	0.669	0.818	1	1.223	1	1	1	1	0.939	0.969	0.69	1.6	0.742	1.872	0.291	0.539	1	1	1	1	1	1.229	0.764	0.831	1	1.13	1	1	1	1	0.459	0.495	0.631	0.718
ADD1	RHOC	1	1	1	1	1	0.729	0.854	1	1.171	0.953	0.976	1	1.024	0.31	0.557	1	1	0.88	0.938	0.69	0.83	0.288	0.462	0.291	0.539	1	1	0.593	0.77	1	1.229	0.903	0.95	0.61	0.781	1	1	1	1	0.534	0.731	0.631	0.821
ADD1	PRKCH	1	0.599	0.774	1	1.292	0.761	0.872	1	1.146	1	1.114	0.806	0.898	1	1.412	1	1	1	1	0.69	0.886	0.742	0.861	0.291	0.539	1	1.126	1	1	1	1.229	0.903	1.055	1	1	1	1	1	1	0.534	0.731	0.631	0.794
ADD1	PRKCE	1	1	1	1	1	1	1	1	1	0.237	0.487	1	2.055	1	1	1	1	1	1.348	0.69	0.83	0.742	0.861	0.291	0.749	1	1.193	1	1	1	1.229	0.903	0.95	1	1	1	1	0.787	0.887	0.534	0.8	0.631	0.794
ADD1	CDC42BPA	1	1	1	1	1	1	1	1	1	1	1	1	1	1	1.001	1	1	1	1	0.465	0.566	0.742	0.861	0.291	0.695	1	1.284	1	1	1	1.229	0.475	0.654	0.952	0.976	1	1	1	1	0.534	0.809	0.631	0.794
ADD1	DLG1	1	1	1	1	1	1	1	1	1	1	1	1	1	1	1	1	1.059	1	1	0.69	0.83	0.742	0.861	0.291	0.539	0.832	0.912	1	1	1	1.229	0.903	0.95	1	1.695	1	1	0.489	0.699	0.534	0.731	0.631	0.87
ADD1	CDC42BPB	1	1	1	1	1	1	1	1	1	1	1	1	1	1	1	1	1.189	0.987	0.993	0.69	0.83	0.742	1.108	0.291	0.539	1	1.459	1	1.033	1	1.229	0.903	0.95	1	1	1	1	1	1	0.534	0.731	0.631	0.794
ADD1	DLG2	1	0.977	0.988	1	1.012	0.953	0.976	1	1.024	0.219	0.468	1	2.138	1	1	0.84	0.916	1	1	0.69	0.83	0.742	0.861	0.291	0.804	1	1	1	1	0.024	0.189	0.903	1.032	1	1	1	2.092	1	1	0.534	0.72	0.631	0.725
ADD1	DLG3	1	1	1.479	0.457	0.676	1	1	1	1	1	1	1	1	1	1.138	1	1.352	1	1	0.69	1.006	0.742	0.861	0.291	0.457	1	1	1	1	0.912	1.174	0.692	0.791	1	1.012	1	1.166	1	1.063	0.429	0.479	0.631	0.794
ADD1	RHOA	1	1	1	1	1	1	1	1	1	1	1	1	1	1	1	1	1	1	1.056	0.69	0.83	0.742	0.958	0.291	0.539	1	1	1	1	1.51	2.254	0.903	0.95	0.345	0.587	1	1.001	0.688	0.829	0.534	1.073	0.631	0.794
ADD1	DLG4	1	1	1	1	1	1	1	1	1	0.455	0.674	1	1.483	0.721	0.849	1	1	1	1	0.69	0.83	0.742	0.869	0.291	0.776	1	1	1	1	1	1.229	0.661	0.773	1	1	1	1	1	1	0.534	0.731	0.631	0.794
ADD1	CARD14	1	1	1.392	0.516	0.719	1	1.258	0.632	0.795	0.817	0.904	1	1.106	1	1	1	1.302	0.535	0.731	0.69	0.886	0.416	0.555	0.291	0.549	0.351	0.593	1	1	1	1.229	0.903	1.694	1	1	0.474	0.689	1	1.145	0.534	0.731	0.631	1.284
ADD1	DLG5	1	1	1	1	1	1	1	1	1	1	1	1	1	1	1	1	1	1	1	0.69	0.83	0.742	0.861	0.291	0.539	1	1	1	1.38	0.762	1.073	0.903	1.049	1	1	1	1.264	1	1	0.534	0.757	0.631	0.794
ADD1	CARD11	1	1	1.19	0.706	0.84	1	1	1	1	1	1	1	1	1	1	1	1	0.361	0.601	0.69	0.83	0.383	0.533	0.291	0.539	1	1.087	1	1	1	1.229	0.903	0.972	0.771	0.878	1	1.614	0.517	0.719	0.534	0.845	0.631	0.794
ADD2	PRKCD	1	0.958	1.222	0.641	0.818	0.708	0.841	1	1.189	1	1	1	1	0.619	0.787	0.331	0.575	1	1.034	1	1	0.754	1.37	1	1	1	1.114	0.904	1.009	1	1	1	1.411	0.733	0.856	0.404	0.635	1	1.067	1	1	1	1.343
ADD2	CARD10	1	0.958	0.979	1	1.022	0.947	0.973	1	1.027	0.744	0.862	1	1.16	0.619	0.796	0.331	0.575	1	1.034	1	1	0.754	1.072	1	1.142	1	1.114	1	1.061	1	1	1.991	2.037	0.733	0.806	1	1	0.727	0.91	1	2.599	0.131	0.363
ADD2	CDC42BPB	1	0.958	0.979	1	1.022	1	1	1	1	1	1	1	1	0.619	0.787	0.331	0.684	0.987	1.027	1	1	0.754	1.117	1	1	1.24	1.625	1.067	1.096	1	1	1	1.411	0.733	0.856	1	1	1	1.067	1	1	1	1
ADD2	DLG1	1	0.958	0.979	1	1.022	1	1	1	1	1	1	1	1	0.619	0.787	0.331	0.609	1	1.034	1	1	0.754	0.868	1	1	0.832	1.016	1	1.061	1	1	1	1.411	0.733	1.451	1	1	0.489	0.746	1	1	1	1.096
ADD2	RHOB	1	0.958	0.979	1	1.022	1	1	1	1	1	1	1	1	0.619	1.081	0.331	0.575	0.386	0.642	1	1	0.754	0.868	1	1	1	1.114	1	1.061	1	1	1	1.411	0.733	0.741	1	1.213	1	1.067	1	2.331	1	1
ADD2	PRKCQ	1	0.958	0.979	1	1.022	1	1	1	1	0.691	0.831	1	1.203	0.619	0.787	0.331	0.575	1	1.034	1	1	0.754	0.868	0.737	0.858	1.24	1.339	1.035	1.079	1	1	1.991	2.082	0.733	0.856	1	1	0.61	0.833	1	1	1	1
ADD2	CIT	1	0.958	2.496	0.154	0.401	1	1	1	1	0.669	0.818	1	1.223	0.619	0.787	0.331	0.575	0.939	1.002	1	1.927	0.754	1.887	1	1	1	1.114	1	1.061	1	1	0.764	1.234	0.733	0.967	1	1	1	1.067	0.459	0.678	0.819	0.905
ADD2	PRKCE	1	0.958	0.979	1	1.022	1	1	1	1	0.237	0.487	1	2.055	0.619	0.787	0.331	0.575	1.07	1.394	1	1	0.754	0.868	1	1.389	1.24	1.328	1	1.061	1	1	1	1.411	0.733	0.856	1	1	0.787	0.946	1	1.094	1	1
ADD2	RHOC	1	0.958	0.979	1	1.022	0.729	0.854	1	1.171	0.953	0.976	1	1.024	0.31	0.438	0.331	0.575	0.88	0.97	1	1	0.288	0.466	1	1	1	1.114	0.593	0.817	1	1	1	1.411	0.61	0.669	1	1	1	1.067	1	1	1	1.033
ADD2	ROCK2	1	0.958	0.979	1	1.022	1	1	1	1	1	1.009	0.981	0.991	0.619	0.999	0.331	0.527	0.836	0.945	1	1	0.754	0.882	1	1	1	1.114	1	1.061	0.647	0.804	0.845	1.297	0.733	0.856	1	1.037	0.905	1.015	0.802	0.896	0.56	0.748
ADD2	PRKCH	1	0.599	0.758	1.044	1.32	0.761	0.872	1	1.146	1	1.114	0.806	0.898	0.619	1.112	0.331	0.575	1	1.034	1	1.066	0.754	0.868	1	1	1.24	1.254	1	1.061	1	1	1.234	1.567	0.733	0.856	1	1	1	1.067	1	1	1	1
ADD2	CDC42BPA	1	0.958	0.979	1	1.022	1	1	1	1	1	1	1	1	0.619	0.788	0.331	0.575	1	1.034	0.465	0.682	0.754	0.868	1	1.288	1.24	1.429	1	1.061	1	1	0.475	0.972	0.733	0.835	1	1	1	1.067	1	1.106	1	1
ADD2	DLG3	1	0.958	1.447	0.457	0.691	1	1	1	1	1	1	1	1	0.619	0.896	0.331	0.778	1	1.034	1	1.211	0.754	0.868	0.717	0.847	1	1.114	1	1.061	0.912	0.955	0.692	1.174	0.733	0.866	1	1.166	1.13	1.134	0.429	0.655	1	1
ADD2	DLG2	1	0.958	0.967	1.024	1.034	0.953	0.976	1	1.024	0.219	0.468	1	2.138	0.619	0.787	0.331	0.527	1	1.034	1	1	0.754	0.868	1	1.491	1	1.114	1	1.061	0.024	0.154	1.18	1.533	0.733	0.856	1	2.092	1	1.067	0.971	0.985	0.833	0.913
ADD2	ROCK1	1	0.958	0.979	1	1.022	1	1.037	0.929	0.964	1	1	1	1	0.619	0.954	0.331	0.876	1	1.034	0.884	0.94	0.754	0.855	0.962	0.981	1	1.114	0.983	1.052	1	2.47	1	1.411	0.733	0.863	1	1	1	1.067	1	1	1	1.031
ADD2	RHOA	1	0.958	0.979	1	1.022	1	1	1	1	1	1	1	1	0.619	0.787	0.331	0.575	1.07	1.092	1	1	0.754	0.966	1	1	1	1.114	1	1.061	1	1.834	1	1.411	0.345	0.503	1	1.001	0.688	0.885	1	1.467	1	1
ADD2	DLG4	1	0.958	0.979	1	1.022	1	1	1	1	0.455	0.674	1	1.483	0.619	0.668	0.331	0.575	1	1.034	1	1	0.754	0.876	1	1.438	1	1.114	1	1.061	1	1	0.661	1.148	0.733	0.856	1	1	1	1.067	1	1	1	1
ADD2	CARD14	1	0.958	1.362	0.516	0.734	1	1.258	0.632	0.795	0.817	0.904	1	1.106	0.619	0.787	0.331	0.749	0.535	0.756	1	1.067	0.416	0.56	1	1.018	0.351	0.66	1	1.061	1	1	1.991	2.516	0.733	0.856	0.474	0.689	1.138	1.222	1	1	1	1.617
ADD2	DLG5	1	0.958	0.979	1	1.022	1	1	1	1	1	1	1	1	0.619	0.787	0.331	0.575	1	1.034	1	1	0.754	0.868	1	1	1	1.114	1.126	1.464	0.762	0.873	1.22	1.558	0.733	0.856	1	1.264	1	1.067	1	1.035	1	1
ADD2	CARD11	1	0.958	1.165	0.706	0.859	1	1	1	1	1	1	1	1	0.619	0.787	0.331	0.575	0.361	0.622	1	1	0.383	0.537	1	1	1.181	1.21	1	1.061	1	1	1.047	1.444	0.733	0.751	1	1.614	0.517	0.767	1	1.156	1	1
ADD3	CARD10	1	0.549	0.741	1	1.349	0.947	0.973	1	1.027	0.663	0.702	1.345	1.424	0.763	0.884	1	1.363	1	1	0.422	0.65	1	1.234	1	1.142	1	1	1	1.219	1	1	1	1.444	0.887	0.988	1	1	0.727	0.853	2.01	3.685	0.131	0.363
ADD3	DLG4	1	0.549	0.741	1	1.349	1	1	1	1	0.455	0.549	1.507	1.821	0.721	0.742	1	1.363	1	1	0.422	0.65	1	1.009	1	1.438	1	1	1	1.219	1	1	0.661	0.813	1	1.049	1	1	1	1	1	1.418	1	1
ADD3	CARD14	1	0.549	1.031	0.516	0.97	1	1.258	0.632	0.795	0.663	0.736	1.224	1.359	0.763	0.874	1.696	1.774	0.535	0.731	0.422	0.694	0.416	0.645	1	1.018	0.351	0.593	1	1.219	1	1	1	1.783	1	1.049	0.474	0.689	1	1.145	1	1.418	1	1.617
ADD3	DLG1	1	0.549	0.741	1	1.349	1	1	1	1	0.663	0.814	1	1.228	0.763	0.874	1.121	1.442	1	1	0.422	0.65	1	1	1	1	0.832	0.912	1	1.219	1	1	1	1	1.101	1.779	1	1	0.489	0.699	1	1.418	1	1.096
ADD3	ROCK2	1	0.549	0.741	1	1.349	1	1	1	1	0.663	0.822	0.981	1.216	0.763	1.109	0.838	1.248	0.836	0.914	0.422	0.65	1	1.015	1	1	1	1	1	1.219	0.647	0.804	0.845	0.919	1	1.049	1	1.037	0.905	0.951	0.802	1.27	0.56	0.748
ADD3	RHOB	1	0.549	0.741	1	1.349	1	1	1	1	0.663	0.814	1	1.228	0.763	1.2	1	1.363	0.386	0.621	0.422	0.65	1	1	1	1	1	1	1	1.219	1	1	1	1	0.749	0.908	1	1.213	1	1	2.01	3.305	1	1
ADD3	CIT	1	0.549	1.89	0.154	0.529	1	1	1	1	0.663	0.666	1.495	1.501	0.763	0.874	1	1.363	0.939	0.969	0.422	1.252	1	2.173	1	1	1	1	1	1.219	1	1	0.764	0.874	1.101	1.186	1	1	1	1	0.459	0.961	0.819	0.905
ADD3	PRKCQ	1	0.549	0.741	1	1.349	1	1	1	1	0.663	0.677	1.448	1.477	0.763	0.874	1	1.363	1	1	0.422	0.65	1	1	0.737	0.858	1	1.202	1.035	1.24	1	1	1	1.476	1	1.049	1	1	0.61	0.781	1	1.418	1	1
ADD3	RHOC	1	0.549	0.741	1	1.349	0.729	0.854	1	1.171	0.663	0.795	1.049	1.258	0.31	0.486	1	1.363	0.88	0.938	0.422	0.65	0.288	0.536	1	1	1	1	0.593	0.939	1	1	1	1	0.61	0.82	1	1	1	1	1	1.418	1	1.033
ADD3	PRKCE	1	0.549	0.741	1	1.349	1	1	1	1	0.237	0.396	1.507	2.523	0.763	0.874	1	1.363	1	1.348	0.422	0.65	1	1	1	1.389	1	1.193	1	1.219	1	1	1	1	1	1.049	1	1	0.787	0.887	1.197	1.551	1	1
ADD3	PRKCH	1	0.549	0.574	1.668	1.743	0.761	0.872	1	1.146	0.663	0.907	0.806	1.102	0.763	1.234	1	1.363	1	1	0.422	0.693	1	1	1	1	1	1.126	1	1.219	1	1	1	1.111	1	1.049	1	1	1	1	1	1.418	1	1
ADD3	CDC42BPA	1	0.549	0.741	1	1.349	1	1	1	1	0.663	0.814	1	1.228	0.763	0.875	1	1.363	1	1	0.422	0.443	1	1	1	1.288	1	1.284	1	1.219	1	1	0.475	0.689	0.952	1.024	1	1	1	1	1.224	1.569	1	1
ADD3	PRKCD	1	0.549	0.925	0.641	1.081	0.708	0.841	1	1.189	0.663	0.814	1	1.228	0.763	0.874	1	1.363	1	1	0.422	0.65	1	1.578	1	1	1	1	0.904	1.159	1	1	1	1	1	1.049	0.404	0.635	1	1	1	1.418	1	1.343
ADD3	CDC42BPB	1	0.549	0.741	1	1.349	1	1	1	1	0.663	0.814	1	1.228	0.763	0.874	1.413	1.62	0.987	0.993	0.422	0.65	1	1.287	1	1	1	1.459	1.067	1.259	1	1	1	1	1	1.049	1	1	1	1	1	1.418	1	1
ADD3	DLG2	1	0.549	0.732	1.024	1.365	0.953	0.976	1	1.024	0.219	0.381	1.507	2.625	0.763	0.874	0.84	1.249	1	1	0.422	0.65	1	1	1	1.491	1	1	1	1.219	0.024	0.154	1	1.086	1	1.049	1	2.092	1	1	0.971	1.397	0.833	0.913
ADD3	DLG3	1	0.549	1.096	0.457	0.912	1	1	1	1	0.663	0.814	1	1.228	0.763	0.994	1.827	1.842	1	1	0.422	0.787	1	1	0.717	0.847	1	1	1	1.219	0.912	0.955	0.692	0.832	1.025	1.062	1	1.166	1	1.063	0.429	0.929	1	1
ADD3	ROCK1	1	0.549	0.741	1	1.349	1	1.037	0.929	0.964	0.663	0.814	1	1.228	0.763	1.059	1.856	2.075	1	1	0.422	0.611	0.97	0.985	0.962	0.981	1	1	0.983	1.208	1	2.47	1	1	1.017	1.058	1	1	1	1	1	1.418	1	1.031
ADD3	RHOA	1	0.549	0.741	1	1.349	1	1	1	1	0.663	0.814	1	1.228	0.763	0.874	1	1.363	1	1.056	0.422	0.65	1	1.112	1	1	1	1	1	1.219	1	1.834	1	1	0.345	0.616	1	1.001	0.688	0.829	2.01	2.08	1	1
ADD3	DLG5	1	0.549	0.741	1	1.349	1	1	1	1	0.663	0.814	1	1.228	0.763	0.874	1	1.363	1	1	0.422	0.65	1	1	1	1	1	1	1.486	1.682	0.762	0.873	1	1.104	1	1.049	1	1.264	1	1	1.072	1.468	1	1
ADD3	CARD11	1	0.549	0.882	0.706	1.134	1	1	1	1	0.663	0.814	1	1.228	0.763	0.874	1	1.363	0.361	0.601	0.422	0.65	0.383	0.619	1	1	1	1.087	1	1.219	1	1	1	1.023	0.771	0.921	1	1.614	0.517	0.719	1.337	1.639	1	1
ADH1B	CHDH	1	0.144	0.38	1	2.631	0.128	0.358	1	2.792	0.902	0.95	1	1.053	1	1.017	1	1	1	1.159	1	1	1	1	1	1	1	1	0.928	1.037	1	1	1	1	1	1	0.298	0.473	0.783	0.885	1	1	0.802	1.093
ADH5	SMAD7	1	0.728	0.853	1	1.172	0.971	0.985	1	1.015	0.799	0.894	1	1.119	0.944	0.972	1	1.328	0.166	0.38	1	1	1	1.164	1	1.26	0.982	0.991	1	1.183	0.348	0.59	1	1.12	0.666	0.816	1	1	0.885	0.94	1	1.135	0.937	0.968
ADH5	SMAD6	1	0.728	0.853	1	1.172	1	1.385	0.521	0.722	1	1	1	1	1	1	1	1.328	0.869	0.941	1	1	0.399	0.632	1	1	1	1	1	1.421	0.648	0.805	1	1.12	0.666	0.744	1	1	0.999	1	1	1	1	1.064
ADI1	NMS	1	0.858	0.926	1	1.08	1	1	1	1	1	1	1	1	1	1	1	1	1	1	1	1	1	1	1	1	0.808	0.899	1	1	1	1	1	1	0.833	0.913	1	1	1	1	1	1	1	1.859
ADIPOQ	SIRT1	1	0.148	0.372	1.07	2.689	0.498	0.706	1	1.417	0.87	0.933	1	1.072	0.866	1.624	0.775	0.983	0.96	0.98	1	1	1	1	0.92	0.959	1	1	1	1	1	1	0.624	0.79	1	1	1	1.36	1	1.951	1	1	1	1
ADIPOQ	HBEGF	1	0.148	0.286	1.81	3.497	0.498	0.706	1	1.417	1	1	1	1	1	1.745	1	1.116	0.96	0.98	1	1.027	0.982	0.991	0.357	0.598	1	1	1	1	0.801	0.895	1	1	1	1	0.732	0.855	1	1.951	1	1	1	1.354
ADIPOQ	APOB	1	0.148	0.319	1.456	3.136	0.498	0.611	1.334	1.636	1	1	1	1	1	1.745	1.246	2.044	0.541	0.721	1	1	1	1	1	1	0.632	0.795	1	1	0.393	0.627	0.91	0.954	1	1	1	1	0.903	1.855	0.579	0.761	1	1.332
ADIPOQ	CRP	1	0.148	0.385	1	2.599	0.498	0.706	1	1.417	1	1	1	1	1	1.745	1.007	1.12	0.96	1.086	1	1	1	1	1	1.452	1	1	1	1	1	1	1	1	1	1	1	1	1.048	1.997	1	1	1	1
ADIPOQ	HGF	1	0.148	0.362	1.13	2.763	0.498	0.706	1	1.417	1	1	1	1	1	1.745	1	1.116	0.96	0.98	1	1	1	1	1	1	0.788	0.888	1	1	1	1.376	1	1	0.315	0.562	0.203	0.451	1	1.951	0.141	0.375	1	1
ADIPOQ	VCAM1	1	0.148	0.385	1	2.599	0.498	0.564	1.567	1.773	0.921	0.959	1	1.042	1	1.745	1	1.116	0.96	0.98	1	1.045	1	1	1	1	0.4	0.633	1	1	1	1	1	1	0.895	0.946	1	1	0.571	1.474	1	1.852	1	1
ADIPOQ	MMP3	1	0.148	0.787	0.239	1.271	0.498	3.937	0.032	0.254	0.451	0.671	1	1.49	0.743	1.504	1	1.116	0.96	0.98	1	1	1	1	1	1.048	1	1.144	1	1	0.954	0.977	1	1	1	1.361	1	1	1	1.951	1	1.017	1	1
ADIPOQ	LPL	1	0.027	0.063	6.755	15.896	0.498	0.795	0.789	1.258	1	2.539	0.155	0.394	1	1.745	1.167	1.206	0.96	0.972	1	1	1	1	1	1	0.435	0.66	1	1	0.465	0.682	1	1.242	1	1	1	1	1.432	2.335	0.886	0.941	1	1
ADIPOQ	BCL2	1	0.148	0.303	1.61	3.298	0.464	0.481	2.007	2.079	1	1	1	1	1	1.745	1.246	1.516	0.96	1.088	1	1	1	1.197	0.782	0.885	1	1.023	1	1.03	1	1.24	0.58	0.761	1	1.258	1	1	1	1.951	1	1	0.537	0.733
ADIPOQ	TNF	1	0.148	0.434	0.785	2.303	0.498	0.706	1	1.417	1	1	1	1	1	1.745	1.246	1.53	0.96	0.98	1	1	0.915	0.956	0.682	0.826	1	1	1	1.021	1	1	1	1	1	1.028	1	1	1.687	2.535	0.689	0.83	1	1
ADIPOQ	WIF1	1	0.148	0.162	5.659	6.182	0.498	0.706	1	1.417	0.327	0.572	1	1.749	1	1.745	1	1.116	0.96	1	1	1.221	1	1	0.353	0.594	0.872	0.934	1	1	0.381	0.617	1	1.091	1	1.614	0.49	0.7	3.389	3.592	1	1	0.275	0.524
ADIPOQ	LIPG	1	0.148	0.385	1	2.599	0.498	1.453	0.236	0.688	1	1	1	1	0.468	1.195	1	1.116	0.96	1.223	1	1	0.97	0.985	1	1.149	1	1.186	1	1	1	1	0.398	0.631	1	2.375	1	1	1	1.951	1	1	1	1
ADIPOQ	IGFBP3	1	0.148	0.33	1.36	3.031	0.498	0.706	1	1.417	1	1.708	0.343	0.585	1	1.745	1	1.116	0.96	1.605	0.878	0.937	1	1	1	1	1	1	1	1	1	1.088	1	1	1	1	0.5	0.707	1	1.951	1	1	1	1
ADIPOR1	STAT3	1	1	1.02	0.961	0.981	1	1.154	0.75	0.866	1	1	1	1	1.004	1.083	1	1	1	1.219	0.72	0.958	1	1	1	1	0.389	0.638	1	1.002	1	1.156	1	1	1	1	1	3.505	0.999	0.999	0.241	0.491	0.371	0.609
ADIPOR2	STAT3	1	1	1	1	1	1	1	1	1	1	1	1	1	1	1.081	0.724	0.851	0.878	1.142	1	1.129	1	1.397	1	1	1.047	1.056	1.005	1.15	1	1.156	1	1	1	1	2.005	4.963	1	1.178	0.241	0.491	0.371	0.609
ADK	ATIC	1	1	1.519	0.434	0.658	1.571	1.678	0.558	0.596	1	1.085	0.85	0.922	1	1.111	1	1.716	1	1	0.721	0.849	1	1	1	1.122	1.449	1.837	1	1.05	1	1	1	1	0.657	0.81	0.323	0.569	1.145	1.243	1	1.948	1	1.102
ADK	VEGFA	1	1	1.587	0.397	0.63	1.571	2.199	0.325	0.455	1	1.924	0.27	0.52	0.267	0.516	1	1.047	1	1	1	1.383	0.652	0.808	1	1	1	1.526	0.692	0.873	1	1	0.229	0.479	0.657	0.81	0.323	0.476	0.994	1.067	0.874	1.821	1	1
ADK	APLN	1	1	1	1	1	1.571	1.931	0.422	0.518	1	1.525	0.43	0.656	1	1.128	1	1	1	1	1	1	1	1	0.449	0.67	1	1.526	1	1.05	1	1.245	1	1	0.419	0.525	0.323	0.434	1	1.07	1	1.948	0.961	0.981
ADM	HMOX1	1	0.406	0.742	0.737	1.348	0.803	0.856	1.095	1.168	2.623	2.748	0.347	0.364	1	1.038	1	1	1	1.165	1	1	1	1	1	1.698	1	2.099	1	1	0.95	0.975	0.432	0.657	0.613	0.783	1	1.044	2.83	3.373	0.981	0.99	1	1.219
ADM	FOS	1	0.118	0.219	2.465	4.566	0.913	0.955	1	1.047	1	1.62	0.381	0.617	1.078	1.582	1	1	1	1.165	1	1	1	1.685	1	1.698	1	1	1	1	0.612	0.763	1	1	0.613	0.783	0.657	0.811	1	2.005	1	1	0.825	0.908
ADM	CTGF	1	0.406	0.525	1.472	1.905	0.913	0.957	0.996	1.045	1	1.62	0.381	0.617	1	1.038	1	1	1	1.165	0.969	0.984	1	1.324	1	1.698	0.86	0.927	1	1	0.95	0.975	1	1.821	0.613	0.947	1	1	1	2.005	1	1	1	1
ADM	JUN	1	0.301	0.349	2.465	2.863	0.913	0.955	1	1.047	2.259	2.434	0.381	0.411	0.529	0.755	1	1	1	1.165	1	1	0.682	0.826	1	1.698	0.971	0.985	0.66	0.813	0.95	1.176	1	1	0.613	1.388	1	1.011	1	2.005	1	1	1	1
ADM	NPPA	1	0.406	0.633	1.014	1.581	0.913	0.955	1	1.047	1	1.62	0.381	0.617	0.678	0.855	1	1	1	1.165	0.829	0.911	1	1.831	1	1.698	1	1	1	1	0.95	0.975	1	1.363	0.613	0.783	1	1	1	2.005	0.985	0.993	1	1
ADM2	CCND2	1	0.526	0.894	0.659	1.119	1	1	1	1	1	1	1	1	1	1	1	1.337	0.669	0.818	1	1.084	1	1	1	1	0.808	0.899	0.728	0.853	0.203	0.45	1	1	1.254	1.664	1	1	0.609	0.78	0.47	0.685	0.352	0.593
ADM2	HLA-G	1	1	1.232	0.659	0.812	0.851	0.922	1	1.084	1	1	1	1	1	1	1	1.337	1	1	1	1.084	1	1	0.685	0.828	1	1	1	1	1	1	1	1.701	1	1.486	1	1.69	0.631	0.794	0.47	0.685	1	1
ADM2	CCND1	1	1	1.232	0.659	0.812	1	2.316	0.186	0.432	1	1.007	0.986	0.993	0.79	0.889	0.786	1.185	1	1	1	1.084	1	1	1	1	1	1.224	1	1	0.457	0.676	1	1	0.136	0.548	1	1	0.814	0.902	0.47	0.685	0.173	0.416
ADM2	CCND3	1	1	1.232	0.659	0.812	1	1	1	1	1	1	1	1	1	1	1	1.337	1	1	1	1.084	1	1.384	1	1	1	1	1	1	0.664	0.815	1	1.217	0.101	0.471	0.298	0.546	1	1	0.47	0.778	1	1
ADORA1	ADRBK1	1	1	1	1	1	1	1.044	0.917	0.958	1	1.289	0.601	0.775	0.297	0.427	1	1.469	1	1	1	1.171	0.727	0.852	1	1	0.494	0.703	1.012	1.787	1.07	2.231	0.788	1.046	0.772	0.879	0.278	0.516	1	1	1	1	0.724	0.851
ADORA1	MUC2	1	1	1	1	1	1	1	1	1	1	1.289	0.601	0.775	0.614	0.784	1	1	1	1	1	1.171	1	1	1	1	0.494	0.703	1	1.776	1	2.157	0.788	0.888	1	1	0.278	0.527	1	1	1	1	0.724	0.851
ADORA1	MMP2	1	1	1	1	1	1	1	1	1	1.663	2.483	0.27	0.403	0.614	0.784	1	1	0.485	0.697	1	1.171	0.854	0.924	0.321	0.567	0.494	0.703	1	1.776	1	2.157	0.788	0.888	1	1	0.278	0.527	0.915	0.957	0.625	0.791	0.724	0.851
ADORA1	ADRBK2	1	0.513	0.716	1	1.396	1	1	1	1	0.672	1.057	0.601	0.946	0.614	0.784	0.823	0.907	1	1.534	1	1.171	1	1.139	0.896	0.947	0.494	0.703	1	1.776	1.717	2.826	0.788	0.886	1	1	0.278	0.426	0.468	0.684	1	1	0.724	0.851
ADORA2A	IL8	1	1	1.38	0.525	0.724	0.682	3.501	0.056	0.286	1	1	1	1	0.442	0.664	1	1	1	1.293	0.806	0.898	1	1.033	1	1	1	1.023	1	1	1	1.323	1	1	0.389	0.408	1	1	0.914	0.956	1	1	1	1
ADORA2A	NTRK2	1	0.138	0.514	0.525	1.947	0.628	0.655	1.467	1.528	0.563	0.75	1	1.333	0.442	0.534	1	1	1	1.293	1	1	1.066	1.178	0.606	0.779	1	1.023	1	1	1	1.323	1	1.052	0.389	0.624	1	1	0.905	0.951	0.322	0.567	1	1
ADORA2A	APLN	1	1	1.38	0.525	0.724	0.682	1.272	0.422	0.786	1	1.525	0.43	0.656	0.442	0.749	1	1	1	1.293	1	1	1	1.033	0.449	0.67	1	1.023	1	1	1.551	1.648	1	1	0.389	0.404	0.581	0.762	1	1	1	1	0.961	0.981
ADORA2A	HGF	1	0.885	1.299	0.525	0.77	0.682	0.826	1	1.211	1	1	1	1	0.442	0.664	1	1	1	1.293	1	1	1	1.033	1	1	0.788	0.908	1	1	1.751	1.821	1	1	0.315	0.35	0.203	0.451	1	1	0.141	0.375	1	1
ADORA2A	FOS	1	0.118	0.475	0.525	2.107	0.682	0.826	1	1.211	1	1	1	1	0.442	1.012	1	1	1	1.293	1	1	1.066	1.74	1	1	1	1.023	1	1	0.612	1.035	1	1	0.389	0.624	0.657	0.811	1	1	1	1	0.825	0.908
ADORA2A	HTT	1	1	1.38	0.525	0.724	0.682	0.808	1.044	1.238	1	1.051	0.905	0.951	0.442	0.992	0.935	0.967	1	1.293	1	1	1	1.033	0.621	0.788	0.874	0.957	1	1	1	1.323	1	1	0.389	0.623	1	1	1	1	1	1	1	1.428
ADORA2A	VEGFA	1	1.905	2.191	0.397	0.456	0.682	1.449	0.325	0.69	1	1.924	0.27	0.52	0.267	0.343	1	1.047	1	1.293	1	1.383	0.652	0.834	1	1	1	1.023	0.692	0.832	1	1.323	0.229	0.479	0.389	0.624	0.699	0.836	0.994	0.997	0.874	0.935	1	1
ADORA2A	BDNF	1	0.517	0.992	0.525	1.008	0.682	1.343	0.378	0.745	0.505	0.711	1	1.407	0.442	0.664	1	1	1	1.293	1	1.251	1	1.033	1	1	0.666	0.835	0.548	0.74	0.697	1.105	1	1	0.389	0.661	1	1.235	0.858	0.926	1	1	1	1
ADORA2A	FOSL2	1	1	1.38	0.525	0.724	0.682	0.709	1.357	1.411	1	1	1	1	0.442	0.664	1	1	1	1.293	0.813	0.902	1	1.033	1	1	1	1.023	1	1.308	0.891	1.249	0.35	0.592	0.375	0.382	1	1.222	0.825	0.908	0.69	0.831	1	1
ADORA2A	FOXP3	1	1	1.38	0.525	0.724	0.682	0.826	1	1.211	1	1.115	0.804	0.897	0.442	0.664	1	1	1.672	1.747	1	1	1.066	1.335	1	1.236	1.047	1.547	0.225	0.474	0.881	1.242	0.682	0.826	0.389	0.827	1	1.837	1	1	1	1	0.79	0.889
ADORA2B	HGF	1	0.626	0.744	1.13	1.344	0.776	0.881	1	1.135	1	1	1	1	0.239	0.489	1	1	1	1	1	1.037	1	1	1	1	0.788	0.888	0.854	0.924	1	1.376	1	1.733	0.315	0.425	0.203	0.561	1	1	0.141	0.375	1	1
ADORA2B	VEGFA	1	0.626	1.255	0.397	0.797	0.776	1.546	0.325	0.647	1	1.924	0.27	0.52	0.239	0.252	1	1.047	1	1	1.075	1.434	0.652	0.808	1	1	1	1	0.692	0.769	1	1	0.229	0.83	0.574	0.758	0.699	1.042	0.994	0.997	0.874	0.935	1	1
ADORA2B	FOSL2	1	0.626	0.791	1	1.264	0.737	0.756	1.288	1.322	1	1	1	1	0.239	0.489	1	1	1	1	0.813	0.935	1	1	1	1	1	1	0.854	1.208	0.891	0.944	0.35	1.026	0.375	0.464	1.494	1.523	0.825	0.908	0.69	0.831	1	1
ADORA2B	FOS	1	0.118	0.272	1.599	3.677	0.776	0.881	1	1.135	1	1	1	1	0.239	0.745	1	1	1	1	1	1.037	1	1.685	1	1	1	1	0.854	0.924	0.612	0.782	1	1.733	0.574	0.758	0.657	1.01	1	1	1	1	0.825	0.908
ADORA2B	FOXP3	1	0.626	0.791	1	1.264	0.776	0.881	1	1.135	1	1.115	0.804	0.897	0.239	0.489	1	1	1	1.351	1	1.037	1	1.293	1	1.236	1	1.512	0.225	0.438	0.881	0.939	0.682	1.43	0.574	1.005	1.552	2.289	1	1	1	1	0.79	0.889
ADORA2B	HTT	1	0.626	0.791	1	1.264	0.776	0.862	1.044	1.16	1	1.051	0.905	0.951	0.239	0.73	0.935	0.967	1	1	1	1.037	1	1	0.621	0.788	0.874	0.935	0.854	0.924	1	1	1	1.733	0.574	0.757	1	1.246	1	1	1	1	1	1.428
ADORA3	MMP2	1	1	1.647	0.369	0.607	0.276	0.525	1	1.904	1	1.925	0.27	0.519	1	1.301	1	1	0.485	0.697	1	1.323	0.854	0.924	0.321	0.567	1	1	0.921	0.96	1	1	1	1	1	1.306	1	1	0.915	0.957	0.087	0.233	1	2.792
ADORA3	AKT1	1	1.18	1.79	0.369	0.559	0.276	0.525	1	1.904	1	1.218	0.675	0.821	1.141	1.39	1	1	1	1	1	1.323	1	1	0.767	0.876	1	1.808	0.921	0.96	1	1.235	1	2.638	1	1.306	1	1	0.811	0.901	0.087	0.295	1	2.792
ADORA3	ANGPT2	1	1	1.647	0.369	0.607	0.276	0.86	0.373	1.163	1	2.659	0.141	0.376	1	1.301	1	1	1	1	1	1.323	1	1.083	0.424	0.651	0.637	0.798	0.921	0.96	1	1.72	0.536	0.732	1.324	1.503	1	1	1	1.004	0.087	0.295	1	2.792
ADRB1	CHEK1	1	1	2.718	0.135	0.368	1	2.173	0.212	0.46	0.457	2.955	0.052	0.338	1	1	1	1	1	1.089	1	1	0.606	0.778	0.271	1.895	1.049	1.153	1	1	0.333	0.579	0.494	0.703	0.296	0.544	0.438	0.605	1	1.268	1	1	1	1.127
ADRB1	GRK5	1	0.605	0.778	1	1.286	1	1.028	0.946	0.972	0.457	0.676	1	1.479	1	1.246	1	1	0.511	0.715	1	1	0.606	0.778	1	3.644	1	1.126	0.994	0.997	0.333	0.543	0.494	0.843	1	1	0.835	0.914	1	1.268	0.24	0.49	1	1
ADRB1	GRK6	1	1	1.007	0.986	0.993	1	1.141	0.769	0.877	0.457	0.696	0.943	1.436	0.99	0.995	1	1.204	1	1	1	1	0.606	0.909	1.443	4.377	1	1.126	1	1	0.333	0.577	0.494	0.703	1	1.166	0.684	0.756	1	1.268	1	1.029	1	1
ADRB1	GRK4	1	1	1	1	1	1	1	1	1	0.457	0.581	1.355	1.722	1	1	1	1	1	1	1	1	0.116	0.266	1.101	3.822	0.616	0.883	1	1	0.333	0.733	0.494	0.703	1	1	0.835	0.861	1	1.268	0.634	0.796	1	1.061
ADRB2	GRK6	1	0.156	0.398	0.986	2.511	0.656	0.924	0.769	1.083	1	1.03	0.943	0.971	0.99	0.995	1	1.204	1	1	0.938	0.968	1	1.168	1	1.201	1	1	0.883	0.94	0.889	0.943	1	1	1	1.166	0.684	0.827	1	1	1.059	1.252	1	1.248
ADRB2	GRK5	1	0.156	0.308	1.653	3.25	0.656	0.833	0.946	1.201	1	1	1	1	1	1.246	1	1	0.511	0.715	0.938	0.968	1	1	1	1	1	1	0.883	0.937	0.884	0.887	1	1.2	1	1	1	1	1	1	0.24	0.596	1	1.248
ADRB2	CFTR	1	0.156	0.338	1.371	2.96	0.656	0.81	1	1.235	0.744	0.863	1	1.159	1	1.041	1	1	1	1	0.938	0.972	1	1	0.3	0.548	1	1.796	0.883	0.94	0.322	0.535	1	1.142	1	1	1	1.776	0.284	0.533	1	1.216	1	1.248
ADRB2	ARF6	1	0.156	0.396	1	2.528	0.656	0.724	1.252	1.382	1	1.189	0.707	0.841	1	1	1	1	1	1	0.362	0.583	1	1	0.72	0.848	0.994	0.997	0.883	1.313	0.889	0.943	0.236	0.486	0.615	0.784	1	1	1	1.311	1	1.216	1	1.248
ADRB2	GRK4	1	0.156	0.396	1	2.528	0.656	0.81	1	1.235	0.738	0.859	1	1.164	1	1	1	1	1	1	0.938	0.968	0.116	0.341	1	1.049	0.616	0.785	0.883	0.94	0.889	1.196	1	1	1	1	0.887	0.942	1	1	0.634	0.969	1.125	1.324
ADRB3	PPARA	1	0.933	0.966	1	1.035	0.951	0.975	1	1.025	1	1	1	1	1	1	0.159	0.398	1	1	0.701	0.837	1	1.062	1	1.904	0.94	0.97	0.323	0.385	0.983	0.991	1	1	0.19	0.436	0.571	0.735	1	1	1	1	0.963	0.981
ADRB3	UCP1	1	0.715	0.845	1	1.183	1	1.213	0.68	0.824	1	1.026	0.95	0.974	1	1.055	0.159	0.272	1	1	1	1.017	0.368	0.644	0.613	0.783	0.94	0.97	0.215	0.314	1	1	1	1	0.785	0.886	0.946	0.973	1	1	1	1	1	1.564
ADRB3	LEP	1	0.178	0.422	1	2.37	0.582	0.763	1	1.311	1	1	1	1	0.883	0.94	0.159	0.362	1	1.795	0.488	0.699	1.128	1.429	1	1.863	0.94	1.283	0.458	1.076	0.585	0.765	1	1.436	1	1.134	0.946	0.993	1	1	1	1	1	1.52
ADRBK1	PDC	1	1	1	1	1	1	1.044	0.917	0.958	1	1	1	1	0.297	0.545	1.563	1.836	1	1.034	1	1.331	0.445	0.568	1	1	1	2.095	1	1.006	1	1.035	0.929	1.136	0.772	0.879	0.958	0.979	1	1.016	1	1	1	1.006
ADRBK1	RHO	1	0.967	0.983	1	1.017	1	1.044	0.917	0.958	1	1	1	1	0.297	0.345	1.015	1.479	0.68	0.825	1	1	0.727	0.852	1	1	1	1	1	1.006	1	1.035	1	1.179	0.772	0.879	0.958	0.979	0.667	0.817	1	1	0.381	0.617
ADRBK1	PDCL	1	1	1	1	1	1	1.044	0.917	0.958	1	1	1	1	0.297	0.545	1	1.469	1	1.023	0.998	0.999	0.727	0.852	1	1.045	1	1.363	1	1.006	0.414	0.665	1	1.179	0.772	0.879	0.958	0.979	1	1	1	1	0.954	0.977
ADRBK1	CCR5	1	1	1.435	0.485	0.697	0.465	0.712	0.917	1.405	1	1.482	0.455	0.675	0.297	0.545	1.185	1.599	1	1	1	1.951	0.727	4.959	1	1	1	1	1	1.006	1.07	1.563	0.192	0.516	0.772	0.879	0.754	0.85	1	1	1	1	1	1.061
ADRBK1	EGFR	1	0.442	0.664	1	1.505	0.94	1.013	0.917	0.987	1	1	1	1	0.297	0.545	1	1.469	1	1	1	1.781	0.727	0.852	1	1	1	1	1	1.006	1	1.035	1.39	2.448	0.772	0.879	0.958	0.979	0.92	0.959	1	1	1	1
ADRBK1	GNB1	1	1	1.072	0.87	0.933	1	1.044	0.917	0.958	1	1	1	1	0.297	0.876	1	1.469	1	2.181	1	1	0.727	0.866	1	1	1	1	1	1.006	1	1.035	1	1.179	0.772	0.879	0.958	0.979	1	1	1	1.658	0.826	0.909
ADRBK1	HDAC5	1	0.617	0.785	1	1.273	0.998	1.043	0.917	0.959	0.59	0.768	1	1.302	0.297	0.387	1.163	1.584	0.342	0.584	1	1.742	0.201	0.383	0.528	0.727	1	1	1	1.006	0.566	0.779	1	1.179	0.772	0.879	0.958	0.979	1	1	1	1	1	1
ADRBK1	SLC9A3R1	1	1	1.536	0.424	0.651	0.932	1.008	0.917	0.992	0.63	0.794	1	1.26	0.297	0.638	1.183	1.597	1	1.218	1	1.003	0.727	0.852	0.088	0.297	1	1	1.012	1.235	1	1.035	0.943	1.145	0.772	0.879	0.958	0.979	1	1	1	1.248	1	1.1
ADRBK1	NPM1	1	1	1	1	1	1.091	1.336	0.611	0.748	1	1.207	0.687	0.829	0.297	0.545	1	1.469	1	1.412	1	1	0.727	0.852	1	1	1	1	1	1.006	1.03	1.05	1.332	1.361	0.565	0.66	0.958	0.979	0.388	0.623	1	1	1	1
ADRBK1	NMBR	1	1	1	1	1	1	1.044	0.917	0.958	1	1	1	1	0.297	0.545	0.581	1.12	1	1	1	1	0.727	0.852	1	1	0.786	0.887	1	1.006	1	1.035	1.13	1.253	0.772	0.879	0.958	0.979	1	1.323	1	1	1	1.529
ADRBK1	GRPR	1	1	1	1	1	1.091	1.215	0.739	0.823	1	1	1	1	0.297	0.545	0.654	1.188	1	1	1	1	0.727	0.852	1	1	1	1	1	1.006	1	1.035	1	1.179	0.772	1.004	0.958	0.979	1	1	1	1.753	0.657	0.811
ADRBK1	OXTR	1	0.104	0.322	1	3.106	1.091	1.513	0.477	0.661	1	1	1	1	0.297	0.545	1.406	1.741	1	1	1	1	0.727	1.046	0.799	0.894	1	1.17	1	1.006	1	1.035	1	1.179	0.772	0.879	0.958	1.248	1	1	0.837	0.915	1	1
ADRBK1	GNG2	1	0.597	0.773	1	1.294	0.893	0.987	0.917	1.013	0.787	0.887	1	1.127	0.297	0.553	1.62	1.869	1	1	0.869	0.932	0.727	0.956	1	1.279	1	1	1.012	1.525	0.809	0.931	1	1.179	0.772	0.955	0.958	0.979	1	1.1	0.939	0.969	1	1
ADRBK1	OPRM1	1	1	1	1	1	1	1.044	0.917	0.958	1	1	1	1	0.297	0.545	0.863	1.364	0.524	0.724	1	1.274	0.727	1.288	1	1	1	1	1	1.006	1	1.035	1	1.179	0.772	0.964	0.958	0.979	0.966	0.983	1	1.07	0.565	0.752
ADRBK1	EZR	1	1	1.357	0.543	0.737	0.694	0.87	0.917	1.149	1	1	1	1	0.297	0.573	2.157	2.408	1	1.502	1	1	0.727	0.852	0.747	0.864	1	1.196	1.012	2.33	0.367	0.627	1	1.179	0.772	0.879	0.605	0.761	1	1	0.824	0.908	1	1.001
ADRBK1	CSN1S1	1	0.246	0.496	1	2.018	1	1.044	0.917	0.958	1	1	1	1	0.297	0.545	1	1.469	1	1.247	1	1	0.727	0.852	1	1	1	1	1	1.006	0.96	1.014	1	1.179	0.772	0.879	0.958	1.038	1	1	1	1	1	1
ADRBK1	SMO	1	0.883	0.94	1	1.064	1	1.044	0.917	0.958	1	1.35	0.549	0.741	0.297	0.545	1	1.469	0.696	0.834	1	1.271	0.727	0.852	1	1	1	1	1.012	2.025	1.07	1.084	1.39	1.424	0.772	0.825	0.958	0.979	1	1.004	1	3.707	1	1
ADRBK1	ICAM1	1	1	1	1	1	1.091	1.092	0.915	0.916	1	1	1	1	0.297	0.55	1	1.469	1	1	1	1	0.727	0.852	1	1	0.787	0.887	1	1.006	1	1.035	0.91	1.125	0.772	1.183	0.958	0.979	1	2.659	1	1	1	1
ADRBK1	CXADR	1	1	1	1	1	1	1.044	0.917	0.958	1	1	1	1	0.297	0.711	1	1.469	1	1	0.591	0.769	0.373	0.52	1	1.15	1	1	0.854	0.93	1	1.035	1	1.179	0.734	0.753	0.958	0.979	1	1	1	1	0.767	0.876
ADRBK1	CXCR1	1	1	1	1	1	1	1.044	0.917	0.958	1	1	1	1	0.297	0.545	0.773	1.291	1	1	1	1.979	0.727	0.852	1	1	1	1.654	0.748	0.87	1	1.035	1	1.179	0.772	0.879	0.731	0.837	1	1.192	1	1	1	1.279
ADRBK1	C3AR1	1	1	1	1	1	0.8	0.934	0.917	1.071	1	1	1	1	0.297	0.545	1	1.469	0.519	0.721	0.675	0.822	0.727	0.852	1	1	1	1	1.012	1.29	0.5	0.732	1	1.179	0.772	0.879	0.95	0.954	1	1	0.768	0.876	1	1
ADRBK1	S1PR1	1	0.189	0.435	1	2.301	0.481	0.724	0.917	1.381	0.604	0.777	1	1.287	0.297	0.545	1	1.469	1	1	1	1.252	0.727	0.852	1	1	0.959	0.979	1	1.006	0.972	1.02	1	1.179	0.73	0.751	0.958	0.979	1	1	1	1	1	1
ADRBK1	IL8	1	1	1	1	1	1.091	4.428	0.056	0.226	1	1	1	1	0.297	0.545	1	1.469	1	1	0.806	0.898	0.727	0.852	1	1	1	1	1	1.006	1	1.035	1	1.179	0.429	0.576	0.958	0.979	0.914	0.956	1	1	1	1
ADRBK1	ADORA1	1	1	1	1	1	1	1.044	0.917	0.958	1	1.289	0.601	0.775	0.297	0.427	1	1.469	1	1	1	1.171	0.727	0.852	1	1	0.494	0.703	1.012	1.787	1.07	2.231	0.788	1.046	0.772	0.879	0.278	0.516	1	1	1	1	0.724	0.851
ADRBK1	CHRM2	1	1	1	1	1	1	1.044	0.917	0.958	0.424	0.651	1	1.535	0.297	0.67	0.304	0.81	1	1	0.124	0.352	0.702	0.714	1	1.335	0.51	0.714	1	1.006	1	1.035	1	1.179	0.665	0.717	0.958	1.046	1	1.262	0.775	0.88	1	1
ADRBK1	VIPR1	1	0.793	0.891	1	1.123	0.306	0.577	0.917	1.732	0.697	0.835	1	1.197	0.297	0.54	1	1.469	1	2.157	1	1	0.727	0.852	1	1.666	1	1	1	1.006	1	1.035	1	1.179	0.772	0.795	0.958	0.979	1	1	1	1.12	0.76	0.872
ADRBK1	CASP8	1	1	1	1	1	1.091	1.299	0.646	0.77	0.926	0.962	1	1.039	0.297	0.545	0.131	0.531	1	1	1	1	0.727	1.36	1	1	1	1.453	0.09	0.302	1	1.035	1.08	1.225	0.772	0.879	0.958	0.979	1	1	1	1.152	1	1
ADRBK1	DRD2	1	0.995	0.997	1	1.003	1	1.044	0.917	0.958	1	1	1	1	0.297	0.545	1	1.469	1	1	0.732	0.856	0.727	0.852	0.419	0.647	1	1.261	1	1.006	1	1.035	0.201	0.529	0.772	0.796	0.958	1.198	0.761	0.872	1	1	1	1
ADRBK1	CXCL12	1	0.228	0.478	1	2.092	0.226	0.496	0.917	2.015	1	1	1	1	0.297	0.686	1	1.469	1	1	1	1	0.67	0.698	1	1	1	1.136	1.012	1.03	0.86	0.959	0.381	0.728	0.772	0.896	0.958	0.979	0.81	0.9	1	1	1	1
ADRBK1	HRH2	1	0.961	0.98	1	1.02	1	1.044	0.917	0.958	1	1	1	1	0.297	0.545	2.012	2.083	0.217	0.466	0.979	0.989	0.727	0.852	1	1.204	1	1	0.969	0.99	1.07	1.135	1	1.179	0.756	0.764	0.958	0.979	0.333	0.577	1	1	1	1
ADRBK1	CXCR4	1	1	1.104	0.821	0.906	1	1.044	0.917	0.958	1	1.792	0.311	0.558	0.297	0.322	1	1.469	0.432	0.657	1	1	0.727	0.852	1	1.189	1	1	1	1.006	1.07	2.094	1	1.179	0.772	0.879	0.958	2.826	1	1	1	1	1	1
ADRBK1	MAPK13	1	1	1.854	0.291	0.539	1	1.044	0.917	0.958	1	1	1	1	0.297	0.542	2.157	2.431	1	2.301	0.377	0.614	0.727	0.852	0.698	0.836	0.72	0.849	0.317	0.567	1	1.035	1	1.179	0.237	0.428	0.886	0.921	0.85	0.922	1	1	1	1
ADRBK1	MAPK14	1	1	1	1	1	1	1.044	0.917	0.958	0.85	0.922	1	1.085	0.297	0.618	1	1.469	1	1	0.402	0.634	0.727	0.852	1	1.015	1	1	0.956	0.984	1.056	1.063	1	1.179	0.772	0.799	0.471	0.671	1	1	1	1	1	1
ADRBK1	FLNB	1	1	1	1	1	0.522	0.754	0.917	1.326	1	1	1	1	0.297	1.424	1	1.469	0.587	0.766	1	1	0.51	0.609	0.612	0.782	1	1	1	1.006	1	1.035	1	1.179	0.772	0.831	0.603	0.76	1	1	1	1	1	1.039
ADRBK1	FLNA	1	0.978	0.989	1	1.011	0.654	0.845	0.917	1.184	1	2.187	0.209	0.457	0.297	0.545	1	1.469	0.846	0.92	1	1	0.727	1.05	0.749	0.866	1	1.485	1.012	1.491	0.847	0.952	0.605	0.917	0.772	0.879	0.765	0.856	1	1	0.938	0.968	0.305	0.552
ADRBK1	FLNC	1	0.449	0.67	1	1.493	0.598	0.808	0.917	1.238	1	1.479	0.457	0.676	0.297	0.545	1	1.469	0.916	0.957	1	1	0.727	0.852	1	1	1	1	1.012	1.154	1.07	1.402	1	1.179	0.772	0.879	0.958	0.979	1	1	1	1	0.722	0.85
ADRBK1	MAPK11	1	1	1	1	1	1	1.044	0.917	0.958	0.838	0.915	1	1.092	0.297	0.545	1	1.469	1	1	1	1	0.727	0.852	0.529	0.728	0.522	0.722	1	1.006	0.799	0.925	1.39	2.684	0.772	0.879	0.958	0.979	1	1	1	1	1	1
ADRBK2	F2R	1	0.513	0.835	0.735	1.197	1	1.648	0.368	0.607	0.672	6.448	0.016	0.155	1	1	0.823	0.907	1	1.534	1	1	1	1.139	0.559	0.708	1	1	1	1	1	1.31	0.997	0.999	1	1	0.652	0.808	0.468	0.684	1	1	0.313	0.56
ADRBK2	TBXA2R	1	0.513	0.716	1	1.396	1	1	1	1	0.672	0.82	1	1.22	0.539	0.734	0.728	0.774	1	1.534	1	1	1	1.139	0.896	0.947	1	1	1	1	1	1.31	0.997	0.999	1	2.908	0.108	0.266	0.468	0.574	1	1.473	1	1
ADRBK2	MAPK13	1	0.513	1.328	0.291	0.753	1	1	1	1	0.672	0.82	1	1.22	0.989	0.994	0.823	1.501	2.352	3.529	0.377	0.614	1	1.139	0.698	0.791	0.72	0.849	0.317	0.563	1	1.31	0.997	0.999	0.237	0.487	0.652	0.76	0.468	0.631	1	1	1	1
ADRBK2	MAPK14	1	0.513	0.716	1	1.396	1	1	1	1	0.672	0.756	1.177	1.323	1	1.133	0.823	0.907	1	1.534	0.402	0.634	1	1.139	0.896	0.961	1	1	0.956	0.978	1.056	1.346	0.997	0.999	0.826	0.909	0.471	0.554	0.468	0.684	1	1	1	1
ADRBK2	NMBR	1	0.513	0.716	1	1.396	1	1	1	1	0.672	0.82	1	1.22	1	1	0.581	0.691	1	1.534	1	1	1	1.139	0.896	0.947	0.786	0.887	1	1	1	1.31	0.997	1.061	1	1	0.652	0.808	0.468	0.906	1	1	1	1.529
ADRBK2	FLNB	1	0.513	0.716	1	1.396	0.522	0.722	1	1.384	0.672	0.82	1	1.22	1	2.612	0.823	0.907	0.587	1.175	1	1	0.51	0.813	0.612	0.741	1	1	1	1	1	1.31	0.997	0.999	0.894	0.945	0.603	0.627	0.468	0.684	1	1	1	1.039
ADRBK2	ADORA1	1	0.513	0.716	1	1.396	1	1	1	1	0.672	1.057	0.601	0.946	0.614	0.784	0.823	0.907	1	1.534	1	1.171	1	1.139	0.896	0.947	0.494	0.703	1	1.776	1.717	2.826	0.788	0.886	1	1	0.278	0.426	0.468	0.684	1	1	0.724	0.851
ADRBK2	GRPR	1	0.513	0.716	1	1.396	1	1.163	0.739	0.86	0.672	0.82	1	1.22	1	1	0.654	0.733	1	1.534	1	1	1	1.139	0.896	0.947	1	1	1	1	1	1.31	0.997	0.999	1	1.142	0.652	0.808	0.468	0.684	1	1.753	0.657	0.811
ADRBK2	FLNC	1	0.449	0.48	1.949	2.084	0.598	0.773	1	1.293	0.672	1.213	0.457	0.825	1	1	0.823	0.907	0.916	1.468	1	1	1	1.139	0.896	0.947	1	1	1	1.147	1.717	1.776	0.997	0.999	1	1	0.652	0.808	0.468	0.684	1	1	0.722	0.85
ADRBK2	MAPK11	1	0.513	0.716	1	1.396	1	1	1	1	0.672	0.75	1.193	1.332	1	1	0.823	0.907	1	1.534	1	1	1	1.139	0.529	0.689	0.522	0.722	1	1	0.799	1.171	0.997	2.274	1	1	0.652	0.808	0.468	0.684	1	1	1	1
ADRBK2	FLNA	1	0.513	0.708	1.022	1.412	0.654	0.809	1	1.236	0.672	1.793	0.209	0.558	1	1	0.823	0.907	0.846	1.41	1	1	1.298	1.404	0.749	0.82	1	1.485	1	1.482	0.847	1.206	0.605	0.777	1	1	0.652	0.706	0.468	0.684	0.938	0.968	0.305	0.552
ADSS	STAT3	1	1	1.067	0.879	0.937	1	1	1	1	1	1	1	1	0.228	0.517	0.36	0.6	1	1.219	1.127	1.198	1	1	1	1	1	1.023	0.692	0.834	1	1.156	1	1	1	1	0.385	2.175	1	1	0.241	0.491	0.371	0.53
ADSS	STAT2	1	1	1.067	0.879	0.937	1	1	1	1	1	1	1	1	0.228	0.553	0.36	0.6	1	1	0.644	0.852	0.403	0.635	1	1.317	0.237	0.487	0.692	0.832	1	3.151	0.263	0.512	1	1	0.293	0.336	1	1	1	1.525	0.758	0.871
ADSSL1	STAT3	1	0.93	0.964	1	1.037	0.524	0.724	1	1.382	1	1	1	1	1	1.081	0.991	0.995	1	1.219	1	1.129	1	1	0.633	0.796	0.999	1.023	1	1.002	1.337	1.528	1	1	1	1	0.835	3.203	1	1.219	0.241	0.491	0.371	0.671
ADSSL1	STAT2	1	0.93	0.964	1	1.037	0.524	0.724	1	1.382	1	1	1	1	1	1.157	0.991	0.995	1	1	0.644	0.803	0.403	0.635	0.633	1.048	0.237	0.487	1	1	1.746	4.164	0.263	0.512	1	1	0.293	0.494	1	1.219	1	1.525	1	1.102
AES	CCND1	1	1	1	1	1	1	2.316	0.186	0.432	0.798	0.899	0.986	1.112	0.79	0.889	0.786	1.68	1	1	1	1	1	1	1	1	1.192	1.337	1	1.157	0.457	0.676	1	1	0.063	0.093	1	1	0.814	0.902	1	1	0.13	0.15
AES	HOXC6	1	1	1	1	1	1	1	1	1	0.798	0.893	1	1.12	1	1	0.983	1.879	0.873	0.934	1	1.204	1	1.296	1	1	1	1.092	1.339	2.333	1	1	1	1	0.063	0.251	1	1	1	1	1	1	0.13	0.285
AES	PPARD	1	1	1	1	1	0.609	0.78	1	1.281	0.798	0.893	1	1.12	1	1	1.075	1.965	1	1.095	1	1	1	1	1	1	1.192	3.068	1.339	2.159	1	1	1	1	0.063	0.214	1	1	1	1	1	1	0.13	0.472
AES	MYC	1	0.635	0.797	1	1.255	1	1.925	0.27	0.519	0.798	1.815	0.242	0.551	1	1	1	1.895	1	1.356	1	1	0.845	0.919	1	1.229	1	1.092	1	1.157	1	1.067	0.842	0.918	0.063	0.266	1	1.335	1	1	1	1	0.13	0.36
AFG3L2	MAPK14	1	1	1.045	0.916	0.957	1	1	1	1	0.85	0.922	1	1.085	1	1.133	0.215	0.464	1	1	0.402	1.058	0.862	0.929	1	1.015	1	1	0.956	0.978	1	1.028	1	1	0.826	0.909	0.471	0.686	0.696	0.834	1	1	1	1
AFG3L2	MAPK13	1	1.092	1.937	0.291	0.516	1	1	1	1	1	1	1	1	0.989	0.994	0.215	0.767	1	2.301	0.377	1.025	0.862	0.929	0.698	0.836	0.72	0.849	0.317	0.563	1	1	1	1	0.237	0.487	0.886	0.941	0.696	0.769	1	1	1	1
AFG3L2	FPR3	1	1.092	1.9	0.302	0.526	0.638	0.799	1	1.252	1	1.455	0.473	0.687	1	1	0.215	0.464	1	1	1	1.669	0.862	0.929	1	1	1	1.11	1	1	1	1.359	0.081	0.285	1	1	1	1	0.696	0.834	1	1	0.622	0.788
AFG3L2	FPR2	1	1	1.045	0.916	0.957	1	1	1	1	1	1	1	1	0.359	0.599	0.215	0.492	1	1	1	1.669	0.862	0.929	1	1	0.816	0.903	1	1	1	1	1	1	1	1	1	1	0.696	0.834	1	1	1	1
AFG3L2	CMKLR1	1	1	1.045	0.916	0.957	0.481	0.694	1	1.442	1	1	1	1	0.643	0.802	0.215	0.464	1	1.198	1	1.669	0.862	0.929	0.95	0.974	0.432	0.657	1	2.48	1	1.423	1	1.005	1	1	0.834	0.913	0.696	0.834	1	1	1	1.209
AFG3L2	MAPK11	1	1	1.045	0.916	0.957	1	1	1	1	0.838	0.915	1	1.092	1	1	0.215	0.464	1	1	1	1.669	0.862	0.929	0.529	0.728	0.522	0.722	1	1	0.799	0.894	1	2.277	1	1	1	1	0.696	0.834	1	1	1	1
AFMID	NMS	1	1	1	1	1	1	1	1	1	1	1	1	1	1	1	1	1	0.156	0.396	1	1	1	1	1	1.349	1	1	1	1	1	1	1	1.477	1	1	1	1	1	1.225	1	1	0.59	0.768
AFP	TNF	1	0.633	0.898	0.785	1.114	1	1	1	1	1	1.011	0.978	0.989	1	1	1	1.37	1	3.976	1	1	0.915	1.11	0.682	0.826	1	1	1	1.021	1	1.214	1	1	1	1.028	1	1	1	1.299	0.689	0.83	1	1
AFP	NOS2	1	0.633	0.795	1	1.257	1	1	1	1	1	1.011	0.978	0.989	1	1	1	1	1	3.976	1	1	0.72	0.984	1	1.06	0.989	0.995	1	1.16	1.08	1.261	0.96	0.98	1	1	0.805	0.897	1	1.434	1	1.032	1	1
AFP	NOS3	1	0.633	0.795	1	1.257	1	1.097	0.832	0.912	0.575	0.767	0.978	1.304	0.746	0.864	1	1.278	0.947	3.87	1	1	1.015	1.169	0.852	0.923	1	1.006	0.608	0.78	1	1.214	1	1.022	1	1	1	1	1	1	1	1	1	1
AFP	NOS1	1	0.633	0.787	1.022	1.271	1	1	1	1	1	1.011	0.978	0.989	1	1	1	1.843	1	3.976	1	1.162	0.938	1.124	1	1.525	1	1.311	1	1.09	1	1.214	1	1	1	1.025	1	1	1	1.121	1	1.031	1	1
AFP	DDAH2	1	0.633	0.776	1.05	1.288	0.897	0.947	1	1.056	1	1.011	0.978	0.989	1	1	1	1	1	3.976	1	1.01	0.666	0.947	1	1.259	1	1	1	1	1.474	2.515	1	1	1	1	1	1.395	0.404	0.636	1	1	0.852	0.923
AGAP1	FOS	1	0.118	0.344	1	2.908	1	1.03	0.943	0.971	0.989	0.994	1	1.006	0.993	1.518	1	1	1	1	1	1	1	1.685	1	1	1	1	1	1	0.612	0.782	1	1	1	1.011	0.657	0.811	1	1	1	1	0.825	1.527
AGAP1	PTK2	1	1	1	1	1	1	1.03	0.943	0.971	0.989	0.994	1	1.006	0.495	0.702	1	1.135	1	1	1	1.302	1	2.48	1	1	1	1	0.855	0.925	1	1	1	1	1	1.011	1	1.01	1	1	1	1	1	1.682
AGAP10	PTK2	1	1	1	1	1	1	1	1	1	1	1	1	1	0.495	0.704	1	1.135	1	1	1	1.302	1	2.48	1	1	1	1	0.855	0.925	1	1	1	1	1	1	1	1.01	1	1	1	1	1	1
AGAP10	FOS	1	0.118	0.344	1	2.908	1	1	1	1	1	1	1	1	1	1.523	1	1	1	1	1	1	1	1.685	1	1	1	1	1	1	0.612	0.782	1	1	1	1	0.657	0.811	1	1	1	1	0.825	0.908
AGAP2	CCND1	1	1	1	1	1	1	2.316	0.186	0.432	0.433	0.662	0.986	1.51	0.79	0.889	0.407	0.566	1	1	1	1	0.964	0.982	1	1	1	1.224	0.553	0.744	0.457	0.676	1	1	0.136	0.3	1	1.036	0.814	1.037	1	1	0.173	0.416
AGAP2	PTK2	1	1	1	1	1	1	1	1	1	0.433	0.658	1	1.52	0.495	0.704	0.407	0.724	1	1	1	1.302	0.964	2.435	1	1	1	1	0.553	0.688	1	1	1	1	0.661	0.813	1.02	1.046	1	1.149	1	1	1	1
AGAP2	FOS	1	0.118	0.344	1	2.908	1	1	1	1	0.433	0.658	1	1.52	1	1.523	0.407	0.638	1	1	1	1	0.964	1.655	1	1	1	1	0.553	0.744	0.612	0.782	1	1	0.661	0.813	0.657	0.84	1	1.149	1	1	0.825	0.908
AGAP3	FOS	1	0.118	0.344	1	2.908	1	1	1	1	1	1	1	1	1.152	1.635	1	1	1	1	1	1	1	1.685	1	1	1	1.151	1	1	0.612	0.782	1	1	1	1.105	0.657	0.725	1	1	1	1	0.825	0.908
AGAP3	PTK2	1	1	1	1	1	1	1	1	1	1	1	1	1	0.495	0.756	1	1.135	1	1	1	1.302	1	2.48	1	1	1	1.151	0.855	0.925	1	1	1	1	1	1.105	0.8	0.904	1	1	1	1	1	1
AGAP4	PTK2	1	1	1	1	1	1	1	1	1	1	1	1	1	0.495	0.704	1.289	1.344	0.803	0.896	1.695	1.971	1.228	2.748	0.674	0.821	0.619	0.787	0.855	0.925	0.116	0.34	1	1	0.696	0.834	0.695	0.842	1	1.282	1	1	1	1.399
AGAP4	FOS	1	0.118	0.344	1	2.908	1	1	1	1	1	1	1	1	1	1.523	1	1.184	0.803	0.896	1	1.514	1.228	1.867	0.674	0.821	0.619	0.787	1	1	0.116	0.266	1	1	0.696	0.834	0.657	0.676	1	1.282	1	1	0.825	1.271
AGAP5	PTK2	1	1	1	1	1	1	1	1	1	1	1	1	1	0.495	0.704	1	1.135	1	1	1	1.302	1	2.48	1	1	1	1	0.855	0.925	1	1	1	1	1	1	1	1.01	1	1	1	1	1	1
AGAP5	FOS	1	0.118	0.344	1	2.908	1	1	1	1	1	1	1	1	1	1.523	1	1	1	1	1	1	1	1.685	1	1	1	1	1	1	0.612	0.782	1	1	1	1	0.657	0.811	1	1	1	1	0.825	0.908
AGAP6	PTK2	1	1	1	1	1	1	1	1	1	1	1	1	1	0.495	0.704	1	1.135	1	1	1	1.302	1	2.48	1	1	1	1	0.855	0.925	1	1	1	1	1	1	1	1.01	1	1	1	1	1	1
AGAP6	FOS	1	0.118	0.344	1	2.908	1	1	1	1	1	1	1	1	1	1.523	1	1	1	1	1	1	1	1.685	1	1	1	1	1	1	0.612	0.782	1	1	1	1	0.657	0.811	1	1	1	1	0.825	0.908
AGAP7	PTK2	1	1	1	1	1	1	1	1	1	1	1	1	1	0.495	0.704	1	1.135	1	1	1	1.302	1	2.48	1	1	1	1	0.855	0.925	1	1	1	1	1	1	1	1.01	1	1	1	1	1	1
AGAP7	FOS	1	0.118	0.344	1	2.908	1	1	1	1	1	1	1	1	1	1.523	1	1	1	1	1	1	1	1.685	1	1	1	1	1	1	0.612	0.782	1	1	1	1	0.657	0.811	1	1	1	1	0.825	0.908
AGAP9	PTK2	1	1	1	1	1	1	1	1	1	1	1	1	1	0.495	0.704	1	1.135	1	1	1	1.302	1	2.48	1	1	1	1	0.855	0.925	1	1	1	1	1	1	1	1.01	1	1	1	1	1	1
AGAP9	FOS	1	0.118	0.344	1	2.908	1	1	1	1	1	1	1	1	1	1.523	1	1	1	1	1	1	1	1.685	1	1	1	1	1	1	0.612	0.782	1	1	1	1	0.657	0.811	1	1	1	1	0.825	0.908
AGER	MMP2	1	1	1	1	1	1	1.235	0.655	0.809	1.242	2.146	0.27	0.466	1	1.173	1	1	0.485	0.697	1	1	0.196	0.409	0.321	0.799	1	1	1	1.059	1	1.065	0.49	0.7	1	1	0.193	0.44	0.915	0.957	0.625	0.686	1	1
AGER	CCL2	1	0.671	0.819	1	1.221	1.036	1.257	0.655	0.795	1	1.115	0.805	0.897	1	1.173	1	1	1	1	1	1	0.196	0.344	1.876	1.932	1	1	1	1.059	1	1.065	0.49	0.7	1	1	0.193	0.59	1	1	0.753	0.868	1	1
AGER	NFKB1	1	1	1	1	1	1	1.235	0.655	0.809	0.933	1.076	0.805	0.929	1.014	1.182	0.336	0.58	0.139	0.373	1	1	0.196	0.328	1.078	1.465	1	1	1	1.059	1	1.065	0.49	0.7	0.414	0.644	0.193	0.44	1	1	0.753	0.868	0.057	0.239
AGER	CRK	1	1	1	1	1	0.921	1.186	0.655	0.843	1	1.115	0.805	0.897	1	1.173	1	1	1	1	1	1.262	0.196	0.442	0.86	1.308	1	1.404	1.02	1.07	0.737	0.914	0.365	0.423	1	1.214	0.193	0.44	0.905	0.951	0.753	0.801	1	1
AGER	RELA	1	1	1	1	1	1	1.235	0.655	0.809	1	1.115	0.805	0.897	1	1.173	1	1	1	1	1	1.248	0.196	0.557	1	1.411	1	1	1	1.059	1	1.065	0.49	0.7	1	1.104	0.193	0.44	1	1.688	0.753	0.889	1	1
AGER	NFKB2	1	1	1.018	0.965	0.982	1.474	1.5	0.655	0.667	1	1.115	0.805	0.897	1	1.173	1	1.303	1	1.038	0.777	0.881	0.196	0.442	1.99	2.287	1	1	1	1.059	1.134	1.325	0.49	1.014	0.406	0.637	0.193	0.44	1	1	0.753	0.816	1	1.024
AGMO	LBR	1	1	1	1	1	1	1	1	1	1	1.849	0.293	0.541	1	1	1	1	1	1	0.951	0.975	1	1	1	1	1	1	1	1	1	1	1	1	0.221	0.47	1	1	1	1	1	1	0.784	0.886
AGMO	TM7SF2	1	0.88	0.938	1	1.066	1	1.002	0.996	0.998	1	1	1	1	0.876	0.936	1	1	1	1	1	1	1	1	1	1	1	1	1	1.487	1	1.025	1	1	1	1	1	1.049	1	1	1	1	0.323	0.569
AGMO	DHCR7	1	1	1.545	0.419	0.647	1	1.889	0.28	0.529	0.813	0.902	1	1.109	1	1	1	1	1	1	1	1.046	0.422	0.65	1	1	0.904	0.951	0.69	0.831	1	1	1	1	1	1	0.877	0.936	1	1	1	2.178	1	1.102
AGO1	CCNB1	1	1	2.941	0.116	0.34	1	2.253	0.197	0.444	1	2.07	0.233	0.483	1	1	1	1	1	1	0.767	0.876	0.369	0.607	1	1.503	1	1	1	1	1	1.383	0.805	1.155	1	1.582	1	1	0.825	0.908	1	1	1	1.171
AGO4	CDKN1B	1	1	1	1	1	1	1	1	1	1	1	1	1	1	1.102	1	1.758	0.727	0.853	0.575	0.605	1	1	0.952	0.975	0.697	0.835	0.836	0.914	1	1	1	1	0.448	0.669	0.154	0.181	0.525	0.724	1	1.296	0.414	0.644
AGPS	NMS	1	1	1	1	1	1	1	1	1	1	1.354	0.545	0.738	1	1	1	1.025	1	1.858	1	1.195	1	1	1	1	1	2.485	1	1	1	1	1	1.014	1	1	0.811	0.901	1	1	1	1	1	1
AGPS	ATF1	1	1	1	1	1	1	1	1	1	1.434	1.622	0.545	0.617	0.981	0.991	1.051	1.059	1.904	2.563	1	1.195	0.995	0.998	1	1	1	2.485	1	1.051	0.219	0.468	0.753	0.88	1	1	0.811	0.848	1	1	1	1	1	1
AGPS	CREM	1	1	1	1	1	1	1	1	1	1	1.354	0.545	0.738	1	1	1	1.025	1	1.858	1	1.195	0.131	0.363	1	1	1	2.485	0.801	0.895	1	1	1	1.014	1	1.799	0.811	0.901	0.794	0.891	1	1.18	1	1
AGPS	CREB1	1	1	1	1	1	1	1	1	1	1	1.354	0.545	0.738	1	1	1	1.025	1.527	2.296	1.007	1.199	1	1.332	1	1.063	1	2.485	1	1.023	1	1	1.028	1.795	0.43	0.655	0.811	1.252	1	1.206	1	1	1	1
AGR2	AREG	1	0.509	1.027	0.483	0.974	1.028	1.596	0.404	0.627	1	1	1	1	1	1	0.511	0.715	0.993	1.067	1	1.157	0.735	0.857	0.698	2.325	1	1.462	1	1.007	0.691	0.901	1	1	1	1	1	1	0.516	0.719	0.925	0.962	1	1
AGR2	AR	1	1	1.439	0.483	0.695	0.543	0.747	0.973	1.338	1	1	1	1	0.792	0.89	0.812	0.901	0.993	1.006	1	1.162	0.562	0.75	1	2.784	1	1.462	1	1.007	0.691	0.831	0.882	0.939	1	1	1	1	1	1	1	1	1	1
AGR3	OTX1	1	1.979	2.034	0.479	0.492	0.437	1.317	0.252	0.759	1	1	1	1	1	1	1	1	1	1	0.996	0.998	0.22	0.469	1	2.534	1	1.021	1	1.095	1	1.019	0.308	0.555	0.296	0.544	1	1	0.618	1.008	0.649	0.806	1	1.233
AGR3	OTX2	1	1.274	1.588	0.505	0.63	0.437	0.856	0.595	1.168	1	1	1	1	1	1.664	1	1	1	1	1	1.206	0.131	0.361	1	2.534	0.67	0.818	1	1	1	1.019	0.308	0.555	0.296	0.544	0.51	0.714	1	1.282	0.649	0.766	1	1.233
AGRN	MUSK	1	1	1.028	0.945	0.972	0.986	1.185	0.702	0.844	1	1	1	1	1	4.023	0.914	1.13	1	1.08	1	1.038	1	1.038	1.918	2.026	1	1	0.388	0.623	1	1.028	0.727	0.853	0.65	0.806	0.661	0.813	0.354	0.595	0.161	0.475	0.356	0.596
AGRN	FOS	1	0.118	0.354	0.945	2.828	1	1.193	0.702	0.838	1	1	1	1	2.321	6.129	0.914	0.956	1	1.08	1	1	1.078	1.75	1	1.385	1	1	1	1	0.612	0.782	0.727	0.853	1	1	0.657	0.811	1	1	0.161	0.401	0.825	0.908
AGRN	FOSL2	1	1	1.028	0.945	0.972	0.737	1.025	0.702	0.976	1	1	1	1	1	4.023	0.914	0.956	1	1.08	0.813	0.902	1	1.038	1	1.385	1	1	1	1.308	0.891	0.944	0.35	0.505	0.375	0.612	1	1.222	0.825	0.908	0.161	0.333	1	1
AGRP	SIRT1	1	0.934	0.967	1	1.035	1	1	1	1	0.87	0.933	1	1.072	0.866	1.015	0.224	0.417	0.22	0.469	0.718	0.848	0.18	0.425	0.92	0.959	1	1.023	1	1.295	1	1	0.624	0.79	1	1	1	1.36	1	1	1	1.437	1	1
AGRP	TRH	1	1	1	1	1	1	1	1	1	1	1	1	1	1	1.091	0.224	0.474	0.22	0.469	0.718	0.815	0.18	0.522	1	1	1	1.023	0.36	0.776	1	1.019	0.541	0.736	1	1	1	1.015	0.895	0.946	1	1.437	0.438	0.662
AGRP	FOS	1	0.118	0.344	1	2.908	1	1	1	1	1	1	1	1	1.19	1.662	0.224	0.474	0.22	0.469	0.718	0.848	0.18	0.716	1	1	1	1.023	1	1.295	0.612	0.782	1	1	1	1	0.657	0.811	1	1	1	1.437	0.825	0.908
AGRP	BDNF	1	0.517	0.719	1	1.391	1	1.627	0.378	0.615	0.505	0.711	1	1.407	1	1.091	0.224	0.474	0.22	0.469	0.718	1.06	0.18	0.425	1	1	0.666	0.835	0.548	0.959	0.697	0.835	1	1	1	1.06	1	1.235	0.858	0.926	1	1.437	1	1
AGRP	SIRT5	1	1	1	1	1	1	1	1	1	1	1	1	1	1	1.091	0.224	0.464	0.22	0.469	0.718	0.848	0.18	0.449	1	1	1	1.023	1	1.295	1	1	1	1.064	1	1	1	1	0.443	0.666	1	1.437	1	1.677
AGT	AGTR1	1	0.441	0.664	1	1.506	0.477	1.285	0.289	0.778	1	1	1	1	1	1.988	1	1	1	1	1	1	1	1.143	0.619	0.787	0.918	0.958	1	1.136	1	1.052	0.753	0.868	1	1.268	1	1	1.86	2.104	1	1	1	1.169
AGT	AGTR2	1	0.94	0.969	1	1.031	1.221	2.055	0.289	0.487	1	1	1	1	0.527	0.726	1	1.13	1	1	0.486	0.697	1	1.143	0.619	0.787	1	1.216	1	1	1	1	0.753	0.78	1.298	1.445	1	1	1	1.543	1	1	1	1.006
AGT	ACE2	1	0.889	0.943	1	1.06	1	1.86	0.289	0.538	1	1	1	1	0.797	0.893	1	1	0.256	0.506	0.954	0.977	1	1.143	0.619	0.787	1	1	0.308	0.555	1	1.995	0.753	0.868	1	1.268	0.654	0.809	0.359	0.925	1	1	1	1
AGT	STAT1	1	1	1.481	0.456	0.675	1	1.86	0.289	0.538	1	1	1	1	0.56	0.748	1	1	1	1	0.857	0.926	1	1.143	0.619	0.787	1	1	1	1	1	1	0.753	0.868	1	1.268	1	1	1	1.543	1	1	1	1.003
AGT	STAT3	1	1	1	1	1	1	1.86	0.289	0.538	1	1	1	1	1	1.081	1	1	1	1.219	1	1.129	1	1.143	0.619	0.787	1	1.023	1	1.002	1	1.156	0.753	0.868	1	1.268	1	3.505	1	1.543	0.241	0.491	0.371	0.609
AGT	TP53	1	1	1	1	1	1.057	1.913	0.289	0.523	1	1.352	0.547	0.74	0.125	0.354	0.944	0.972	0.591	0.769	1	1.133	1	1.143	0.619	0.787	1	1.722	0.798	0.893	1	1.097	0.753	1.588	1	1.268	0.246	0.496	1	1.543	1	1	1	1.038
AGT	ACE	1	0.965	0.982	1	1.018	1	1.86	0.289	0.538	1	1.049	0.909	0.953	1	2.46	1	1	1	1	1	1.086	1	1.143	0.619	2.226	1	1	1	1	1	1	0.753	0.868	1.25	1.418	1	1	0.443	1.027	0.408	0.639	1	1.048
AGT	ECE1	1	1	1	1	1	0.316	1.046	0.289	0.956	1	1	1	1	1	1	1	1	1	1	1	1.078	1.096	1.196	0.619	0.787	1	1	1	1	1	1.175	0.753	0.868	1	1.268	1	1	1	1.543	0.212	0.461	0.467	0.683
AGT	MME	1	0.043	0.208	1	4.81	2.895	3.165	0.289	0.316	1	1.045	0.916	0.957	0.473	0.687	1	1	1	1.372	1	1	0.728	0.975	0.481	0.546	1	1	1	1.447	1	1	0.753	1.121	1	1.268	1	1	1	1.543	1	1.094	1	1.252
AGT	EDN1	1	0.297	0.545	1	1.834	0.755	1.616	0.289	0.619	1	1	1	1	0.895	0.946	0.813	0.902	1	2.204	1	1.324	1.306	1.611	0.445	0.525	0.708	0.841	1	1	1	1.669	0.753	1.162	1.608	1.771	1	1	1.452	1.86	1	1	1	1
AGT	EDNRB	1	0.379	0.615	1	1.625	0.866	1.731	0.289	0.578	1	1	1	1	1	1	0.672	0.82	0.398	0.631	1	1.118	1	1.143	0.619	0.787	1	1	1	1	1	1	0.753	0.868	1.527	1.567	1	1	1	1.543	1	1	1	1.008
AGT	EDNRA	1	1	1	1	1	1.751	2.461	0.289	0.406	1	1.28	0.611	0.781	1	1	1	1	1	1	1	2.284	0.385	0.709	0.619	0.681	0.416	0.645	0.917	0.957	1	1	0.753	0.868	1.608	2.259	1	1	1	1.543	1	1	1	1
AGT	BDKRB2	1	0.839	0.916	1	1.092	0.434	1.226	0.289	0.816	1	1	1	1	1	1	1	1.417	0.519	0.721	1	1.385	1.306	1.341	0.619	0.787	1	1	1	1.418	0.918	0.958	0.753	0.851	1.536	1.572	1	1	1	1.543	1	1	1	1
AGT	OXTR	1	0.104	0.322	1	3.106	2.098	2.694	0.289	0.371	1	1	1	1	1	1	1	1.186	1	1	1	1	1.306	1.403	0.619	0.703	1	1.17	1	1	1	1	0.753	0.868	1	1.268	1	1.275	1	1.543	0.837	0.915	1	1
AGT	CCR7	1	1	1.51	0.438	0.662	0.52	1.341	0.289	0.745	1	1.245	0.645	0.803	1	1.307	1	1	1	1	1	1	1.306	1.537	0.619	0.787	1	1	1	1	1	1	0.753	0.868	1	1.268	0.78	0.883	1	1.543	0.823	0.907	1	1.01
AGT	GRK5	1	0.605	0.778	1	1.286	1.058	1.913	0.289	0.523	1	1	1	1	1	1.246	1	1	0.511	0.715	1	1	1	1.143	0.619	0.787	1	1	0.994	0.997	0.884	0.94	0.753	1.042	1	1.268	1	1	1	1.543	0.24	0.49	1	1
AGT	AVPR1A	1	0.549	0.741	1	1.35	1.197	2.035	0.289	0.491	1	1	1	1	1	1.134	1	1	1	1	1	1	1	1.143	0.619	1.2	1	1.24	1	1	1	1	0.753	0.868	1	1.268	1	1	1	1.543	0.772	0.879	1	1
AGT	PIK3CA	1	1	1	1	1	1	1.86	0.289	0.538	1	1.106	0.817	0.904	1	1	1	1.564	1	1	1	1	1	1.143	0.619	0.787	1	1.072	1	1	0.418	0.647	0.753	0.776	1.608	1.657	0.687	0.829	1	1.543	1	1	1	1
AGT	AVPR1B	1	1	1	1	1	1	1.86	0.289	0.538	0.908	0.953	1	1.05	1	1.584	1	1	1	1	1	1	1.306	1.782	0.619	0.787	1	1.41	0.904	0.951	1	1	0.753	0.868	1	1.268	1	1	1	1.543	1	1	0.617	0.785
AGT	PIK3CG	1	1	1	1	1	0.701	1.558	0.289	0.642	1	1	1	1	0.859	0.927	1	1	0.63	0.794	1	1	1.306	4.035	0.619	0.787	1	1.048	1	1	1	1	0.753	0.868	1	1.268	1	1	1	1.543	0.598	0.774	0.951	0.975
AGT	ARHGEF1	1	1	1.022	0.957	0.978	1	1.86	0.289	0.538	1	1.325	0.57	0.755	1	1	1	1	1	1	1	1	1	1.143	0.619	1.129	1	1	0.853	0.924	1	1	0.753	0.868	1.373	1.486	1	1.067	2.031	2.199	1	1	0.646	0.804
AGT	ARHGEF12	1	1	1	1	1	1	1.86	0.289	0.538	0.826	0.909	1	1.1	1	1.135	1	1	1	1	1	1	1.306	1.412	0.619	0.868	1	1.106	1	1	1	1.132	0.753	0.868	1	1.268	0.781	0.884	1.16	1.662	1	1	1	1
AGT	BCAR1	1	1	1	1	1	1	1.86	0.289	0.538	1	1	1	1	1	1.123	0.867	0.931	1	1.347	1	1	1	1.143	0.619	0.787	1	1	1	1	1	1	0.753	0.868	1	1.268	1	3.976	2.381	2.924	0.687	0.829	1	1.15
AGT	TNS1	1	0.521	0.722	1	1.385	1	1.86	0.289	0.538	1	1	1	1	1	1	1	1	1	1	1	1.043	1	1.143	0.593	0.606	1	1	1	1	1	1	0.753	0.868	1	1.268	1	1	1	1.543	1	1	1	1.074
AGT	HMOX1	1	1	1.165	0.737	0.859	0.803	1.667	0.289	0.6	1	1.697	0.347	0.589	1	1	1	1	1	1	1	1	1	1.143	0.619	0.787	1	2.099	1	1	1	1	0.432	0.57	1	1.268	1	1.044	2.381	2.596	0.981	0.99	1	1.219
AGT	EPO	1	1	1.32	0.574	0.758	1	1.86	0.289	0.538	1	1.328	0.567	0.753	1	1	1	1	1	1.095	0.913	0.956	1.306	1.452	0.619	1.052	1	1.111	0.596	0.772	1	1	0.753	0.868	1	1.268	1	1.026	1	1.543	1	1.636	1	1
AGT	MMP2	1	1	1	1	1	1	1.86	0.289	0.538	1	1.925	0.27	0.519	1	1	1	1	0.485	0.697	1	1	0.854	1.056	0.321	0.446	1	1	1	1	1	1	0.753	0.868	1	1.268	1	1	0.915	1.476	0.625	0.791	1	1
AGT	JUNB	1	0.489	0.699	1	1.43	1	1.86	0.289	0.538	1	1	1	1	1	1	1	1	1	1	1	1	1.306	1.38	0.619	0.787	1	1	1	1.574	1	1	0.753	1.124	1.241	1.412	1	2.111	1	1.543	1	1	1	1.03
AGT	RETN	1	1	1	1	1	1	1.86	0.289	0.538	1	1	1	1	1	1.038	1	1.224	1	1	1	1.017	1	1.143	0.619	1.15	1	1	1	1	1	1	0.753	0.868	1.608	1.667	1	1.178	1	1.543	1	1	0.308	0.555
AGT	TGFB1	1	1	1.207	0.687	0.829	1	1.86	0.289	0.538	1	1.181	0.717	0.847	1	1.31	1	1.88	1	1	1	1	1	1.143	0.619	1.054	1	1	1	1.263	1	1.037	0.753	0.8	0.99	1.262	1	1	1.876	2.113	1	1.599	1	1
AGT	HGF	1	0.885	0.941	1	1.063	1	1.86	0.289	0.538	1	1	1	1	1	1	1	1	1	1	1	1	1	1.143	0.619	0.787	0.788	0.888	1	1	1	1.376	0.753	0.868	0.315	0.712	0.203	0.451	1	1.543	0.141	0.375	1	1
AGT	SERPINE1	1	1	1.537	0.423	0.651	3.461	3.64	0.261	0.275	1	1.617	0.382	0.618	1	1	1	1.125	1	1	0.285	0.534	1	1.143	0.619	0.787	1	1.578	0.941	0.97	1	1	0.753	0.887	1	1.268	1	1.653	1	1.543	1	1.025	1	1
AGT	CCL2	1	0.671	0.819	1	1.221	1.036	1.893	0.289	0.528	1	1	1	1	1	1	1	1	1	1	1	1	0.605	0.889	0.619	1.078	1	1	1	1	1	1	0.753	0.868	1	1.268	1	1.341	1	1.543	1	1	1	1
AGT	CCND1	1	1	1	1	1	3.461	4.308	0.186	0.232	1	1.007	0.986	0.993	0.79	0.889	0.786	0.886	1	1	1	1	1	1.143	0.619	0.787	1	1.224	1	1	0.457	0.676	0.753	0.868	0.136	0.468	1	1	0.814	1.392	1	1	0.173	0.416
AGT	PXN	1	1	1	1	1	1	1.86	0.289	0.538	1	1	1	1	1	1.997	1	1	1	1	1	1	0.967	1.124	0.619	0.787	1	1.075	1	1	1	1	0.753	0.868	1	1.268	0.721	0.849	1	1.543	0.886	0.941	1	1.422
AGT	CDKN1B	1	1	1	1	1	1	1.86	0.289	0.538	1	1	1	1	1	1.102	1	1	1	1	0.636	0.798	1	1.143	0.619	0.787	1	1	1	1	1	1	0.753	0.868	0.448	0.849	0.214	0.463	1	1.543	1	1.296	1	1
AGT	SCNN1A	1	1	1.223	0.669	0.818	0.609	1.452	0.289	0.689	1	1	1	1	0.922	0.96	0.877	0.936	0.715	0.846	1	1	1	1.143	0.619	0.787	1	1	1	1	1	1	0.499	0.613	1	1.268	1	2.568	1	1.543	1	1	1	1
AGT	MAPK14	1	1	1	1	1	1	1.86	0.289	0.538	0.85	0.922	1	1.085	1	1.133	1	1	1	1	0.402	0.634	1	1.143	0.619	0.799	1	1	0.956	0.978	1	1.028	0.753	0.868	0.826	1.152	0.471	0.686	1	1.543	1	1	1	1
AGT	HBEGF	1	0.552	0.743	1	1.345	1	1.86	0.289	0.538	1	1	1	1	1	1	1	1	1	1	1	1.027	0.982	1.132	0.357	0.47	1	1	1	1	0.801	0.895	0.753	0.868	1	1.268	0.732	0.855	1	1.543	1	1	1	1.354
AGT	LOX	1	1	1	1	1	2.655	3.031	0.289	0.33	1	2.053	0.237	0.487	0.897	0.947	1	1	1	1	1	1	1.007	1.147	0.619	0.787	1	1	1	1	1	1	0.753	0.868	1	1.268	1	1	0.417	0.996	1	1	1	1
AGT	RGS2	1	0.147	0.383	1	2.612	0.678	1.532	0.289	0.653	1	1	1	1	1	1	1	1	0.455	0.675	0.927	0.963	1	1.143	0.619	0.787	1	1	0.632	0.795	1	3.092	0.753	0.868	1	1.268	1	1.241	0.898	1.463	1	1	1	1
AGT	EGR1	1	0.062	0.249	1	4.023	1	1.86	0.289	0.538	0.915	0.956	1	1.046	0.166	0.407	1	1.064	1	1.763	0.824	0.908	0.972	1.127	0.619	0.787	1	1.066	1	1	0.874	0.935	0.753	0.868	1	1.268	1	1	1	1.543	1	1	0.402	0.634
AGT	WDR83	1	1	1	1	1	1	1.86	0.289	0.538	1	1	1	1	1	1	1	1	1	1	1	1	1	1.143	0.619	0.787	0.551	0.743	0.848	0.921	1	1	0.753	0.868	1	1.268	1	1.004	0.662	1.256	1	1.301	1	1.027
AGT	LRP1	1	0.718	0.847	1	1.18	1	1.86	0.289	0.538	1	1	1	1	1	1.237	1	1	1	1	1	1.548	1	1.143	0.619	0.787	0.709	0.842	0.453	0.673	0.612	0.782	0.753	0.868	0.584	0.969	1	1	1.076	1.601	1	1.038	1	1
AGT	JAG1	1	0.689	0.83	1	1.205	1	1.86	0.289	0.538	1	1.513	0.437	0.661	0.95	0.975	1	1	0.595	0.771	1	1	1	1.143	0.619	0.787	1	1	1	1	1	1	0.753	0.785	1	1.268	0.638	0.799	1	1.543	1	1	1	1
AGT	MSTN	1	0.951	0.975	1	1.025	1	1.86	0.289	0.538	0.96	0.98	1	1.02	1	1	1	1	1	1	1	1.001	1.306	1.343	0.619	0.787	1	1.73	1	1	1	1	0.753	1.629	1.248	1.416	1	1	1	1.543	0.152	0.389	1	1.046
AGT	PPP1R12A	1	1	1	1	1	1	1.86	0.289	0.538	1	1	1	1	1	1	1	1	1	1	1	1.724	1	1.143	0.619	0.787	0.784	0.885	1	1	1	1	0.753	1.01	1.163	1.367	1	1.192	1	1.543	1	1.406	1	1
AGT	CYBA	1	1	1	1	1	1	1.86	0.289	0.538	1	1.217	0.675	0.822	0.798	0.893	0.73	0.854	1	1	1	1	1	1.143	0.619	0.799	1	1.581	1	1	1	1	0.753	1.347	1.1	1.33	1	1	1	1.543	1	1.011	1	1
AGT	SCARB1	1	1	1	1	1	1.486	2.268	0.289	0.441	1	1	1	1	1	1.736	1	1	0.948	0.974	1	1	1	1.143	0.511	0.563	1	1	1	1	0.414	0.644	0.753	0.844	0.767	1.111	1	1	1	1.543	1	1	1	1.08
AGT	PPARA	1	0.933	0.966	1	1.035	0.951	1.814	0.289	0.551	1	1	1	1	1	1	1	1	1	1	0.701	0.837	1	1.143	0.619	1.498	1	1	0.323	0.568	0.983	0.991	0.753	0.868	0.19	0.553	0.571	0.756	1	1.543	1	1	0.963	0.981
AGT	TIMP2	1	1	1	1	1	0.838	1.704	0.289	0.587	0.977	0.988	1	1.012	0.589	0.767	1	1	1	1	1	1	1	1.143	0.619	0.787	1	1.181	1	1.184	1	1.46	0.753	0.868	1.608	1.867	1	1	1	1.543	1	1	1	1
AGT	SELP	1	0.371	0.609	1	1.643	0.661	1.512	0.289	0.661	1	1	1	1	1	1.184	1	1	1	1	1	2.475	1	1.143	0.297	0.429	1	1	0.67	0.819	0.091	0.302	0.753	0.868	1	1.268	1	1.151	1	1.543	1	1	0.81	0.9
AGT	LRP2	1	0.913	0.955	1	1.047	1.368	2.176	0.289	0.46	1	1	1	1	0.659	0.812	1	1	1	1.004	1	1	1	1.143	0.619	0.661	1	1	1	1.258	1	1	0.753	0.868	1	1.268	0.931	0.965	1	1.543	1	1	1	1
AGT	KDR	1	0.678	0.823	1	1.215	1	1.86	0.289	0.538	1	1	1	1	0.806	0.898	1	1	0.922	0.96	0.96	0.98	1	1.143	0.619	0.787	1	1	0.898	0.947	0.974	0.987	0.753	0.868	1	1.268	1	1	1	1.543	1	1	1	1
AGT	TYK2	1	1	1.048	0.911	0.954	1	1.86	0.289	0.538	1	1.292	0.599	0.774	0.68	0.824	1	1	1	1	1	1.142	0.383	0.707	0.619	0.787	1	1	1	1	1	1	0.753	0.868	1.111	1.336	1	1.292	1	1.543	1	1	0.514	0.717
AGT	ICAM1	1	1	1	1	1	1.093	1.945	0.289	0.514	1	1	1	1	1	1.009	1	1	1	1	1	1	1	1.143	0.619	0.787	0.787	0.887	1	1	1	1	0.753	0.828	1.608	1.706	1	1	2.381	4.103	1	1	1	1
AGT	SCARB2	1	1	1	1	1	0.959	1.822	0.289	0.549	1	1	1	1	1	1	1	2.034	1	1	1	2.123	1	1.143	0.619	0.787	1	1	1	1	1	1	0.753	0.868	1	1.268	1	1.863	2.381	2.669	0.841	0.917	0.892	0.945
AGT	EGF	1	0.612	0.782	1	1.279	1	1.86	0.289	0.538	1	1	1	1	1	1	0.935	0.967	1	1.449	1	1	0.051	0.257	0.619	0.787	0.679	0.824	1	1	1	1.017	0.753	0.868	1	1.268	1	1.134	1	1.543	0.367	0.606	1	1.298
AGT	IGF1R	1	1	1	1	1	1	1.86	0.289	0.538	0.99	0.995	1	1.005	1	1	1	1	1	1.668	1	1	1.026	1.157	0.619	0.787	0.82	0.905	0.811	0.901	1	1	0.753	0.868	1	1.268	1	2.03	1	1.543	1	1.169	1	1
AGT	ERBB2	1	1	1.379	0.526	0.725	0.776	1.639	0.289	0.61	1	1	1	1	0.348	0.59	1	1	0.308	0.555	1	2.81	1.306	2.441	0.619	0.787	1	1	1	1	1	1	0.753	0.82	1.047	1.297	1	1	1	1.543	1	1	1	1
AGT	IGFBP4	1	1	1	1	1	1	1.86	0.289	0.538	1	1.331	0.565	0.751	1	1	1	1	1	1	1	1	0.161	0.458	0.619	0.859	1	1	1	1	1	1	0.562	0.651	1	1.268	1	1	0.225	0.732	1	1.144	1	1
AGT	AKT1	1	1	1.087	0.847	0.92	1	1.86	0.289	0.538	1	1.218	0.675	0.821	1	1.068	1	1	1	1	1	1	1	1.143	0.619	0.689	1	1.808	1	1	1	1.235	0.753	2.289	1	1.268	1	1	0.811	1.39	1	1	1	1
AGT	C2orf61	1	1	1	1	1	1	1.86	0.289	0.538	1	1	1	1	1	1	1	1	1	1	1	1	1.306	1.382	0.619	0.787	0.011	0.105	1	1	1	1	0.753	0.868	1.203	1.391	1	1	0.466	1.054	1	1	1	1
AGT	FTH1	1	1	1	1	1	0.848	1.713	0.289	0.584	1	1.03	0.943	0.971	1	1.039	1	1	1	1	0.558	0.747	1	1.143	0.619	0.787	1	1	1	1	1	1.068	0.753	0.805	0.654	1.025	1	1	1	1.543	1	1	1	1.18
AGT	EGFR	1	0.442	0.664	1	1.505	0.94	1.804	0.289	0.554	1	1	1	1	1	1	1	1	1	1	1	1.781	1	1.143	0.619	0.787	1	1	1	1	1	1	0.753	1.802	1	1.268	1	1	0.92	1.48	1	1	1	1
AGT	IL18	1	1	1.087	0.847	0.92	0.545	1.374	0.289	0.728	1	1	1	1	1	1	1	1	1	1	1	1	1.038	1.164	0.619	0.739	1	1.05	1	1	1	1	0.753	1.075	1	1.268	0.168	0.41	1	1.543	1	1	1	1
AGT	EIF4E	1	1	1	1	1	1.06	1.915	0.289	0.522	1	1	1	1	1	1.117	1	1	1	1.408	1	1	1.306	1.317	0.619	0.787	1	1	1	1	1	1.203	0.753	1.413	1	1.268	0.777	0.881	1	1.543	1	1	1	1
AGT	FLT1	1	1	1	1	1	1	1.86	0.289	0.538	1	1	1	1	0.733	0.856	1	1	1	1.539	0.625	0.791	1.193	1.248	0.268	0.407	0.813	0.902	1	1	1	1.162	0.753	0.868	1	1.268	1	1	1	1.543	1	1	1	1
AGT	CALM3	1	1	1	1	1	0.891	1.756	0.289	0.57	0.34	0.583	1	1.716	0.284	0.533	1	1.376	0.799	0.894	0.732	0.855	1	1.143	0.619	0.787	0.885	0.941	0.988	0.994	0.246	0.496	0.753	0.868	1	1.268	1	1	1	1.543	0.506	0.712	1	1
AGT	BAX	1	1	1.263	0.627	0.792	1	1.86	0.289	0.538	1	1.816	0.303	0.551	1	1	0.218	0.467	1	2.409	1	1	1	1.143	0.619	0.787	1	1.486	1	1	1	1	0.753	0.957	1	1.268	1	1	1	1.543	1	1.213	0.386	0.621
AGT	VCAM1	1	1	1	1	1	0.638	1.486	0.289	0.673	0.921	0.959	1	1.042	1	1	1	1	1	1	1	1.045	1	1.143	0.619	0.787	0.4	0.633	1	1	1	1	0.753	0.868	0.895	1.199	1	1	0.571	1.166	1	1.852	1	1
AGT	CNP	1	1	1.033	0.937	0.968	1	1.86	0.289	0.538	0.767	0.876	1	1.142	1	1	1	1	1	1	0.872	0.934	0.802	1.024	0.619	0.787	0.377	0.614	1	1.502	1	1	0.753	1.119	1	1.268	1	1.416	1	1.543	0.881	0.939	1	1.046
AGT	SYN1	1	1	1	1	1	1	1.86	0.289	0.538	0.723	0.85	1	1.176	1	1	1	1	1	1	1	1.197	0.366	0.691	0.619	0.773	1	1	1	1.827	0.997	0.999	0.753	0.868	1.608	2.15	1	1.042	2.283	2.332	0.565	0.752	1	1
AGT	NOS3	1	1	1	1	1	1.202	2.04	0.289	0.49	0.575	0.758	1	1.319	0.746	0.864	1	1.278	0.947	0.973	1	1	1.015	1.151	0.619	0.726	1	1.006	0.608	0.78	1	1	0.753	0.887	1	1.268	1	1	1	1.543	1	1	1	1
AGT	SCNN1G	1	1	1	1	1	1	1.86	0.289	0.538	1	1	1	1	1	1	1	1	1	1	1	1	1	1.143	0.619	0.787	1	1	1	1	1	1	0.753	0.868	1	1.268	1	1	1	1.543	1	1	1	1
AGT	AXL	1	0.662	0.814	1	1.229	0.418	1.202	0.289	0.832	1	1	1	1	1	1.227	1	1	1	1	1	1	1	1.143	0.619	0.643	1	1	1	1.082	1	1	0.753	0.868	1	1.268	1	1	1	1.543	1	1.512	1	1.126
AGT	BIRC5	1	1	3.456	0.084	0.289	2.502	2.942	0.289	0.34	1	3.614	0.077	0.277	1	1	1	1.152	1	2.465	1	1	1	1.143	0.619	0.787	1	1	1	1.185	1	1	0.753	0.868	1	1.268	0.896	0.946	2.381	10.858	1	1	0.695	0.834
AGT	CTTN	1	1	1	1	1	1	1.86	0.289	0.538	1	1.103	0.823	0.907	1	1	1	1	0.328	0.572	1	1	0.505	0.812	0.619	0.863	0.664	0.815	1	1.279	0.376	0.613	0.753	0.868	0.497	0.894	1	1	2.381	2.47	0.293	0.542	1	1
AGT	DDAH2	1	0.952	0.976	1	1.025	0.897	1.762	0.289	0.568	1	1	1	1	1	1	1	1	1	1	1	1.01	0.666	0.932	0.619	0.99	1	1	1	1	1	2.072	0.753	0.868	1	1.268	1	1.395	0.404	0.981	1	1	0.852	0.923
AGT	INSR	1	1	1	1	1	0.515	1.335	0.289	0.749	1	1	1	1	0.856	0.925	1	1	1	1	1	1.115	1.306	6.143	0.619	0.709	1	1	1	1	1	1	0.719	0.736	0.539	0.931	1	1.026	1.583	1.941	1	2.418	1	2.088
AGT	IRS1	1	0.605	0.778	1	1.286	1	1.86	0.289	0.538	0.934	0.967	1	1.035	1	1	0.749	0.865	1	1	0.953	0.976	0.546	0.844	0.619	0.787	1	1	1	1	1	1	0.753	0.868	1	1.268	1	1.216	1	1.543	1	1	0.386	0.621
AGT	FOS	1	0.118	0.344	1	2.908	1	1.86	0.289	0.538	1	1	1	1	1	1.523	1	1	1	1	1	1	1.306	1.925	0.619	0.787	1	1	1	1	0.612	0.782	0.753	0.868	1	1.268	0.657	0.811	1	1.543	1	1	0.825	0.908
AGT	OLR1	1	1	2.111	0.224	0.474	1.949	2.597	0.289	0.385	1	1	1	1	0.819	0.905	1	1	0.595	0.771	0.385	0.621	0.449	0.766	0.619	0.787	1	1.393	1	1.314	1	1.152	0.753	0.868	1.422	1.512	1	1	1	1.543	0.9	0.948	1	1
AGT	CASP3	1	1	1.009	0.982	0.991	0.933	1.797	0.289	0.557	1	1	1	1	0.55	0.742	1	1	1	1	1	1	1	1.143	0.619	0.787	1	1.364	1	1	0.113	0.336	0.753	0.868	1	1.268	1	1	1.003	1.545	0.851	0.922	1	1
AGT	MBP	1	1	1	1	1	1.049	1.906	0.289	0.525	0.426	0.653	1	1.532	1	1.207	1	1	1	1.298	1	1	1	1.143	0.619	0.787	1	1	1	1.048	1	1	0.753	0.868	1	1.268	1	1	1	1.543	1	1.598	1	1.156
AGT	SNX31	1	0.875	0.935	1	1.069	1	1.86	0.289	0.538	0.997	0.999	1	1.001	1	1	1	1	1	1.414	1	1	1.069	1.181	0.619	1.152	1	1	1	1	1	1.924	0.753	0.963	1	1.268	0.848	0.921	1	1.543	1	1	1	1
AGT	LEP	1	0.178	0.422	1	2.37	0.582	1.419	0.289	0.705	1	1	1	1	0.883	0.94	0.826	0.909	1	1.795	0.488	0.699	1.306	1.538	0.619	1.466	1	1.323	1	1.591	0.585	0.765	0.753	1.246	1.287	1.438	1	1.021	1	1.543	1	1	1	1.52
AGT	DAB2	1	0.619	0.787	1	1.271	1	1.86	0.289	0.538	1	1	1	1	1	1	1	1.039	1	1	1	1	1	1.143	0.619	0.695	1	1	1	1	1	1	0.753	0.868	1	1.268	1	1	1	1.543	1	1	1	1
AGT	STAT2	1	1	1	1	1	1	1.86	0.289	0.538	1	1	1	1	1	1.157	1	1	1	1	0.644	0.803	0.403	0.726	0.619	1.036	0.237	0.487	1	1	1	3.151	0.263	0.445	1	1.268	0.293	0.541	1	1.543	1	1.525	1	1
AGT	NOS1	1	0.979	0.989	1	1.011	1	1.86	0.289	0.538	1	1	1	1	1	1	1	1.843	1	1	1	1.162	0.938	1.107	0.619	1.2	1	1.311	1	1.09	1	1	0.753	0.868	1.051	1.3	1	1	1.257	1.73	1	1.031	1	1
AGT	PTH1R	1	0.412	0.642	1	1.558	0.326	1.062	0.289	0.942	1	1	1	1	1	1	1	1.268	1	1.569	1	1	1	1.143	0.619	0.787	1	1	1	1	1	1.009	0.753	0.868	1	1.268	1	1	1.838	2.092	1	1.048	1	1
AGT	ATP2A2	1	1	1	1	1	1	1.86	0.289	0.538	0.557	0.746	1	1.34	1	1	0.227	0.477	0.607	0.779	0.387	0.622	1	1.143	0.619	0.9	1	1	1	1	1	1	0.753	0.973	1	1.268	1	1	1	1.543	1	1.346	0.808	0.899
AGT	NOS2	1	1	1	1	1	1	1.86	0.289	0.538	1	1	1	1	1	1	1	1	1	1	1	1	0.72	0.969	0.619	0.834	0.989	0.995	1	1.16	1	1.039	0.753	0.85	1	1.268	0.805	0.897	2.056	2.213	1	1.032	1	1
AGT	BGN	1	1	1.672	0.358	0.598	1	1.86	0.289	0.538	1	1	1	1	1	1.135	1	1	1	1.066	1	1	1	1.143	0.619	0.787	1	1	0.898	0.948	1	1	0.74	0.747	1	1.268	0.875	0.935	1	1.543	1	1.651	0.865	0.93
AGT	SOCS3	1	0.45	0.671	1	1.491	1	1.86	0.289	0.538	1	1.309	0.583	0.764	1	1.196	1	1	1	1	1	1	1	1.143	0.572	0.595	1	1	0.669	0.818	1	1.107	0.753	0.868	0.735	1.087	1	1	0.518	1.111	0.955	0.977	1	1.385
AGT	PDGFB	1	1	1	1	1	1	1.86	0.289	0.538	1	1	1	1	1	1.164	1	1	0.678	0.824	0.779	0.883	1	1.143	0.507	0.56	1	1	1	1	1	1	0.722	0.737	1.608	2.181	0.599	0.774	1.757	2.045	1	1.028	1	1.257
AGT	SELE	1	1	1	1	1	1	1.86	0.289	0.538	0.492	0.701	1	1.426	1	1.346	1	1	1	1	1	1	1.306	1.402	0.619	0.663	1	1	0.218	0.467	1	1	0.753	0.868	1	1.268	1	1	1.254	1.728	1	1	0.829	0.91
AGT	PTK2B	1	1	1	1	1	1	1.86	0.289	0.538	1	1	1	1	0.732	0.855	1	1	1	1	1	1	0.467	0.781	0.619	0.787	1	1	1	1	1	1.057	0.753	0.873	1.21	1.395	1	1	1	1.543	1	1.228	0.689	0.83
AGT	F3	1	0.249	0.499	1	2.003	1.244	2.075	0.289	0.482	1	1	1	1	1	1	1	1.262	0.759	0.871	1	1	0.917	1.094	0.619	0.876	1	1	1	1	0.724	0.851	0.454	0.585	0.743	1.093	1	1	0.487	1.076	1	1	1	1
AGT	IGF2	1	0.451	0.671	1	1.489	1	1.86	0.289	0.538	1	1	1	1	1	1	1	1	1	1.109	1	1.462	1	1.143	0.619	0.724	0.868	0.932	0.846	0.92	0.538	0.733	0.753	0.868	1	1.268	0.538	0.734	2.139	2.257	1	1.108	0.706	0.84
AGT	EIF4EBP1	1	1	1.172	0.728	0.853	2.468	2.923	0.289	0.342	1	2.339	0.183	0.428	1	1	1	1	1	1.007	1	1	1	1.143	0.619	0.802	1	1	1	1.123	1	1	0.753	0.868	1	1.268	1	1	0.991	1.536	1	2.216	1	1
AGT	PTPN11	1	1	1	1	1	1	1.86	0.289	0.538	1	1	1	1	1	1	1	1	1	1	1	1.328	1	1.143	0.619	0.787	1	1	0.96	0.98	1	3.74	0.753	1.314	1.608	2.734	1	1	0.64	1.235	0.334	0.578	1	1
AGT	PTK2	1	1	1	1	1	1	1.86	0.289	0.538	1	1	1	1	0.495	0.704	1	1.135	1	1	1	1.302	1.306	2.834	0.619	0.787	1	1	0.855	0.925	1	1	0.753	0.868	1	1.268	1	1.01	1	1.543	1	1	1	1
AGT	MYOCD	1	0.94	0.969	1	1.032	0.961	1.824	0.289	0.548	1	1.139	0.771	0.878	0.989	0.994	1	1	1	1	1	1	1.306	2.032	0.451	0.528	1	1.001	0.891	0.944	1	1	0.753	0.868	1	1.268	1	1	0.941	1.497	1	1	1	1
AGT	FN1	1	1	2.819	0.126	0.355	1	1.86	0.289	0.538	1	2.528	0.156	0.396	1	1.022	1	1	1	1	1	1	0.401	0.724	0.618	0.619	1	1	1	1.409	1	1.047	0.753	0.81	0.214	0.587	1	1	0.499	1.09	1	1	0.652	0.807
AGT	SREBF1	1	1	1.249	0.641	0.801	1	1.86	0.289	0.538	1	1	1	1	1	1.462	1	1	0.849	0.921	1	1	1.306	1.334	0.619	0.787	1	1.145	1	1	1	1.009	0.753	0.868	1	1.268	1	1	1	1.543	1	1	1	1
AGT	CALM1	1	0.662	0.813	1	1.229	0.412	1.195	0.289	0.837	0.551	0.742	1	1.347	1	1.273	0.964	0.982	1	1	0.33	0.575	1	1.143	0.619	0.829	1	1.149	0.353	0.594	0.444	0.666	0.693	0.723	0.737	1.089	1	1	1.192	1.684	1	1	1	1.053
AGT	SRC	1	1	1	1	1	0.898	1.763	0.289	0.567	1	1	1	1	1	1	1	1	1	1	1	1.275	0.94	1.108	0.619	0.799	0.667	0.817	1	1	0.917	0.957	0.753	1.127	1	1.268	1	1	1	1.543	1	1	0.785	0.886
AGT	STAT4	1	1	1	1	1	0.725	1.584	0.289	0.631	0.307	0.554	1	1.806	1	1	1	1.002	1	1.26	1	1.145	1	1.143	0.619	0.787	1	1	0.86	0.927	1	1.387	0.753	0.868	1	1.268	1	1	1	1.543	1	1.065	0.899	0.948
AGT	PTGS1	1	1	1	1	1	0.534	1.359	0.289	0.736	1	1	1	1	1	1	1	1	1	1	1	5.376	1	1.143	0.52	0.567	0.584	0.764	0.899	0.948	1	1	0.753	0.868	1	1.268	1	1	1	1.543	1	1.305	1	1
AGT	PAX2	1	1	1	1	1	1.219	2.054	0.289	0.487	1	1	1	1	0.905	0.951	0.571	0.756	0.478	0.691	1	1	1	1.143	0.54	0.578	0.793	0.891	0.508	0.712	1	1	0.753	0.868	1	1.268	1	1	1.706	2.016	1	1.013	1	1
AGT	PTGS2	1	0.264	0.514	1	1.945	2.47	2.924	0.289	0.342	0.727	0.853	1	1.173	1	1.016	1	1.04	1	1	1	1	0.829	1.04	0.619	0.787	1	1	1	1.199	1	1	0.753	0.868	1.521	1.564	0.854	0.924	0.767	1.351	1	1	1	1.131
AGT	CTGF	1	0.679	0.824	1	1.213	1.004	1.864	0.289	0.537	1	1	1	1	1	1	1	1	1	1	0.969	0.984	1.306	1.513	0.619	0.787	0.86	0.927	1	1	1	1	0.753	1.58	1.462	1.533	1	1	1	1.543	1	1	1	1
AGT	IL6R	1	1	1	1	1	0.106	0.604	0.289	1.655	1	1	1	1	0.24	0.49	1	1	1	1	1	1	1	1.143	0.619	0.787	1	1	1	1.126	1	1	0.753	0.845	1	1.268	1	1	1	1.543	1	1	1	1.481
AGT	ECM1	1	1	1.384	0.522	0.723	1	1.86	0.289	0.538	1	1	1	1	1	1.175	1	1	1	1	1	1.109	1	1.143	0.619	0.911	1	1	1	1	1	1.471	0.753	0.868	1	1.268	1	1	1.726	2.027	1	1	1	1
AGT	JUN	1	0.301	0.548	1	1.823	1	1.86	0.289	0.538	1	1.503	0.443	0.665	0.529	0.728	1	1	1	1	1	1	0.682	0.944	0.619	0.787	0.971	0.985	0.66	0.813	1	1.206	0.753	0.868	1.608	2.248	1	1.011	1	1.543	1	1	1	1
AGT	VEGFA	1	1	1.587	0.397	0.63	3.078	3.264	0.289	0.306	1	1.924	0.27	0.52	0.267	0.516	1	1.047	1	1	1	1.383	0.652	0.923	0.619	0.787	1	1	0.692	0.832	1	1	0.229	0.416	1	1.268	0.699	0.836	0.994	1.538	0.874	0.935	1	1
AGT	MMP9	1	1	2.26	0.196	0.442	1	1.86	0.289	0.538	1	2.081	0.231	0.481	1	1	1	1	1	1	1	1	1	1.143	0.619	1.35	1	1	1	1	1	1.003	0.753	0.868	1.424	1.513	1	1	1	1.543	1	1	1	1
AGT	NOX1	1	1	1	1	1	1.149	1.994	0.289	0.502	1	1	1	1	1	1.017	1	1	1	1	1	1	1.306	1.746	0.619	0.787	1	1	1	1	0.984	0.992	0.753	0.868	0.729	1.083	1	1.096	1	1.543	1	1	1	1
AGT	ENG	1	1	1	1	1	0.89	1.755	0.289	0.57	1	1	1	1	1	1	0.866	0.93	1	1.648	1	1	1	1.143	0.405	0.501	0.657	0.811	1	1	1	1	0.753	0.916	1	1.268	1	1	1	1.543	1	1	1	1
AGT	NR5A1	1	1	1	1	1	1	1.86	0.289	0.538	1	1.02	0.962	0.981	1	1.013	1	1	0.745	0.863	1	1	1.306	2.012	0.619	0.787	1	1	1	1.466	1	1	0.753	0.868	1	1.268	1	1	1	1.543	1	1	0.593	0.77
AGT	TLR4	1	0.428	0.655	1	1.528	1.057	1.912	0.289	0.523	1	1	1	1	1	1	1	1	1	1	1	1	0.731	0.977	0.619	0.846	0.529	0.727	1	1	1	1	0.753	1.173	0.717	1.074	1	1	0.618	1.213	1	1.273	0.491	0.7
AGT	SYK	1	1	1.255	0.635	0.797	1	1.86	0.289	0.538	1	1.34	0.557	0.746	1	1	1	1	0.921	0.96	1	1	1	1.143	0.619	0.787	0.254	0.504	1	1	1	1	0.753	0.868	1	1.268	0.383	0.619	1	1.543	0.8	0.895	1	1.017
AGT	HNRNPK	1	1	1	1	1	1	1.86	0.289	0.538	0.887	0.942	1	1.062	1	1.689	1	1	1	1	1	1.604	1.306	1.923	0.619	0.787	1	1	1	1	0.433	0.658	0.753	0.868	1	1.268	0.85	0.922	1.074	1.599	1	1	1	1
AGT	NPPB	1	1	1	1	1	1	1.86	0.289	0.538	1	1	1	1	0.984	0.992	1	1	0.901	0.949	0.389	0.624	1	1.143	0.619	0.787	1	1	0.35	0.592	1	1	0.753	0.868	1	1.268	0.587	0.766	1	1.543	1	1.059	1	1.308
AGT	NPPA	1	0.986	0.993	1	1.007	1	1.86	0.289	0.538	1	1	1	1	0.678	0.823	1	1	1	1	0.829	0.911	1.306	2.092	0.619	0.787	1	1	1	1	1	1	0.753	1.183	1	1.268	1	1	1	1.543	0.985	0.993	1	1
AGT	CYBB	1	1	1	1	1	0.891	1.756	0.289	0.569	1	1.504	0.442	0.665	0.407	0.638	0.455	0.674	1	1.163	1	1	1.291	1.298	0.167	0.321	1	1.21	1	1	1	1.286	0.672	0.711	0.251	0.635	1	1	1	1.543	0.583	0.764	1	1
AGT	NPHS1	1	1	1	1	1	1.211	2.047	0.289	0.489	1	1	1	1	1	1	0.339	0.582	1	1.311	1	1	1	1.143	0.619	1.689	1	1	1	1	1	1.254	0.753	0.868	1	1.268	1	1	2.381	2.529	1	1	1	1
AGT	KL	1	0.232	0.482	1	2.076	0.325	1.061	0.289	0.942	0.646	0.804	1	1.244	1	1	0.46	0.678	1	1.386	1	2.506	1.207	1.255	0.619	1.461	1	1.777	1	1	1	1	0.753	2.959	1	1.268	1	1	0.82	1.398	1	1.171	1	1
AGT	EPHX2	1	0.663	0.814	1	1.229	0.387	1.158	0.289	0.864	1	1	1	1	1	1	1	1.523	1	1	1	1.053	1	1.143	0.619	0.787	1	1.333	1	1	0.838	0.915	0.753	0.868	1.608	1.665	1	1.332	1	1.543	1	1	1	1
AGT	JAK2	1	1	1	1	1	1.088	1.941	0.289	0.515	1	1	1	1	1	1	1	1	1	1.083	1	1	1	1.143	0.619	0.852	1	1	0.551	0.742	1	1	0.753	0.76	1	1.268	0.855	0.925	0.782	1.364	1	1	1	1.013
AGT	SOD3	1	0.246	0.496	1	2.016	1	1.86	0.289	0.538	1	1	1	1	1	1	0.755	0.869	1	1.18	1	1.087	1	1.143	0.619	0.787	1	1	1	1.318	1	1	0.753	0.868	1	1.268	1	1	0.446	1.03	1	1.116	1	1
AGT	GIT1	1	1	1	1	1	1	1.86	0.289	0.538	1	1	1	1	1	1.552	1	1.152	0.313	0.559	0.717	0.847	1.306	1.507	0.619	0.787	1	1	0.996	0.998	0.783	0.885	0.753	0.868	0.701	1.062	0.311	0.558	1	1.543	1	1	1	1.374
AGT	SPP1	1	1	1.761	0.323	0.568	3.461	5.581	0.111	0.179	1	2.638	0.144	0.379	1	1	0.791	0.889	1	1	1	1	1	1.143	0.619	0.787	1	1	1	1	1	1	0.342	0.507	1	1.268	1	1	0.694	1.286	1	1	1	1
AGT	PTHLH	1	0.45	0.671	1	1.491	1	1.86	0.289	0.538	0.699	0.836	1	1.196	1	1	1	3.216	1	1	1	1.005	1	1.143	0.619	0.728	1	1	1	1.292	0.862	0.929	0.753	0.8	1.282	1.435	1	1.085	1	1.543	1	1	1	1
AGT	GRK4	1	1	1	1	1	1	1.86	0.289	0.538	0.738	0.859	1	1.164	1	1	1	1	1	1	1	1	0.116	0.39	0.619	0.825	0.616	0.785	1	1	1	1.269	0.753	0.868	1	1.268	0.887	0.942	1	1.543	0.634	0.796	1	1.061
AGT	ARHGAP35	1	1	1.066	0.881	0.938	1	1.86	0.289	0.538	1	1	1	1	1	1	1	2.867	1	1	0.952	0.976	0.193	0.502	0.619	0.787	1	1	1	1	1	1	0.75	0.752	1.001	1.269	1	1	2.314	2.348	0.456	0.675	1	1
AGT	CREB1	1	1	1	1	1	1	1.86	0.289	0.538	1	1	1	1	1	1	1	1	1	1.236	1	1.003	1.306	1.522	0.619	0.836	1	1	1	1.023	1	1	0.753	1.536	0.43	0.831	1	1.39	1.454	1.861	1	1	1	1
AGT	TNF	1	1	1.128	0.785	0.886	1	1.86	0.289	0.538	1	1	1	1	1	1	1	1.37	1	1	1	1	0.915	1.093	0.619	0.65	1	1	1	1.021	1	1	0.753	0.868	1.057	1.304	1	1	1.687	2.004	0.689	0.83	1	1
AGT	PAX8	1	1	1	1	1	1.306	2.126	0.289	0.47	1	1	1	1	1	1.131	1	1	0.471	0.686	1	1	1	1.143	0.619	0.787	1	1.02	0.159	0.398	1	4.705	0.753	0.868	1	1.268	1	1	1	1.543	1	1	0.383	0.619
AGT	SERPINE2	1	1	1	1	1	1	1.86	0.289	0.538	0.715	0.845	1	1.183	1	1.001	1	1	1	1	1	1	1	1.143	0.619	0.841	1	1	1	1	1	1.179	0.753	0.814	1	1.268	1	1	1	1.543	0.946	0.973	1	1
AGT	PFN1	1	1	1.217	0.675	0.822	1	1.86	0.289	0.538	1	1.735	0.332	0.577	1	1	0.567	0.753	1	1	1	1	1	1.143	0.619	0.787	1	1	1	1	1	1.26	0.753	0.868	1	1.268	1	1	1	1.543	1	1	1	1.011
AGT	STK11	1	1	1	1	1	1	1.86	0.289	0.538	1	1	1	1	1	1	1	1	1	2.331	1	1	1	1.143	0.619	0.732	1	1.144	1	1	0.591	0.769	0.753	0.868	1	1.268	1	1	0.721	1.31	1	1	1	1
AGT	AVPR2	1	0.227	0.476	1	2.099	1.059	1.914	0.289	0.522	1	1	1	1	1	1	0.254	0.504	1	1	1	1.109	1.015	1.151	0.456	0.531	1	1	1	1.09	1	1	0.409	0.555	1	1.268	1	1	1	1.543	1	1	1	1
AGT	SPRY1	1	0.203	0.451	1	2.219	1.691	2.419	0.289	0.413	1	1.41	0.503	0.709	1	1	1	1	0.524	0.724	1	1	1	1.143	0.613	0.616	1	1	1	1	0.417	0.645	0.753	0.868	1.048	1.298	1	1.644	1	1.543	0.678	0.823	1	1
AGT	PRRX1	1	1	1	1	1	1.724	2.443	0.289	0.409	0.97	0.985	1	1.015	1	1	0.732	0.855	1	1.156	1	1	0.73	0.977	0.619	0.787	1	1	0.4	0.632	1	1	0.753	0.872	1	1.268	0.523	0.723	0.369	0.937	1	1	1	1.286
AGT	LRP1B	1	0.675	0.822	1	1.217	1	1.86	0.289	0.538	0.508	0.713	1	1.403	1	1	1	1	1	1	1	1	1	1.143	0.619	0.832	0.688	0.829	1	1.922	0.83	0.911	0.753	0.868	1	1.268	1	1	1	1.543	1	1	1	1
AGT	MAPK13	1	1	1.854	0.291	0.539	1	1.86	0.289	0.538	1	1	1	1	0.989	0.994	1	1.655	1	2.301	0.377	0.614	1	1.143	0.619	0.658	0.72	0.849	0.317	0.563	1	1	0.753	0.868	0.237	0.617	0.886	0.941	0.85	1.422	1	1	1	1
AGT	MYH9	1	1	1	1	1	1	1.86	0.289	0.538	1	1	1	1	1	1	1	1	1	1	1	1.235	1	1.143	0.619	0.895	1	1	1	2.792	0.86	0.928	0.753	0.868	1	1.268	1	1.144	1	1.543	1	1	1	1.34
AGT	BCL5	1	1	1	1	1	1	1.86	0.289	0.538	1	1	1	1	1	1	1	1	1	1	1	1	1	1.143	0.619	0.787	1	1	1	1	1	1	0.753	0.868	1	1.268	1	1	1	1.543	1	1	1	1
AGT	SNX17	1	1	1	1	1	1	1.86	0.289	0.538	1	1.086	0.848	0.921	1	1	1	1	1	2.022	0.686	0.828	1.306	1.328	0.619	1.072	0.869	0.932	1	1	1	1	0.753	2.979	1.608	2.067	1	1	1	1.543	1	1.259	0.582	0.763
AGT	PKD3	1	1	1	1	1	1	1.86	0.289	0.538	1	1	1	1	1	1	1	1	1	1	1	1	1	1.143	0.619	0.787	1	1	1	1	1	1	0.753	0.868	1	1.268	1	1	1	1.543	1	1	1	1
AGT	DUSP1	1	0.152	0.39	1	2.562	0.653	1.503	0.289	0.665	1	1	1	1	1	1	1	1	1	1	0.674	0.821	1	1.143	0.619	0.787	0.777	0.881	1	1	1	1	0.753	1.08	1	1.268	1	2.4	1	1.543	1	1	1	1
AGT	DUSP4	1	1	1	1	1	3.461	3.507	0.281	0.285	1	1.259	0.631	0.794	0.899	0.948	1	1	1	1	1	1	0.087	0.337	0.619	0.943	1	1	1	1	0.627	0.792	0.753	0.868	1	1.268	1	1	0.791	1.373	1	1	1	1.052
AGT	EGR2	1	0.161	0.402	1	2.49	1	1.86	0.289	0.538	1	1	1	1	0.851	0.923	1	1	0.523	0.723	0.626	0.791	1	1.143	0.619	0.735	1	1.352	1	1	1	1.048	0.753	1.085	1	1.268	0.468	0.684	1	1.543	1	1.363	1	1.311
AGT	BMP4	1	0.658	0.811	1	1.233	1.874	2.547	0.289	0.393	1	1.027	0.949	0.974	1	1	0.944	0.971	0.483	0.695	1	1	1	1.143	0.619	1.289	1	1	1	1	1	1.108	0.753	0.868	1	1.268	0.951	0.975	1	1.543	0.81	0.9	1	1
AGT	RAC2	1	1	1.099	0.828	0.91	1	1.86	0.289	0.538	0.924	0.961	1	1.04	1	1	0.721	0.849	1	1	1	1	1.306	1.662	0.619	0.787	1	1	1	2.71	1	1	0.753	0.868	1	1.268	1	1.141	1	1.543	1	1	1	1
AGT	JUND	1	0.459	0.677	1	1.477	0.542	1.37	0.289	0.73	0.793	0.89	1	1.123	1	1	0.705	0.84	1	1	0.497	0.705	1.306	1.912	0.619	0.787	1	1.737	1	1.124	1	1	0.753	0.868	1	1.268	1	1	0.763	1.348	0.99	0.995	1	1
AGT	GDF11	1	1	1.747	0.328	0.572	3.461	3.936	0.223	0.254	1	1	1	1	1	1	1	1	1	1	1	1.215	1.009	1.148	0.619	0.787	1	1.088	1	1	0.987	0.994	0.753	0.868	0.702	1.062	1	1.045	1	1.543	1	1.025	0.642	0.801
AGT	NOV	1	0.521	0.722	1	1.385	0.902	1.767	0.289	0.566	0.643	0.802	1	1.247	1	1.039	0.628	0.793	1	1.127	1	1.089	1	1.143	0.619	0.787	1	1	1	1	1	1	0.753	0.868	1	1.268	1	1	1	1.543	1	1	1	1
AGT	CCND2	1	0.526	0.725	1	1.378	1	1.86	0.289	0.538	1	1	1	1	1	1	1	1	0.669	0.818	1	1	1	1.143	0.619	0.787	0.808	0.899	0.728	0.853	0.203	0.45	0.753	0.868	1.254	1.42	1	1	0.609	1.204	1	1	0.352	0.593
AGT	FLT4	1	0.712	0.844	1	1.185	1	1.86	0.289	0.538	1	1	1	1	0.735	0.857	1	1	0.943	0.971	1	1	1	1.143	0.619	0.787	1	1	1	1	1	1.189	0.753	0.868	1	1.268	1	1	2.381	2.744	1	1	1	1
AGT	VIPR2	1	1	1	1	1	0.892	1.757	0.289	0.569	1	1.079	0.858	0.926	1	1.045	1	1.188	0.762	0.873	0.783	0.885	0.741	0.984	0.319	0.444	1	1	1	1	1	1	0.753	0.868	1	1.268	1	1	0.489	1.079	1	2.007	1	1
AGT	PPP1R12C	1	1	1	1	1	0.995	1.856	0.289	0.539	0.812	0.901	1	1.11	1	1	0.576	0.759	1	1.169	1	1	0.828	1.04	0.619	0.787	1	1	1	1	1	1	0.753	0.868	1	1.268	0.339	0.582	1	1.543	1	1	1	1
AGT	TYRO3	1	0.624	0.79	1	1.266	3.461	3.799	0.24	0.263	0.505	0.71	1	1.408	1	1	0.872	0.934	1	1	1	1	0.826	1.038	0.619	0.787	0.642	0.801	1	1.359	0.914	0.956	0.753	1.642	1.056	1.303	0.316	0.562	1	1.543	1	1.068	1	1.063
AGT	AKT3	1	1	1	1	1	0.909	1.774	0.289	0.564	0.524	0.724	1	1.381	0.664	0.815	1	1	1	1	1	1	1.306	1.736	0.619	0.666	1	1	1	1.324	1	1.437	0.753	0.868	1	1.268	1	1.084	1	1.543	1	1	1	1
AGT	LPXN	1	1	1.089	0.843	0.918	1	1.86	0.289	0.538	1	1	1	1	1	1	0.222	0.471	0.416	0.645	1	1	1.048	1.17	0.619	0.787	1	1	1	1.238	1	1	0.753	0.868	1	1.268	1	1.108	0.805	1.384	1	1	1	1
AGT	FOSL2	1	1	1	1	1	0.737	1.597	0.289	0.626	1	1	1	1	1	1	1	1	1	1	0.813	0.902	1	1.143	0.619	0.787	1	1	1	1.308	0.891	0.944	0.35	0.514	0.375	0.776	1	1.222	0.825	1.401	0.69	0.831	1	1
AGT	TP63	1	0.21	0.458	1	2.181	1	1.86	0.289	0.538	1	1.069	0.876	0.936	1	1	1	1.31	1	1	1	1.446	1	1.143	0.619	0.787	0.918	0.958	1	1	1	1	0.753	0.868	1	1.268	1	1	1	1.543	1	1.153	1	1
AGT	ZAP70	1	1	1	1	1	0.558	1.389	0.289	0.72	1	1	1	1	1	1	1	1	1	1	1	1	0.362	0.688	0.619	0.787	1	1	1	1	1	1	0.753	0.948	1.608	1.633	1	1	1	1.543	0.953	0.976	1	1.534
AGT	CREM	1	1	1	1	1	1	1.86	0.289	0.538	1	1	1	1	1	1	1	1	1	1	1	1	0.131	0.414	0.619	0.787	1	1	0.801	0.895	1	1	0.753	0.868	1.608	2.281	1	1	0.794	1.375	1	1.18	1	1
AGT	ERBB3	1	1	1.604	0.389	0.624	1.153	1.997	0.289	0.501	0.803	0.896	1	1.116	1	1	1	1	1	1	1	1	1.064	1.179	0.619	0.787	1	1.112	0.967	0.984	0.496	0.704	0.753	0.868	1.14	1.354	0.513	0.716	1.078	1.602	0.589	0.767	0.596	0.772
AGT	MYH10	1	1	1	1	1	1.695	2.422	0.289	0.413	0.79	0.889	1	1.125	1	1	1	1	1	1	1	2.241	1	1.143	0.427	0.514	0.169	0.411	1	1	1	1	0.753	0.868	1.608	2.041	1	1	1	1.543	1	1	1	1.1
AGT	PTH2R	1	0.424	0.651	1	1.536	1	1.86	0.289	0.538	0.418	0.646	1	1.548	1	1	1	1.196	1	1	1	1	0.81	1.028	0.619	0.787	1	1	0.565	0.752	1	1.517	0.753	0.868	1.608	1.783	1	1.006	1	1.543	0.887	0.942	0.441	0.664
AGT	PAK1	1	1	1.22	0.672	0.819	1.163	2.006	0.289	0.498	0.736	0.858	1	1.166	0.757	0.87	1	1.339	1	1	1	1	1.306	2.179	0.619	0.787	1	1	1	1	1	1	0.753	0.868	1.145	1.357	1	1	1	1.543	1	1.006	1	1
AGT	MMEL1	1	1	1.554	0.414	0.644	0.793	1.657	0.289	0.604	1	1	1	1	1	1	1	1	1	1	1	1	0.813	1.03	0.619	0.787	0.517	0.719	1	1	1	1.382	0.753	0.868	1	1.268	0.444	0.667	2.238	2.309	1	1	0.901	0.949
AGT	PKD2	1	0.552	0.743	1	1.346	1	1.86	0.289	0.538	1	1	1	1	0.835	0.914	1	1	1	1	1	1	1	1.143	0.614	0.617	1	1.945	1	1.017	1	1	0.753	0.949	0.443	0.844	1	1	1	1.543	0.437	0.661	1	4.18
AGT	MERTK	1	0.731	0.855	1	1.17	1	1.86	0.289	0.538	1	1	1	1	1	1	1	1	1	1	1	1	1	1.143	0.619	1.212	1	1	1	1	1	1.244	0.753	0.868	0.9	1.203	0.492	0.702	1	1.543	0.515	0.718	1	1
AGT	HSPA4L	1	0.912	0.955	1	1.047	1	1.86	0.289	0.538	1	1	1	1	1	1	1	1	1	1	1	1	1	1.143	0.619	0.787	1	1	0.853	0.924	1	1.016	0.753	0.868	1	1.268	1	1	1	1.543	1	1.04	1	2.01
AGT	TLR3	1	0.654	0.809	1	1.236	0.182	0.794	0.289	1.259	1	1.304	0.588	0.767	1	1	1	1.432	1	1	0.926	0.962	1	1.143	0.619	1.301	1	1	1	1.36	1	1	0.753	0.868	1	1.268	0.735	0.858	1	1.543	1	1	1	1
AGT	CASP7	1	1	1	1	1	0.19	0.811	0.289	1.233	1	1.233	0.658	0.811	1	1.079	1	1	1	1	1	1	1.306	2.286	0.619	0.787	1	1	1	1	1	1	0.753	0.868	1	1.268	1	1	2.094	2.233	1	1	1	1
AGT	HSPA4	1	1	1.508	0.439	0.663	1	1.86	0.289	0.538	1	1.207	0.687	0.829	0.42	0.648	1	1.303	0.619	0.787	1	1	1.306	3.977	0.392	0.493	1	1	0.608	0.78	1	1.02	0.753	0.868	1	1.268	0.822	0.907	0.47	1.057	1	1.106	0.449	0.67
AGT	RAC1	1	1	1	1	1	1	1.86	0.289	0.538	1	1	1	1	1	1	0.512	0.716	0.747	0.864	1	1.003	1	1.143	0.619	0.72	1	1.048	1	1.031	1	1.214	0.753	0.868	1	1.268	1	1	1	1.543	1	1.491	0.502	0.708
AGT	TNS3	1	1	1	1	1	1	1.86	0.289	0.538	1	1	1	1	1	1	1	1	1	1	1	1	1	1.143	0.619	0.787	1	1	0.325	0.57	1	1	0.753	0.868	1	1.268	0.46	0.678	1	1.543	0.938	0.968	1	1
AGT	PAK2	1	1	1.049	0.908	0.953	1	1.86	0.289	0.538	1	1	1	1	1	1.548	1	1	0.277	0.526	0.612	0.782	1	1.143	0.455	0.531	1	1.281	1	1	0.394	0.627	0.753	0.868	1.608	2.312	1	1	1	1.543	1	1	0.551	0.742
AGT	EGR3	1	0.171	0.414	1	2.418	1	1.86	0.289	0.538	0.261	0.511	1	1.956	1	1	1	1	0.687	0.829	0.37	0.608	1	1.143	0.619	0.787	0.994	0.997	1	1	1	1	0.753	0.868	1	1.268	1	1	1.005	1.547	0.647	0.804	0.898	0.948
AGT	HSPH1	1	1	1.112	0.809	0.9	1	1.86	0.289	0.538	0.717	0.847	1	1.181	1	1	0.957	0.978	1	1.025	0.779	0.882	1	1.143	0.619	0.787	1	1	1	1	1	1	0.753	0.868	0.889	1.195	1	1	1	1.543	1	1.065	1	1.542
AGT	TENC1	1	0.335	0.579	1	1.727	1	1.86	0.289	0.538	1	1	1	1	1	1	1	1.741	0.923	0.961	1	1	0.694	0.952	0.619	0.787	1	2.534	1	1.176	1	1	0.753	1.074	1	1.268	1	1	1	1.543	1	1.229	1	1.201
AGT	HCLS1	1	1	1	1	1	0.932	1.796	0.289	0.557	1	1	1	1	0.846	0.92	0.556	0.746	1	1	0.54	0.735	1	1.143	0.619	0.84	1	1	1	1	1	1	0.753	0.868	0.84	1.162	1	1.302	1	1.543	1	1	1	1
AGT	YES1	1	1	1	1	1	1	1.86	0.289	0.538	1	1.39	0.518	0.72	1	1	1	1	1	1	1	1	1	1.143	0.619	0.787	0.523	0.723	1	1	1	1	0.753	0.868	1	1.268	1	1	1	1.543	0.465	0.682	1	1
AGT	VIPR1	1	0.793	0.891	1	1.123	0.306	1.028	0.289	0.972	0.697	0.835	1	1.197	0.982	0.991	1	1	1	2.157	1	1	1	1.143	0.619	1.311	1	1	1	1	1	1	0.753	0.868	0.819	1.147	1	1	1	1.543	1	1.12	0.76	0.872
AGT	JAG2	1	0.433	0.658	1	1.519	1.878	2.55	0.289	0.392	0.679	0.824	1	1.213	1	1.16	1	1.004	0.791	0.889	0.315	0.561	1.258	1.282	0.619	0.781	0.361	0.601	1	1	0.93	0.965	0.753	0.868	0.486	0.884	1	1.036	1	1.543	1	1	1	1
AGT	PRKD1	1	0.593	0.77	1	1.299	1	1.86	0.289	0.538	1	1.871	0.286	0.534	1	1.768	0.866	0.931	1	1	1	1	1.306	1.587	0.619	0.767	1	1	1	1	1	1	0.753	1.402	1	1.268	1	1	1	1.543	0.573	0.757	1	1.04
AGT	MAPK11	1	1	1	1	1	1	1.86	0.289	0.538	0.838	0.915	1	1.092	1	1	1	1	1	1	1	1	1	1.143	0.529	0.573	0.522	0.722	1	1	0.799	0.894	0.753	1.976	1	1.268	1	1	1	1.543	1	1	1	1
AGT	ERBB4	1	1	1.001	0.998	0.999	0.885	1.75	0.289	0.572	0.459	0.678	1	1.476	1	1	0.6	0.775	1	1	0.789	0.888	1	1.143	0.619	0.787	1	1	1	1.14	1	1.204	0.753	0.868	1	1.268	0.375	0.612	0.881	1.449	1	1	1	1
AGT	SYN2	1	0.694	0.833	1	1.2	1	1.86	0.289	0.538	0.114	0.337	1	2.964	1	1	1	1	1	1	1	1	1.113	1.206	0.619	1.124	0.707	0.841	1	1	1	1	0.753	0.868	1	1.268	1	1	1	1.543	0.73	0.855	1	1
AGT	JAK1	1	1	1	1	1	1	1.86	0.289	0.538	1	1	1	1	1	1.201	1	1	0.415	0.644	0.37	0.608	1.306	1.523	0.404	0.5	1	1	1	1	1	1	0.53	0.632	0.673	1.04	0.762	0.873	0.6	1.195	1	1	0.582	0.763
AGT	GIT2	1	1	1	1	1	1.116	1.966	0.289	0.509	1	1	1	1	0.555	0.745	1	1	1	1	1	1	1	1.143	0.619	0.787	1	1	1	1	1	1.453	0.753	0.868	1	1.268	1	1.029	1	1.543	1	1	1	1
AGT	ATP2A1	1	1	1	1	1	1	1.86	0.289	0.538	1	1	1	1	1	1	1	1	1	1.443	1	1	1	1.143	0.574	0.596	1	1	0.786	0.887	1	1	0.753	1.097	0.995	1.265	1	1	1	1.543	0.671	0.819	1	1
AGT	MAPKAPK3	1	1	1.039	0.927	0.963	1.367	2.175	0.289	0.46	1	1.252	0.638	0.799	0.931	0.965	1	1	1	1.221	1	1	1	1.143	0.619	0.787	1	1	0.473	0.687	1	1	0.753	0.868	0.347	0.747	1	1	0.535	1.129	1	1	1	1
AGT	PAX5	1	1	1	1	1	1	1.86	0.289	0.538	0.89	0.943	1	1.06	1	1	0.724	0.851	1	1	1	1	1	1.143	0.619	1.146	1	1	0.965	0.982	1	1	0.753	0.928	1	1.268	1	2.71	1.295	1.756	0.647	0.804	1	2.485
AGT	SYN3	1	1	1	1	1	1	1.86	0.289	0.538	0.496	0.705	1	1.419	1	1.368	1	1	1	1.107	1	1.198	1	1.143	0.564	0.591	1	1	1	1	1	1	0.533	0.634	1.034	1.29	1	1	1	1.543	0.308	0.555	1	1
AGT	ATP2A3	1	1	1.168	0.733	0.856	0.451	1.249	0.289	0.801	1	1	1	1	1	1	1	1	1	1	0.491	0.7	1	1.143	0.619	0.787	1	1.068	1	1	1	1.209	0.753	0.868	1.608	1.76	1	1.191	1.129	1.64	1	1	1	1
AGT	CDKN1A	1	1	1	1	1	0.802	1.666	0.289	0.6	1	1	1	1	1	1	0.451	0.672	1	1	1	1	1	1.143	0.619	0.787	1	4.18	1	1	0.904	0.951	0.753	1.008	0.444	0.845	1	1	1	1.543	1	1.126	1	1
AGT	SREBF2	1	1	1.037	0.931	0.965	1	1.86	0.289	0.538	0.754	0.869	1	1.151	1	1	1	1	1	1	1	1	1	1.143	0.619	0.886	1	1	1	1	1	1	0.753	0.947	1	1.268	1	1	1	1.543	1	1	1	1
AGT	FTMT	1	0.91	0.954	1	1.048	0.906	1.77	0.289	0.565	1	1	1	1	1	1	0.808	0.899	1	1.326	0.895	0.946	1	1.143	0.619	0.661	1	1	1	1.094	1	1	0.753	0.868	1	1.268	1	1	1.793	2.066	1	1	1	1
AGT	MAPKAPK2	1	1	1.07	0.874	0.935	1	1.86	0.289	0.538	1	1.275	0.615	0.784	0.848	0.921	1	1	1	1	1	1	1	1.143	0.619	0.803	0.226	0.475	1	1.518	1	1	0.708	0.73	1	1.268	1	1	1.463	1.866	1	1	1	1
AGT	PRRX2	1	1	1	1	1	1	1.86	0.289	0.538	1	1	1	1	1	1	1	1	1	1	0.953	0.976	1.306	1.96	0.619	0.787	1	1.528	0.221	0.47	1	1	0.753	0.868	0.27	0.659	0.287	0.536	1	1.543	1	1	1	1
AGT	EIF4EBP2	1	0.716	0.846	1	1.181	0.488	1.3	0.289	0.769	1	1	1	1	1	1	0.788	0.888	0.617	0.785	1	1	1.125	1.212	0.619	0.787	1	1	1	1	1	1	0.439	0.575	1	1.268	1	1	0.844	1.418	1	1	1	1.363
AGT	BMP2	1	0.354	0.595	1	1.681	0.456	1.256	0.289	0.796	1	1	1	1	1	1	1	1.974	1	1.261	1	1	1	1.143	0.619	0.787	1	1	1	1.021	1	2.599	0.753	0.802	1	1.268	0.766	0.875	0.805	1.384	0.956	0.978	1	1
AGT	TGFB1I1	1	0.858	0.926	1	1.079	0.93	1.794	0.289	0.557	1	1.881	0.283	0.532	1	1	1	1	1	1	1	1	1	1.143	0.314	0.441	1	1	1	1	0.501	0.708	0.753	0.868	1	1.268	0.953	0.976	1.06	1.589	0.826	0.909	1	1
AGT	AKT2	1	1	1	1	1	1	1.86	0.289	0.538	1	1.292	0.599	0.774	1	1	0.558	0.747	1	1.164	0.828	0.91	0.636	0.912	0.619	0.787	0.703	0.838	1	1	1	1.373	0.753	0.868	1	1.268	1	1	1	1.543	1	1.113	0.937	0.968
AGT	GRK6	1	1	1.007	0.986	0.993	1.301	2.122	0.289	0.471	1	1.03	0.943	0.971	0.99	0.995	1	1.204	1	1	1	1	1.306	1.334	0.619	0.945	1	1	1	1	1	1	0.753	0.868	1.36	1.479	0.684	0.827	1	1.543	1	1.029	1	1
AGT	PPP1R12B	1	0.256	0.506	1	1.975	0.544	1.372	0.289	0.729	0.642	0.801	1	1.248	1	1	1	1	0.559	0.748	0.936	0.967	1	1.143	0.619	0.83	1	1	1	1.099	1	1	0.753	0.868	1	1.268	0.525	0.725	1	1.543	1	1.146	0.924	0.961
AGT	NR5A2	1	1	1	1	1	0.264	0.955	0.289	1.047	1	1	1	1	1	1	0.94	0.969	1	1.14	1	2.354	1.306	1.625	0.619	0.787	1	1	1	2.228	1	1.47	0.753	0.868	0.573	0.959	1	1.08	1.494	1.886	1	1	1	1
AGT	ARHGEF11	1	1	1	1	1	1	1.86	0.289	0.538	1	1.122	0.794	0.891	1	1	1	1.518	1	1	1	1.165	1.306	1.508	0.619	0.787	1	1	1	1	1	1	0.753	0.868	1	1.268	1	1	1	1.543	1	1	1	1
AGT	INSRR	1	1	1	1	1	1	1.86	0.289	0.538	1	1	1	1	1	1	1	1	1	1.24	1	1.145	1.306	1.393	0.619	0.787	1	1	1	1	0.387	0.622	0.753	0.868	1	1.268	1	1.244	1	1.543	1	1.373	0.855	0.925
AGT	FRK	1	1	1.234	0.657	0.81	0.579	1.416	0.289	0.706	1	1	1	1	0.617	0.785	1	1.508	1	1.356	1	1.363	1.306	1.799	0.619	0.787	0.176	0.42	1	1	0.529	0.728	0.753	0.937	0.915	1.213	0.516	0.718	1	1.543	1	1	0.912	0.955
AGT	FYN	1	0.814	0.902	1	1.109	0.912	1.776	0.289	0.563	1	1	1	1	1	1	1	1.019	1	1	0.409	0.64	0.527	0.83	0.619	0.787	1	1.333	1	1	0.853	0.923	0.753	1.26	1	1.268	1	1	0.985	1.531	1	1	1	1
AGT	IRS4	1	1	1	1	1	1	1.86	0.289	0.538	1	1	1	1	1	1	1	1	1	1.011	1	1	0.242	0.562	0.619	0.787	1	1	0.764	0.874	1	1	0.753	1.369	1	1.268	1	1.008	1	1.543	1	1.878	0.505	0.711
AGT	CCND3	1	1	1	1	1	1	1.86	0.289	0.538	1	1	1	1	1	1	1	1	1	1	1	1	1.306	1.581	0.619	0.787	1	1	1	1	0.664	0.815	0.753	1.056	0.101	0.402	0.298	0.546	1	1.543	1	1.134	1	1
AGT	ASPN	1	1	1.858	0.29	0.538	1	1.86	0.289	0.538	0.932	0.965	1	1.036	1	1	0.089	0.299	0.634	0.796	1	1	1	1.143	0.619	0.787	0.941	0.97	0.949	0.974	1	1.118	0.425	0.566	1.608	1.882	1	1	1	1.543	0.868	0.932	1	1
AGT	IRS2	1	0.465	0.682	1	1.466	1	1.86	0.289	0.538	1	1	1	1	1	1	0.999	0.999	1	1	1	1	1	1.143	0.619	0.943	1	1	0.403	0.635	1	1	0.753	0.868	0.728	1.082	0.636	0.798	1	1.543	1	1	1	1
AGT	SPRY2	1	0.295	0.543	1	1.842	1.692	2.42	0.289	0.413	1	1	1	1	0.987	0.994	1	1	1	1.512	1	1	1.155	1.228	0.511	0.563	1	1.014	0.409	0.639	1	1	0.753	1.103	0.81	1.141	1	1	0.297	0.841	1	1	1	1
AGT	TP73	1	1	1	1	1	1.011	1.87	0.289	0.535	1	1.019	0.963	0.981	1	1	1	1	0.988	0.994	1	1	0.796	1.02	0.619	0.787	1	1.019	1	1	1	1.385	0.753	1.112	1.608	1.799	1	2.083	1	1.543	0.987	0.993	1	1
AGT	LRP10	1	1	1	1	1	0.611	1.454	0.289	0.688	1	1.219	0.673	0.82	1	1.293	1	1	1	1	1	1	1	1.143	0.619	0.787	1	1	1	1	1	1	0.428	0.568	1.608	2.466	1	2.162	1	1.543	1	1.064	1	1
AGT	FTHL17	1	1	1	1	1	0.777	1.64	0.289	0.61	1	1	1	1	1	1	0.863	0.929	1	1	1	1	1	1.143	0.619	0.76	0.729	0.854	1	1	0.839	0.916	0.411	0.556	1.039	1.292	0.618	0.786	1	1.543	1	1	1	1
AGT	NEDD9	1	0.571	0.755	1	1.324	0.677	1.531	0.289	0.653	1	1	1	1	1	1	0.957	0.978	0.639	0.799	1	1.378	1	1.143	0.619	0.78	0.907	0.952	1	1	1	1.15	0.753	0.868	1	1.268	1	1	2.381	3.184	0.676	0.822	1	1.012
AGT	ARHGAP5	1	1	1	1	1	1	1.86	0.289	0.538	1	1.05	0.907	0.952	0.894	0.946	1	1.097	1	1	0.486	0.697	1	1.143	0.619	0.787	1	1	0.852	0.923	1	1	0.7	0.726	0.203	0.571	0.554	0.745	1.052	1.583	1	1	1	1.076
AGT	MYH11	1	0.55	0.741	1	1.349	1	1.86	0.289	0.538	0.442	0.664	1	1.505	1	1	0.72	0.848	1	1	1	1	1	1.143	0.619	0.787	0.53	0.728	1	1.105	1	1	0.407	0.553	1	1.268	1	1	0.871	1.44	1	1	1	1.05
AGT	ECE2	1	1	1	1	1	0.765	1.628	0.289	0.614	0.731	0.855	1	1.17	1	1	1	1	1	1	1	1	1	1.143	0.619	0.658	1	1	1	1	1	1	0.753	0.868	1.029	1.286	1	1	1	1.543	1	1	1	1
AGT	CDKN1C	1	0.401	0.633	1	1.58	1	1.86	0.289	0.538	1	1	1	1	1	1	1	1	1	1	1	1	1	1.143	0.619	0.787	1	1	1	1	1	1	0.753	0.868	1	1.268	1	1.411	1	1.543	0.221	0.47	1	1.198
AGTR1	AGT	1	0.441	0.664	1	1.506	0.477	1.285	0.289	0.778	1	1	1	1	1	1.988	1	1	1	1	1	1	1	1.143	0.619	0.787	0.918	0.958	1	1.136	1	1.052	0.753	0.868	1	1.268	1	1	1.86	2.104	1	1	1	1.169
AGTR1	NOS3	1	0.441	0.664	1	1.506	0.477	0.757	0.832	1.32	0.575	0.758	1	1.319	0.746	1.717	1	1.278	0.947	0.973	1	1	1	1.008	0.852	0.923	0.918	0.963	0.608	0.886	1	1.052	1	1.022	1	1	1	1	1	1.364	1	1	1	1.169
AGTR1	ARF6	1	0.441	0.664	1	1.506	0.477	0.617	1.252	1.62	1	1.189	0.707	0.841	1	1.988	1	1	1	1	0.362	0.602	1	1	0.72	0.848	0.918	0.955	1.291	1.588	1	1.052	0.236	0.486	0.615	0.784	1	1	1.719	1.788	1	1	1	1.169
AGTR1	FOS	1	0.118	0.228	2.268	4.38	0.477	0.691	1	1.448	1	1	1	1	2.321	3.029	1	1	1	1	1	1	1	1.685	1	1	0.918	0.958	1	1.136	0.612	0.823	1	1	1	1	0.657	0.811	1	1.364	1	1	0.825	1.062
AGTR1	OLR1	1	0.441	1.402	0.224	0.713	0.477	0.964	0.513	1.037	1	1	1	1	0.819	1.8	1	1	0.595	0.771	0.385	0.621	0.449	0.67	1	1	0.918	1.334	1.291	1.493	1.106	1.211	1	1	1	1.193	1	1	1	1.364	0.9	0.948	1	1.169
AGTR1	ANGPT2	1	0.441	0.664	1	1.506	0.477	1.13	0.373	0.885	1	2.659	0.141	0.376	1	1.988	1	1	1	1	1	1	1	1.083	0.424	0.651	0.637	0.764	1	1.136	1.106	1.809	0.536	0.732	1	1.151	1	1	1.007	1.369	1	1	1	1.169
AGTR1	PTK2B	1	0.441	0.664	1	1.506	0.477	0.691	1	1.448	1	1	1	1	0.732	1.701	1	1	1	1	1	1	0.467	0.684	1	1	0.918	0.958	1	1.136	1.106	1.112	1	1.006	1	1.1	1	1	1	1.364	1	1.228	0.689	0.97
AGTR1	SOD3	1	0.246	0.329	2.268	3.036	0.477	0.691	1	1.448	1	1	1	1	1	1.988	0.755	0.869	1	1.18	1	1.087	1	1	1	1	0.918	0.958	1.291	1.498	1	1.052	1	1	1	1	1	1	0.446	0.91	1	1.116	1	1.169
AGTR1	GRK6	1	0.441	0.669	0.986	1.496	0.477	0.788	0.769	1.269	1	1.03	0.943	0.971	0.99	1.978	1	1.204	1	1	1	1	1	1.168	1	1.201	0.918	0.958	1	1.136	1	1.052	1	1	1	1.166	0.684	0.827	1	1.364	1	1.029	1	1.169
AGTR2	AGT	1	0.94	0.969	1	1.031	1.221	2.055	0.289	0.487	1	1	1	1	0.527	0.726	1	1.13	1	1	0.486	0.697	1	1.143	0.619	0.787	1	1.216	1	1	1	1	0.753	0.78	1.298	1.445	1	1	1	1.543	1	1	1	1.006
AGTR2	NOS3	1	0.94	0.969	1	1.031	1.202	1.211	0.819	0.825	0.575	0.758	1	1.319	0.527	0.627	1.278	1.444	0.947	0.973	0.486	0.697	1	1.008	0.852	0.923	1.011	1.223	0.608	0.78	1	1	0.808	0.918	1	1.139	1	1	1	1	1	1	1	1.006
AGTR2	NOS2	1	0.94	0.969	1	1.031	1	1.105	0.819	0.905	1	1	1	1	0.527	0.726	1	1.13	1	1	0.486	0.697	0.72	0.848	1	1.06	0.989	1.21	1	1.16	1	1.039	0.808	0.881	1	1.139	0.805	0.897	1	1.434	1	1.032	1	1.006
AGTR2	IRS4	1	0.94	0.969	1	1.031	1	1.105	0.819	0.905	1	1	1	1	0.527	0.726	1	1.13	1	1.011	0.486	0.697	0.242	0.492	1	1	1	1.216	0.764	0.874	1	1	0.808	1.418	1	1.139	1	1.008	1	1	1	1.878	0.505	0.715
AGTR2	IRF1	1	0.94	1.16	0.698	0.862	1	1.105	0.819	0.905	1	1.463	0.467	0.684	0.527	0.599	1	1.13	1	1	0.486	0.688	0.322	0.568	1	1	0.515	0.873	1	1	1	1	0.808	0.899	1	1.139	1	1.409	1	1.281	1	1	1.012	2.727
AGTR2	FOSL2	1	0.94	0.969	1	1.031	0.737	0.948	0.819	1.054	1	1	1	1	0.527	0.726	1	1.13	1	1	0.486	0.629	1	1	1	1	1	1.216	1	1.308	0.891	0.944	0.35	0.532	0.375	0.697	1	1.222	0.825	0.908	0.69	0.831	1	1.006
AGTR2	IRS1	1	0.605	0.754	1.064	1.327	1	1.105	0.819	0.905	0.934	0.967	1	1.035	0.527	0.726	0.749	0.978	1	1	0.486	0.681	0.546	0.739	1	1	1	1.216	1	1	1	1	0.808	0.899	1	1.139	1	1.216	1	1	1	1	0.386	0.625
AGTR2	FOS	1	0.118	0.333	1.064	3	1	1.105	0.819	0.905	1	1	1	1	0.527	1.106	1	1.13	1	1	0.486	0.697	1	1.685	1	1	1	1.216	1	1	0.612	0.782	0.808	0.899	1	1.139	0.657	0.811	1	1	1	1	0.825	0.914
AGTR2	NOS1	1	0.94	0.959	1.022	1.043	1	1.105	0.819	0.905	1	1	1	1	0.527	0.726	1.278	2.084	1	1	0.486	0.81	0.938	0.968	1	1.525	1.48	1.594	1	1.09	1	1	0.808	0.899	1.051	1.168	1	1	1	1.121	1	1.031	1	1.006
AGTR2	FN1	1	0.94	2.733	0.126	0.366	1	1.105	0.819	0.905	1	2.528	0.156	0.396	0.527	0.742	1	1.13	1	1	0.486	0.697	0.401	0.633	0.618	0.786	1	1.216	1	1.409	1	1.047	0.808	0.839	0.214	0.528	1	1	0.499	0.707	1	1	0.652	0.812
AGTR2	APCS	1	0.94	0.969	1	1.031	1	1.105	0.819	0.905	1	1.116	0.803	0.896	0.527	0.726	1	1.13	0.935	0.967	0.486	0.625	0.709	0.842	1	1.231	0.548	0.9	1	1	1	1	0.808	0.899	0.529	0.829	1	1	1	1	1	1	1	1.006
AGTR2	CRP	1	0.94	0.969	1	1.031	1	1.105	0.819	0.905	1	1	1	1	0.527	0.726	1.007	1.134	1	1.109	0.486	0.697	1	1	1	1.452	1	1.216	1	1	1	1	0.808	0.899	1	1.139	1	1	1	1.024	1	1	1	1.006
AGTR2	IRF2	1	0.901	0.92	1.064	1.087	0.801	0.989	0.819	1.011	1	1	1	1	0.527	0.729	0.468	0.773	1	1	0.486	0.697	1	1	1	1	1	1.216	1	1	1	1	0.556	0.67	1.099	1.194	0.774	0.88	1	1.532	0.714	0.845	1.012	1.057
AGTR2	IRS2	1	0.465	0.661	1.064	1.513	1	1.105	0.819	0.905	1	1	1	1	0.527	0.726	0.999	1.13	1	1	0.486	0.697	1	1	1	1.198	1	1.216	0.403	0.635	1	1	0.808	0.899	0.728	0.972	0.636	0.798	1	1	1	1	1	1.006
AGXT2	CCND1	1	1	1	1	1	0.885	2.178	0.186	0.459	1	1.007	0.986	0.993	0.79	0.843	0.786	0.886	1	1	1	1	1	1	0.985	0.993	0.701	1.025	1	1.169	0.377	0.415	1	1	0.136	0.707	0.482	0.695	0.814	0.947	1	1.272	0.173	0.416
AGXT2	CDH1	1	1	1.507	0.44	0.663	0.566	0.708	1.13	1.413	1	1	1	1	0.893	0.897	1	1	1	1	1	1	1	1.137	0.985	0.993	0.701	0.906	0.218	0.546	0.377	0.614	1	1.108	1	1.916	0.482	0.567	1	1.05	1	1.272	0.69	0.83
AGXT2	PCNA	1	1	1.822	0.301	0.549	0.885	1.277	0.542	0.783	1	2.331	0.184	0.429	0.9	0.949	1	1	0.293	0.541	0.824	0.908	1	1	0.693	0.826	0.701	0.837	1	1.169	0.377	0.722	0.894	0.945	1	1.916	0.482	0.695	1.102	1.131	0.878	1.192	1	1
AHCY	APLN	1	1	1.394	0.515	0.718	1.644	1.975	0.422	0.506	2.326	2.5	0.372	0.4	1	1.128	0.403	0.635	1	1	1	1	1	1	0.449	0.67	0.837	0.915	1	1	1.551	1.953	1	1	0.419	0.648	0.581	0.762	0.299	0.547	1	1	0.961	0.974
AHCYL1	APLN	1	1	1	1	1	1	1.54	0.422	0.649	1.018	1.539	0.43	0.65	1	1.128	0.377	0.614	1	1	1	1	1	1	0.449	0.67	1	1	1	1	0.475	0.858	1	1	0.419	0.481	0.581	0.762	1	1.034	1	1	0.961	0.981
AHCYL2	APLN	1	1	1.013	0.975	0.987	0.17	0.636	0.422	1.573	1.214	1.68	0.43	0.595	1	1.128	1	1.377	1	1	1	1	1	1.237	0.449	0.67	1	1.066	1	1.698	1	1.245	1	2.413	0.419	0.648	0.581	0.923	1	1	1	1	0.75	0.849
AHI1	POMC	1	0.757	0.87	1	1.149	0.951	0.975	1	1.026	0.682	0.826	1	1.211	1	1	0.387	0.622	0.845	0.919	1	1	1	1.053	1	1	1	1	0.907	0.953	1	1.309	1	1	1	1	1	1	0.574	0.758	1	1	0.326	0.571
AHI1	MYB	1	1	1.302	0.589	0.768	1	1	1	1	1	1	1	1	1	1	0.659	0.812	1	1	1	1.579	0.782	0.932	0.989	0.995	1	1	1	1	0.365	0.604	1	1.204	0.392	0.626	1	1.299	1	1	1	1.175	0.326	0.599
AHR	CYP24A1	1	0.903	0.92	1.068	1.087	1	1	1	1	1	1	1	1	0.614	1.743	1	1	1	1	1	1.074	1	1	0.984	0.992	1	1.273	1	1	1.573	2.569	1	1.231	1	1	0.367	0.606	2.416	2.858	0.299	1.037	0.753	0.868
AHR	CCL2	1	0.671	0.793	1.068	1.262	1	1.018	0.966	0.983	1	1	1	1	1	2.225	1	1	1	1	1	1.074	0.605	0.778	0.984	1.359	1	1	1	1	1	1.254	1	1.231	1	1	0.367	0.813	1	1.838	1	1.895	1	1
AHR	SULT1E1	1	0.937	0.968	1	1.033	1	1	1	1	1	1	1	1	0.755	1.933	0.98	0.99	1	1	1	1.074	1	1.109	0.179	0.419	0.617	0.785	1	1	1.573	1.881	1	1.231	0.65	0.806	0.367	0.606	1	1.838	3.592	3.686	0.204	0.451
AHR	HES1	1	0.937	0.968	1	1.033	1	1	1	1	1	1	1	1	1	2.225	1	1	0.842	0.918	1	1.074	1	1	0.318	0.559	1	1	1	1	1	1.254	1	1.231	0.301	0.548	0.243	0.299	1	1.838	1	1.895	1	1
AHR	ABCG2	1	0.359	0.58	1.068	1.724	0.141	0.376	1	2.659	1	1.016	0.968	0.984	1	2.225	1	1	1	1.495	1.155	3.307	1	1.012	0.743	0.855	1	1	0.804	0.896	0.964	1.231	1	1.231	1	1	0.367	0.606	1.182	1.998	0.81	1.706	1	1
AHR	EREG	1	0.759	0.843	1.068	1.186	1	2.024	0.244	0.494	1	1	1	1	1	2.225	1	1.009	1	1.067	1	1.074	1	1	0.984	1.732	0.896	0.946	0.228	0.477	1	1.254	1	1.231	1	1.277	0.367	0.606	3.379	6.755	1	1.895	0.81	0.9
AHR	LST1	1	0.937	0.968	1	1.033	1	1	1	1	1	1	1	1	0.515	1.597	1	1	1	1.098	0.957	1.051	1	1	0.984	2.597	0.929	0.964	1	1	1.573	1.651	0.676	1.011	1	1	0.367	0.711	2.175	2.711	1	1.895	1	1
AHR	HGF	1	0.885	0.911	1.068	1.098	1	1	1	1	1	1	1	1	1	2.225	1	1	1	1	1	1.074	1	1	0.984	0.992	0.788	0.888	1	1	1.573	1.726	1	1.231	0.315	0.562	0.203	0.273	1	1.838	0.141	0.711	1	1
AHR	THBS1	1	0.937	1.632	0.352	0.613	1	1	1	1	1	1.173	0.727	0.853	1.298	2.535	1	1	1	1	1	1.074	1	1	0.984	0.992	1	1	1	1	1	1.254	1	1.231	1	1	0.367	0.606	1	1.838	1	1.895	1	1
AHR	CYP19A1	1	0.937	0.968	1	1.033	1	1.141	0.768	0.876	1	1.935	0.267	0.517	1	2.225	1	1.238	1	1	1.155	1.71	1	1	0.984	0.992	0.589	0.767	1	1	0.716	1.061	1.205	1.351	1	1	0.367	0.606	1.987	2.591	1	1.895	0.883	0.94
AHR	CYP1B1	1	0.937	0.968	1	1.033	0.525	0.725	1	1.38	1	1	1	1	1	2.225	1	1	1	1	1	1.074	1	1.25	0.984	0.997	1	1	1	1.041	0.421	0.813	1	1.231	0.877	0.937	0.367	0.606	1	1.838	1	1.895	1	1
AHR	PPARG	1	0.175	0.405	1.068	2.467	0.804	0.897	1	1.115	1	1	1	1	1	2.225	1	1	1	1	1	1.074	1	1	0.984	0.992	1	1	1	1.019	0.945	1.219	1	1.231	1	1	0.367	0.606	1	1.838	1	1.895	1	1
AHR	KIT	1	0.109	0.32	1.068	3.125	0.576	0.759	1	1.318	0.626	0.791	1	1.264	2.463	3.492	1	1	0.798	0.893	1	1.074	1	1.185	0.984	1.694	1	1	1	1	1	1.254	1	1.231	1	1	0.367	0.545	1	1.838	1	1.895	1	1
AHR	SERPINB10	1	0.937	0.968	1	1.033	0.763	0.873	1	1.145	1	1.088	0.845	0.919	1.152	2.388	1	1	1	1	0.688	0.891	1	1	0.984	0.992	1	1	1	1	1	1.254	1	1.231	1	1	0.367	0.606	0.345	1.08	0.775	1.669	0.815	0.903
AHR	CPA6	1	0.937	0.968	1	1.033	1	1	1	1	1	1	1	1	4.951	7.977	0.147	0.384	1	1	1	1.074	1	1	0.984	0.992	1	1	1	1	1	1.254	1	1.231	1	1.032	0.367	0.606	1	1.838	1.19	2.068	1	1
AHR	FOS	1	0.118	0.333	1.068	3.005	1	1	1	1	1	1	1	1	2.321	3.39	1	1	1	1	1	1.074	1	1.685	0.984	0.992	1	1	1	1	0.612	0.981	1	1.231	1	1	0.367	0.492	1	1.838	1	1.895	0.825	0.908
AHR	CD55	1	0.937	0.968	1	1.033	1	1.264	0.626	0.791	0.606	0.779	1	1.284	0.286	1.189	1	1.439	0.471	0.687	0.919	1.03	0.909	0.953	0.984	0.992	1	1	1	1	1.573	3.914	1	1.231	1	1.647	0.367	0.606	1	1.838	1	1.895	0.958	0.979
AHR	PCK1	1	0.163	0.39	1.068	2.563	0.219	0.468	1	2.136	0.904	0.951	1	1.052	1	2.225	1	1	0.917	0.957	1	1.074	1	1	0.984	0.992	1	1	1	1	1	1.254	1	1.231	1	1	0.367	0.606	0.5	1.299	1	1.895	1	1
AHR	ATP6V0C	1	0.937	1.023	0.894	0.977	1	1.063	0.885	0.941	0.409	0.639	1	1.564	1	2.225	1	1.29	1	1	1	1.074	1	1	0.404	0.63	0.339	0.582	1	1.002	0.903	1.192	1.424	1.468	1	1	0.367	0.606	1	1.838	1	1.895	1	1
AHR	CYP2A	1	0.937	0.968	1	1.033	1	1	1	1	1	1	1	1	1	2.225	1	1	1	1	1	1.074	1	1	0.984	0.992	1	1	1	1	1	1.254	1	1.231	1	1	0.367	0.606	1	1.838	1	1.895	1	1
AHR	CYP1A2	1	0.937	0.968	1	1.033	1	1	1	1	1	1	1	1	1	2.225	1	1	1	1.333	1.155	1.608	1	1.709	0.984	0.992	1	1	1	1.799	1	1.254	0.25	0.615	1	1	0.367	0.475	1.127	1.951	1	1.895	1	1
AHR	LTBP1	1	0.937	0.968	1	1.033	1	1	1	1	1	1	1	1	1.244	2.482	1	1	1	1	1	1.074	1	1	0.592	0.763	1	1	1	1	1.016	1.264	1	1.231	1	1	0.367	0.805	1	1.838	1	1.895	0.561	0.749
AHR	PTGS1	1	0.937	0.968	1	1.033	0.534	0.731	1	1.369	1	1	1	1	1	2.225	1	1	1	1	1.155	5.776	1	1	0.52	0.715	0.584	0.764	0.899	0.948	1	1.254	1	1.231	1	1	0.367	0.606	1	1.838	1.702	2.473	1	1
AHR	PTGS2	1	0.264	0.498	1.068	2.009	1	1.572	0.405	0.636	0.727	0.853	1	1.173	1.031	2.26	1	1.04	1	1	1	1.074	0.829	0.91	0.984	0.992	1	1	1	1.199	1	1.254	1	1.231	1	1.233	0.367	0.56	0.767	1.61	1	1.895	1	1.131
AHR	DPT	1	0.263	0.496	1.068	2.014	0.172	0.415	1	2.409	1	1	1	1	1	2.225	1	1	1	1	0.206	0.488	1	1	0.984	1.19	1	1	0.735	0.857	1	1.254	1	1.231	1	1	0.367	0.522	0.58	1.4	1	1.895	1	1.892
AHR	FOXP3	1	0.937	0.968	1	1.033	1	1	1	1	1	1.115	0.804	0.897	1	2.225	1	1	1	1.351	1	1.074	1	1.293	0.984	1.226	1	1.512	0.225	0.474	0.881	1.177	0.682	1.016	1	1.327	0.367	1.114	1	1.838	1	1.895	0.79	0.889
AHR	AHRR	1	0.937	1.477	0.429	0.677	0.527	0.726	1	1.377	0.55	0.741	1	1.349	1	2.225	0.847	0.92	1	1	1	1.074	0.395	0.629	0.984	0.992	1	1	1	1	1	1.254	1	1.231	1	1	0.367	0.606	1	1.838	1	1.895	1	1
AHR	SPP1	1	0.937	1.704	0.323	0.587	1	3	0.111	0.333	1	2.638	0.144	0.379	1	2.225	0.791	0.889	1	1	1	1.074	1	1	0.984	0.992	1	1	1	1	1	1.254	0.342	0.719	1	1	0.367	0.606	0.694	1.531	1	1.895	1	1
AHR	PCK2	1	0.937	1.155	0.702	0.866	0.838	0.915	1	1.093	1	1	1	1	0.735	1.908	1	1.076	1	1.001	1	1.074	0.753	0.868	0.984	1.336	1	1	1	1	1	1.254	0.455	0.83	1	1	0.367	0.827	1	1.838	1	1.895	0.841	0.917
AHR	NUP88	1	0.937	0.968	1	1.033	1	1	1	1	1	1.554	0.414	0.644	0.432	1.463	1	1	1	1	1	1.074	1	1	0.984	0.992	1	1	0.887	0.942	1	1.254	1.514	1.974	1	1	0.367	0.606	1.358	2.142	1	1.895	1	1
AHR	LMX1A	1	0.785	0.858	1.068	1.166	1	1	1	1	1	1	1	1	0.279	1.176	1	1	1	1	1	1.074	1	1	0.984	1.003	1	3.151	1	1	1	1.254	0.776	1.084	1	1	0.367	0.606	1	1.838	1.341	2.195	1	1
AHR	CYP2A7P1	1	0.937	0.968	1	1.033	1	1	1	1	1	1	1	1	1	2.225	1	1	1	1	1	1.074	1	1	0.984	0.992	1	1	1	1	1	1.254	1	1.231	1	1	0.367	0.606	1	1.838	1	1.895	1	1
AHR	LMX1B	1	0.937	1.181	0.672	0.847	1	1	1	1	1	1	1	1	0.667	1.818	1	1	1	1	1	1.074	1	1.757	0.984	0.992	1	1	1	1	1	1.254	1	1.231	1	1.296	0.367	0.606	1	1.838	0.697	1.582	1	1
AHR	SLCO1A2	1	0.49	0.677	1.068	1.476	1	1	1	1	0.487	0.698	1	1.433	1	2.225	1	1	1	1	1	1.074	0.82	0.906	0.984	0.992	1	1	1	1	1	1.254	0.078	0.343	1	1.022	0.367	0.569	1	1.838	1	1.895	1	1
AHR	THBS2	1	0.937	1.252	0.598	0.799	1	2.151	0.216	0.465	1	1	1	1	1.221	2.458	0.718	0.848	0.994	0.997	1	1.074	1	1.377	0.984	0.992	1	1	0.514	0.717	1	1.254	1	1.231	1	1.102	0.367	0.397	1	1.838	0.672	1.554	1	1
AHRR	ARNT	1	0.97	1.503	0.429	0.665	0.527	0.637	1.298	1.569	0.55	0.741	1	1.349	1	1.122	0.673	0.755	1	1	0.621	0.788	0.395	0.629	1	1	1	1	1	1	0.9	0.949	1	1	1	1	0.852	0.923	1	1.223	0.385	0.62	1	1
AHRR	CCL1	1	1	1.526	0.429	0.655	0.527	0.749	0.94	1.335	0.55	0.741	1	1.349	1	1	0.847	0.92	1	1	1	1	0.395	0.629	1	1	1	1	1	1	1	1	1	1	1	1	1	1	1	1.373	1	2.198	1	1.295
AHRR	KLF16	1	1	1.526	0.429	0.655	0.527	0.726	1	1.377	0.55	0.741	1	1.349	0.163	0.404	0.847	1.047	0.676	0.822	1	1.179	0.395	0.82	1	1	1	1	1	1	1	1	1	1	0.333	0.577	1	1	1	1	0.83	0.911	0.614	0.784
AHRR	HGF	1	0.885	1.436	0.429	0.697	0.527	0.726	1	1.377	0.55	0.741	1	1.349	1	1	0.847	0.92	1	1	1	1	0.395	0.629	1	1	0.788	0.888	1	1	1	1.376	1	1	0.315	0.562	0.203	0.451	1	1	0.141	0.375	1	1
AHRR	THBS1	1	2.329	2.574	0.352	0.389	0.527	0.726	1	1.377	0.55	0.869	0.727	1.15	1	1.139	0.847	0.92	1	1	1	1	0.395	0.629	1	1	1	1	1	1	1	1	1	1	1	1	1	1	1	1	1	1	1	1
AHRR	NOS3	1	1	1.526	0.429	0.655	0.527	0.796	0.832	1.256	0.55	0.562	1.739	1.779	0.746	0.864	0.847	1.176	0.947	0.973	1	1	0.395	0.634	0.852	0.923	1	1.006	0.608	0.78	1	1	1	1.022	1	1	1	1	1	1	1	1	1	1
AHRR	ARNT2	1	2.329	2.358	0.419	0.424	0.527	0.543	1.785	1.84	0.523	0.536	1.82	1.866	1	1	0.847	1.664	0.671	0.819	1	1	0.395	0.629	1	1.413	1	1	1	1	1	1	1	1	1	1	0.257	0.507	0.693	0.833	1	1	1	1.104
AHRR	ATP6V0C	1	1.118	1.614	0.429	0.62	0.527	0.772	0.885	1.296	0.409	0.474	1.82	2.11	1	1	0.847	1.187	1	1	1	1	0.395	0.629	0.404	0.635	0.339	0.582	1	1.002	0.903	0.95	1	1.193	1	1	1	1	1	1	1	1	1	1
AHRR	CYP1A2	1	1	1.526	0.429	0.655	0.527	0.726	1	1.377	0.55	0.741	1	1.349	1	1	0.847	0.92	1	1.333	1	1.496	0.395	1.075	1	1	1	1	1	1.799	1	1	0.25	0.5	1	1	0.614	0.783	1	1.062	1	1	1	1
AHRR	TXN	1	1.626	1.946	0.429	0.514	0.527	0.829	0.767	1.207	0.55	0.672	1.217	1.488	0.896	0.946	0.754	0.799	1	1.029	1	1	0.129	0.226	1	1	1	1	1	1.416	1	1	1	1	1	1	1	1	0.529	0.727	0.447	0.668	0.306	0.553
AHRR	RELA	1	1	1.526	0.429	0.655	0.527	0.726	1	1.377	0.55	0.741	1	1.349	1	1	0.847	0.92	1	1	1	1.248	0.395	0.791	1	1	1	1	1	1	1	1	1	1	1	1.104	1	1	1	1.688	1	1.025	1	1
AHRR	REL	1	1.471	1.851	0.429	0.54	0.527	0.726	1	1.377	0.55	0.741	1	1.349	0.825	0.908	0.847	1.131	0.515	0.717	0.317	0.563	0.395	0.62	1	1.066	1	1	1	1.077	1	1	1	1.017	1	1	1	1	1	1	1	1	0.127	0.357
AHRR	NUP88	1	1	1.526	0.429	0.655	0.527	0.726	1	1.377	0.55	1.152	0.414	0.868	0.432	0.658	0.847	0.92	1	1	1	1	0.395	0.629	1	1	1	1	0.887	0.942	1	1	1	1.604	1	1	1	1	1	1.165	1	1	1	1
AHRR	NPPB	1	1	1.526	0.429	0.655	0.527	0.726	1	1.377	0.55	0.741	1	1.349	0.984	0.992	0.847	0.92	0.901	0.949	0.389	0.624	0.395	0.629	1	1	1	1	0.35	0.592	1	1	1	1	1	1	0.587	0.766	1	1	1	1.059	1	1.308
AHRR	NOS2	1	1	1.526	0.429	0.655	0.527	0.726	1	1.377	0.55	0.741	1	1.349	1	1	0.847	0.92	1	1	1	1	0.395	0.533	1	1.06	0.989	0.995	1	1.16	1	1.039	0.96	0.98	1	1	0.805	0.897	1	1.434	1	1.032	1	1
AHRR	NOS1	1	0.979	1.51	0.429	0.662	0.527	0.726	1	1.377	0.55	0.741	1	1.349	1	1	0.847	1.696	1	1	1	1.162	0.395	0.609	1	1.525	1	1.311	1	1.09	1	1	1	1	1	1.025	1	1	1	1.121	1	1.031	1	1
AHSG	CYP1A2	1	1	1	1	1	0.604	0.777	1	1.287	1	1	1	1	1	2.25	1	1.083	0.794	1.188	0.993	1.491	1	1.709	1	1	1	1.288	1.306	2.055	0.929	0.964	0.25	0.5	0.146	0.382	0.614	1.203	1	1.062	1	1	1	1
AICDA	FOXO1	1	0.168	0.41	1	2.441	0.341	0.418	1.95	2.391	0.956	0.978	1	1.022	0.854	0.924	1	1	0.494	0.703	0.564	0.751	1	1	1	1.024	1	1	1	1	0.86	1.2	0.875	0.935	0.93	0.964	1	1.751	0.235	0.485	1	1	1.021	1.049
AIM1	UBC	1	0.809	0.899	1	1.112	0.596	0.772	1	1.295	1	1.672	0.358	0.598	0.302	0.55	0.247	0.497	1	1.065	0.704	0.839	1	1.619	1	1	1	1	0.526	0.725	0.407	0.566	1	1	0.518	0.712	1.794	1.827	1	1	0.95	1.046	1	1.958
AIM1	AURKA	1	0.809	2.527	0.127	0.396	0.596	1.653	0.218	0.605	2.794	3.308	0.255	0.302	0.397	0.63	0.867	0.931	0.98	0.99	0.704	0.839	1	1	1	1	1	1	0.526	0.725	0.407	0.638	0.08	0.283	0.439	0.477	1.862	2.57	1	1.187	0.564	0.732	1	1.958
AIM1	VIM	1	0.561	0.673	1.237	1.485	0.569	0.582	1.678	1.717	2.794	3.302	0.256	0.303	1	1.143	1	1	1	1.152	0.704	0.839	1	1	1	1.253	0.988	0.994	0.526	0.725	0.407	0.638	0.931	0.965	0.518	0.825	1.862	2.078	1	1	0.417	0.629	1	1.958
AIM1	BIRC2	1	0.809	0.899	1	1.112	0.596	0.772	1	1.295	1	1.672	0.358	0.598	1	1	1	1.001	1	1	0.704	1.424	1	1	1	2.888	1	1	0.526	0.725	0.407	0.638	0.848	0.921	0.518	0.72	1	1.364	1	1	0.95	0.975	1	1.958
AIM1	HIST1H3F	1	0.809	1.516	0.352	0.66	0.596	0.772	1	1.295	2.794	2.847	0.345	0.351	1	1	1	1.035	1	1	0.704	0.92	1	1	1	1	1	1	0.526	0.725	0.407	0.638	1	1	0.518	0.72	1.564	1.706	1	1	0.95	0.975	1	1.958
AIM1	EBF3	1	0.228	0.429	1.237	2.329	0.596	0.703	1.207	1.423	1	1.672	0.358	0.598	1	1.015	1	1	1	1.953	0.704	0.839	1	1	1	1	1	1	0.526	0.725	0.407	0.685	0.919	0.959	0.518	0.72	1	1.364	1	1.077	0.95	0.975	3.834	5.179
AIM1	HIST1H3B	1	0.809	1.342	0.449	0.745	0.596	0.772	1	1.295	2.794	3.13	0.285	0.319	1	1	1	1	1	1.055	0.704	0.839	1	1	1	1.056	1	1	0.526	0.725	0.407	0.638	1	1	0.518	1.062	1	1.364	0.413	0.642	0.387	0.606	1.127	2.079
AIM1	CDKN1A	1	0.809	0.899	1	1.112	0.596	0.691	1.247	1.447	1	1.672	0.358	0.598	1	1	0.451	0.672	1	1	0.704	0.839	1	1	1	1	1	4.18	0.526	0.725	0.407	0.607	1	1.162	0.444	0.479	1	1.364	1	1	0.95	1.098	1	1.958
AIM1	CDC25B	1	0.809	1.493	0.363	0.67	0.596	1.49	0.268	0.671	2.024	2.378	0.358	0.42	0.426	0.653	1	1	1	1.415	0.704	0.839	0.824	0.908	1	1	1	1	0.526	0.725	0.187	0.276	1	1	0.518	0.72	1.192	1.49	1	1.037	0.95	0.975	0.512	1.401
AIM1	GFAP	1	0.733	0.77	1.237	1.299	0.596	0.772	1	1.295	1	1.672	0.358	0.598	1	1	1	1	0.781	0.884	0.704	0.839	1	1	1	1	1	1	0.526	0.725	0.407	0.75	0.984	0.992	0.518	0.72	1	1.364	1	1	0.95	0.975	1	1.958
AIM1	H3F3A	1	0.809	1.102	0.666	0.908	0.596	0.68	1.29	1.471	1	1.672	0.358	0.598	1	1	1	2.059	1	1	0.704	0.839	1	1	1	1	1	1	0.526	0.725	0.407	0.589	1	1.443	0.518	0.72	1	1.364	0.703	0.839	0.95	0.975	0.908	1.866
AIM1	KIF23	1	0.809	3.462	0.067	0.289	0.596	1.997	0.149	0.501	2.794	5.146	0.106	0.194	1	1	1	1	0.944	0.972	0.704	0.839	1	1	1	1	1	1	0.526	0.725	0.407	0.572	1	1	0.171	0.298	0.554	1.015	0.541	0.735	0.95	0.975	0.636	1.562
AIM1	RMDN3	1	0.809	0.899	1	1.112	0.596	0.772	1	1.295	1	1.672	0.358	0.598	1	1	1	1	1	1	0.704	0.839	0.927	0.963	0.515	0.718	1	1	0.526	0.735	0.407	0.638	1	1	0.518	0.72	1	1.364	1	1	0.95	0.987	0.364	1.181
AIM1	KIF11	1	0.809	2.354	0.146	0.425	0.596	1.259	0.376	0.794	2.794	2.884	0.336	0.347	1	1	1	1.158	0.991	0.996	0.704	0.839	0.957	0.978	0.761	0.872	1	1	0.526	0.725	0.407	0.705	1	1	0.518	0.72	1.862	1.962	1	1.373	0.95	0.975	1	1.958
AIM1	NDC80	1	0.809	3.087	0.085	0.324	0.596	0.967	0.638	1.034	2.794	15.904	0.011	0.063	0.602	0.776	0.47	0.686	1	1	0.704	0.839	0.295	0.543	1	1.337	0.38	0.616	0.526	0.992	0.407	0.654	1	1.565	0.518	0.643	0.708	1.148	1	1	0.95	0.975	0.338	1.138
AIM1	CDH1	1	0.809	1.356	0.44	0.738	0.566	0.581	1.678	1.721	1	1.672	0.358	0.598	0.893	0.945	1	1	1	1	0.704	0.839	1	1.137	1	1	1	1.082	0.218	0.339	0.407	0.638	1	1.108	0.518	0.72	0.665	1.113	1	1	0.95	0.975	0.69	1.626
AIM1	ANAPC5	1	0.809	0.899	1	1.112	0.596	0.772	1	1.295	1	1.672	0.358	0.598	1	1	1	1	1	1	0.704	1.072	1	1	1	1.605	0.501	0.708	0.526	0.725	0.232	0.307	1	1	0.364	0.434	1	1.364	1	1.034	0.95	0.975	1	1.958
AIM1	E2F3	1	0.809	1.126	0.637	0.888	0.596	0.9	0.736	1.111	1	1.672	0.358	0.598	1	1	1	1	1	1.196	0.704	0.839	1	1	1	1.333	1	1	0.526	0.725	0.407	0.638	1	1.309	0.518	0.649	1	1.364	1	1	0.95	0.975	1.231	2.172
AIM1	BRD4	1	0.809	0.899	1	1.112	0.596	0.772	1	1.295	1	1.672	0.358	0.598	0.929	0.964	1	1.148	1	1	0.704	0.839	1	1.331	1	1.729	1	1.545	0.526	0.541	0.407	0.638	1	1.023	0.518	0.72	0.947	1.328	1	1.399	0.659	0.791	2.099	2.837
AIM1	NSUN2	1	0.809	1.084	0.688	0.923	0.596	0.899	0.738	1.113	1	1.672	0.358	0.598	0.845	0.919	1	1	1	1	0.704	0.839	1	1.875	1	1	1	1	0.526	0.725	0.121	0.222	1	1	0.518	0.624	1.862	2.007	1	1	0.427	0.637	1	1.958
AIM1	RPS27A	1	0.809	0.848	1.125	1.18	0.596	0.772	1	1.295	1	1.672	0.358	0.598	0.944	0.971	1	1	1	1.666	0.103	0.269	1	1	1	1	0.119	0.345	0.526	0.725	0.407	0.638	1	1.169	0.518	3.746	1	1.364	1	1	0.938	0.944	1	1.958
AIM1	PAK1	1	0.809	1.097	0.672	0.911	0.596	0.832	0.86	1.201	0.736	1.434	0.358	0.697	0.757	0.87	1	1.339	1	1	0.704	0.839	1	1.907	1	1	1	1	0.526	0.725	0.407	0.638	1	1	0.518	0.77	1	1.364	1	1	0.95	0.981	1	1.958
AIM1	ATD	1	0.809	0.899	1	1.112	0.596	0.772	1	1.295	1	1.672	0.358	0.598	1	1	1	1	1	1	0.704	0.839	1	1	1	1	1	1	0.526	0.725	0.407	0.638	1	1	0.518	0.72	1	1.364	1	1	0.95	0.975	1	1.958
AIM1	NINL	1	0.809	0.899	1	1.112	0.596	0.772	1	1.295	1	1.672	0.358	0.598	1	1	1	1	1	1	0.704	0.839	1	1	1	1	1	1	0.526	0.725	0.407	0.638	1	1	0.518	0.72	1	1.364	1	1	0.95	0.975	1	1.958
AIM1	BUB1B	1	0.809	3.536	0.065	0.283	0.596	1.951	0.156	0.512	2.794	3.403	0.241	0.294	0.197	0.444	0.779	0.882	1	1	0.704	0.839	1	1.261	1	1	1	1	0.526	0.583	0.407	0.638	1	1	0.518	1.597	0.204	0.617	1	1.167	0.95	0.975	1	1.958
AIM1	CHMP4C	1	0.809	1.043	0.744	0.959	0.596	1.289	0.359	0.776	1	1.672	0.358	0.598	1	1	1	1	1	1	0.704	1.564	1	1	1	1.004	1	1	0.526	0.57	0.407	0.476	1	1	0.518	0.72	1	1.364	1	1.133	0.95	0.975	1	1.958
AIM1	PLK1	1	0.809	2.135	0.177	0.468	0.596	1.206	0.41	0.829	1.646	2.145	0.358	0.466	1	1	1	1	1	1	0.704	0.727	1	1	1	1	1	1	0.526	0.725	0.407	0.638	1	1.477	0.518	0.766	1.42	1.626	0.261	0.511	0.899	0.924	0.643	1.571
AIM1	MAPRE2	1	0.809	0.899	1	1.112	0.596	0.772	1	1.295	1	1.672	0.358	0.598	0.54	0.735	1	1	1	1.113	0.704	0.839	1	1	1	1	0.822	0.906	0.526	1.087	0.407	0.638	1	1.068	0.518	0.72	1	1.364	1	2.088	0.95	0.975	1	1.958
AIM1	BIRC5	1	0.809	3.108	0.084	0.322	0.596	1.221	0.4	0.819	2.794	6.041	0.077	0.166	1	1	1	1.152	1	2.465	0.704	0.839	1	1	1	1	1	1	0.526	0.86	0.407	0.638	1	1	0.518	0.72	0.896	1.291	1	7.037	0.95	0.975	0.695	1.633
AIM1	CDC25A	1	0.809	1.683	0.286	0.594	0.596	1.275	0.366	0.784	1.442	2.007	0.358	0.498	1	1	1	1	0.888	0.942	0.704	0.839	1	1	1	1	1	1	0.398	0.458	0.407	0.632	1	1	0.518	0.922	0.734	1.169	1	1.464	0.95	0.975	1	1.958
AIM1	UBE2E1	1	0.809	0.899	1	1.112	0.596	0.618	1.558	1.617	2.068	2.404	0.358	0.416	1	1	1	1	0.789	0.888	0.704	0.839	1	1.214	1	1	1	1.007	0.526	0.725	0.407	0.638	0.502	0.708	0.518	0.72	1	1.364	0.524	0.724	0.95	1.393	0.682	1.617
AIM1	HIST1H1E	1	0.809	1.545	0.339	0.647	0.596	0.711	1.178	1.406	2.305	2.538	0.358	0.394	1	1.063	0.949	0.974	1	1	0.704	0.869	1	1	1	1	0.914	0.956	0.526	0.725	0.407	0.638	1	1.072	0.518	0.72	1	1.364	0.983	0.991	0.95	0.975	0.64	1.566
AIM1	CDC20	1	0.809	2.378	0.143	0.42	0.596	1.217	0.403	0.822	2.794	3.273	0.261	0.306	1	2.528	1	1.118	1	1	0.704	0.839	1	1	0.659	0.812	1	1	0.526	0.725	0.407	0.638	1	1	0.518	0.72	1.862	5.557	0.593	0.77	0.95	1.4	1	1.958
AIM1	RACGAP1	1	0.809	2.331	0.149	0.429	0.596	1.542	0.251	0.649	1.672	2.161	0.358	0.463	1	1	1	1	1	1	0.704	1.218	1	1.014	1	1	1	1.087	0.526	0.725	0.407	0.638	1	1.268	0.518	0.72	0.486	0.951	0.436	0.66	0.95	1.302	0.568	1.475
AIM1	ANAPC10	1	0.809	0.881	1.042	1.135	0.596	0.772	1	1.295	1	1.672	0.358	0.598	1	1.143	1	1	1	1.119	0.704	0.839	1	1	1	1.232	1	1.119	0.526	0.725	0.407	0.638	0.613	0.783	0.461	0.489	1	1.364	0.798	0.893	0.95	0.975	1.985	2.758
AIM1	ANAPC2	1	0.809	0.909	0.98	1.101	0.596	0.802	0.926	1.246	1	1.672	0.358	0.598	1	1	1	1	1	1.664	0.704	0.839	0.96	0.98	1	1	1	1.116	0.526	0.568	0.407	0.748	1	1	0.518	0.566	1	1.364	1	1	0.472	0.669	0.894	1.851
AIM1	CDCA8	1	0.809	2.877	0.098	0.348	0.596	1.19	0.421	0.84	2.794	4.377	0.146	0.228	1	1	1	1.182	1	1.157	0.704	0.839	0.697	0.835	0.61	0.781	1	1	0.526	0.725	0.407	0.705	1	1	0.518	0.72	1	1.364	1	1	0.95	1.146	1	1.958
AIM1	RMD1	1	0.809	0.899	1	1.112	0.596	0.772	1	1.295	1	1.672	0.358	0.598	1	1	1	1	1	1	0.704	0.839	1	1	1	1	1	1	0.526	0.725	0.407	0.638	1	1	0.518	0.72	1	1.364	1	1	0.95	0.975	1	1.958
AIM1	ANAPC4	1	0.809	0.899	1	1.112	0.596	0.772	1	1.295	1	1.672	0.358	0.598	1	1.026	0.622	0.789	1	1.307	0.704	1.227	0.628	0.793	0.802	0.896	1	1	0.526	0.725	0.407	0.636	1	2.819	0.518	0.72	1	1.364	1	1.164	0.95	1.02	1.242	2.183
AIM1	HIST1H3G	1	0.809	0.899	1	1.112	0.596	0.772	1	1.295	1.704	2.182	0.358	0.458	1	1	0.959	0.979	1	1	0.704	0.839	1	1.343	1	1	1	1.43	0.526	0.698	0.407	0.638	1	1	0.518	0.72	1	1.364	1	1.24	0.563	0.731	1	1.958
AIM1	DIAPH2	1	0.683	0.743	1.237	1.345	0.596	0.772	1	1.295	1	1.672	0.358	0.598	1	1.007	1	1	1	1	0.704	0.839	1	1	1	1	1	1.189	0.526	0.869	0.407	0.638	1	1	0.518	0.72	1.862	2.304	0.666	0.816	0.95	0.975	3.834	6.815
AIM1	SEPT1	1	0.809	0.899	1	1.112	0.596	0.772	1.001	1.296	1	1.672	0.358	0.598	1	1	1	1.688	1	1	0.704	0.791	1	1	1	1	1	1	0.526	0.725	0.407	0.603	1	1	0.494	0.506	1	1.364	1	1.109	0.95	0.975	0.592	1.507
AIM1	TACC3	1	0.809	2.768	0.106	0.361	0.596	0.994	0.604	1.006	2.794	4.034	0.172	0.248	1	1	1	1	1	1	0.704	0.872	1	1.14	1	1	0.77	0.877	0.526	0.725	0.407	0.442	0.227	0.476	0.518	0.554	1.58	1.715	1	1	0.883	0.916	0.994	1.952
AIM1	HIST1H3I	1	0.809	0.899	1	1.112	0.596	0.772	1	1.295	1.623	2.129	0.358	0.47	1	1.097	1	1	1	1	0.704	1.078	1	1	1	1.184	0.972	0.986	0.526	0.725	0.407	0.711	1	1	0.518	0.72	1.862	3.37	1	1	0.95	0.975	1	1.958
AIM1	HIST2H3A	1	0.809	0.899	1	1.112	0.596	0.772	1	1.295	1	1.672	0.358	0.598	1	1	1	1	1	1	0.704	0.839	1	1	1	1	1	1	0.526	0.725	0.407	0.638	1	1	0.518	0.72	1	1.364	1	1	0.95	0.975	1	1.958
AIM1	NDEL1	1	0.809	0.875	1.057	1.143	0.596	0.772	1	1.295	0.868	1.558	0.358	0.642	1	1.353	1	1.272	1	1	0.704	0.839	1	1	1	1.75	0.262	0.512	0.526	0.725	0.407	0.638	1	1	0.518	0.72	1	1.364	1	1	0.872	0.91	1.055	2.011
AIM1	CENPA	1	0.809	2.94	0.094	0.34	0.596	1.817	0.18	0.55	2.794	6.895	0.059	0.145	1	1	1	1	1	1	0.704	0.839	1	1	1	1	1	1	0.526	0.725	0.407	0.638	1	1.483	0.518	0.72	1	1.364	0.496	0.705	0.409	0.623	1	1.958
AIM1	ANAPC1	1	0.809	0.899	1	1.112	0.596	0.772	1	1.295	1.11	1.761	0.358	0.568	0.413	0.642	1	1	1	1	0.704	0.839	1	1.325	0.867	0.931	1	1.462	0.526	0.725	0.407	0.638	1	1	0.518	0.72	1	1.364	1	1	0.95	0.975	1	1.958
AIM1	H3F3C	1	0.809	0.899	1	1.112	0.596	0.772	1	1.295	1	1.672	0.358	0.598	1	1	1	1	1	1	0.704	0.839	1	1	1	1	1	1	0.526	0.725	0.407	0.638	1	1	0.518	0.72	1	1.364	1	1	0.95	0.975	1	1.958
AIM1	PTTG1	1	0.809	2.698	0.111	0.371	0.596	1.224	0.398	0.817	2.794	3.628	0.212	0.276	1	1.44	1	1.289	1	3.307	0.704	0.839	1	1.006	1	1	0.33	0.574	0.526	0.725	0.407	0.691	1	1.647	0.518	0.72	1	1.364	1	1	0.95	1.13	1	1.958
AIM1	NDE1	1	0.809	1.124	0.64	0.889	0.596	0.772	1	1.295	0.93	1.612	0.358	0.62	0.461	0.679	1	1.28	1	1.34	0.704	0.839	1	1	1	1	1	1	0.526	0.631	0.407	0.638	1	1.065	0.518	0.72	1	1.364	1	1	0.95	1.246	1	1.958
AIM1	XIAP	1	0.809	1.025	0.769	0.975	0.596	0.772	1	1.295	1	1.672	0.358	0.598	1	1	1	1	1	1.306	0.704	0.839	1	1	1	1.076	1	1	0.526	1.319	0.407	0.638	1	1	0.518	0.72	0.973	1.346	1	1.056	0.95	0.975	1	1.958
AIM1	CDC16	1	0.809	0.899	1	1.112	0.596	0.772	1	1.295	1	1.672	0.358	0.598	1	1	0.906	0.952	1	1	0.704	0.839	1	1.064	1	1.078	1	1	0.083	0.208	0.407	0.638	1	1	0.518	0.72	1	1.364	1	1	0.753	0.846	1	1.958
AIM1	UBE2C	1	0.809	3.428	0.069	0.292	0.596	1.727	0.2	0.579	2.794	8.04	0.043	0.124	0.502	0.708	1	1	0.136	0.369	0.704	0.839	1	1.031	1	1.151	1	1.361	0.526	0.766	0.407	0.638	1	1	0.518	0.72	1	1.364	1	1	0.626	0.771	0.744	1.689
AIM1	RASSF1	1	0.809	0.899	1	1.112	0.596	0.772	1	1.295	1	1.672	0.358	0.598	0.829	0.911	1	1.12	1	1.176	0.704	0.839	1	1.086	1	1.467	1	1	0.526	0.642	0.407	1.005	1	1	0.518	0.72	0.632	1.085	1	1.002	0.95	3.346	1.037	1.994
AIM1	ANAPC11	1	0.809	0.899	1	1.112	0.596	0.772	1	1.295	1.946	2.332	0.358	0.429	1	1	0.767	0.876	1	1	0.704	0.839	1	1.187	1	1.099	0.131	0.363	0.526	0.725	0.407	0.689	1	1	0.518	0.72	1	1.364	1	1	0.95	0.975	0.707	1.647
AIM1	HIST1H3A	1	0.809	1.084	0.689	0.923	0.596	0.642	1.445	1.557	1.357	1.947	0.358	0.514	1	1	1	1	1	1	0.704	0.839	1	1	1	1.67	1	1	0.526	0.725	0.407	0.622	0.167	0.408	0.252	0.361	1	1.364	1	1	0.95	0.975	3.834	7.324
AIM1	SGOL2	1	0.809	2.158	0.174	0.463	0.596	1.881	0.168	0.532	2.794	4.05	0.17	0.247	1	1	1	1.042	1	1	0.704	0.839	0.66	0.812	1	1	0.924	0.961	0.526	0.615	0.407	0.65	1	1	0.518	1.544	1	1.364	1	1	0.95	1.227	1	1.958
AIM1	HIST1H3J	1	0.809	1.068	0.709	0.936	0.596	0.772	1	1.295	1.511	2.055	0.358	0.487	1	1.218	0.654	0.809	1	2.652	0.704	0.834	1	1	1	1.141	1	1.033	0.526	0.725	0.407	0.638	1	1	0.518	0.887	0.542	1.004	1	1	0.95	0.975	1	1.958
AIM1	HIST1H3E	1	0.809	0.964	0.87	1.037	0.596	0.605	1.626	1.652	2.794	4.493	0.138	0.223	1	1	1	1.126	1	1.017	0.704	1.064	1	1	1	1	1	1	0.526	0.589	0.407	0.638	1	1	0.518	0.72	1	1.364	1	1	0.677	0.802	0.924	1.883
AIM1	HIST1H3C	1	0.809	0.899	1	1.112	0.596	0.772	1	1.295	1.818	2.254	0.358	0.444	0.863	0.929	1	1	0.644	0.802	0.704	0.853	1	1.108	1	1	1	1	0.526	0.769	0.407	0.638	0.874	0.935	0.518	0.72	1	1.364	1	1	0.95	0.975	1	1.958
AIM1	DCTN1	1	0.809	0.899	1	1.112	0.596	0.741	1.085	1.349	1	1.672	0.358	0.598	1	1.482	1	1	1	1	0.704	0.875	1	1	0.969	0.984	0.778	0.882	0.526	0.725	0.407	0.638	1	1	0.518	0.72	1	1.364	1	1	0.486	0.679	0.991	1.95
AIM1	E2F2	1	0.809	1.712	0.276	0.584	0.596	0.772	1	1.295	2.148	2.45	0.358	0.408	0.835	0.914	1	1	1	1	0.704	0.839	1	1	0.848	0.921	1	1.171	0.526	0.725	0.407	0.638	1	1.018	0.518	0.922	1	1.364	1	1	0.95	0.975	1	1.958
AIM1	HIST3H3	1	0.809	0.899	1	1.112	0.596	0.859	0.808	1.164	1.4	1.978	0.358	0.506	1	1	0.849	0.921	1	2.007	0.704	0.839	1	1	0.984	0.992	1	1	0.526	0.659	0.407	0.646	1	1	0.518	2.743	1.199	1.494	0.918	0.958	0.95	1.143	1.666	2.527
AIM1	PARP1	1	0.809	1.959	0.211	0.511	0.596	0.772	1	1.295	1.01	1.68	0.358	0.595	0.823	0.907	0.652	0.807	1	1	0.704	1.314	1	1	0.963	0.981	1	1	0.526	0.704	0.407	0.638	1	1.067	0.518	0.559	1	1.364	1	1.179	0.694	0.812	1	1.958
AIM1	HIST2H3C	1	0.809	0.899	1	1.112	0.596	0.772	1	1.295	1.623	2.13	0.358	0.47	0.697	0.835	1	1	1	1	0.704	0.927	1	1	0.779	0.882	1	1	0.526	0.725	0.407	0.638	1	1	0.518	0.72	1	1.364	0.693	0.832	0.95	0.975	1	1.958
AIM1	HIST2H3PS2	1	0.809	0.899	1	1.112	0.596	0.772	1	1.295	1	1.672	0.358	0.598	1	1	1	1	1	1	0.704	0.839	1	1	1	1	1	1	0.526	0.725	0.407	0.638	1	1	0.518	0.72	1	1.364	1	1	0.95	0.975	1	1.958
AIM1	KIF2C	1	0.809	3.175	0.08	0.315	0.596	1.42	0.296	0.704	2.794	4.744	0.124	0.211	1	1	1	1.317	1	1	0.448	0.562	1	1	0.514	0.717	1	1	0.526	0.668	0.407	0.638	0.157	0.396	0.518	0.628	1	1.364	1	1	0.95	0.975	1	1.958
AIM1	ZWINT	1	0.809	2.625	0.117	0.381	0.596	1.066	0.524	0.938	2.794	3.377	0.245	0.296	1	1	0.565	0.752	1	1	0.704	0.775	1	1.448	1	1	1	1	0.526	0.725	0.407	0.638	1	1	0.518	0.72	0.794	1.215	1	1.613	0.95	0.975	1	1.958
AIM1	DES	1	0.809	0.811	1.228	1.232	0.596	0.67	1.329	1.493	0.907	1.592	0.358	0.628	1	1	1	1	1	1	0.704	0.839	1	1	1	1	1	1	0.526	0.725	0.407	0.638	1	1	0.518	0.72	1.195	1.492	1	2.195	0.95	0.975	0.874	1.831
AIM1	CDC26	1	0.809	0.899	1	1.112	0.596	0.772	1	1.295	1	1.672	0.358	0.598	1	1.268	0.409	0.64	1	1.263	0.704	0.819	1	1.457	1	1	1	1	0.526	0.725	0.407	0.638	0.302	0.549	0.518	0.596	0.437	0.902	1	1	0.514	0.699	1	1.958
AIM1	MAPRE1	1	0.809	0.899	1	1.112	0.596	0.772	1	1.295	0.943	1.623	0.358	0.616	1	1.122	0.582	0.763	1	1	0.704	0.915	1	1.052	1	1	1	1	0.526	2.853	0.407	0.772	1	1.283	0.518	0.573	1	1.364	1	1	0.95	0.975	1	1.958
AIM1	HIST1H3D	1	0.809	2.021	0.198	0.495	0.596	0.772	1	1.295	2.794	4.005	0.174	0.25	1	1	1	1	1	1	0.704	1.044	0.638	0.799	0.703	0.839	1	1.32	0.526	0.725	0.407	1.171	1	1.288	0.518	0.72	1.187	1.487	0.829	0.911	0.95	1.236	1	1.958
AIM1	INCENP	1	0.809	1.642	0.3	0.609	0.596	0.772	1	1.295	0.852	1.543	0.358	0.648	1	1	1	1.359	0.934	0.966	0.704	1.003	1	1	1	1	1	1	0.526	0.725	0.407	0.638	0.377	0.614	0.518	0.981	1.032	1.386	1	1	0.95	0.975	1.586	2.466
AIM1	CDC23	1	0.809	0.899	1	1.112	0.596	0.913	0.715	1.095	0.923	1.606	0.358	0.623	1	1	1	1.863	0.949	0.974	0.704	0.839	1	1	1	1	1	1.272	0.511	0.519	0.407	0.581	1	1	0.518	1.286	0.545	1.008	1	1	0.95	0.975	1	1.958
AIM1	RELN	1	0.438	0.595	1.237	1.68	0.596	0.697	1.227	1.435	0.685	1.384	0.358	0.723	1	1.693	1	1.117	1	1	0.704	0.839	1	1	0.941	0.97	1	1.77	0.526	0.794	0.105	0.206	1	1	0.518	2.078	0.492	0.957	1	1.249	0.95	0.975	3.187	3.495
AIM1	BIRC6	1	0.809	0.899	1	1.112	0.596	0.772	1	1.295	1	1.672	0.358	0.598	1	1.093	1	1	1	1	0.704	0.876	1	1	1	1.059	1	1	0.526	0.755	0.407	0.638	1	1	0.518	0.72	0.901	1.295	1	1	0.625	0.77	1.333	2.261
AIM1	ANAPC7	1	0.809	0.922	0.951	1.084	0.596	1.34	0.332	0.746	1.104	1.757	0.358	0.569	1	1.051	1	1	1	1	0.704	0.759	1	1	0.444	0.667	1	1	0.526	1.376	0.407	0.638	1	1	0.518	0.644	0.583	1.042	1	1	0.556	0.727	1	1.958
AIM1	CDC27	1	0.809	0.899	1	1.112	0.596	0.772	1	1.295	0.863	1.553	0.358	0.644	1	1	1	1	0.686	0.828	0.704	0.839	0.228	0.478	0.57	0.755	1	1	0.526	0.725	0.407	0.638	1	1	0.518	0.72	1	1.364	1	1	0.95	1.645	1	1.958
AIM1	CPEB1	1	0.502	0.637	1.237	1.569	0.283	0.41	1.678	2.437	0.332	0.963	0.358	1.039	0.445	0.667	1	1	1	1	0.438	0.555	1	1	1	1	1	1.098	0.273	0.379	0.407	0.638	1	1	0.144	0.273	1.045	1.395	1	1	0.95	0.975	1	1.958
AIM1	PARD6A	1	0.809	0.899	1	1.112	0.596	0.772	1	1.295	0.475	1.152	0.358	0.868	1	1	1	1.209	0.709	0.842	0.704	0.839	1	1	1	1	1	1	0.526	0.711	0.407	0.638	1	1	0.518	0.72	1.009	1.37	1	1	0.95	1.251	0.779	1.728
AIM1	GSK3A	1	0.809	0.899	1	1.112	0.596	0.772	1	1.295	0.861	1.551	0.358	0.645	1	1.123	1	1	1	1	0.704	0.839	0.799	0.894	1	1	1	1	0.526	0.603	0.407	0.638	0.772	0.879	0.518	0.72	1.175	1.479	0.659	0.811	0.95	1.598	1.145	2.095
AIM1	CSF3	1	0.655	0.727	1.237	1.375	0.596	0.772	1	1.295	1	1.672	0.358	0.598	1	1	1	1.299	1	1	0.704	0.839	1	1.312	1	1	1	1	0.526	0.725	0.407	0.956	1	1	0.518	0.72	1.496	1.669	1	1	0.95	0.975	1	1.958
AIM1	ARPC1A	1	0.809	0.899	1	1.112	0.596	0.772	1	1.295	1	1.672	0.358	0.598	1	1.168	1	1	1	1.7	0.704	0.839	1	1.19	1	1	1	1	0.526	0.725	0.407	0.638	1	1.082	0.366	0.436	1	1.364	1	1.033	0.95	1.066	1	1.958
AIM1	BIRC3	1	0.809	0.899	1	1.112	0.596	0.735	1.103	1.36	1	1.672	0.358	0.598	0.627	0.792	1	1	1	1	0.704	2.644	1	1	0.967	0.983	1	1	0.526	1.612	0.407	0.57	1	1	0.518	0.72	1.04	1.392	1	1	0.95	0.975	1	1.958
AIM1	WWC1	1	0.809	0.899	1	1.112	0.596	0.772	1	1.295	0.519	1.205	0.358	0.83	1	1	1	1.065	1	1.714	0.704	0.793	1	1	1	1	1	1.701	0.526	0.725	0.407	0.638	0.797	0.893	0.518	1.323	0.303	0.751	0.933	0.966	0.95	0.975	1	1.958
AIM1	GSK3B	1	0.809	0.935	0.925	1.069	0.596	0.772	1	1.295	1	1.672	0.358	0.598	0.761	0.872	1	1	1	1.195	0.704	0.974	1	1	1	1.189	0.5	0.707	0.526	0.725	0.407	0.638	1	1	0.518	0.545	1	1.364	0.869	0.932	0.95	0.971	3.834	4.207
AIM1	BCL2	1	0.621	0.709	1.237	1.411	0.464	0.526	1.678	1.901	1	1.672	0.358	0.598	1	1	1	1.358	1	1.11	0.704	0.839	1	1.197	0.782	0.885	1	1.023	0.526	0.748	0.407	0.791	0.58	0.761	0.518	0.905	1	1.364	1	1	0.95	0.975	0.537	1.434
AIM1	NAIP	1	0.809	0.899	1	1.112	0.596	0.772	1	1.295	1	1.672	0.358	0.598	1	1	1	1	0.818	0.905	0.704	0.839	0.976	0.988	0.34	0.583	1	1	0.526	0.72	0.407	0.638	1	1	0.518	0.72	1	1.364	1	1	0.379	0.6	1.639	2.507
AIM1	PARD6G	1	0.809	0.827	1.182	1.209	0.596	0.772	1	1.295	1	1.672	0.358	0.598	1	1	1	1.366	1	1	0.28	0.444	1	1.344	1	1.133	1	1	0.526	0.725	0.407	0.638	1	1.196	0.518	0.72	1.395	1.612	1	1	0.95	1.396	0.85	1.805
AIM1	RALA	1	0.809	0.9	0.998	1.111	0.596	0.772	1	1.295	1.549	2.081	0.358	0.481	1	1	0.916	0.957	1	1	0.696	0.7	1	1.054	1	1	1	1.003	0.45	0.487	0.407	0.806	1	1	0.518	0.72	1	1.364	1	1	0.536	0.713	1	1.958
AIM1	RALB	1	0.809	0.899	1	1.112	0.596	0.72	1.15	1.389	1	1.672	0.358	0.598	0.691	0.831	1	1.355	1	1.706	0.704	0.772	1	1	1	1.349	1	1	0.526	1.131	0.407	0.638	0.692	0.832	0.518	0.598	1	1.364	1	2.159	0.95	1.032	1	1.958
AIM1	TLK2	1	0.809	0.984	0.836	1.017	0.596	0.772	1	1.295	1	1.672	0.358	0.598	1	1	1	1.17	1	1	0.704	0.979	0.448	0.669	1	1	0.731	0.855	0.526	0.802	0.407	0.623	1	1	0.518	0.666	1	1.364	1	1	0.287	0.522	0.793	1.743
AIM1	MYLIP	1	0.809	0.899	1	1.112	0.596	0.772	1	1.295	0.672	1.371	0.358	0.73	1	1	1	1	1	1	0.704	2.549	1	1	1	1.202	1	1	0.526	0.722	0.407	0.644	1	1.276	0.518	0.72	0.805	1.224	0.904	0.951	0.95	0.975	1.028	1.985
AIM1	PARD6B	1	0.809	1.418	0.402	0.705	0.596	0.846	0.832	1.182	1	1.672	0.358	0.598	0.604	0.777	1	1	1	1	0.704	0.839	0.618	0.786	1	1.169	1	1.43	0.526	1.236	0.407	0.425	1	1	0.518	0.72	1	1.364	1	1.022	0.325	0.556	1	1.958
AIM1	WWC3	1	0.809	0.899	1	1.112	0.596	0.772	1	1.295	1.155	1.797	0.358	0.557	1	1.355	1	1	0.861	0.928	0.704	0.812	0.961	0.98	1	1	1	1.058	0.526	1.066	0.407	0.638	1	1	0.518	0.72	1	1.364	1	1	0.95	0.975	1	1.958
AIM1	WWC2	1	0.809	0.899	1	1.112	0.596	0.772	1	1.295	1	1.672	0.358	0.598	1	1	1	1.072	1	1	0.704	0.812	1	1.258	1	1	1	1	0.526	0.626	0.407	0.638	0.85	0.922	0.518	0.72	1.502	1.672	1	1	0.95	0.975	1	1.958
AIM1	TLK1	1	0.809	0.899	1	1.112	0.596	0.772	1	1.295	1	1.672	0.358	0.598	1	1	1	1	0.806	0.898	0.704	0.839	1	1	1	1	1	1.095	0.526	0.725	0.407	0.466	1	1	0.518	1.081	1.741	1.8	0.087	0.295	0.95	0.975	1	1.958
AIM1	BIRC8	1	0.809	0.899	1	1.112	0.596	0.772	1	1.295	1	1.672	0.358	0.598	0.851	0.922	1	1.076	1	1	0.704	0.839	1	1	1	1.955	0.249	0.499	0.526	0.725	0.407	0.638	1	1	0.518	0.717	0.827	1.241	1	1.255	0.95	0.95	1	1.958
AIM1	BIRC7	1	0.809	1.042	0.745	0.96	0.596	0.772	1	1.295	1	1.672	0.358	0.598	1	1	1	1	1	1	0.704	0.839	1	1.172	0.599	0.774	0.267	0.517	0.526	0.725	0.407	0.638	1	1	0.518	0.72	1	1.364	1	1.647	0.95	1.076	1	1.958
AIP	AHR	1	0.937	0.968	1	1.033	1	1	1	1	0.894	0.945	1	1.058	0.293	1.205	1	1	1	1	1	1.074	1	1.638	0.984	0.992	1	1	1	1	1	1.254	0.719	1.043	1	1	0.367	0.606	1.066	1.898	1	1.895	1	1
AIP	FXR2	1	1	1.06	0.89	0.944	0.988	0.994	1	1.006	0.894	1.057	0.8	0.946	0.293	0.542	1	1	1	1	1	1	1.788	2.191	1	1	1	1.963	1	1.29	1	1	0.719	1.243	1	1	1	1	0.79	0.918	0.278	0.527	1	1
AIP	FMR1	1	1	1	1	1	1	1	1	1	0.785	0.838	1.119	1.194	0.293	0.542	1	1	1	1	0.754	0.868	1	1.638	1	1	0.529	0.727	0.305	0.552	1	1	0.719	0.848	1	1.261	0.813	0.902	1.051	1.059	1	1	1	1.018
AIP	FXR1	1	1	1	1	1	0.812	0.901	1	1.109	0.894	1.125	0.706	0.889	0.293	0.542	1	1.003	1	1	1	1	0.545	1.209	0.283	0.532	1	1.307	0.727	0.853	1	1	0.719	0.848	1	1	1	1.118	1	1.033	1	1.014	1	1
AIRE	HSPA4	1	1	1.508	0.439	0.663	1	1	1	1	1.06	1.242	0.687	0.805	0.42	0.645	1.349	1.513	0.619	0.824	1	1.057	1	3.48	0.392	0.626	1	1	0.608	0.78	0.816	0.922	1	1	1	1	0.822	0.907	0.459	0.464	1.222	1.519	0.449	0.671
AIRE	NFKBIA	1	0.643	0.802	1	1.247	0.733	0.856	1	1.168	0.988	1.024	0.943	0.977	0.992	0.996	1	1.162	1	1.047	1	1.057	1	1	1	1	1	1	1	1.161	0.791	0.804	1	1	0.242	0.492	1	1	0.202	0.305	1	1.374	1	1.001
AIRE	FOXN1	1	1	1	1	1	1	1	1	1	1	1.03	0.943	0.971	0.992	0.996	1.349	2.233	1	1.047	1	1.057	1	1	0.035	0.186	0.404	0.636	1	1	0.816	0.912	1	1	1	1	1	1	0.446	0.452	1	1.374	0.848	0.922
AIRE	FOS	1	0.118	0.344	1	2.908	1	1	1	1	1	1.03	0.943	0.971	0.992	1.517	1	1.162	1	1.047	1	1.057	1	1.685	1	1	1	1	1	1	0.612	0.707	1	1	1	1	0.657	0.811	0.459	0.678	1	1.374	0.825	0.909
AIRE	HSPA1B	1	1	1	1	1	1	1	1	1	1	1.03	0.943	0.971	0.992	0.996	1	1.162	1	1.047	1	1.057	1	1	1	1	1	1	1	1	0.816	0.903	1	1	1	1	1	1	0.459	0.678	1	1.374	1	1.001
AIRE	HSPA1A	1	1	1.146	0.762	0.873	0.649	0.805	1	1.242	1	1.03	0.943	0.971	0.935	0.963	1.349	1.353	1	1.047	0.407	0.674	1	1	1	1	1	1	0.575	0.758	0.816	1.958	1	1	1	1	1	1	0.459	0.678	0.792	1.223	1.002	1.117
AIRE	HSPA1L	1	1	1.047	0.912	0.955	1	1	1	1	1	1.03	0.943	0.971	0.992	1.971	1	1.162	1	1.047	0.937	1.023	1	1	1	1	1	1	1	1	0.816	0.903	1	1	1	1	1	1	0.318	0.382	1.233	1.526	1.002	1.14
AIRE	EPCAM	1	1	2.034	0.242	0.492	0.722	0.85	1	1.176	0.297	0.561	0.943	1.782	0.992	0.996	1	1.162	1	1.047	0.831	0.964	1	1.718	1	1	1	1	1	1	0.816	1.276	1	1	1	1	1	1	0.459	0.678	1.888	2.747	1	1.001
AIS1	MYF5	1	1	1	1	1	1	1	1	1	1	1	1	1	1	1	1	1	1	1	1	1	1	1	1	1	1	1	1	1	1	1	1	1	1	1	1	1	1	1	1	1	1	1
AIS1	NANOG	1	0.676	0.822	1	1.216	1	1	1	1	1	1	1	1	1	1.368	1	1	1	1.321	1	1	1	1	1	1	1	1.074	1	1	1	1.011	1	1	1	1	1	1	1	1	1	1.563	1	1
AIS1	SOX9	1	1	1	1	1	1	2.512	0.159	0.398	1	2.007	0.248	0.498	1	1.012	0.892	0.945	1	1	1	1.14	1	1	1	1	0.795	0.892	1	1	0.621	0.788	1	1	1	1.192	1	1	0.689	0.83	1	1	1	1.207
AIS1	SOX8	1	1	1	1	1	1	1.041	0.924	0.961	1	1	1	1	1	1	1	1	1	1	1	1	1	1	1	1	1	1	1	1	1	1	1	1	0.712	0.844	1	1	1	1	1	1	1	1.012
AIS1	CDH7	1	1	1.364	0.538	0.733	1	1.012	0.977	0.988	0.535	0.731	1	1.367	1	1	1	1	0.358	0.598	1	1	1	1	1	1	1	1	1	1	1	1	1	1	1	1	1	1.102	1	1.162	1	1	1	1.01
AIS1	SOX10	1	0.421	0.649	1	1.542	0.582	0.763	1	1.311	1	1	1	1	1	1	1	1.169	1	1	1	1.791	1	1	1	1	1	1	1	1	1	1	1	1	1	1	0.476	0.69	0.508	0.712	1	1	1	1
AIS1	PAX7	1	1	1	1	1	1	1.058	0.893	0.945	1	1	1	1	0.799	0.894	1	1.033	1	1.271	0.234	0.484	1	1	1	1.153	0.792	0.89	1	1	0.547	0.74	1	1	1	1	1	1	0.715	0.846	1	1	1	1.071
AIS1	PAX3	1	0.668	0.817	1	1.224	1	1	1	1	1	1.459	0.47	0.685	1	1	1	1	1	1	1	1	0.746	0.863	1	1	1	1	1	1	0.78	0.883	1	1.067	1	1	1	1	0.955	0.977	1	1	1	1
AIS1	SIX1	1	1	1.24	0.65	0.806	1	1.48	0.457	0.676	1	1.714	0.34	0.583	1	1.054	1	1.275	1	1	1	1	1	1	0.79	0.889	0.98	0.99	1	1.037	1	1.201	1	1	1	1	1	1	1	1	1	1	1	1.175
AIS1	T	1	1	1	1	1	1	1	1	1	1	1	1	1	0.653	0.808	1	1.043	1	1	1	1	1	1	0.365	0.605	1	1	0.522	0.723	1	1	1	1	1	1	1	1	1	1	1	1	1	1
AIS1	SIX2	1	1	1.336	0.56	0.749	1	1.249	0.641	0.8	1	1.102	0.823	0.907	1	1.092	1	1	1	1	1	1	1	1	1	1	1	1	1	1	1	1.485	0.363	0.603	1	1	1	1	1	1	0.776	0.881	1	1
AIS1	NANOGP1	1	1	1	1	1	1	1	1	1	1	1	1	1	0.604	0.777	0.929	0.964	1	1	0.671	0.819	0.964	0.982	1	1	1	1	1	1.27	1	1	1	1	1	1	1	1	1	1	0.455	0.675	0.486	0.697
AK1	METAP1	1	1	1	1	1	1	1	1	1	1	1	1	1	0.106	0.197	1	1	1	1	0.463	0.68	0.514	0.578	1	1.027	0.736	0.858	1	1	0.993	0.996	1	1.126	0.546	0.822	1	1.248	1	1.086	0.397	0.63	1	1
AK1	METAP1D	1	1	1	1	1	1	1	1	1	1	1.417	0.498	0.706	0.364	0.528	1	1.112	1	2.392	1	1	0.514	0.717	1	1.027	0.736	0.858	1	1.358	1	1.119	1	1.793	0.436	0.488	0.609	0.781	1	1	0.397	0.63	1	1
AK1	PA2G4	1	1	1	1	1	1	1.507	0.44	0.664	1	1	1	1	0.364	0.603	1	1	0.069	0.262	1	1.542	0.514	0.717	1.055	1.389	0.736	0.858	1	1	1	1	0.599	0.774	0.546	0.739	1	1	1	1.027	0.397	1.125	1	1.073
AK1	MAP2	1	1	1	1	1	1	1	1	1	0.647	0.804	1	1.243	0.364	0.603	1	1.114	1	1	0.863	0.929	0.514	0.717	1	1.027	0.736	0.858	1	1.206	1	1	1	1	0.546	0.996	1	1	1	1	0.397	0.905	1	1
AK2	METAP1	1	1	1	1	1	1	1	1	1	1	2.405	0.173	0.416	0.106	0.326	1	1	1	1	0.463	0.68	0.649	0.806	1	1	1	1	0.7	0.837	0.993	0.996	1	1.126	1	1.112	1	1.248	1.178	1.181	0.992	0.996	1	1
AK2	PA2G4	1	1	1	1	1	1	1.507	0.44	0.664	1	2.405	0.173	0.416	1	1	1	1	0.069	0.262	1	1.542	1	1	1	1.352	1	1	0.7	0.837	1	1	0.599	0.774	1	1	1	1	1.055	1.117	0.992	1.778	1	1.073
AK2	METAP1D	1	1	1	1	1	1	1	1	1	2.007	3.406	0.173	0.294	0.765	0.874	1	1.112	1	2.392	1	1	1	1	1	1	1	1	0.7	1.136	1	1.119	1	1.793	0.436	0.66	0.609	0.781	1	1.088	0.992	0.996	1	1
AK2	MAP2	1	1	1	1	1	1	1	1	1	0.647	1.934	0.173	0.517	1	1	1	1.114	1	1	0.863	0.929	1	1	1	1	1	1	0.7	1.009	1	1	1	1	1	1.348	1	1	1	1.088	0.992	1.429	1	1
AK3	METAP1	1	0.794	0.891	1	1.122	1	1	1	1	1	1	1	1	0.106	0.326	1	1	1	1	0.463	0.68	0.538	0.591	1	1	0.646	0.804	1	1	0.993	0.996	0.715	0.953	1.236	1.658	0.428	0.816	1	1.086	1	1.083	1	1
AK3	METAP1D	1	0.794	0.891	1	1.122	1	1	1	1	1	1.417	0.498	0.706	0.765	0.874	1	1.112	1	2.392	1	1	0.538	0.734	1	1	0.646	0.804	1	1.358	1	1.119	0.715	1.516	0.436	0.985	0.428	0.51	1	1	1	1.083	1	1
AK3	PA2G4	1	0.794	0.891	1	1.122	1	1.507	0.44	0.664	1	1	1	1	1	1	1	1	0.069	0.262	1	1.542	0.538	0.734	1	1.352	0.646	0.804	1	1	1	1	0.599	0.655	1	1.491	0.428	0.654	1	1.027	1.172	1.933	1	1.073
AK3	MAP2	1	0.794	0.891	1	1.122	1	1	1	1	0.647	0.804	1	1.243	1	1	1	1.114	1	1	0.863	0.929	0.538	0.734	1	1	0.646	0.804	1	1.206	1	1	0.715	0.846	1.818	2.011	0.428	0.654	1	1	1.172	1.554	1	1
AK5	PA2G4	1	0.154	0.393	1	2.545	0.68	1.242	0.44	0.805	0.08	0.283	1	3.531	0.987	0.993	1	1.034	0.069	0.317	1	1.542	1	1	1	1.352	1	1	1	1.099	1	1.1	0.599	0.682	1	1	1	1.01	1	1.027	1	1.785	1.152	1.176
AK5	METAP1D	1	0.154	0.393	1	2.545	0.68	0.824	1	1.213	0.08	0.401	0.498	2.493	0.765	0.869	1.068	1.15	1.464	2.894	1	1	1	1	1	1	1	1	1.208	1.492	1.209	1.231	0.776	1.58	0.436	0.66	0.609	0.789	1	1	1	1	1	1.095
AK5	METAP1	1	0.154	0.393	1	2.545	0.68	0.824	1	1.213	0.08	0.283	1	3.531	0.106	0.324	1	1.034	1	1.21	0.463	0.68	0.649	0.806	1	1	1	1	1	1.099	0.993	1.096	0.776	0.992	1	1.112	1.021	1.26	1	1.086	1	1	1	1.095
AK5	MAP2	1	0.154	0.393	1	2.545	0.68	0.824	1	1.213	0.08	0.228	1.545	4.39	0.987	0.993	1.068	1.151	1	1.21	0.863	0.929	1	1	1	1	1	1	1.208	1.326	1	1.1	0.776	0.881	1	1.348	1	1.01	1	1	1	1.435	1	1.095
AKAP1	PRKACA	1	1	1	1	1	1	1	1	1	1	1	1	1	1	1	0.688	0.749	1	1.036	1	1.316	1.057	1.461	0.364	0.603	1	1	1	1	0.848	0.921	1	1.069	0.443	0.663	0.555	0.745	1	1.05	1	1	1	1
AKAP1	KDR	1	0.678	0.823	1	1.215	1	1	1	1	1	1	1	1	0.806	0.898	0.688	0.829	0.922	0.96	0.96	0.98	1	1.422	0.364	0.603	1	1	0.898	0.947	0.848	0.909	1	1	0.992	0.996	1	1	1	1.05	1	1	1	1
AKAP1	VEGFA	1	1	1.587	0.397	0.63	1	1.754	0.325	0.57	1	1.924	0.27	0.52	0.267	0.516	0.688	0.868	1	1	1	1.383	0.652	1.148	0.364	0.603	1	1	0.692	0.832	0.848	0.921	0.229	0.479	0.992	0.996	0.699	0.836	0.994	1.046	0.874	0.935	1	1
AKAP12	CCND1	1	0.347	0.589	1	1.698	0.487	1.616	0.186	0.619	1	1.007	0.986	0.993	0.79	0.889	0.786	0.886	1	1.22	1	1	1	1	1	1.493	1.499	1.992	1	1	0.457	0.654	1	1	0.136	0.169	1	1.204	0.814	0.902	0.668	0.818	0.173	0.312
AKAP12	VEGFA	1	0.347	0.935	0.397	1.07	0.487	1.224	0.325	0.817	1	1.924	0.27	0.52	0.267	0.516	1	1.047	1	1.22	1	1.383	0.652	0.808	1	1.493	1	1.627	0.692	0.832	0.937	0.968	0.229	0.479	0.209	0.457	0.699	1.007	0.994	0.997	0.668	0.764	0.562	0.75
AKAP12	CCND2	1	0.347	0.427	1.9	2.34	0.487	0.698	1	1.433	1	1	1	1	1	1	1	1	0.669	0.998	1	1	1	1	1	1.493	0.808	1.462	0.728	0.853	0.203	0.436	1	1	0.209	0.512	1	1.204	0.609	0.78	0.668	0.818	0.352	0.445
AKAP12	CCND3	1	0.347	0.589	1	1.698	0.487	0.698	1	1.433	1	1	1	1	1	1	1	1	1	1.22	1	1	1	1.384	1	1.493	1	1.627	1	1	0.664	0.788	1	1.217	0.101	0.145	0.298	0.658	1	1	0.668	0.927	0.562	0.75
AKAP13	RHOA	1	1	1	1	1	0.69	0.831	1	1.204	1	1.217	0.675	0.822	1	1	0.838	0.915	0.869	0.984	1	1	1	1.112	1	1	1	1	1	1	1	1.834	0.812	0.901	0.345	0.809	0.585	0.765	0.688	0.846	1	1.467	0.495	0.703
AKAP13	CCR7	1	1	1.51	0.438	0.662	0.52	0.599	1.448	1.669	1.481	1.516	0.645	0.66	1	1.307	0.838	0.915	0.869	0.932	1	1	1	1.345	1	1	1	1	1	1	1	1	0.812	0.901	1	1.378	0.585	0.675	1	1.02	0.823	0.907	0.495	0.71
AKAP13	AKAP6	1	1	1	1	1	0.69	0.831	1	1.204	0.334	0.704	0.675	1.421	0.741	0.861	0.838	0.88	0.869	0.932	1	1	1	1	1	1	1	1	1	1	1	1.505	0.248	0.449	1	1.378	0.585	0.686	1.041	1.047	1	1	0.317	0.396
AKAP6	AKAP13	1	1	1	1	1	0.69	0.831	1	1.204	0.334	0.704	0.675	1.421	0.741	0.861	0.838	0.88	0.869	0.932	1	1	1	1	1	1	1	1	1	1	1	1.505	0.248	0.449	1	1.378	0.585	0.686	1.041	1.047	1	1	0.317	0.396
AKAP6	PLCB3	1	1	1.061	0.889	0.943	0.961	0.98	1	1.02	0.334	0.726	0.635	1.378	0.741	0.861	0.923	0.961	1	1.08	1	1	1	1	0.273	0.523	1	1	1	1	0.654	1.218	0.248	0.498	0.847	0.92	0.805	0.824	1	1.026	0.522	0.722	0.317	0.563
AKAP6	PLCB2	1	1	1	1	1	1	1	1	1	0.334	0.578	1	1.73	0.741	0.861	0.727	0.819	1	1	1	1	1	1.362	1	1	1	1.482	1	1	0.828	1.37	0.248	0.475	1	1	0.805	0.897	1.052	1.118	1	1	0.317	0.618
AKAP6	GNA12	1	1	1	1	1	1	1	1	1	0.334	0.578	1	1.73	0.741	0.861	0.655	0.778	1	1	1	1	1	1	0.682	0.826	1	1	1	1.061	0.836	1.376	0.248	0.498	1	1	0.805	0.897	1	1.026	1	1	0.317	0.563
AKAP6	GNA13	1	1	1.025	0.952	0.976	1	1	1	1	0.334	0.578	1	1.73	0.741	0.822	0.701	0.805	1	1	1	1	1	1	1	1	1	1	1	1	1.066	1.554	0.248	0.785	1	1	0.805	1.424	1	1.026	1	1	0.317	0.469
AKAP6	ARHGEF28	1	0.695	0.834	1	1.199	1	1	1	1	0.334	0.578	1	1.73	0.741	0.851	0.674	0.789	1	1	1	1	1	1	0.66	0.813	1	1.314	1	1	1	1.505	0.248	0.498	1	1.658	0.647	0.722	1	1.026	1	1	0.317	1.054
AKAP6	PLCB4	1	0.976	0.988	1	1.012	1	1.555	0.414	0.643	0.334	0.451	1.642	2.216	0.328	0.493	0.923	1.107	1	1	1	1	1	1	1	2.734	1	1	1	1	1	1.505	0.248	1.438	1	1.187	0.805	0.897	1	1.026	1	1	0.317	0.563
AKAP6	LAT2	1	1	1	1	1	1	1	1	1	0.334	0.578	1	1.73	0.741	0.861	0.923	0.961	1	1	1	3.775	1	1	0.444	0.666	1	1	0.116	0.341	1	1.505	0.248	0.498	1	1	0.805	0.897	1	1.026	0.318	0.564	0.317	0.563
AKAP6	ARHGEF18	1	1	1	1	1	0.354	0.595	1	1.68	0.334	0.578	1	1.73	0.741	0.861	0.923	0.961	1	1	1	1	1	1	1	1	1	1	1	1	1.614	1.913	0.248	0.498	1	1	0.805	0.897	1	1.026	1	1.58	0.317	0.643
AKAP9	GRIN2A	1	1	1	1	1	0.803	0.896	1	1.116	0.387	0.708	0.774	1.413	1	1.272	0.784	0.885	1	1.36	0.689	0.83	1	1	1	1.091	1	1	1	1.21	0.849	0.918	0.639	0.758	1	1	0.727	0.853	0.961	0.98	1.427	3.973	1	1.287
AKAP9	NEFL	1	1	1.143	0.766	0.875	0.405	0.57	1.246	1.753	0.191	0.497	0.774	2.012	1	1.272	0.784	0.885	1.124	1.442	0.689	0.852	1	1	1	1.091	1	1	1	1.21	0.812	0.898	0.898	0.948	1	1	0.585	0.652	0.961	0.98	0.993	1.19	0.421	0.649
AKAP9	CAMK2B	1	1	1	1	1	0.803	0.85	1.11	1.176	0.382	0.702	0.774	1.424	1.181	1.382	0.784	1.014	1	1.36	0.689	0.83	1	1	1.19	2.948	1	1.39	1	1.21	0.847	0.917	0.898	1.016	1	1	0.727	0.853	0.961	0.98	1	1.194	1	1.287
AKAP9	GRIN2D	1	1	1	1	1	0.803	0.896	1	1.116	1	1.137	0.774	0.88	1	1.272	0.784	0.885	1	1.36	0.689	0.83	1	1	1	1.091	1	1	1	1.21	0.993	0.996	0.898	0.948	1	1	0.727	0.853	0.961	1.405	1	1.194	1	1.014
AKAP9	RASGRF2	1	0.628	0.793	1	1.261	0.803	0.896	1	1.116	0.25	0.568	0.774	1.76	1.619	2.231	0.784	0.885	1	1.36	0.689	0.83	1	1	1	1.091	1	1	0.876	1.132	0.993	0.996	0.898	0.948	1	1	0.727	0.778	0.961	0.994	1	1.194	1	1
AKAP9	GRIN2B	1	0.997	0.998	1	1.002	0.803	1.218	0.541	0.821	0.444	0.758	0.774	1.32	1	1.272	0.784	0.885	0.914	1.3	0.689	1.562	1	1	0.844	1.002	1	1	1	1.21	0.993	0.996	0.644	0.76	1	1	0.727	0.853	0.961	0.98	1	1.194	0.7	0.837
AKAP9	GRIN2C	1	1	1	1	1	0.803	0.896	1	1.116	0.489	0.795	0.774	1.258	1	1.272	0.784	1.207	1.142	1.454	0.689	0.853	1	1	1.19	1.806	0.662	0.813	1	1.21	0.993	0.996	0.328	0.543	1	1	0.727	0.853	0.961	1.894	0.837	1.093	1	1
AKAP9	HRAS	1	1	1	1	1	0.803	0.917	0.955	1.091	1	1.137	0.774	0.88	1	1.272	0.784	0.885	1	1.36	0.689	0.742	1	1	1	1.091	1	1.019	1	1.21	0.993	0.996	0.898	0.948	1	1	0.727	0.853	0.961	0.98	0.731	1.021	0.692	0.832
AKAP9	CAMK2D	1	1	1	1	1	0.627	0.709	1.246	1.41	1	1.137	0.774	0.88	1	1.272	0.784	0.885	1	1.36	0.689	0.83	0.636	0.797	1	1.091	1	1	0.697	1.01	0.993	1.799	0.898	0.948	0.109	0.331	0.727	0.754	0.279	0.518	1	1.194	1	1
AKAP9	ACTN2	1	1	1.356	0.544	0.738	0.795	0.799	1.246	1.252	0.42	0.736	0.774	1.358	0.557	0.95	0.784	0.885	1.153	1.461	0.689	0.984	1	1	1	1.091	1	1	1	1.21	0.704	0.836	0.898	0.948	1	1.461	0.527	0.619	0.813	0.884	0.621	0.941	1	1.202
AKAP9	CAMK2A	1	1	1	1	1	0.803	0.896	1	1.116	0.186	0.49	0.774	2.041	1	1.272	0.784	0.941	1	1.36	0.689	0.81	0.315	0.561	1.067	1.127	0.93	0.964	1.375	1.418	0.993	0.996	0.898	0.948	1	1	0.727	0.853	0.961	0.98	0.446	0.797	1	1
AKAP9	RASGRF1	1	1	1	1	1	0.803	0.896	1	1.116	0.41	0.728	0.774	1.374	1.088	1.327	0.784	0.885	1	1.36	0.689	0.83	1	1	1.19	1.881	1	1	1.284	1.371	0.993	1.066	0.898	1.692	1	1	0.727	0.853	0.961	0.98	1	1.194	1	1
AKIRIN2	DUSP1	1	0.152	0.39	1	2.562	0.653	0.808	1	1.238	1	1.074	0.867	0.931	0.459	0.678	1	1	1	1	0.395	0.516	1	1	0.129	0.359	0.777	0.881	0.479	0.692	1	2.562	1	1.245	1	1	1	2.4	1	1	0.233	0.483	1	1
AKIRIN2	DUSP4	1	1	1	1	1	1	1.885	0.281	0.53	1.153	1.352	0.631	0.74	0.459	0.643	1	1	1	1	0.395	0.628	0.087	0.295	0.129	0.43	1	1	0.479	0.692	0.627	2.029	1	1	1	1	1	1	0.791	0.89	0.233	0.483	1	1.052
AKR1A1	SPTAN1	1	1	1	1	1	1	1.026	0.95	0.975	0.705	0.84	1	1.191	0.695	0.984	0.902	0.95	1	1	1	1	1	1	1	1.106	1	1.809	0.14	0.306	1	1	0.587	0.766	1	1	0.55	0.742	0.415	0.641	1	1	1	1
AKR1B1	EGF	1	0.612	0.645	1.471	1.551	0.457	0.676	1	1.479	1	1	1	1	1	1	0.935	0.967	1	1.449	1	1	0.051	0.225	1	1	0.679	1.373	1	1	1	1.017	1	1	1	1	0.86	1.052	1	1	0.367	0.651	1	1.298
AKR1B1	TNFRSF10B	1	0.68	0.825	1	1.213	0.457	0.958	0.498	1.044	1	1.785	0.314	0.56	1	1	1	1	1	1	0.261	0.511	1	1	1	1.12	1.523	2.055	1	1	1	1	1	1.052	1	1	0.86	0.928	0.81	0.9	1	1.074	1	1
AKR1B1	SPTAN1	1	0.68	0.825	1	1.213	0.457	0.676	1	1.479	0.705	0.84	1	1.191	0.695	0.834	1	1	1	1	1	1	1	1	1	1	1	1.665	0.67	0.818	1	1	1	1	1	1	0.55	0.688	0.415	0.644	1	1.074	1	1
AKR1B1	NR3C1	1	0.607	0.642	1.471	1.557	0.45	0.454	2.188	2.205	1	1	1	1	1	1	1	1	1	1.027	1	1	1	1	1	1.178	1	1.665	1	1.237	0.564	0.751	1	1	1	1	0.86	0.928	1	1	0.693	0.894	1	1
AKR1B10	NR3C1	1	0.607	0.779	1	1.284	0.158	0.267	2.222	3.752	0.903	0.95	1	1.052	1	1	1	1.146	1	1.027	1	1.048	1	1	1	1.178	0.383	0.619	0.745	1.067	0.564	0.737	0.804	0.897	1	1	1	1	0.993	0.996	0.693	0.833	0.547	0.74
AKR1B15	NR3C1	1	0.607	0.779	1	1.284	0.45	0.671	1	1.491	1	1	1	1	1	1	1	1	1	1.027	1	1	1	1	1	1.178	1	1	1	1.237	0.564	0.751	1	1	1	1	1	1	1	1	0.693	0.833	1	1
AKR7A3	HSPA4	1	1.777	2.011	0.439	0.497	0.575	0.758	1	1.318	1	1.207	0.687	0.829	0.42	0.648	1	1.303	0.619	0.787	1	1	1	3.48	0.392	0.626	0.821	0.906	0.608	0.91	1	1.02	0.95	0.974	1	1	0.822	0.907	0.47	1.037	1	1.106	0.138	0.249
AKT1	CDKN1A	1	1	1.087	0.847	0.92	0.802	0.895	1	1.117	1	1.218	0.675	0.821	1	1.068	0.451	0.672	1	1	1	1	1	1	0.767	0.876	3.268	7.558	1	1	0.904	1.174	1.35	3.065	0.444	0.666	1	1	0.811	0.901	1	1.126	1	1
AKT1	GSK3B	1	1.082	1.13	0.847	0.885	1	1	1	1	1	1.218	0.675	0.821	0.761	0.932	1	1	1	1.195	1	1.161	1	1	0.767	1.041	0.5	1.278	1	1	1	1.235	1	2.638	0.573	0.757	1	1	0.811	0.839	0.993	0.996	1	2.149
AKT1	GATA2	1	1	1.087	0.847	0.92	0.962	0.981	1	1.019	1	1.218	0.675	0.821	1	1.068	1	1	0.859	0.927	1	1	1	1	0.394	0.55	1.446	2.174	1	1.012	1.524	3.492	0.435	1.739	1	1	0.305	0.552	0.811	0.901	1	1	1	1
AKT1	HMOX1	1	1.18	1.265	0.737	0.79	0.803	0.896	1	1.116	1.482	2.066	0.347	0.484	1	1.068	1	1	1	1	1	1	1	1	0.767	0.876	3.268	3.795	1	1	1	1.235	0.432	1.734	1	1	1	1.044	0.811	1.515	0.981	0.99	1	1.219
AKT1	MDM4	1	1	1.087	0.847	0.92	1	1	1	1	1.022	1.231	0.675	0.812	1	1.068	1	1.004	0.369	0.607	1	1.393	1	1	0.767	0.842	1	1.808	0.717	0.847	0.813	1.113	0.733	2.258	1	1	1	1	0.811	0.901	1	1	0.799	0.894
AKT1	CCDC88A	1	0.919	1.042	0.847	0.96	0.84	0.916	1	1.091	1	1.218	0.675	0.821	1	1.068	1	1	1	1	0.947	0.973	0.345	0.587	0.767	0.964	2.63	2.932	1	1	1	1.235	1.136	2.812	1	1.113	1	1	0.811	0.901	1	1	0.901	0.949
AKT1	PIK3R1	1	0.322	0.616	0.847	1.622	1	1	1	1	0.631	0.967	0.675	1.034	1	1.068	1	1	1	1.645	0.822	0.907	1	2.539	0.767	0.876	3.081	3.174	1	1	1.524	2.013	0.505	1.875	1	1	0.927	0.963	0.811	0.901	1	1	0.372	0.61
AKT1	MST1R	1	1.18	1.253	0.752	0.798	1	1.287	0.604	0.777	1	1.218	0.675	0.821	1	1.068	0.815	0.903	1	1	0.576	0.759	1	1	0.767	0.891	1	1.808	1	1.232	0.867	1.15	1	2.638	1	1	1	1	0.664	0.734	1	1	1	1
AKT1	STAT1	1	1.18	1.609	0.456	0.622	1	1	1	1	1	1.218	0.675	0.821	0.56	0.799	1	1	1	1	0.857	0.926	1	1	0.767	0.876	1	1.808	1	1	1	1.235	1	2.638	1	1	1	1	0.811	0.901	1	1	1	1.003
AKT1	HIST2H2BE	1	1.18	1.456	0.557	0.687	0.963	0.981	1	1.019	1	1.218	0.675	0.821	0.965	1.049	1	1.367	1	1	1	1	1	1.066	0.767	1.197	1	1.808	0.809	0.899	1.274	1.393	1	2.638	0.135	0.367	1	2.022	0.651	0.727	0.171	0.414	1	1
AKT1	PAK1	1	1.18	1.326	0.672	0.754	1	1.078	0.86	0.927	0.736	1.044	0.675	0.958	0.757	0.93	1	1.339	1	1	1	1	1	1.907	0.767	0.876	1	1.808	1	1	1	1.235	1	2.638	1	1.07	1	1	0.811	0.901	1	1.006	1	1
AKT1	IKBKB	1	1	1.087	0.847	0.92	1	1	1	1	1.482	1.757	0.48	0.569	1	1.068	1	1.304	1	1	1	1	1	1.03	0.767	0.876	0.546	1.335	0.897	0.947	1	1.235	1	2.638	1	1	1	1	0.811	0.901	1	1	1	1
AKT1	APPL1	1	1	1.087	0.847	0.92	1	1	1	1	0.691	1.012	0.675	0.988	1.141	5.027	1	1	0.999	1	1	1	1	1	0.767	1.072	1	1.808	0.327	0.572	1.524	1.552	0.795	2.352	1	1	1	1.19	0.811	0.901	1	1	1	1
AKT1	WNK1	1	1	1.087	0.847	0.92	1	1	1	1	1	1.218	0.675	0.821	1	1.068	0.836	0.915	1	1	1	1	1	1	0.767	0.876	3.036	3.15	1	1	1	1.235	1	2.638	1	1.726	1	1	0.152	0.351	1	1.078	1	1.221
AKT1	CREB1	1	1	1.087	0.847	0.92	1	1	1	1	1	1.218	0.675	0.821	1	1.068	1	1	1	1.236	1	1.003	1	1.332	0.767	0.931	1	1.808	1	1.023	1	1.235	3.133	4.669	0.43	0.655	1	1.39	0.811	1.086	1	1	1	1
AKT1	BCL2L11	1	1.048	1.112	0.847	0.899	1	1	1	1	1.482	1.569	0.602	0.637	1.141	1.213	1	1	1	1.21	1	1	0.778	0.882	0.767	0.876	0.836	1.653	0.34	0.583	1.524	1.683	0.892	2.492	1	1	1	1.807	0.811	0.901	0.484	0.696	1	1
AKT1	DLC1	1	0.385	0.674	0.847	1.484	0.826	0.909	1	1.1	1	1.218	0.675	0.821	1.141	1.185	1	1	1	1.311	1	1	1	1	0.767	0.808	1.673	2.338	0.785	0.886	1	1.235	1	2.638	1	1	1	1.005	0.811	1.278	1	1.97	1	1
AKT1	YBX1	1	0.892	1.026	0.847	0.975	1	1	1	1	1.482	3.479	0.122	0.287	0.772	0.939	1	1	1	1	1	1.811	1	1	0.767	0.876	1	1.808	0.811	0.901	1	1.235	1	2.638	1	1	1	1	0.811	0.901	1	1	1	1
AKT1	GATA1	1	1	1.087	0.847	0.92	0.575	0.758	1	1.319	1	1.218	0.675	0.821	1	1.068	1	1.021	1	1	1	1	1	1	0.767	1.132	0.528	1.314	0.932	0.965	1.496	1.51	1	2.638	1	1	1	1	0.4	0.57	1	1.522	1	1
AKT1	RHEBL1	1	1.18	1.413	0.591	0.707	1	1.338	0.559	0.747	1	1.218	0.675	0.821	1.141	2.49	1	1.572	1	1	1	1	1	1	0.767	0.798	1	1.808	0.471	0.686	1.524	1.598	1	2.638	1	1	1	1	0.811	0.901	1	1	1	1
AKT1	SMAD7	1	1	1.087	0.847	0.92	0.971	0.985	1	1.015	0.799	1.088	0.675	0.919	0.944	1.038	1	1	0.166	0.407	1	1	1	1.164	0.767	1.104	0.982	1.791	1	1.183	0.348	0.728	1	2.638	1	1	1	1	0.811	0.847	1	1.135	0.937	0.968
AKT1	VEGFA	1	1.18	1.725	0.397	0.58	1	1.754	0.325	0.57	1.482	2.342	0.27	0.427	0.267	0.552	1	1.047	1	1	1	1.383	0.652	0.808	0.767	0.876	1	1.808	0.692	0.832	1	1.235	0.229	1.264	1	1	0.699	0.836	0.811	0.898	0.874	0.935	1	1
AKT1	TOPBP1	1	1.18	1.424	0.582	0.702	1	1.47	0.463	0.68	1	1.218	0.675	0.821	1	1.068	1	1	1	1.007	1	1	1	1	0.559	0.655	1.495	2.211	0.796	0.892	1	1.235	1	2.638	1	1	1	1.073	0.811	0.9	1	1	0.777	0.881
AKT1	ESR1	1	1	1.087	0.847	0.92	0.209	0.457	1	2.187	0.737	1.045	0.675	0.957	1.141	1.153	1	1	1	1	1	1	1	1.236	0.767	0.876	0.174	0.755	1	1	1	1.235	1	2.638	1	1.076	0.857	0.926	0.811	0.901	0.674	0.821	1	1
AKT1	FOXO1	1	0.168	0.445	0.847	2.247	0.513	0.716	1	1.397	0.956	1.191	0.675	0.84	1	1.068	1	1	0.494	0.703	0.564	0.751	1	1	0.767	0.897	1	1.808	1	1	0.86	1.145	0.875	2.467	1	1	1	1.751	0.811	0.901	1	1	1	1.038
AKT1	NR4A1	1	0.406	0.692	0.847	1.444	1	1.099	0.827	0.91	1	1.218	0.675	0.821	1	1.068	1	1	1	1	1	1	0.905	0.951	0.767	0.876	1.18	1.963	1	1	1.524	1.841	0.829	2.402	0.755	0.869	0.645	0.803	0.811	0.972	1	1	1	1
AKT1	HSP90AA1	1	1	1.087	0.847	0.92	1	1.194	0.701	0.837	1	1.218	0.675	0.821	1.141	1.156	1	1	0.996	0.998	1	1	1	1	0.767	0.876	1	1.808	1	1	1	1.235	1.178	2.864	1	1.119	1	1	0.811	0.912	1	1.003	0.65	0.806
AKT1	BCL10	1	1	1.087	0.847	0.92	0.518	0.719	1	1.39	1	1.218	0.675	0.821	1	1.068	1	1.032	1	1	1	1	1	1.044	0.767	0.991	1	1.808	1	1	1	1.235	1.013	2.655	1	1	1	1	0.619	0.709	1	1	1	1
AKT1	HTT	1	1	1.087	0.847	0.92	0.958	0.979	1	1.022	1.106	1.28	0.675	0.781	1.141	1.596	0.935	0.967	1	1	1	1	1	1	0.621	0.69	0.874	1.69	1	1	1	1.235	1	2.638	0.997	0.999	1	1	0.811	0.901	1	1	1	1.428
AKT1	IRS1	1	0.605	0.845	0.847	1.184	1	1	1	1	0.934	1.177	0.675	0.85	1	1.068	0.749	0.865	1	1	0.953	0.976	0.546	0.739	0.767	0.876	1	1.808	1	1	1	1.235	1	2.638	1	1	1	1.216	0.811	0.901	1	1	0.386	0.621
AKT1	NOS3	1	1	1.087	0.847	0.92	1	1.097	0.832	0.912	0.575	0.923	0.675	1.083	0.746	0.923	1	1.278	0.947	0.973	1	1	1	1.008	0.767	0.808	1.011	1.818	0.608	0.78	1	1.235	1.044	2.695	1	1	1	1	0.811	0.901	1	1	1	1
AKT1	AKT2	1	1	1.087	0.847	0.92	1	1	1	1	1.482	1.574	0.599	0.636	1	1.068	0.558	0.747	1	1.164	0.828	0.91	0.636	0.798	0.767	0.876	0.703	1.515	1	1	1.524	1.696	1	2.638	1	1	1	1	0.811	0.901	1	1.113	0.937	0.968
AKT1	BRAF	1	1	1.087	0.847	0.92	1	1	1	1	0.986	1.209	0.675	0.827	0.884	1.005	1	1.417	1	1	1	1	1	1	0.767	0.876	1	1.808	1	1	1.348	1.434	1	2.638	1	1.384	1	1	0.811	0.901	1	1	1	1.014
AKT1	RAF1	1	1	1.087	0.847	0.92	1	1	1	1	1	1.218	0.675	0.821	1	1.068	1	1.272	0.3	0.548	1	1	1	1.695	0.767	0.876	1	1.808	1	1.612	1	1.235	1	2.638	1	1	1	1	0.811	0.901	0.976	0.988	1	1.234
AKT1	MDM2	1	1.073	1.125	0.847	0.889	1	1	1	1	1	1.218	0.675	0.821	1	1.068	1	1	1	2.666	1	1	0.899	0.948	0.767	0.876	0.814	1.631	1	1	1.43	1.477	1	2.638	0.737	0.858	0.689	0.83	0.811	0.901	1	1	1	1
AKT1	ITGB3	1	1	1.087	0.847	0.92	0.833	0.913	1	1.096	1.482	1.496	0.663	0.669	1	1.068	1	1	1	1.748	1	1.213	1	1	0.767	0.842	0.657	1.465	0.968	0.984	1	1.235	1	2.638	1	1	1	1	0.811	0.901	0.89	0.943	0.982	0.991
AKT1	PTPN1	1	1.129	1.155	0.847	0.866	1	1	1	1	1	1.218	0.675	0.821	0.484	0.743	1	1.431	1	1	1	1	0.193	0.44	0.767	0.876	1	1.808	1	1	1.099	1.295	0.826	2.397	1	1	1	1	0.811	0.901	1	1	1	1
AKT1	PRKCZ	1	1	1.087	0.847	0.92	1	1	1	1	1	1.218	0.675	0.821	1	1.068	1	1	1	1	1	1	1	1	0.767	0.876	1	1.808	1	1	1	1.235	1	2.638	1	1	1	1	0.811	0.901	1	1	1	1
AKT1	TERT	1	1	1.087	0.847	0.92	1	1	1	1	1	1.218	0.675	0.821	1	1.068	1	1	1	1.291	1	1	1	1.039	0.767	0.876	1	1.808	1	1.42	1	1.235	2.667	4.309	1	1	1	1	0.811	0.901	1	1	0.34	0.583
AKT1	TSC2	1	1	1.087	0.847	0.92	1	1	1	1	1	1.218	0.675	0.821	1	1.068	1	1	1	1	0.917	0.958	1	1	0.767	0.876	1	1.808	0.384	0.619	1	1.235	1	2.638	1	1	1	1	0.744	0.777	1	1.761	0.453	0.673
AKT1	MAP3K8	1	0.479	0.752	0.847	1.329	1	1.508	0.439	0.663	1	1.218	0.675	0.821	1	1.068	0.49	0.7	1	1.101	0.863	0.929	0.9	0.948	0.767	0.876	1	1.808	1	1	1	1.235	1	2.638	1	1	1	1	0.811	0.901	1	1	0.533	0.73
AKT1	FOXO4	1	0.652	0.877	0.847	1.14	0.787	0.887	1	1.127	1	1.218	0.675	0.821	0.596	0.825	1	1	0.207	0.455	0.545	0.738	1	1	0.767	1.079	0.843	1.66	0.936	0.967	1.524	1.787	0.626	2.087	1	1	1	1.292	0.811	0.901	1	1	1	1
AKT1	IRAK1	1	1.18	1.278	0.723	0.783	1	1.17	0.731	0.855	1.482	1.611	0.571	0.621	1	1.068	1	1	1	1	1	1	1	1	0.767	1.037	1	1.808	1	1.028	0.749	1.068	1	2.638	1	1.148	1	1	0.811	0.901	1	1.18	0.412	0.642
AKT1	AR	1	1	1.087	0.847	0.92	0.543	0.737	1	1.357	1	1.218	0.675	0.821	0.792	0.951	0.812	0.901	1	1.009	1	1.162	0.562	0.75	0.767	0.876	1	1.808	1	1	1	1.235	0.882	2.477	1	1	1	1	0.811	0.901	1	1	1	1
AKT1	MAP3K11	1	1	1.087	0.847	0.92	1	1	1	1	1	1.218	0.675	0.821	1.139	1.14	1	1	1	1	1	1	1	1	0.767	0.906	1	1.808	1	1.437	1.524	1.882	0.815	2.382	1	1	1	1	0.811	0.878	1	1	0.03	0.172
AKT1	PRKCQ	1	1	1.087	0.847	0.92	1	1	1	1	0.691	1.012	0.675	0.988	1	1.068	1	1	1	1	1	1	1	1	0.737	0.752	1.446	2.174	1	1.017	1	1.235	2.178	3.894	1	1	1	1	0.61	0.703	1	1	1	1
AKT1	CASP3	1	1.019	1.097	0.847	0.912	0.933	0.966	1	1.035	1	1.218	0.675	0.821	0.55	0.792	1	1	1	1	1	1	1	1	0.767	0.876	1.861	2.466	1	1	0.113	0.415	1	2.638	1	1	1	1	0.811	0.902	0.851	0.922	1	1
AKT1	CHUK	1	1	1.087	0.847	0.92	1	1	1	1	1	1.218	0.675	0.821	0.549	0.792	1	1	1	1	1	1	0.95	0.975	0.683	0.724	1.408	2.145	1	1.302	1	1.235	1.102	2.769	1	1	1	1.046	0.811	1.185	1	1.293	1	1
AKT1	CDKN1B	1	1	1.087	0.847	0.92	1	1	1	1	1	1.218	0.675	0.821	1.141	1.177	1	1	1	1	0.636	0.798	1	1	0.767	0.876	1	1.808	1	1	1	1.235	1	2.638	0.448	0.669	0.214	0.463	0.811	0.901	1	1.296	1	1
AKT1	MTOR	1	1	1.087	0.847	0.92	1	1	1	1	1	1.218	0.675	0.821	0.395	0.672	1	1.349	1	1	1	1	1	1	0.767	0.876	1	1.808	1	1.072	1	1.235	0.972	2.6	1	2.07	1	1	0.811	0.901	1	1	1	1
AKT1	MAP2K4	1	1	1.087	0.847	0.92	0.964	0.982	1	1.018	0.186	0.526	0.675	1.902	0.849	0.984	0.73	0.854	0.696	0.834	1	1.372	1	1	0.767	0.876	1	1.808	1	1	0.75	1.07	1	2.638	1	1	1	1	0.811	1.198	1	1	1	1
AKT1	GRB10	1	1	1.087	0.847	0.92	1	1.258	0.632	0.795	1	1.218	0.675	0.821	1	1.068	1	1	1	1	1	1	1	1	0.767	0.876	1.191	1.973	1	1	0.494	0.868	1	2.638	1	1	1	1	0.811	0.901	0.636	0.798	1	1
AKT1	ATXN1	1	1	1.087	0.847	0.92	1	1	1	1	0.82	1.102	0.675	0.907	1	1.068	0.492	0.702	1	1	1	1.184	1	1	0.767	0.876	2.039	2.582	1	1	1	1.235	1	2.638	1	1.144	1	1	0.811	0.901	1	1.341	0.687	0.829
AKT1	PTEN	1	0.462	0.738	0.847	1.355	0.608	0.779	1	1.283	1.053	1.249	0.675	0.8	0.688	0.886	0.541	0.736	1	1.026	1	1	1	1.431	0.767	0.876	1	1.808	1	1	0.293	0.668	1	2.638	1	1	0.846	0.92	0.57	0.68	1	1	0.392	0.626
AKT1	PDE3B	1	0.351	0.644	0.847	1.553	1	1	1	1	1	1.218	0.675	0.821	1.141	1.232	1	1.01	0.928	0.963	1	1.004	1	1.037	0.767	0.876	1.066	1.867	1	1	1	1.235	0.607	2.055	1	1	0.726	0.852	0.811	1.011	1	1	1	1
AKT1	RAC1	1	1	1.087	0.847	0.92	1	1	1	1	1	1.218	0.675	0.821	1	1.068	0.512	0.716	0.747	0.864	1	1.003	1	1	0.767	0.802	1.098	1.894	1	1.031	1.474	1.499	1	2.638	1	1	1	1	0.811	0.901	1	1.491	0.502	0.708
AKT1	EIF4EBP1	1	1.18	1.274	0.728	0.785	1	1.571	0.405	0.636	1.482	2.847	0.183	0.351	1	1.068	1	1	1	1.007	1	1	1	1	0.767	0.893	1	1.808	1	1.123	1	1.235	1	2.638	1	1	1	1	0.811	0.897	1	2.216	1	1
AKT1	CASP9	1	1	1.087	0.847	0.92	0.964	0.982	1	1.019	1	1.218	0.675	0.821	1	1.068	0.916	0.957	1	1	1	1	1	1	0.199	0.39	1	1.808	1	1.226	1	1.235	2.114	3.835	1	1.033	0.901	0.949	0.811	0.901	1	1	1	1.609
AKT1	MAP3K5	1	0.483	0.755	0.847	1.324	1	1	1	1	1	1.218	0.675	0.821	1	1.068	1	1.121	1	1	1	1.64	0.976	0.988	0.767	0.876	0.894	1.709	1	1	1	1.235	1	2.638	1	1	0.833	0.913	0.811	0.901	1	1	1	1.273
AKT1	FOXO3	1	1	1.087	0.847	0.92	1	1	1	1	1	1.218	0.675	0.821	1	1.068	1	1.145	1	1	1	1	1	1.032	0.767	0.863	1	1.808	1	1.118	1.524	2.312	2.822	4.432	0.915	0.956	0.405	0.637	0.811	0.901	1	1	1	1
AKT1	CHEK1	1	1.18	2.953	0.135	0.339	1	2.173	0.212	0.46	1.482	5.322	0.052	0.188	1	1.068	1	1	1	1.089	1	1	1	1	0.271	0.456	1.049	1.851	1	1	1.005	1.238	1	2.638	0.296	0.544	0.438	0.662	0.811	0.901	1	1	1	1.127
AKT1	BAD	1	1	1.087	0.847	0.92	1	1	1	1	1	1.218	0.675	0.821	1	1.068	1	1	1	1	0.186	0.432	1	1	0.767	0.876	1	1.808	1	1.904	0.381	0.762	1.609	3.346	0.483	0.695	0.93	0.964	0.811	0.901	1	1.687	0.622	0.789
AKT1	PEA15	1	1	1.087	0.847	0.92	1	1.048	0.91	0.954	0.752	1.056	0.675	0.947	1	1.068	1	1.11	0.232	0.482	1	1.072	1	1.203	0.767	0.854	1	1.808	1	1.241	1	1.235	1	2.638	1	1	1	1.472	0.811	0.917	1	1.333	1	1.104
AKT1	PDPK1	1	1	1.087	0.847	0.92	1	1.08	0.857	0.926	0.771	1.069	0.675	0.936	1	1.068	1	1	1	1	1	1	1	1.141	0.751	0.759	1	1.808	0.575	0.758	1.435	1.479	1	2.638	1	1	1	1.053	0.811	0.901	1	1	1	1
AKT1	TSC1	1	1	1.087	0.847	0.92	1	1	1	1	1	1.218	0.675	0.821	0.07	0.283	0.737	0.858	1	1	1	1	1	1	0.767	0.844	1	1.808	1	1	1	1.235	0.565	1.983	1	1	1	1	0.811	0.901	1	1.069	1	1
AKT1	GSK3A	1	1	1.087	0.847	0.92	1	1	1	1	0.861	1.129	0.675	0.885	1.141	1.2	1	1	1	1	1	1	0.799	0.894	0.767	0.876	1	1.808	0.69	0.831	1	1.235	0.772	2.318	1	1	1	1.084	0.659	0.731	1	1.64	1	1.07
AKT1	METTL1	1	1.161	1.171	0.847	0.854	1	1.178	0.72	0.849	1	1.218	0.675	0.821	1	1.068	0.756	0.87	1	1.18	1	1	1	1	0.735	0.751	1	1.808	1	1.033	1	1.235	1	2.638	1	1	1	1	0.811	0.901	1	1.258	1	1.432
AKT1	YAP1	1	0.948	1.058	0.847	0.945	1	1	1	1	1.419	1.45	0.675	0.69	1	1.068	1	1.353	1	1.108	1	1.002	0.581	0.762	0.767	0.876	1.227	2.003	0.43	0.655	1.524	2.06	0.63	2.094	1	1	1	1	0.811	0.901	0.614	0.784	0.937	0.968
AKT1	RPS6KB1	1	1	1.087	0.847	0.92	1	1	1	1	1	1.218	0.675	0.821	1	1.068	1	1	0.9	0.949	0.26	0.51	1	1.007	0.767	0.876	1	1.808	1	1.068	1.524	2.152	1	2.638	1	1	1	1	0.811	1.528	1	1	1	1
AKT1	AKT1S1	1	1.18	1.241	0.767	0.806	1	1.14	0.77	0.877	1	1.218	0.675	0.821	1	1.068	1	1	1	1	1	1	1	1	0.686	0.726	1	1.808	1	1.081	1.524	1.971	1	2.638	1	1.394	1	1	0.811	0.901	1	1	0.516	0.718
AKT1	CAMKK1	1	1	1.087	0.847	0.92	1	1	1	1	0.509	0.869	0.675	1.151	1	1.068	1	1	1	1.071	1	1	1	1	0.767	0.876	1	1.808	1	1.053	1	1.235	0.52	1.903	1	1	1	1	0.811	0.95	1	1	1	1.107
AKT1	AHNAK	1	0.598	0.84	0.847	1.19	0.91	0.954	1	1.048	1	1.218	0.675	0.821	1.141	1.32	1	1	1	1	1	1	1	1	0.767	1.03	1	1.808	0.61	0.781	0.404	0.784	1.037	2.687	1	1	1	1	0.811	0.901	0.847	0.92	1	1
AKT1	IKBKG	1	1.18	1.187	0.838	0.843	1	1.072	0.87	0.933	1	1.218	0.675	0.821	1	1.068	1	1	1	1.047	1	1.262	1	1	0.767	0.876	3.268	6.643	1	1	1	1.235	1	2.638	1	1	1	1.427	0.811	2.811	0.049	0.221	1	1
AKT1	VIM	1	0.561	0.814	0.847	1.229	0.569	0.754	1	1.326	1.482	2.405	0.256	0.416	1.141	1.221	1	1	1	1.152	1	1	1	1	0.767	1.098	0.988	1.797	1	1	1	1.235	0.931	2.545	1	1.146	1	1.523	0.811	0.901	0.417	0.646	1	1
AKT1	PHLPP1	1	1	1.087	0.847	0.92	1	1	1	1	1	1.218	0.675	0.821	1	1.068	1	1.422	1	1	1	1.501	0.564	0.751	0.544	0.646	1	1.808	1	1	1.524	1.939	2.311	4.011	1	1	1	1	0.811	0.901	1	2.195	1	1
AKT1	ITPR1	1	0.518	0.782	0.847	1.279	0.611	0.781	1	1.28	0.381	0.752	0.675	1.33	1	1.068	1	1	1	1	1	1.167	1	1.012	0.767	1.466	1.43	2.162	1	1	1.524	1.947	1	2.638	1	1	1	1	0.811	0.901	1	1	1	1
AKT1	MAPK14	1	1	1.087	0.847	0.92	1	1	1	1	0.85	1.122	0.675	0.891	1.141	1.211	1	1	1	1	0.402	0.634	1	1	0.767	0.889	1	1.808	0.956	0.978	1.056	1.269	1	2.638	0.826	0.909	0.471	0.686	0.811	0.901	1	1	1	1
AKT1	HSPB1	1	1.18	1.213	0.803	0.825	0.952	0.976	1	1.025	1	1.218	0.675	0.821	1	1.068	0.366	0.605	0.548	0.74	1	1.211	1	1.489	0.767	0.876	1	1.808	1	1	0.695	1.03	0.836	2.412	1	1	0.504	0.71	0.811	0.901	1	1	1	1.443
AKT1	NF2	1	1	1.087	0.847	0.92	0.971	0.985	1	1.015	1	1.218	0.675	0.821	0.483	0.743	1	1	1	1.084	1	1	1	1	0.767	1.138	1.002	1.81	1	1	1.524	2.519	0.272	1.377	0.98	0.99	1	1	0.811	0.901	1	1.084	1	1
AKT1	USP8	1	1	1.087	0.847	0.92	1	1	1	1	1	1.218	0.675	0.821	1.047	1.093	1	1	1	1	1	1	1	1.501	0.767	0.876	1	1.808	0.812	0.901	1.236	1.373	1	2.638	1	1	1	1	0.504	0.639	1	1	1	1
AKT1	NCOR2	1	1	1.087	0.847	0.92	1	1	1	1	1	1.218	0.675	0.821	1	1.068	1	5.205	1	1	1	1	1	1	0.767	1.063	1	1.808	1	1	0.968	1.215	1	2.638	1	1.051	1	1	0.811	1.052	1	1	0.913	0.955
AKT1	KHSRP	1	1.18	1.351	0.647	0.74	1	1	1	1	1	1.218	0.675	0.821	1	1.068	1	1.14	1	1	1	1	0.499	0.706	0.767	0.876	1.597	2.285	1	1	1.298	1.407	1	2.638	1	1	1	1.386	0.811	0.901	1	1	1	1.164
AKT1	CREBBP	1	1	1.087	0.847	0.92	1	1	1	1	1	1.218	0.675	0.821	0.855	0.988	1	1	1	1.018	1	1.015	1	1.55	0.767	0.876	0.594	1.393	1	1	1.524	1.719	1	2.638	1	1	1	1	0.811	0.901	1	1.119	1	1.034
AKT1	DNMT1	1	1.18	2.144	0.257	0.466	1	1.516	0.435	0.66	1.469	1.476	0.675	0.678	1.14	1.14	1	1	1	1	1	1	1	1	0.767	1.297	1	1.808	1	1	1	1.235	1.136	2.812	1	1.193	1	1	0.811	0.878	1	2.953	1	1
AKT1	ERBB3	1	1.18	1.742	0.389	0.574	1	1.074	0.868	0.931	0.803	1.091	0.675	0.917	1	1.068	1	1	1	1	1	1	1	1.031	0.767	0.876	1.237	2.01	0.967	0.984	0.496	0.869	1	2.638	1	1.068	0.513	0.716	0.811	0.935	0.589	0.767	0.596	0.772
AKT1	FKBP5	1	0.917	1.04	0.847	0.961	1	1	1	1	1.482	1.539	0.626	0.65	1	1.068	1	1	1	1.133	0.955	0.977	0.869	0.932	0.767	0.876	0.664	1.473	1	1	1.524	1.822	0.531	1.922	1	1.444	1	1	0.811	0.901	1	1	0.589	0.767
AKT1	PRKCD	1	1.18	1.357	0.641	0.737	0.708	0.841	1	1.189	1	1.218	0.675	0.821	1	1.068	1	1	1	1	1	1	1	1.578	0.767	0.876	1	1.808	0.904	0.951	1	1.235	1	2.638	1	1	0.404	0.635	0.811	0.901	1	1	1	1.343
AKT1	PPARGC1A	1	0.437	0.718	0.847	1.393	0.306	0.554	1	1.807	0.667	0.994	0.675	1.006	1.141	1.543	1	1	1	1.302	1	1.117	1	1	0.767	0.876	0.841	1.658	1	1.564	0.752	1.071	0.931	2.546	1	1	1	1	0.811	0.997	1	1	0.45	0.671
AKT1	TBC1D4	1	0.841	0.996	0.847	1.004	1	1	1	1	0.717	1.031	0.675	0.97	1	1.068	1	1	1	1.401	1	1	1	1	0.767	0.876	1	1.808	1	1	1.524	1.805	1	2.638	1	1	1	1	0.468	0.616	0.486	0.697	1	1
AKT1	NUAK1	1	0.775	0.957	0.847	1.045	1	1	1	1	0.298	0.664	0.675	1.506	0.274	0.559	1	1	1	2.118	1	1	0.751	0.867	0.767	0.876	3.268	4.531	1	1	1.524	2.088	1	2.638	1	1	0.562	0.749	0.811	0.901	1	1	0.909	0.954
AKT1	PDCD4	1	0.754	0.944	0.847	1.06	0.093	0.304	1	3.287	1	1.218	0.675	0.821	1	1.068	1	1.112	1	1.053	1	1	1	1.19	0.767	0.876	1	1.808	0.453	0.673	1	1.235	1	2.638	0.73	0.854	1	1	0.533	0.658	1	1.514	1	1.412
AKT1	EGR1	1	0.062	0.27	0.847	3.703	1	1	1	1	0.915	1.164	0.675	0.859	0.166	0.435	1	1.064	1	1.763	0.824	0.908	0.972	0.986	0.767	0.876	1.136	1.927	1	1	0.874	1.154	1	2.638	1	1	1	1	0.811	0.901	1	1	0.402	0.634
AKT1	BAX	1	1.18	1.372	0.627	0.729	1	1	1	1	1.482	2.211	0.303	0.452	1	1.068	0.218	0.467	1	2.409	1	1	1	1	0.767	0.876	2.207	2.686	1	1	1	1.235	1.215	2.908	1	1	1	1	0.811	0.901	1	1.213	0.386	0.621
AKT1	MAPT	1	1	1.087	0.847	0.92	0.989	0.995	1	1.005	0.582	0.929	0.675	1.077	1.141	1.192	1	1	1	1	0.576	0.759	1	1	0.767	0.876	3.268	3.641	0.924	0.961	1	1.235	1	2.638	1	1	0.811	0.9	0.246	0.446	0.947	0.973	1	1
AKT1	SYTL1	1	1.18	1.33	0.667	0.752	1	1	1	1	0.692	1.013	0.675	0.988	0.611	0.835	1	1	0.874	0.935	1	1	1	1.775	0.741	0.754	1	1.808	1	1	0.478	0.853	1.092	2.756	1	1.522	1	1	0.811	1.377	1	1.441	1	1.463
AKT1	WEE1	1	1	1.087	0.847	0.92	1	1.172	0.728	0.853	1.482	5.09	0.057	0.196	1.141	1.31	1	1.018	1	1.402	0.65	0.807	1	1	0.767	0.876	1	1.808	1	1	1	1.235	1	2.638	0.488	0.699	0.156	0.395	0.811	0.977	1	1.134	1	1
AKT1	PDK1	1	1	1.087	0.847	0.92	1	1	1	1	1	1.218	0.675	0.821	1	1.068	1	1	1	1.56	1	1.117	1	1	0.767	0.876	0.51	1.292	0.421	0.649	0.218	0.577	0.934	2.549	0.896	0.946	1	1.212	0.811	0.901	1	1	1	1
AKT1	ACAP1	1	1	1.087	0.847	0.92	1	1	1	1	1	1.218	0.675	0.821	1.141	1.324	1	1.014	1	1.087	1	1	1	1.048	0.767	0.961	1	1.808	1	1	1	1.235	1.461	3.189	1	1	1	1	0.265	0.464	0.929	0.964	0.297	0.545
AKT1	CTNNB1	1	0.878	1.018	0.847	0.982	1	1	1	1	1	1.218	0.675	0.821	1	1.068	0.991	0.996	1	1.287	1	1	1	1	0.767	0.876	1	1.808	0.207	0.455	1.241	1.375	0.58	2.01	0.661	0.813	1	1	0.811	0.943	1	1	1	1
AKT1	SH3RF1	1	1.18	1.392	0.61	0.719	0.403	0.635	1	1.575	0.736	1.045	0.675	0.957	1	1.068	1	1	0.372	0.61	1	1.168	1	1	0.767	1.038	1	1.808	1	1	1	1.235	1	2.638	1	1.151	1	1	0.811	0.901	0.312	0.558	1	1.263
AKT1	NOTCH1	1	1	1.087	0.847	0.92	1	1.034	0.936	0.967	1.482	1.72	0.501	0.582	1	1.068	1	1	0.724	0.851	1	1	1	1	0.767	0.876	1	1.808	1	1	0.261	0.631	1	2.638	0.488	0.698	1	1.244	0.811	1.004	0.919	0.959	1	1
AKT1	WNK4	1	1	1.087	0.847	0.92	1	1.04	0.925	0.962	1	1.218	0.675	0.821	1	1.068	1	1.112	1	1	0.951	0.975	1	1	0.767	0.876	3.268	4.323	1	1	1	1.235	0.368	1.601	1	1	0.727	0.853	0.653	0.728	1	1.765	1	1
AKT1	IGF1R	1	1	1.087	0.847	0.92	1	1	1	1	0.99	1.211	0.675	0.826	1	1.068	1	1	1	1.668	1	1	1	1.013	0.767	0.876	0.82	1.637	0.811	0.901	1	1.235	1	2.638	1	1	1	2.03	0.811	0.901	1	1.169	1	1
AKT1	RNF11	1	0.552	0.807	0.847	1.239	0.941	0.97	1	1.031	0.426	0.794	0.675	1.259	1	1.068	0.575	0.758	1	1	1	1	1	1	0.767	3.829	0.876	1.692	1	1.194	0.807	1.109	1.596	3.333	1	1.471	1	1.297	0.811	0.909	0.576	0.759	1	1
AKT1	RNF115	1	1	1.087	0.847	0.92	1	1.294	0.597	0.773	1	1.218	0.675	0.821	1	1.068	1	1	1	1	1	1	1	1.035	0.767	1.255	1	1.808	1	1	1	1.235	0.455	1.779	1	1	0.895	0.946	0.811	0.901	1	2.008	1	1
AKT1	VCP	1	1	1.087	0.847	0.92	1	1	1	1	1	1.218	0.675	0.821	1	1.068	1	1.087	1	1	1	1	1	1	0.767	0.876	3.268	3.418	1	1.013	0.874	1.154	1	2.638	1	1	1	1	0.811	0.901	0.938	0.969	1	1
AKT1	YWHAE	1	1	1.087	0.847	0.92	1	1	1	1	1	1.218	0.675	0.821	1	1.068	1	1.289	1	2.222	1	1	1	1.72	0.767	0.97	1	1.808	1	1	1	1.235	1	2.638	1	1	1	1.335	0.811	1.298	1	1.102	1	1.276
AKT1	GAPDH	1	1.18	1.776	0.374	0.563	1	1	1	1	1.17	1.317	0.675	0.759	1	1.068	1	1	1	1	1	1	0.509	0.713	0.767	1.088	1	1.808	1	1	1.2	1.352	0.821	2.391	0.39	0.625	1	1	0.811	0.901	1	1	0.706	0.841
AKT1	RPTOR	1	1.088	1.133	0.847	0.882	0.903	0.95	1	1.052	0.963	1.195	0.675	0.837	1	1.068	0.554	0.745	0.773	0.879	0.683	0.826	0.676	0.822	0.535	0.641	1.269	2.036	0.925	0.962	1	1.235	1	2.638	1	1	1	1	0.811	1.028	0.614	0.784	1	1
AKT1	STK3	1	1	1.087	0.847	0.92	1	1	1	1	1.482	1.645	0.548	0.608	1.002	1.07	1	1.044	0.282	0.531	1	1	1	1.3	0.767	2.761	2.605	2.918	1	1	1	1.235	1	2.638	1	1	1	1.045	0.811	1.019	1	1	1	1
AKT1	RARA	1	1	1.087	0.847	0.92	0.959	0.979	1	1.021	1	1.218	0.675	0.821	1	1.068	1	1	1	1	1	1.497	1	1	0.767	0.876	0.837	1.654	0.837	0.915	1	1.235	1.135	2.81	1	1	1	1	0.811	1.105	1	1	1	1.032
AKT1	BCL2L1	1	1	1.087	0.847	0.92	1	1	1	1	1	1.218	0.675	0.821	1.141	1.938	1	1.176	1	1	0.699	0.836	0.766	0.875	0.381	0.541	0.554	1.346	1	1	1	1.235	2.623	4.273	1	1	1	1	0.378	0.553	1	1.043	1	1.286
AKT1	PRKCE	1	1	1.087	0.847	0.92	1	1	1	1	0.237	0.593	0.675	1.688	1	1.068	1	1	1	1.348	1	1	1	1	0.767	1.217	1.423	2.156	1	1	1	1.235	1	2.638	1	1	1	1	0.787	0.799	1	1.094	1	1
AKT1	FYN	1	0.814	0.98	0.847	1.02	0.912	0.955	1	1.047	1	1.218	0.675	0.821	1	1.068	1	1.019	1	1	0.409	0.64	0.527	0.726	0.767	0.876	1.777	2.41	1	1	0.853	1.14	2.11	3.832	1	1	1	1	0.811	0.894	1	1	1	1
AKT1	ITGA2B	1	1	1.087	0.847	0.92	1	1	1	1	1	1.218	0.675	0.821	1.057	1.098	1	1	1	1.088	0.916	0.957	1	1	0.767	0.876	0.932	1.746	0.533	0.73	1.141	1.319	1.282	2.987	1	1.16	1	1	0.811	0.901	1	1	1	1.382
AKT1	PIK3R2	1	1.18	1.553	0.489	0.644	1	1	1	1	1.225	1.347	0.675	0.742	1.141	1.401	0.787	0.887	1	1	0.039	0.198	1	1	0.767	0.876	0.899	1.714	1	1	1	1.235	1	2.638	1	1	1	1	0.811	0.865	1	1	1	1
AKT1	PIK3R3	1	1.18	1.562	0.484	0.64	1	1	1	1	1.074	1.262	0.675	0.792	1.141	1.554	1	1	1	1.319	1	1	0.083	0.287	0.767	0.876	1	1.808	1	1	0.296	0.671	1	2.638	1	1	0.956	0.978	0.811	0.901	1	1.448	1	1
AKT1	MAP3K14	1	1	1.087	0.847	0.92	1	1	1	1	1.204	1.336	0.675	0.749	1.141	1.478	1	1	1	1	1	1	1	1	0.767	0.876	1.247	2.019	1	1	1	1.235	1	2.638	1	1	0.858	0.926	0.811	0.901	0.667	0.817	1	1.084
AKT1	MLST8	1	1.18	1.296	0.702	0.771	1	1	1	1	1	1.218	0.675	0.821	1	1.068	1	1	1	1	1	2.195	1	1	0.767	0.818	1.517	2.226	1	1	0.836	1.129	1	2.638	1	1.538	1	1	0.811	0.901	1	1	0.902	0.95
AKT1	RPS6KB2	1	1.18	1.426	0.581	0.701	1	1	1	1	1	1.218	0.675	0.821	1	1.068	1	1	1	1	1	1	1	1.749	0.767	1.198	0.79	1.607	1	1	0.949	1.203	1	2.638	1	1	1	1	0.811	0.901	1	1	1	1
AKT1	NFKB1	1	1	1.087	0.847	0.92	1	1	1	1	0.933	1.176	0.675	0.85	1.014	1.076	0.336	0.58	0.139	0.373	1	1	0.548	0.74	0.767	0.91	1	1.808	1	1	1	1.235	1	2.638	0.414	0.644	1	1	0.811	0.901	1	1	0.057	0.239
AKT1	PDE3A	1	1	1.087	0.847	0.92	0.865	0.93	1	1.075	1	1.218	0.675	0.821	1	1.068	0.843	0.918	1	1	1	1	1	1	0.767	0.876	1.476	2.196	0.732	0.856	1	1.235	1.309	3.018	1	1	0.309	0.556	0.811	0.901	0.665	0.816	1	1
AKT1	CCND1	1	1	1.087	0.847	0.92	1	2.316	0.186	0.432	1.014	1.226	0.675	0.816	0.79	0.95	0.786	0.886	1	1	1	1	1	1	0.767	0.876	1.499	2.213	1	1	0.457	0.835	1	2.638	0.136	0.369	1	1	0.811	0.813	1	1	0.173	0.416
AKT1	TP53BP1	1	1	1.087	0.847	0.92	1	1	1	1	1	1.218	0.675	0.821	1	1.068	1	1.705	1	1.074	1	1	1	1	0.5	0.62	1	1.808	0.978	0.989	0.984	1.224	1	2.638	1	1	1	1	0.76	0.785	1	1.208	1	1
AKT1	FKBP4	1	1.18	1.619	0.451	0.618	1	1.257	0.633	0.796	0.741	1.048	0.675	0.954	1	1.068	1	2.263	1	1	1	1	1	1	0.767	0.876	0.436	1.193	0.962	0.981	1.459	1.491	1	2.638	1	1	0.608	0.78	0.811	1.078	1	1	1	1.549
AKT1	SNAI2	1	0.52	0.783	0.847	1.277	0.841	0.917	1	1.091	1.482	1.697	0.515	0.589	1	1.068	1	1	0.51	0.714	1	1	0.964	0.982	0.767	0.908	1.304	2.065	1	1	1	1.235	1	2.638	1	3.064	0.721	0.849	0.811	0.842	1	1.015	1	1
AKT1	MAPK1	1	1.163	1.172	0.847	0.853	1	1	1	1	1	1.218	0.675	0.821	1	1.068	1	1.155	1	1	1	1.666	0.623	0.789	0.767	0.876	0.933	1.746	1	1.443	1	1.235	1	2.638	0.999	0.999	1	1	0.811	0.901	1	1.156	1	1
AKT1	PCK2	1	1.18	1.297	0.702	0.771	0.838	0.915	1	1.093	1	1.218	0.675	0.821	0.735	0.916	1	1.076	1	1.001	1	1	0.753	0.868	0.767	1.18	1	1.808	1	1	1	1.235	0.455	1.779	1	1	1	1.364	0.811	0.901	1	1	0.841	0.917
AKT1	AURKA	1	1.18	3.053	0.127	0.328	1	2.141	0.218	0.467	1.482	2.409	0.255	0.415	0.397	0.673	0.867	0.931	0.98	0.99	1	1	1	1	0.767	0.876	1	1.808	1	1	1	1.235	0.08	0.747	0.439	0.663	1	1.884	0.811	1.069	0.564	0.751	1	1
AKT1	MYBL2	1	1.18	2.576	0.178	0.388	1	1.927	0.269	0.519	1.482	2.093	0.338	0.478	1	1.068	1	1	1	1	1	1	1	1.746	0.767	0.876	0.761	1.577	1	1	1	1.235	1	2.638	1	1	1	1	0.811	1.099	1	1	0.548	0.74
AKT1	EPO	1	1.18	1.434	0.574	0.697	1	1	1	1	1.482	1.617	0.567	0.618	1	1.068	1	1	1	1.095	0.913	0.956	1	1.271	0.767	1.171	1.233	2.008	0.596	0.772	1	1.235	1	2.638	1	1	1	1.026	0.811	0.901	1	1.636	1	1
AKT1	FGF21	1	1	1.087	0.847	0.92	1	1	1	1	1	1.218	0.675	0.821	1	1.068	0.65	0.806	1	1	1	1	1	1	0.767	1.096	1	1.808	1	1	0.945	1.2	1	2.638	1	1	1	1	0.811	0.901	1	1	1	1
AKT1	HGF	1	0.885	1.022	0.847	0.978	1	1	1	1	1	1.218	0.675	0.821	1	1.068	1	1	1	1	1	1	1	1	0.767	0.876	0.788	1.605	1	1	1.524	1.699	1	2.638	0.315	0.562	0.203	0.451	0.811	0.901	0.141	0.375	1	1
AKT1	SERPINE1	1	1.18	1.67	0.423	0.599	1	1.956	0.261	0.511	1.482	1.969	0.382	0.508	1	1.068	1	1.125	1	1	0.285	0.534	1	1	0.767	0.876	2.49	2.853	0.941	0.97	1	1.235	1.044	2.695	1	1	1	1.653	0.811	0.901	1	1.025	1	1
AKT1	NRF1	1	1.047	1.112	0.847	0.899	1	1	1	1	1.369	1.425	0.675	0.702	1.014	1.076	1	1	1	1	1	1	1	1.534	0.767	0.876	3.268	4.141	1	1	1.524	2.555	1	2.638	1	1	1	1	0.811	0.901	1	1.137	0.938	0.969
AKT1	CRYAB	1	0.181	0.462	0.847	2.163	0.431	0.657	1	1.523	1.482	1.728	0.496	0.579	0.94	1.036	1	1	1	1	0.464	0.681	1	1	0.767	0.876	1.449	2.176	1	1	0.725	1.051	1	2.638	1	1	1	1	0.811	0.901	1	1	1	1
AKT1	AGXT2	1	1	1.087	0.847	0.92	0.885	0.941	1	1.063	1	1.218	0.675	0.821	0.9	1.013	1	1	1	1	1	1	1	1	0.767	0.87	0.701	1.513	1	1.169	0.377	0.758	1	2.638	1	1.916	0.482	0.695	0.811	0.946	1	1.272	1	1
AKT1	SCNN1A	1	1.18	1.329	0.669	0.753	0.609	0.781	1	1.281	1	1.218	0.675	0.821	0.922	1.026	0.877	0.936	0.715	0.846	1	1	1	1	0.767	0.876	1	1.808	1	1	1	1.235	0.499	1.864	1	1	1	2.568	0.811	0.901	1	1	1	1
AKT1	LNPEP	1	1	1.087	0.847	0.92	1	1	1	1	1	1.218	0.675	0.821	1	1.068	0.535	0.731	1	1	1	1.43	0.803	0.896	0.767	0.875	1	1.808	1	1.285	1	1.235	1	2.638	1	1.041	1	1	0.629	0.714	1	1	1	1.38
AKT1	YWHAQ	1	1	1.087	0.847	0.92	1	1	1	1	1	1.218	0.675	0.821	1	1.068	1	1.126	0.291	0.539	1	1	0.494	0.703	0.767	1.202	1	1.808	1	1	1	1.235	1.777	3.517	1	1	1	1	0.811	0.901	1	1.497	1	1
AKT1	MYOG	1	0.865	1.01	0.847	0.99	1	1	1	1	1	1.218	0.675	0.821	1	1.068	1	1.072	1	1.712	1	1	1	1.44	0.767	0.876	1	1.808	1	1.774	1	1.235	0.552	1.96	1	1	1	1	0.811	0.901	1	1	1	1
AKT1	TWIST1	1	0.46	0.737	0.847	1.357	1	1.559	0.412	0.642	1	1.218	0.675	0.821	0.864	0.993	1	1	1	1	1	1.154	0.593	0.77	0.767	0.951	1	1.808	1	1	1	1.235	1	2.638	1	1	1	1	0.811	0.901	1	1	0.813	0.902
AKT1	SNAI1	1	1	1.087	0.847	0.92	1	2.263	0.195	0.442	1	1.218	0.675	0.821	1	1.068	1	1	1	1	1	1	1	1	0.767	0.876	2.701	2.971	1	1	1	1.235	1	2.638	1	1.013	0.417	0.646	0.811	0.901	1	1	1	1
AKT1	CDC25B	1	1.18	1.804	0.363	0.554	1	1.93	0.268	0.518	1.482	1.732	0.494	0.577	0.426	0.697	1	1	1	1.415	1	1	0.824	0.908	0.767	0.876	1	1.808	1	1	0.187	0.534	1	2.638	1	1	1	1.092	0.811	0.934	1	1	0.512	0.716
AKT1	ELK1	1	1.18	1.414	0.591	0.707	1	1.266	0.624	0.79	0.872	1.137	0.675	0.879	1	1.068	0.949	0.974	0.529	0.728	0.561	0.749	1	1.358	0.767	0.876	1.158	1.946	1	1	1	1.235	0.687	2.187	0.965	0.982	1	2.099	0.811	2.713	1	2.829	0.439	0.663
AKT1	LIF	1	1	1.087	0.847	0.92	1	1	1	1	1	1.218	0.675	0.821	1.141	1.472	0.189	0.435	1	1.39	1	1	1	1.372	0.496	0.617	1	1.808	1	1.754	1.524	1.864	1	2.638	1	1	1	1.062	0.811	0.901	0.46	0.678	1	1
AKT1	MYOD1	1	1	1.087	0.847	0.92	1	1.152	0.753	0.868	1	1.218	0.675	0.821	1	1.068	1	1	1	1	0.596	0.772	1	1.065	0.767	0.876	0.809	1.626	0.968	0.984	1.007	1.239	1	2.638	1	1	0.944	0.972	0.811	0.901	1	1.015	1	1
AKT1	HK2	1	1	1.087	0.847	0.92	1	1	1	1	1.482	1.808	0.453	0.553	1	1.068	1	2.138	1	1	1	1	1	1	0.48	0.607	1	1.808	1	1.199	1.127	1.311	1.552	3.287	1	1	1	1	0.811	1.016	1	1	1	1.184
AKT1	GDF15	1	1.18	1.708	0.404	0.585	1	2.68	0.139	0.373	1.482	2.339	0.271	0.428	1	1.068	1	1.092	1	1.037	1	1	1	1	0.767	0.961	1	1.808	0.808	0.899	0.396	0.777	0.999	2.637	1	1	0.87	0.933	0.811	0.901	1	1	1	1.367
AKT1	ACLY	1	1	1.087	0.847	0.92	1	1.304	0.588	0.767	1	1.218	0.675	0.821	1	1.068	1	1	1	1	1	1	1	1	0.767	2.454	1	1.808	0.118	0.344	1	1.235	1.18	2.866	0.88	0.938	1	1	0.811	0.901	1	1	1	1
AKT1	H3F3A	1	1.18	1.331	0.666	0.751	0.775	0.881	1	1.136	1	1.218	0.675	0.821	1	1.068	1	2.059	1	1	1	1	1	1	0.767	0.876	1	1.808	1	1	0.852	1.14	2.083	3.808	1	1	1	1	0.703	0.755	1	1	0.908	0.953
AKT1	CCNA1	1	1	1.087	0.847	0.92	0.785	0.886	1	1.128	0.331	0.7	0.675	1.429	1	1.068	1	1	0.755	0.869	1	1	1	1	0.767	1.176	0.644	1.45	1	1	0.862	1.146	1	2.638	1	1	1	1	0.811	0.901	1	1	0.688	0.83
AKT1	KRAS	1	1.18	1.256	0.748	0.796	1	1	1	1	0.732	1.042	0.675	0.96	1	1.068	1	1	1	1.047	1	1	1	1	0.767	0.977	1.978	2.543	1	1	1	1.235	1	2.638	1	1	1	1.059	0.811	0.901	1	1	0.647	0.805
AKT1	CCNB1	1	1.18	3.196	0.116	0.313	1	2.253	0.197	0.444	1.482	2.52	0.233	0.397	1	1.068	1	1	1	1	0.767	0.876	1	1	0.767	0.876	1	1.808	1	1	1	1.235	0.805	2.367	1	1.582	1	1	0.811	0.818	1	1	1	1.171
AKT1	NOTCH2	1	1	1.087	0.847	0.92	0.841	0.917	1	1.091	1	1.218	0.675	0.821	1	1.068	1	1.541	0.718	0.847	1	1	1	1	0.514	0.628	1	1.808	1	1	1	1.235	1	2.638	1	1.718	0.34	0.583	0.811	0.907	0.918	0.958	1	2.68
AKT1	IRAK3	1	0.743	0.936	0.847	1.068	1	1	1	1	1	1.218	0.675	0.821	1	1.068	1	1.029	1	1	1	1	1	1	0.767	0.876	1	1.808	0.964	0.982	1	1.235	0.814	2.381	1	1	1	1	0.742	0.776	1	1	0.63	0.794
AKT1	TBC1D1	1	1	1.087	0.847	0.92	1	1	1	1	1	1.218	0.675	0.821	1	1.068	1	1	1	1	1	1	1	1.816	0.767	0.876	1	1.808	1	1.132	1	1.235	1	2.638	1	1	1	1.103	0.811	0.901	1	1	1	1
AKT1	PALLD	1	0.735	0.932	0.847	1.073	1	1	1	1	1.482	2.016	0.365	0.496	0.746	0.923	1	1	1	1	1	1.424	0.678	0.823	0.767	0.876	1	1.808	1	1.357	1	1.235	1	2.638	1	1.352	0.988	0.994	0.8	0.806	1	1	1	1
AKT1	SCARB1	1	1	1.087	0.847	0.92	1	1.219	0.673	0.82	1	1.218	0.675	0.821	1.141	1.854	1	1	0.948	0.974	1	1	1	1	0.511	0.626	1	1.808	1	1	0.414	0.795	0.946	2.566	0.767	0.876	1	1	0.811	0.901	1	1	1	1.08
AKT1	CDH1	1	1.18	1.638	0.44	0.611	0.566	0.753	1	1.329	1	1.218	0.675	0.821	0.893	1.01	1	1	1	1	1	1	1	1.137	0.767	0.876	1.172	1.957	0.218	0.467	1	1.235	1.228	2.924	1	1	0.665	0.816	0.811	0.901	1	1	0.69	0.83
AKT1	KCNH2	1	1.18	1.324	0.673	0.755	1	1	1	1	1.153	1.307	0.675	0.765	1	1.068	1	1.07	1	1.137	1	1	1	1	0.767	0.876	0.977	1.787	0.209	0.457	1.486	1.505	2.448	4.127	1	1.192	1	2.123	0.771	0.791	0.506	0.711	1	1.081
AKT1	RHEB	1	1	1.087	0.847	0.92	1	1	1	1	1	1.218	0.675	0.821	1	1.068	1	1	1	1	0.582	0.763	1	1	0.767	0.809	1.18	1.964	1	1.055	1.524	1.615	1	2.638	1	1	1	1	0.811	0.871	1	1	0.174	0.417
AKT1	ACIN1	1	1.137	1.159	0.847	0.863	1	1	1	1	1	1.218	0.675	0.821	1	1.068	1	1	1	1	1	1.035	1	1	0.767	0.876	1	1.808	1	1	1	1.235	1	2.638	1	1	1	1	0.811	0.901	1	1	0.971	0.986
AKT1	MAP2K2	1	1.18	1.196	0.826	0.836	1	1	1	1	1	1.218	0.675	0.821	1	1.068	0.503	0.709	1	1	1	1	1	1	0.767	0.81	1	1.808	0.3	0.548	0.984	1.225	1	2.638	1	1.354	0.622	0.789	0.811	0.901	1	1.153	1	1
AKT1	EAF2	1	1	1.087	0.847	0.92	0.439	0.662	1	1.51	1	1.218	0.675	0.821	1	1.068	1	1	0.975	0.988	0.99	0.995	1	1.044	0.767	0.902	1.005	1.812	0.937	0.968	1	1.235	1.37	3.088	1	1	1	1	0.811	0.974	1	1	1	1
AKT1	NOX4	1	1.18	1.551	0.491	0.645	1	3.531	0.08	0.283	1.482	2.811	0.188	0.356	1	1.068	1	1	1	1	1	1.108	1	1	0.767	0.876	1	1.808	1	1	1	1.235	0.563	1.98	1	1	0.663	0.814	0.811	0.854	1	1	1	1.199
AKT1	NOTCH3	1	1	1.087	0.847	0.92	1	1	1	1	1.482	1.58	0.594	0.633	1.141	1.702	1	1	1	2.005	1	1	1	1	0.767	0.913	1	1.808	1	1	1.524	2.259	1.455	3.183	1	1	1	1	0.811	1.102	1	1.13	1	1
AKT1	SELP	1	0.371	0.661	0.847	1.512	0.661	0.813	1	1.23	1	1.218	0.675	0.821	1.141	1.265	1	1	1	1	1	2.475	1	1	0.297	0.477	1	1.808	0.67	0.819	0.091	0.373	1	2.638	1	1	1	1.151	0.811	0.901	1	1	0.81	0.9
AKT1	EPCAM	1	1.18	2.21	0.242	0.453	0.722	0.85	1	1.176	0.297	0.664	0.675	1.507	1	1.068	1	1	1	1	0.831	0.912	1	1.718	0.767	0.876	1	1.808	1	1	1.524	1.744	1	2.638	1	1	1	1	0.811	0.901	1	1.999	1	1
AKT1	CFD	1	0.071	0.29	0.847	3.442	0.187	0.432	1	2.312	1.012	1.225	0.675	0.816	1	1.068	1	1	0.349	0.591	1	1.109	1	1	0.767	0.913	1	1.808	1	1	1	1.235	1	2.638	1	1	1	1	0.811	0.901	1	1	0.474	0.688
AKT1	FGF2	1	0.177	0.458	0.847	2.186	0.541	0.736	1	1.359	1	1.218	0.675	0.821	1.141	1.154	1	1.29	1	1	1	1	1	1.042	0.767	0.876	0.543	1.332	0.629	0.793	1	1.235	3.496	4.933	1	1	1	1.265	0.811	0.901	1	1.537	0.535	0.731
AKT1	ICAM1	1	1	1.087	0.847	0.92	1	1.045	0.915	0.957	1	1.218	0.675	0.821	1.017	1.077	1	1	1	1	1	1	1	1	0.767	0.876	0.787	1.604	1	1	1	1.235	0.91	2.517	1	1.346	1	1	0.811	2.395	1	1	1	1
AKT1	SCARB2	1	1	1.087	0.847	0.92	0.959	0.979	1	1.021	1	1.218	0.675	0.821	1	1.068	1	2.034	1	1	1	2.123	1	1	0.767	0.876	1	1.808	1	1	1	1.235	1	2.638	1	1	1	1.863	0.811	1.558	0.841	0.917	0.892	0.945
AKT1	EGF	1	0.612	0.85	0.847	1.177	1	1	1	1	1	1.218	0.675	0.821	1	1.068	0.935	0.967	1	1.449	1	1	0.051	0.225	0.767	0.876	0.679	1.49	1	1	1.034	1.256	1	2.638	1	1	1	1.134	0.811	0.901	0.367	0.606	1	1.298
AKT1	PIK3C2A	1	1	1.087	0.847	0.92	1	1.221	0.671	0.819	1	1.218	0.675	0.821	1	1.068	1	1	1	1	0.637	0.798	1	2.048	0.767	1.852	1	1.808	0.989	0.995	1	1.235	1	2.638	1	1	1	1.457	0.811	2.912	1	1.338	0.493	0.702
AKT1	CDK2	1	1.18	1.624	0.448	0.616	1	1.703	0.345	0.587	1.482	3.782	0.104	0.264	1	1.068	1	1	1	1.371	1	1	1	2.267	0.767	0.876	1.813	2.434	1	1	0.82	1.118	2.907	4.498	1	1	1	1	0.811	0.901	1	1	1	1.063
AKT1	CRTC3	1	1	1.087	0.847	0.92	1	1	1	1	1	1.218	0.675	0.821	1	1.068	1	1	1	1	1	1	1	1.18	0.767	0.876	0.663	1.472	0.499	0.706	1.524	1.771	1	2.638	1	1	1	1.084	0.811	0.889	1	2.857	1	1.046
AKT1	KSR1	1	1	1.087	0.847	0.92	1	1	1	1	0.897	1.153	0.675	0.867	1.141	1.301	1	1	0.431	0.657	0.714	0.845	1	1	0.598	0.677	1.124	1.916	1	1	1.176	1.339	1	2.638	1	1.054	0.917	0.958	0.811	0.901	0.931	0.965	0.977	0.988
AKT1	TP53	1	1	1.087	0.847	0.92	1	1.028	0.946	0.973	1.482	1.646	0.547	0.608	0.125	0.378	0.944	0.972	0.591	0.769	1	1.133	1	1	0.767	0.876	2.966	3.113	0.798	0.893	1.203	1.354	3.347	4.827	1	1	0.246	0.496	0.811	0.901	1	1	1	1.038
AKT1	WTIP	1	1	1.087	0.847	0.92	1	1	1	1	1	1.218	0.675	0.821	1	1.068	1	1	1	1	1	1	1	1	0.767	0.876	1	1.808	1	1	1	1.235	1	2.638	1	1	1	1	0.811	0.901	1	1	1	1
AKT1	RHOB	1	1	1.087	0.847	0.92	1	1	1	1	1	1.218	0.675	0.821	1.141	1.468	1	1	0.386	0.621	1	1	1	1	0.767	0.876	1	1.808	1	1	1	1.235	1	2.638	0.749	0.866	1	1.213	0.811	0.901	1	2.331	1	1
AKT1	CCNA2	1	1.18	2.729	0.159	0.366	1	1.832	0.298	0.546	1.482	3.389	0.129	0.295	1.141	2.583	1	1.287	1	1	1	1	1	1	0.767	0.875	1	1.808	1	1	1	1.235	1	2.638	1	1.109	1	1	0.54	0.662	1	1.142	0.73	0.854
AKT1	HIST1H2BA	1	1	1.087	0.847	0.92	1	1	1	1	1	1.218	0.675	0.821	1	1.068	0.547	0.74	1	1	1	1	1	1	0.183	0.375	1	1.808	0.601	0.775	1.524	1.595	1.342	3.056	1	1	1	1	0.228	0.43	1	1	1	1
AKT1	EGFR	1	0.442	0.722	0.847	1.385	0.94	0.97	1	1.031	1	1.218	0.675	0.821	1	1.068	1	1	1	1	1	1.781	1	1	0.767	0.876	1	1.808	1	1	1	1.235	4.311	5.478	1	1	1	1	0.811	0.864	1	1	1	1
AKT1	GNRH1	1	0.585	0.831	0.847	1.203	0.903	0.95	1	1.052	1	1.218	0.675	0.821	1	1.068	0.975	0.988	0.977	0.988	1	1.34	1	1	0.767	0.876	1	1.808	0.726	0.852	1	1.235	1.19	2.878	1	1	1	1.223	0.811	0.901	1	1	0.787	0.887
AKT1	TERF1	1	1	1.087	0.847	0.92	1	1	1	1	1.343	1.411	0.675	0.709	1	1.068	1	1	1	1	1	1.756	1	1	0.752	0.76	0.6	1.401	1	1.186	1	1.235	1	2.638	1	1	1	1.728	0.811	0.901	1	1	0.943	0.971
AKT1	SLC1A2	1	1.132	1.156	0.847	0.865	1	1	1	1	0.37	0.74	0.675	1.351	0.686	0.885	1	1	1	1	1	1.066	1	1	0.767	0.845	0.303	0.995	1	1	1.524	1.987	2.547	4.21	1	1	0.802	0.896	0.811	0.901	1	1	0.852	0.923
AKT1	RPS3	1	1	1.087	0.847	0.92	1	1.032	0.939	0.969	1	1.218	0.675	0.821	1.141	1.148	1	1.437	1	2.964	1	1	1	1	0.767	0.876	1	1.808	1	1	1.524	1.76	1	2.638	1	1	1	1	0.811	0.901	1	2.75	1	1
AKT1	CNTN5	1	1	1.087	0.847	0.92	1	1	1	1	1	1.218	0.675	0.821	1	1.068	1	1.04	0.711	0.843	1	1	1	1	0.767	0.876	0.689	1.5	1	1	1	1.235	1	2.638	0.729	0.854	0.787	0.887	0.811	0.879	0.764	0.874	1	1
AKT1	EPHA4	1	0.784	0.962	0.847	1.039	0.66	0.812	1	1.231	0.404	0.773	0.675	1.293	1	1.068	1	1	1	1.072	0.423	0.65	1	1	0.767	0.876	1	1.808	1	1.352	1.096	1.292	1.698	3.438	1	1.359	1	1	0.811	0.841	1	1	1	1.736
AKT1	DFNB38	1	1	1.087	0.847	0.92	1	1	1	1	1	1.218	0.675	0.821	1	1.068	1	1	1	1	1	1	1	1	0.767	0.876	1	1.808	1	1	1	1.235	1	2.638	1	1	1	1	0.811	0.901	1	1	1	1
AKT1	DEPTOR	1	0.864	1.01	0.847	0.99	1	1	1	1	0.923	1.17	0.675	0.855	1	1.068	1	1	1	1	1	1	1	1	0.767	0.876	1	1.808	1	1.355	1.524	2.004	1	2.638	1	1	1	1.001	0.811	0.901	1	2.465	0.468	0.684
AKT1	SST	1	1	1.087	0.847	0.92	0.084	0.289	1	3.456	0.226	0.579	0.675	1.726	0.202	0.48	0.608	0.78	1	1	1	1.31	1	1.411	0.767	0.876	1	1.808	1	1.067	1	1.235	1	2.638	1	1	0.796	0.892	0.811	1.35	1	3.367	1	1
AKT1	HIST1H2BD	1	1.18	2.302	0.223	0.434	1	1	1	1	1.482	1.744	0.488	0.574	1	1.068	0.134	0.366	1	1	0.933	0.966	0.942	0.971	0.767	0.876	1	1.808	1	1	1.524	1.609	4.239	5.432	0.621	0.788	1	1.104	0.464	0.614	0.556	0.746	0.49	0.7
AKT1	SCGB3A1	1	0.363	0.655	0.847	1.527	0.955	0.977	1	1.023	1	1.218	0.675	0.821	1	1.068	0.87	0.933	1	1.074	1	1	1	1	0.767	0.876	1	1.808	1	1	0.414	0.794	1.679	3.419	1	1	0.773	0.879	0.811	0.901	1	1.201	0.858	0.926
AKT1	TAL1	1	0.737	0.933	0.847	1.072	0.712	0.844	1	1.185	1	1.218	0.675	0.821	1	1.068	1	1	0.833	0.913	1	1.449	1	1	0.767	1.333	0.484	1.258	1	1.847	1	1.235	1	2.638	1	1.272	1	1.01	0.811	0.959	1	1.078	1	1.242
AKT1	IL3	1	1	1.087	0.847	0.92	1	1	1	1	1	1.218	0.675	0.821	1.123	1.132	1	1	1	1	0.43	0.656	1	1.103	0.767	0.876	1	1.808	1	1	0.455	0.833	0.724	2.245	1	1.226	1	1	0.811	1.381	1	1	1	1
AKT1	SHH	1	1	1.087	0.847	0.92	1	1	1	1	1	1.218	0.675	0.821	1	1.068	0.535	0.732	0.805	0.897	1	1.504	1	1	0.767	0.876	1	1.808	1	1	0.963	1.212	0.318	1.488	1	1	1	1.067	0.811	0.867	1	1	1	1
AKT1	COL1A2	1	1.18	1.727	0.396	0.579	1	1.342	0.555	0.745	1.482	1.945	0.392	0.514	0.653	0.863	0.607	0.779	0.902	0.95	1	1.006	1	1	0.506	0.623	1.188	1.971	1	1.374	1	1.235	1	2.638	1	1	0.89	0.943	0.811	0.901	1	1.109	1	1
AKT1	NDRG2	1	0.162	0.437	0.847	2.287	0.379	0.616	1	1.624	0.901	1.155	0.675	0.865	0.421	0.693	1	1	0.933	0.966	1	1	1	1	0.767	0.876	1	1.808	1	1	1	1.235	1	2.638	1	1	1	1	0.811	0.914	1	1	1	1
AKT1	SCNN1G	1	1	1.087	0.847	0.92	1	1	1	1	1	1.218	0.675	0.821	1	1.068	1	1	1	1	1	1	1	1	0.767	0.876	1	1.808	1	1	1	1.235	1	2.638	1	1	1	1	0.811	0.901	1	1	1	1
AKT1	BIRC5	1	1.18	3.755	0.084	0.266	1	1.582	0.4	0.632	1.482	4.4	0.077	0.227	1	1.068	1	1.152	1	2.465	1	1	1	1	0.767	0.876	1	1.808	1	1.185	1	1.235	1	2.638	1	1	0.896	0.946	0.811	6.338	1	1	0.695	0.834
AKT1	CYP7A1	1	1	1.087	0.847	0.92	1	1	1	1	1	1.218	0.675	0.821	1.141	1.999	1	1	1	1	1	1	0.371	0.609	0.767	0.876	1	1.808	1	1.028	1	1.235	1	2.638	1	1	1	1	0.628	0.714	1	1.08	1	1
AKT1	MAP2K1	1	1	1.087	0.847	0.92	1	1	1	1	0.467	0.832	0.675	1.202	0.672	0.876	1	1	1	1	1	1.18	1	1	0.767	0.876	0.96	1.771	1	1.4	0.851	1.139	1	2.638	1	1	1	1	0.617	0.708	1	1	1	1.198
AKT1	IGF1	1	0.174	0.453	0.847	2.209	0.183	0.428	1	2.339	0.969	1.199	0.675	0.834	0.59	0.82	0.778	0.882	1	1	0.906	0.952	1	1	0.767	0.876	0.759	1.575	0.581	0.762	1	1.235	0.591	2.029	0.694	0.833	1	1	0.811	0.901	0.823	0.907	1	1
AKT1	SP7	1	1	1.087	0.847	0.92	1	1	1	1	1	1.218	0.675	0.821	1	1.068	1	1	1	1	0.789	0.888	1	1.019	0.767	0.876	1.217	1.994	1	1	1.524	2.026	1	2.638	1	1	1	1	0.811	0.901	1	1	0.806	0.898
AKT1	INSR	1	1	1.087	0.847	0.92	0.515	0.718	1	1.394	1	1.218	0.675	0.821	0.856	0.988	1	1	1	1	1	1.115	1	5.376	0.767	0.789	1	1.808	1	1	1	1.235	0.719	2.237	0.539	0.734	1	1.026	0.811	1.133	1	2.418	1	2.088
AKT1	FAS	1	0.726	0.926	0.847	1.08	0.691	0.832	1	1.203	1	1.218	0.675	0.821	1	1.068	1	1	1	1	1	1	1	1	0.767	0.876	1.022	1.827	1	1	1	1.235	1	2.638	1	1	1	1	0.811	0.946	1	1	1	1.774
AKT1	PCBP1	1	1	1.087	0.847	0.92	1	1	1	1	1	1.218	0.675	0.821	1	1.068	1	1	0.831	0.911	0.411	0.641	1	1	0.767	1.556	1	1.808	1	1.141	1	1.235	0.191	1.153	1	1	1	1	0.308	0.499	1	1.034	0.578	0.76
AKT1	CRTC2	1	1	1.087	0.847	0.92	1	1	1	1	1	1.218	0.675	0.821	1	1.068	1	1	1	1	0.521	0.722	1	1	0.767	0.876	0.948	1.76	1	1	1	1.235	0.172	1.093	1	1	1	1.319	0.811	0.901	1	1	1	1
AKT1	SIK2	1	0.342	0.636	0.847	1.573	1	1	1	1	0.865	1.133	0.675	0.883	1	1.068	0.719	0.848	1	1	0.159	0.399	0.537	0.733	0.534	0.64	1	1.808	1	1	1	1.235	0.708	2.22	1	1	1	1	0.811	0.901	1	1.034	1	1
AKT1	CDK1	1	1.18	3.636	0.089	0.275	1	2.162	0.214	0.463	1.482	3.379	0.13	0.296	0.934	1.032	1	1	1	1	1	1	1	1.206	0.767	1.398	1	1.808	1	1.39	1	1.235	1	2.638	0.473	0.688	1	4.524	0.811	0.901	1	1	1	1
AKT1	ANKRD2	1	1	1.087	0.847	0.92	1	1	1	1	1	1.218	0.675	0.821	1	1.068	1	1	1	1	1	1	1	1.215	0.767	0.876	0.796	1.613	1	1	1	1.235	1	2.638	1	1	1	1	0.811	0.901	1	1	1	1
AKT1	FOS	1	0.118	0.374	0.847	2.677	1	1	1	1	1	1.218	0.675	0.821	1.141	1.628	1	1	1	1	1	1	1	1.685	0.767	0.876	1	1.808	1	1	0.612	0.966	1	2.638	1	1	0.657	0.811	0.811	0.901	1	1	0.825	0.908
AKT1	CD36	1	0.093	0.33	0.847	3.026	0.196	0.443	1	2.257	1	1.218	0.675	0.821	1	1.068	0.766	0.875	0.811	0.9	1	1	0.723	0.85	0.767	0.876	1	1.808	1	1.03	1	1.235	1	2.638	0.959	0.979	1	1.975	0.811	0.901	1	1	1	1
AKT1	MST1	1	0.658	0.882	0.847	1.134	1	1.047	0.913	0.955	1	1.218	0.675	0.821	1	1.068	0.789	0.888	0.928	0.963	1	1.632	1	1	0.767	1.457	1	1.808	1	1	1.495	1.51	1	2.638	0.609	0.781	0.283	0.532	0.811	1.323	1	1	1	1
AKT1	F2	1	1	1.087	0.847	0.92	0.847	0.92	1	1.087	1	1.218	0.675	0.821	1	1.068	1	1	1	1.182	0.089	0.299	1	1	0.767	1.479	1	1.808	1	1	1	1.235	1	2.638	1	1	0.819	0.905	0.811	1.16	1	1	1	1.202
AKT1	PLG	1	1	1.087	0.847	0.92	1	1	1	1	1	1.218	0.675	0.821	1.106	1.123	1	1	1	1	1	1	1	1	0.767	0.876	0.405	1.151	1	1	1	1.235	1	2.638	1	1.174	1	3.456	0.722	0.765	0.783	0.885	0.827	0.91
AKT1	OLR1	1	1.18	2.294	0.224	0.436	1	1.396	0.513	0.716	1	1.218	0.675	0.821	0.819	0.967	1	1	0.595	0.771	0.385	0.621	0.449	0.67	0.767	0.876	1.939	2.518	1	1.314	1.326	1.422	1	2.638	1	1.193	1	1	0.811	0.901	0.9	0.948	1	1
AKT1	LPL	1	0.027	0.178	0.847	5.629	1	1.126	0.789	0.888	1.482	3.091	0.155	0.323	1	1.068	1	1.08	0.984	0.992	1	1	1	1	0.767	0.876	0.435	1.193	1	1	0.465	0.842	1.543	3.277	1	1	1	1	0.811	1.078	0.886	0.941	1	1
AKT1	HRAS	1	1	1.087	0.847	0.92	1	1.023	0.955	0.977	1	1.218	0.675	0.821	1	1.068	1	1	1	1	0.799	0.894	1	1	0.767	0.876	1.038	1.842	1	1	1	1.235	1	2.638	1	1	1	1	0.811	0.901	0.731	0.855	0.692	0.832
AKT1	CYP7B1	1	0.687	0.901	0.847	1.11	1	1	1	1	0.58	0.927	0.675	1.079	1	1.068	1	1	1	1.079	1	1	1	1.096	0.767	0.876	1.041	1.844	1	1	1	1.235	1	2.638	0.698	0.835	1	1.007	0.811	0.901	1	1	0.768	0.876
AKT1	GRB7	1	1.18	1.243	0.764	0.804	1	1.386	0.52	0.721	0.901	1.156	0.675	0.865	0.23	0.512	1	1	0.689	0.83	1	1.764	1	1	0.767	1.132	1	1.808	1	1.344	1.249	1.38	1	2.638	1	1	0.78	0.883	0.811	0.901	1	1	0.262	0.512
AKT1	MADD	1	1	1.087	0.847	0.92	1	1	1	1	1	1.218	0.675	0.821	1	1.068	1	1	1	1	1	1	0.928	0.964	0.767	0.876	0.987	1.796	1	1	1	1.235	1	2.638	1	1.002	1	1	0.811	0.901	1	1	1	1
AKT1	MBP	1	1	1.087	0.847	0.92	1	1.024	0.953	0.976	0.426	0.795	0.675	1.258	1.141	1.289	1	1	1	1.298	1	1	1	1	0.767	0.876	1	1.808	1	1.048	1	1.235	1	2.638	1	1	1	1	0.811	0.901	1	1.598	1	1.156
AKT1	CFLAR	1	0.898	1.03	0.847	0.971	1	1	1	1	1	1.218	0.675	0.821	1.141	2.661	1	1.329	1	1	1	1	1	1	0.767	0.876	1	1.808	1	1	1	1.235	1	2.638	1	1	0.615	0.784	0.811	0.901	1	1	1	1.011
AKT1	LEP	1	0.178	0.458	0.847	2.182	0.582	0.763	1	1.311	1	1.218	0.675	0.821	0.883	1.004	0.826	0.909	1	1.795	0.488	0.699	1	1.346	0.767	1.632	1.751	2.392	1	1.591	0.585	0.944	2.061	3.787	1	1.134	1	1.021	0.811	0.901	1	1	1	1.52
AKT1	CASP2	1	1.029	1.102	0.847	0.907	1	1.065	0.881	0.939	1.366	1.423	0.675	0.703	1	1.068	1	1	1	1	0.371	0.609	1	1	0.767	0.876	1	1.808	1	1.933	0.292	0.667	1	2.638	1	1	1	1	0.741	0.775	0.538	0.734	0.473	0.687
AKT1	ZHX2	1	1	1.087	0.847	0.92	1	1	1	1	1	1.218	0.675	0.821	0.253	0.537	1	1	1	1	1	1.165	1	1	0.767	0.876	1	1.808	0.467	0.684	1	1.235	1	2.638	1	1	0.568	0.754	0.811	1.106	1	1	0.805	0.897
AKT1	FOXA2	1	1	1.087	0.847	0.92	1	2.081	0.231	0.481	1	1.218	0.675	0.821	0.792	0.951	1	1	0.866	0.931	1	1	1	1	0.767	1.086	0.709	1.523	1	1	1.524	2.399	1.306	3.014	1	1	1	1	0.811	0.843	1	1	0.992	0.996
AKT1	MYEF2	1	1.18	1.269	0.733	0.788	1	1	1	1	1	1.218	0.675	0.821	1	1.068	0.437	0.661	1	1.359	1	1	1	1.085	0.767	0.853	0.853	1.67	1	1	1	1.235	0.859	2.445	1	1	1	1.635	0.811	1.072	1	1.678	1	1
AKT1	EZH1	1	0.568	0.819	0.847	1.222	1	1	1	1	1	1.218	0.675	0.821	1	1.068	1	1	1	1.138	1	1	1	1.392	0.767	1.046	3.268	3.49	1	1	0.702	1.034	1	2.638	1	1	0.99	0.995	0.811	0.901	1	1	1	1
AKT1	NOS1	1	0.979	1.075	0.847	0.93	1	1	1	1	1	1.218	0.675	0.821	1	1.068	1	1.843	1	1	1	1.162	0.938	0.968	0.767	1.336	1.718	2.37	1	1.09	1	1.235	1	2.638	1	1.025	1	1	0.811	1.01	1	1.031	1	1
AKT1	LPA	1	1	1.087	0.847	0.92	1	1	1	1	1.099	1.276	0.675	0.783	0.843	0.981	1	1	1	1.061	1	1	1	1	0.767	0.876	3.268	5.338	0.391	0.625	1.197	1.351	0.259	1.343	1	1	1	1	0.811	1.049	0.619	0.787	1	1
AKT1	HIST1H2BC	1	1	1.087	0.847	0.92	1	1	1	1	1	1.218	0.675	0.821	1	1.068	1	1	1	1	1	1	1	1	0.767	0.876	1	1.808	1	1	1	1.235	1	2.638	1	1	1	1	0.811	0.901	1	1	1	1
AKT1	ZYX	1	1	1.087	0.847	0.92	1	1.167	0.734	0.857	0.902	1.156	0.675	0.865	1	1.068	1	1	0.586	0.765	1	1	1	1	0.767	0.876	1	1.808	1	1	1	1.235	1	2.638	0.52	0.721	1	1	0.811	0.901	1	1	0.736	0.858
AKT1	STK11	1	1	1.087	0.847	0.92	1	1	1	1	1	1.218	0.675	0.821	1	1.068	1	1	1	2.331	1	1	1	1	0.767	0.815	1.31	2.069	1	1	0.591	0.949	1	2.638	1	1	1	1	0.721	0.765	1	1	1	1
AKT1	STK25	1	1	1.087	0.847	0.92	1	1	1	1	1	1.218	0.675	0.821	0.926	1.028	0.856	0.925	1	1	1	1	1	1	0.767	0.876	1.817	2.437	0.821	0.906	1	1.235	1	2.638	0.62	0.787	1	1	0.623	0.711	1	1.34	1	1
AKT1	NRIP1	1	1	1.087	0.847	0.92	0.78	0.883	1	1.132	1	1.218	0.675	0.821	1.141	1.186	1	1	1	1	1	1.068	1	2.387	0.767	0.876	1	1.808	1	1	1	1.235	1	2.638	1	1.104	1	1	0.758	0.784	1	1	1	1
AKT1	NOS2	1	1	1.087	0.847	0.92	1	1	1	1	1	1.218	0.675	0.821	1	1.068	1	1	1	1	1	1	0.72	0.848	0.767	0.928	0.989	1.798	1	1.16	1.08	1.283	0.96	2.585	1	1	0.805	0.897	0.811	1.292	1	1.032	1	1
AKT1	CLP1	1	1	1.087	0.847	0.92	1	1	1	1	1.364	1.422	0.675	0.703	1.026	1.082	0.884	0.94	1	1.146	1	1.224	0.691	0.831	0.409	0.56	1	1.808	1	1	1	1.235	1	2.638	1	1.159	1	1.048	0.811	0.901	1	1	1	1
AKT1	BRF1	1	1	1.087	0.847	0.92	1	1	1	1	1	1.218	0.675	0.821	1.025	1.082	1	1	1	1.013	1	1	0.057	0.239	0.342	0.512	1	1.808	1	1.681	1	1.235	1	2.638	1	1	1	1.445	0.811	0.901	0.851	0.923	1	1.015
AKT1	BCL2	1	0.621	0.856	0.847	1.168	0.464	0.681	1	1.468	1	1.218	0.675	0.821	1	1.068	1	1.358	1	1.11	1	1	1	1.197	0.767	0.775	1.047	1.85	1	1.03	1.524	1.531	0.58	2.009	1	1.258	1	1	0.811	0.901	1	1	0.537	0.733
AKT1	OLIG2	1	1	1.087	0.847	0.92	1	1.094	0.836	0.914	1	1.218	0.675	0.821	1.141	1.17	1	1	1	1.026	1	1.063	1	1	0.767	0.872	1	1.808	0.68	0.824	0.805	1.108	1	2.638	0.965	0.982	1	1	0.185	0.388	1	1	1	1
AKT1	GAST	1	1	1.087	0.847	0.92	1	1	1	1	0.2	0.545	0.675	1.835	1	1.068	1	1	1	1	1	1	0.257	0.507	0.767	1.4	1.402	2.14	1	1	1.011	1.242	1	2.638	0.857	0.926	1	1.136	0.811	0.901	1	1	1	1
AKT1	RARB	1	0.433	0.715	0.847	1.399	1	1	1	1	1	1.218	0.675	0.821	1	1.068	1	2.801	1	1.225	1	1	1	1.156	0.767	0.828	1	1.808	0.604	0.777	1	1.235	1	2.638	1	1	1	1	0.355	0.537	1	1.079	1	1
AKT1	PARVA	1	0.474	0.748	0.847	1.337	1	1	1	1	1	1.218	0.675	0.821	1	1.068	1	1	1	1.253	1	1	1	1.892	0.767	0.876	1	1.808	1	2.257	1	1.235	1	2.638	1	1	0.174	0.417	0.811	0.901	1	1	0.628	0.792
AKT1	NR1I2	1	1	1.087	0.847	0.92	0.787	0.887	1	1.127	1	1.218	0.675	0.821	1	1.068	0.912	0.955	1	1	0.829	0.911	1	2.294	0.518	0.63	1	1.808	1	1.003	1	1.235	0.219	1.235	1	1	0.335	0.578	0.811	0.901	0.352	0.593	0.027	0.163
AKT1	HIF1A	1	1	1.087	0.847	0.92	1	1	1	1	1.482	1.545	0.621	0.647	1	1.068	1	1	1	1	1	1	1	1.064	0.027	0.143	1	1.808	1	1	1	1.235	1	2.638	1	1.432	1	1.089	0.811	0.901	1	1.031	1	1
AKT1	IGF2	1	0.451	0.73	0.847	1.371	1	1	1	1	1	1.218	0.675	0.821	1	1.068	1	1	1	1.109	1	1.462	1	1	0.767	0.806	0.868	1.685	0.846	0.92	0.538	0.906	1	2.638	1	1	0.538	0.734	0.811	1.317	1	1.108	0.706	0.84
AKT1	STARD13	1	0.882	1.021	0.847	0.98	1	1	1	1	1.009	1.223	0.675	0.818	1.141	1.388	1	1	1	1	1	2.048	1	1	0.767	0.876	0.706	1.52	1	1.305	1	1.235	1	2.638	1	1.112	1	1	0.811	0.901	1	1.705	1	1
AKT1	EZR	1	1.18	1.474	0.543	0.678	0.694	0.833	1	1.2	1	1.218	0.675	0.821	1.104	1.122	1	1.64	1	1.502	1	1	1	1	0.747	0.757	1.431	2.163	1	2.316	0.367	0.748	1	2.638	1	1	0.605	0.778	0.811	0.901	0.824	0.908	1	1.001
AKT1	FOXG1	1	1	1.087	0.847	0.92	1	1	1	1	1	1.218	0.675	0.821	0.239	0.523	0.964	0.982	1	1	1	1	1	1	0.767	0.876	1	1.808	1	1.197	1	1.235	1.333	3.046	1	1	1	1	0.636	0.718	1	1	1	1.151
AKT1	MYB	1	1.18	1.415	0.589	0.707	1	1	1	1	1	1.218	0.675	0.821	1	1.068	0.659	0.812	1	1	1	1.579	0.782	0.884	0.767	0.871	1	1.808	1	1	0.365	0.746	1.449	3.176	0.392	0.626	1	1.299	0.811	0.901	1	1.175	1	1.048
AKT1	TRADD	1	1	1.087	0.847	0.92	1	1.123	0.793	0.891	1	1.218	0.675	0.821	1	1.068	1	1.111	1	1.421	1	1	0.03	0.172	0.767	0.876	3.223	3.245	0.887	0.942	0.176	0.518	1.241	2.939	1	1	0.9	0.949	0.811	0.901	1	1	1	1
AKT1	DAP3	1	1.02	1.097	0.847	0.911	1	1.166	0.735	0.858	1.482	1.596	0.582	0.627	0.553	0.795	1	1	1	1.862	1	1.341	0.76	0.872	0.473	0.602	1	1.808	1	1	1	1.235	1	2.638	1	1	0.842	0.918	0.811	0.901	1	1	1	1
AKT1	HNRNPA1	1	1	1.087	0.847	0.92	1	1	1	1	1	1.218	0.675	0.821	1.141	1.759	1	1.015	1	1	1	1	1	1	0.767	0.876	1	1.808	1	1	1	1.235	1	2.638	1	1	1	1.154	0.811	0.901	1	1.423	1	1
AKT1	S100A4	1	0.634	0.865	0.847	1.156	1	1	1	1	1.482	2.397	0.258	0.417	1	1.068	1	1.744	1	1	1	1	1	1	0.767	0.903	1.798	2.424	1	1	0.318	0.697	1.691	3.431	1	1.377	1	1	0.811	0.851	1	1	0.647	0.804
AKT1	WNK3	1	0.875	1.016	0.847	0.984	1	1	1	1	1	1.218	0.675	0.821	1.129	1.135	1	1	1	1	0.74	0.86	1	1	0.767	0.861	0.959	1.77	1	1	1	1.235	1	2.638	1	1	1	1	0.657	0.73	1	1	1	1
AKT1	HNRNPA2B1	1	1.155	1.167	0.847	0.857	1	1.106	0.818	0.904	1.482	1.997	0.372	0.501	0.514	0.766	1	1.94	1	1	0.377	0.614	1	1	0.601	0.679	1.985	2.547	1	1	1.523	1.524	2.691	4.328	1	1	1	1.294	0.811	1.021	1	1	1	1
AKT1	FN1	1	1.18	3.063	0.126	0.326	1	1	1	1	1.482	3.078	0.156	0.325	1.045	1.092	1	1	1	1	1	1	0.401	0.633	0.618	0.689	1	1.808	1	1.409	1.096	1.293	0.872	2.464	0.214	0.463	1	1	0.499	0.636	1	1	0.652	0.807
AKT1	HIST1H2BH	1	1.18	1.884	0.333	0.531	1	1	1	1	1.482	1.814	0.451	0.551	1	1.068	1	1.041	1	1.938	1	1	1	1	0.767	0.876	1	1.808	1	1	1.524	1.553	1	2.638	1	1	1	1.111	0.811	0.946	1	1	1	1
AKT1	IDDM2	1	1	1.087	0.847	0.92	1	1	1	1	1	1.218	0.675	0.821	1	1.068	1	1	1	1	1	1	1	1	0.767	0.876	1	1.808	1	1	1	1.235	1	2.638	1	1	1	1	0.811	0.901	1	1	1	1
AKT1	COPS5	1	1	1.087	0.847	0.92	1	1	1	1	1	1.218	0.675	0.821	1	1.068	1	1	0.949	0.974	1	1	1	1	0.767	0.876	1	1.808	1	1	1.524	1.741	1	2.638	1	1	1	1	0.811	0.901	1	1	0.649	0.805
AKT1	EPHA2	1	0.69	0.902	0.847	1.108	1	1	1	1	1.482	1.608	0.573	0.622	1	1.068	1	1	0.361	0.601	1	1	1	1	0.767	0.876	0.782	1.599	1	1.146	1	1.235	1	2.638	1	1	1	1	0.811	0.901	1	1.169	1	1.019
AKT1	RUNX2	1	1.141	1.161	0.847	0.862	1	1	1	1	1.171	1.317	0.675	0.759	1	1.068	1	1	0.619	0.787	1	1	0.566	0.752	0.767	0.876	1	1.808	1	1.885	1	1.235	1	2.638	1	1.146	1	1	0.811	0.901	0.695	0.834	0.893	0.945
AKT1	HAND2	1	0.512	0.777	0.847	1.287	0.227	0.477	1	2.097	1	1.218	0.675	0.821	1	1.068	1	1.361	0.569	0.754	1	1	0.844	0.919	0.767	1.017	1	1.808	1	1	1.423	1.473	1	2.638	1	1	1	1	0.811	2.038	1	1	1	1.079
AKT1	APAF1	1	1	1.087	0.847	0.92	1	1	1	1	1.482	2.249	0.293	0.445	1.141	1.218	1	1	1	1	1	1	1	1	0.767	0.767	1	1.808	1	1	1	1.235	2.542	4.207	1	1	0.997	0.999	0.811	0.901	1	1.063	1	1
AKT1	DNAJC5	1	1.08	1.129	0.847	0.885	1	1.064	0.884	0.94	0.868	1.134	0.675	0.882	1	1.068	1	1	1	1	1	1	0.502	0.709	0.767	0.949	3.268	3.839	1	1.085	0.993	1.231	1.414	3.137	1	1	1	1	0.811	0.901	1	1	0.564	0.751
AKT1	GLI2	1	0.78	0.96	0.847	1.042	0.949	0.974	1	1.027	1	1.218	0.675	0.821	1	1.068	1	1	1	1	1	1.099	1	1	0.408	0.56	0.338	1.05	0.949	0.974	1	1.235	1	2.638	1	1	1	1.317	0.811	0.901	1	1.41	0.38	0.617
AKT1	MAP3K3	1	1	1.087	0.847	0.92	0.758	0.871	1	1.148	1	1.218	0.675	0.821	1.141	1.463	1	1	1	1	0.73	0.854	1	1.223	0.767	1.363	1	1.808	1	1	0.899	1.171	0.813	2.379	1	1.067	1	1	0.811	0.901	0.568	0.753	0.864	0.93
AKT1	AGT	1	1	1.087	0.847	0.92	1	1.86	0.289	0.538	1	1.218	0.675	0.821	1	1.068	1	1	1	1	1	1	1	1.143	0.619	0.689	1	1.808	1	1	1	1.235	0.753	2.289	1	1.268	1	1	0.811	1.39	1	1	1	1
AKT1	THBS2	1	1.18	1.405	0.598	0.712	1	2.151	0.216	0.465	1	1.218	0.675	0.821	1.141	1.18	0.718	0.848	0.994	0.997	1	1	1	1.377	0.767	0.876	1	1.808	0.514	0.717	1	1.235	1	2.638	1	1.102	0.428	0.654	0.811	0.901	0.672	0.82	1	1
AKT1	PIK3C2B	1	0.711	0.916	0.847	1.091	0.846	0.92	1	1.087	1	1.218	0.675	0.821	1	1.068	1	1.115	1	1	1	1.15	1	1	0.34	0.511	0.519	1.302	1	1	1	1.235	1	2.638	1	1.418	1	1.065	0.811	0.901	1	1.184	1	1
AKT1	UST	1	0.767	0.952	0.847	1.051	0.559	0.748	1	1.337	1.482	1.658	0.539	0.603	1	1.068	1	1	1	1.543	1	1	1	1	0.767	0.876	1	1.808	0.742	0.861	1.047	1.263	1.336	3.049	0.239	0.489	1	1.825	0.811	0.901	0.332	0.576	1	1
AKT1	PTGS2	1	0.264	0.559	0.847	1.79	1	1.572	0.405	0.636	0.727	1.038	0.675	0.963	1.031	1.085	1	1.04	1	1	1	1	0.829	0.91	0.767	0.876	1	1.808	1	1.199	1	1.235	1	2.638	1	1.233	0.854	0.924	0.767	0.789	1	1	1	1.131
AKT1	FASLG	1	1	1.087	0.847	0.92	0.56	0.748	1	1.336	1	1.218	0.675	0.821	1	1.068	1	1	1	1.2	1	1	1	1	0.767	0.933	1	1.808	1	1	1	1.235	1	2.638	1	1	1	1	0.811	0.863	1	1	1	1
AKT1	STX7	1	0.927	1.046	0.847	0.956	1	1	1	1	1	1.218	0.675	0.821	1	1.068	1	1	1	1	1	1	1	1	0.767	0.876	0.906	1.72	0.907	0.952	1	1.235	0.636	2.104	1	1.488	1	1	0.811	0.901	1	1	1	1
AKT1	CTGF	1	0.679	0.896	0.847	1.117	1	1.002	0.996	0.998	1	1.218	0.675	0.821	1	1.068	1	1	1	1	0.969	0.984	1	1.324	0.767	0.876	0.86	1.676	1	1	1	1.235	3.316	4.804	1	1.209	1	1	0.811	0.901	1	1	1	1
AKT1	LMNA	1	1	1.087	0.847	0.92	1	1.075	0.865	0.93	1.482	2.134	0.326	0.469	1	1.068	1	1	1	1	0.601	0.775	0.677	0.823	0.601	0.679	0.489	1.265	0.57	0.755	1	1.235	0.988	2.622	0.628	0.793	1	1	0.811	0.901	1	1	1	1
AKT1	BNIP3	1	0.861	1.008	0.847	0.992	1	1	1	1	0.776	1.073	0.675	0.932	1	1.068	1	1	1	1	1	1.929	1	1.537	0.767	0.876	0.106	0.59	0.621	0.788	1.524	1.533	1	2.638	1	1.195	1	1	0.811	0.901	0.517	0.719	1	1
AKT1	MKI67	1	1.18	5.655	0.037	0.177	1	1.402	0.509	0.713	1.482	4.18	0.085	0.239	1	1.068	1	1	1	1	1	1	1	1	0.767	0.876	0.255	0.913	1	1	1	1.235	1	2.638	1	1	0.239	0.489	0.33	0.517	1	1	1	1
AKT1	MCL1	1	0.993	1.083	0.847	0.923	1	1	1	1	1.482	1.695	0.516	0.59	0.957	1.045	1	1	0.783	0.885	1	1	1	1	0.767	0.876	1	1.808	1	1.051	0.543	0.91	2.581	4.238	1	1.487	1	1	0.811	0.901	1	1	1	1
AKT1	HIST2H2BF	1	1	1.087	0.847	0.92	1	1	1	1	1	1.218	0.675	0.821	1	1.068	1	1	1	1	1	1	1	1	0.767	0.876	1	1.808	1	1	1	1.235	1	2.638	1	1	1	1	0.811	0.901	1	1	1	1
AKT1	HIST2H3PS2	1	1	1.087	0.847	0.92	1	1	1	1	1	1.218	0.675	0.821	1	1.068	1	1	1	1	1	1	1	1	0.767	0.876	1	1.808	1	1	1	1.235	1	2.638	1	1	1	1	0.811	0.901	1	1	1	1
AKT1	NGF	1	0.754	0.943	0.847	1.06	1	1	1	1	1	1.218	0.675	0.821	1	1.068	1	1	1	1	1	1	1	1	0.767	0.876	1	1.808	1	1.223	0.843	1.134	1	2.638	1	1	0.466	0.683	0.811	0.901	1	1	1	1
AKT1	TNFRSF6B	1	1	1.087	0.847	0.92	1	1	1	1	1	1.218	0.675	0.821	1	1.068	1	1	1	1	1	1	1	1	0.767	0.876	1	1.808	1	1	1	1.235	1	2.638	1	1	1	1	0.811	0.901	1	1	1	1
AKT1	GADD45A	1	0.688	0.901	0.847	1.11	0.96	0.98	1	1.021	1.482	1.571	0.601	0.637	1.141	1.781	1	1.061	1	1	1	1	1	1	0.767	1.045	3.268	5.184	1	1	1.191	1.347	1	2.638	1	1	1	1	0.811	0.901	1	1	0.678	0.824
AKT1	JUN	1	0.301	0.596	0.847	1.678	1	1	1	1	1.482	1.83	0.443	0.546	0.529	0.777	1	1	1	1	1	1	0.682	0.826	0.767	0.876	0.971	1.781	0.66	0.813	1.454	1.489	1	2.638	1	1.773	1	1.011	0.811	0.901	1	1	1	1
AKT1	RALGDS	1	1	1.087	0.847	0.92	1	1	1	1	1	1.218	0.675	0.821	1	1.068	1	1	1	1	1	1	1	1	0.767	1.022	1	1.808	1	1	1	1.235	1	2.638	1	1	1	1	0.811	0.901	1	1	1	1
AKT1	FOXO6	1	1	1.087	0.847	0.92	1	1	1	1	1	1.218	0.675	0.821	1	1.068	1	1	1	1	1	1	1	1	0.767	0.876	1	1.808	1	1	1	1.235	1	2.638	1	1	1	1	0.811	0.901	1	1	1	1
AKT1	PHF20	1	1	1.087	0.847	0.92	1	1.202	0.692	0.832	1	1.218	0.675	0.821	1	1.068	1	1	0.733	0.856	1	1	1	1	0.594	0.675	0.878	1.694	1	1	0.866	1.149	1	2.638	1	1.118	1	1	0.811	0.901	1	1	1	1
AKT1	ITPR3	1	1.18	1.706	0.406	0.586	1	1.043	0.92	0.959	1	1.218	0.675	0.821	1	1.068	1	1	1	1	1	1	1	1	0.767	1.207	1	1.808	1	1	1.44	1.482	1.701	3.441	0.76	0.872	1	1.255	0.811	0.901	1	1	0.977	0.988
AKT1	HSPA1A	1	1.18	1.245	0.762	0.803	0.649	0.805	1	1.242	1	1.218	0.675	0.821	0.935	1.033	1	1.165	1	1	0.407	0.638	1	1	0.767	0.876	1	1.808	0.575	0.758	1.524	2.676	1	2.638	1	1	1	1	0.811	0.901	0.792	0.89	1	1.116
AKT1	CSNK2B	1	1.18	1.234	0.775	0.81	1	1	1	1	1.183	1.324	0.675	0.755	0.563	0.802	0.879	0.937	1	1	1	1	0.986	0.993	0.767	0.957	1	1.808	0.618	0.786	1.524	2.355	1	2.638	1	1.084	0.772	0.879	0.811	0.901	1	1	1	1
AKT1	STXBP4	1	1	1.087	0.847	0.92	1	1	1	1	1	1.218	0.675	0.821	1	1.068	1	1	1	1	0.786	0.887	1	1.305	0.767	0.876	1	1.808	1	1.042	1	1.235	0.973	2.603	1	1	0.442	0.665	0.569	0.679	1	2.079	1	1
AKT1	NPPA	1	0.986	1.079	0.847	0.927	1	1	1	1	1	1.218	0.675	0.821	0.678	0.88	1	1	1	1	0.829	0.911	1	1.831	0.767	0.876	1	1.808	1	1	1	1.235	1.859	3.597	1	1	1	1	0.811	0.901	0.985	0.993	1	1
AKT1	STK24	1	1.004	1.089	0.847	0.919	1	1	1	1	0.849	1.122	0.675	0.891	1	1.068	1	1	0.642	0.801	0.898	0.947	1	1.026	0.767	1.114	1.025	1.83	1	1	1.064	1.274	0.584	2.016	1	1.721	1	1	0.811	0.901	1	1.252	1	1.105
AKT1	CASZ1	1	1	1.087	0.847	0.92	1	1	1	1	1.172	1.318	0.675	0.759	1	1.068	0.63	0.794	1	1	1	1	1	1	0.767	0.876	0.908	1.723	1	1.025	1	1.235	1	2.638	0.51	0.714	1	1.066	0.811	0.901	1	1	1	1.172
AKT1	ARAF	1	1	1.087	0.847	0.92	1	1	1	1	1.482	2.23	0.298	0.448	0.708	0.899	0.768	0.877	1	1	1	1.016	1	1	0.767	0.876	1.527	2.234	1	1.035	1	1.235	1.201	2.891	1	1	1	1.121	0.811	0.901	1	1	1	1
AKT1	MYC	1	0.635	0.866	0.847	1.155	1	1.925	0.27	0.519	1.482	2.474	0.242	0.404	1	1.068	1	1	1	1.356	1	1	0.845	0.919	0.767	1.077	1	1.808	1	1	1.138	1.317	0.842	2.421	1	1.057	1	1.335	0.811	0.901	1	1	1	1
AKT1	BMP2	1	0.354	0.646	0.847	1.547	0.456	0.675	1	1.481	1	1.218	0.675	0.821	1	1.068	1	1.974	1	1.261	1	1	1	1	0.767	0.876	1	1.808	1	1.021	1.524	3.209	0.854	2.438	1	1	0.766	0.875	0.805	0.808	0.956	0.978	1	1
AKT1	PAX6	1	1	1.087	0.847	0.92	1	1.014	0.973	0.986	1	1.218	0.675	0.821	0.607	0.833	1	1	0.171	0.414	1	1	1	1.016	0.295	0.476	1	1.808	1	1	1	1.235	1.946	3.681	0.628	0.792	1	1	0.811	0.901	0.769	0.877	1	1.09
AKT1	PRDX4	1	1.18	1.273	0.728	0.785	1	1.767	0.32	0.566	1.482	3.071	0.157	0.326	1	1.068	1	1.054	1	1	1	1	0.843	0.918	0.767	0.876	1	1.808	1	1	1.524	1.662	1	2.638	1	1	1	1	0.811	0.898	1	1	1	1
AKT1	PPP2R2A	1	1	1.087	0.847	0.92	1	1.139	0.77	0.878	1	1.218	0.675	0.821	1	1.068	1	1.154	1	1	1	1	1	1.188	0.767	0.869	0.133	0.659	1	1.119	1	1.235	1	2.638	1	1	0.852	0.923	0.811	0.888	1	1	1	1
AKT1	KANK1	1	0.381	0.671	0.847	1.491	1	1	1	1	0.98	1.205	0.675	0.83	0.353	0.634	1	1	0.615	0.784	0.442	0.664	1	1	0.767	0.805	0.571	1.366	1	1.023	1.524	2.326	0.572	1.996	0.273	0.522	1	1	0.811	0.899	1	1	1	1
AKT1	FAH	1	0.68	0.896	0.847	1.116	1	1	1	1	1	1.218	0.675	0.821	1	1.068	1	1	1	1	0.823	0.907	1	1.877	0.767	0.876	1	1.808	1	2.225	1	1.235	1	2.638	1	1	0.816	0.903	0.811	0.901	1	1	0.997	0.998
AKT1	HIST3H2BB	1	1.18	2.203	0.243	0.454	0.917	0.958	1	1.044	1.482	1.637	0.553	0.611	1	1.068	1	1	1	1	1	1.013	1	1.012	0.578	0.666	1	1.808	0.676	0.822	0.224	0.585	1	2.638	1	1	1	1	0.687	0.747	1	1	1	1
AKT1	SRSF5	1	1	1.087	0.847	0.92	1	1	1	1	1	1.218	0.675	0.821	1	1.068	1	1	1	1.047	1	1	1	1	0.767	0.876	0.867	1.684	1	1	1	1.235	1	2.638	1	1	1	1.373	0.764	0.787	1	1	0.517	0.719
AKT1	SPP1	1	1.18	1.913	0.323	0.523	1	3	0.111	0.333	1.482	3.212	0.144	0.311	1	1.068	0.791	0.889	1	1	1	1	1	1	0.767	0.876	1	1.808	1	1	1	1.235	0.342	1.542	1	1	1	1	0.694	0.75	1	1	1	1
AKT1	FBP2	1	1	1.087	0.847	0.92	1	1	1	1	1	1.218	0.675	0.821	1	1.068	1	1	1	1	1	1	1	1	0.767	0.876	1	1.808	1	1	1	1.235	1	2.638	1	1	1	1	0.811	0.901	1	1	1	1
AKT1	TPTE2	1	1	1.087	0.847	0.92	1	1	1	1	1	1.218	0.675	0.821	1	1.068	0.977	0.988	1	1	0.765	0.875	1	1	0.767	0.859	1	1.808	1	1.254	0.508	0.88	1.18	2.865	1	1	1	1	0.811	0.901	1	1.179	1	1
AKT1	RELA	1	1	1.087	0.847	0.92	1	1	1	1	1	1.218	0.675	0.821	1	1.068	1	1	1	1	1	1.248	1	1.258	0.767	0.876	1	1.808	1	1	1	1.235	1	2.638	1	1.104	1	1	0.811	1.521	1	1.025	1	1
AKT1	PARVB	1	1	1.087	0.847	0.92	1	1	1	1	1	1.218	0.675	0.821	1	1.068	0.372	0.61	1	1	1	1	1	1	0.684	0.725	0.142	0.682	0.998	0.999	1	1.235	1	2.638	1	1	1	1	0.811	0.901	0.852	0.923	1	1
AKT1	FOXP2	1	0.825	0.987	0.847	1.013	1	1	1	1	0.989	1.211	0.675	0.826	1	1.068	1	1	1	1	1	1	1	1	0.767	0.769	1	1.808	0.85	0.922	1	1.235	1.023	2.669	1	1	1	1	0.645	0.723	1	1	0.656	0.81
AKT1	TNF	1	1.18	1.226	0.785	0.816	1	1	1	1	1	1.218	0.675	0.821	1	1.068	1	1.37	1	1	1	1	0.915	0.956	0.682	0.723	1	1.808	1	1.021	1	1.235	1	2.638	1	1.028	1	1	0.811	1.17	0.689	0.83	1	1
AKT1	PTPN6	1	1.18	1.35	0.647	0.74	0.914	0.956	1	1.046	1.398	1.44	0.675	0.695	0.366	0.646	0.68	0.824	1	1	0.933	0.966	1	1	0.767	0.876	0.655	1.463	0.706	0.84	1	1.235	1.348	3.063	1	1	0.856	0.925	0.365	0.544	1	1	1	1.808
AKT1	RELN	1	0.438	0.719	0.847	1.39	0.815	0.903	1	1.108	0.685	1.008	0.675	0.992	1.141	1.808	1	1.117	1	1	1	1	1	1	0.767	0.85	3.133	3.2	1	1.095	0.105	0.399	1	2.638	1	2.888	0.492	0.702	0.811	1.125	1	1	1	1.785
AKT1	HSPA1B	1	1	1.087	0.847	0.92	1	1	1	1	1	1.218	0.675	0.821	1	1.068	1	1	1	1	1	1	1	1	0.767	0.876	1	1.808	1	1	1	1.235	1	2.638	1	1	1	1	0.811	0.901	1	1	1	1
AKT1	PACS2	1	1	1.087	0.847	0.92	1	1	1	1	0.788	1.081	0.675	0.925	1	1.068	1	1.02	1	1.39	1	1	1	1	0.767	0.876	2.139	2.644	1	1	0.865	1.148	1.076	2.736	1	1	1	1	0.811	0.901	1	1	0.412	0.642
AKT1	ILF3	1	1.18	1.359	0.639	0.736	1	1.291	0.6	0.775	1.417	1.45	0.675	0.69	1	1.068	1	1	1	1	1	1	1	1.14	0.767	0.876	1	1.808	1	5.057	0.87	1.152	1	2.638	0.393	0.627	1	1	0.811	0.901	1	1	0.915	0.957
AKT1	SRPK1	1	1.18	1.415	0.59	0.707	1	1	1	1	0.991	1.212	0.675	0.825	0.783	0.946	1	1	1	1	1	1	1	1	0.767	0.876	1	1.808	1	1.391	0.474	0.85	1.05	2.703	1	1.468	1	1.713	0.811	1.537	1	1	1	1
AKT1	INS	1	1	1.087	0.847	0.92	1	1	1	1	1	1.218	0.675	0.821	1.141	1.418	1	1.148	1	1	0.944	0.972	1	1	0.363	0.528	1	1.808	1	1	1.524	2.377	0.893	2.493	1	1.194	1	1	0.811	0.923	1	1	1	1
AKT1	RXRB	1	1	1.087	0.847	0.92	1	1	1	1	1	1.218	0.675	0.821	0.392	0.669	1	1	0.85	0.922	1	1.083	1	1	0.767	0.876	0.476	1.248	0.607	0.779	0.965	1.213	1	2.638	1	1	1	1	0.811	0.901	1	1	1	1.059
AKT1	UBE2D1	1	1	1.087	0.847	0.92	1	1	1	1	1	1.218	0.675	0.821	0.915	1.022	1	1	0.635	0.797	1	1	0.507	0.712	0.767	0.876	1	1.808	1	1	0.533	0.902	1	2.638	1	1	0.32	0.566	0.708	0.758	1	1.33	0.952	0.976
AKT1	TRIP6	1	1	1.087	0.847	0.92	1	1	1	1	1	1.218	0.675	0.821	1.141	1.323	1	1.183	1	1.23	1	1.091	1	1	0.767	0.823	1	1.808	1	1.181	0.607	0.962	1	2.638	1	1	0.375	0.612	0.811	0.901	1	1	1	1
AKT1	TXNL1	1	1	1.087	0.847	0.92	1	1	1	1	1	1.218	0.675	0.821	0.523	0.772	1	1	1	1	1	1	1	1	0.622	0.691	1	1.808	0.679	0.824	1	1.235	1	2.638	1	1	1	1	0.811	0.901	0.422	0.65	1	1
AKT1	HIST1H3F	1	1.18	1.832	0.352	0.546	1	1	1	1	1.482	2.074	0.345	0.482	1	1.068	1	1.035	1	1	1	1.097	1	1	0.767	0.876	1	1.808	1	1	1	1.235	1	2.638	1	1	1	1.251	0.811	0.901	1	1	1	1
AKT1	HAND1	1	1	1.087	0.847	0.92	0.946	0.972	1	1.028	1	1.218	0.675	0.821	1	1.068	0.925	0.962	1	1	1	1	1	1	0.767	0.964	1.037	1.841	1	1	1	1.235	1	2.638	1	1.005	0.634	0.796	0.305	0.498	1	1	1	1
AKT1	IL12B	1	1	1.087	0.847	0.92	1	1.019	0.963	0.982	1	1.218	0.675	0.821	1	1.068	1	1	1	1	1	1	1	1.065	0.468	0.6	0.352	1.072	1	1	1	1.235	1	2.638	1	1	0.617	0.786	0.811	0.83	1	1	1	1.422
AKT1	HIST1H3B	1	1.18	1.621	0.449	0.617	1	1	1	1	1.482	2.28	0.285	0.439	1	1.068	1	1	1	1.055	1	1	1	1	0.767	0.925	1	1.808	1	1	1	1.235	1	2.638	1	1.476	1	1	0.413	0.579	0.387	0.622	1	1.062
AKT1	TXLNG2P	1	1	1.087	0.847	0.92	1	1	1	1	1	1.218	0.675	0.821	1	1.068	1	1	1	1	0.818	0.904	0.427	0.653	0.767	0.878	1.255	2.026	1	2.551	1	1.235	1.119	2.791	0.633	0.796	1	1	0.811	1.233	0.742	0.862	1	1.001
AKT1	SEC24B	1	1	1.087	0.847	0.92	1	1	1	1	1	1.218	0.675	0.821	1.069	1.105	1	1.492	0.62	0.788	1	1	0.845	0.919	0.767	0.876	1	1.808	0.267	0.517	0.965	1.213	1	2.638	0.867	0.931	1	1.011	0.811	0.91	1	1.526	1	1
AKT1	SEC24A	1	1	1.087	0.847	0.92	1	1	1	1	1.482	1.553	0.614	0.644	1	1.068	1	1	1	1	1	1.059	1	1	0.767	0.844	1	1.808	1	1	1.524	2.504	1	2.638	0.921	0.96	1	1.323	0.811	0.901	1	1.009	1	1
AKT1	LIMD1	1	1.18	1.473	0.544	0.679	1	1.17	0.731	0.855	1.482	1.756	0.481	0.569	1	1.068	1	1	0.627	0.792	1	1	0.632	0.795	0.767	0.876	1	1.808	1	1.191	1.153	1.326	1	2.638	1	1.4	1	1	0.811	0.901	1	1	1	1.262
AKT1	PRKCI	1	1.18	1.227	0.784	0.815	1	1	1	1	1	1.218	0.675	0.821	1	1.068	1	1	1	1	1	1.142	0.797	0.893	0.767	0.876	1	1.808	1	1	1	1.235	0.965	2.591	0.321	0.566	1	1	0.811	0.901	0.362	0.601	1	1
AKT1	HIST1H2BO	1	1.18	1.954	0.309	0.512	0.896	0.946	1	1.057	1.482	1.517	0.644	0.659	1.141	1.915	0.787	0.887	1	1	1	1	1	1	0.767	0.876	0.905	1.72	1	1	1	1.235	1	2.638	1	1	1	1	0.811	1.059	1	1.096	1	1
AKT1	LPP	1	0.74	0.934	0.847	1.07	0.419	0.648	1	1.544	1.058	1.252	0.675	0.798	1	1.068	0.426	0.653	1	1	0.62	0.787	0.895	0.946	0.767	0.801	1	1.808	0.505	0.71	1	1.235	1.08	2.742	1	1	1	1	0.811	0.901	0.239	0.489	1	1
AKT1	HSPA1L	1	1.097	1.138	0.847	0.879	1	1	1	1	1	1.218	0.675	0.821	1.141	2.114	1	1	1	1	0.937	0.968	1	1	0.767	0.876	1	1.808	1	1	1	1.235	1	2.638	1	1	1	1	0.318	0.508	1	1.11	1	1.138
AKT1	PLGLA	1	1	1.087	0.847	0.92	1	1	1	1	1	1.218	0.675	0.821	1	1.068	1	1	1	1	1	1	1	1	0.767	0.876	1	1.808	1	1	1	1.235	1	2.638	1	1	1	1	0.811	0.901	1	1	1	1
AKT1	HIST1H2BL	1	1.18	1.87	0.338	0.535	0.848	0.921	1	1.086	1	1.218	0.675	0.821	1.141	1.957	0.981	0.99	0.624	0.79	1	1	1	3	0.516	0.629	1	1.808	1	1.258	1.524	2.016	1.324	3.035	1	4.524	1	1	0.811	1.14	1	1	1	1
AKT1	HIST1H3G	1	1	1.087	0.847	0.92	1	1	1	1	1.482	1.589	0.587	0.629	1	1.068	0.959	0.979	1	1	1	1	1	1.343	0.767	0.876	2.045	2.585	0.925	0.962	1	1.235	1	2.638	1	1	1	1	0.811	1.117	0.563	0.75	1	1
AKT1	HIST1H3D	1	1.18	2.441	0.198	0.41	1	1	1	1	1.482	2.917	0.174	0.343	1	1.068	1	1	1	1	1	1.245	0.638	0.799	0.703	0.735	1.743	2.387	1	1	1.524	2.267	1.659	3.398	1	1	1	1.089	0.811	0.82	1	1.268	1	1
AKT1	HIST1H2BI	1	1.18	2.017	0.29	0.496	0.867	0.931	1	1.074	1.482	1.702	0.512	0.588	0.927	1.029	0.563	0.75	1	1	1	1	1	1	0.767	0.876	1	1.808	1	3.585	1	1.235	2.49	4.163	1	1	1	1.578	0.811	0.901	1	1.184	1	1.215
AKT1	TXLNG	1	1.056	1.117	0.847	0.896	1	1.384	0.522	0.723	0.999	1.217	0.675	0.822	0.688	0.886	1	2.09	1	1	1	1	1	3.675	0.767	0.771	1	1.808	1	1	1	1.235	1	2.638	1	1	1	1.056	0.811	0.901	1	1	1	1
AKT1	TPTE2P1	1	1	1.087	0.847	0.92	1	1	1	1	1	1.218	0.675	0.821	1	1.068	1	1	1	1	1	1	1	1	0.767	0.876	1	1.808	1	1	1	1.235	1	2.638	1	1	1	1	0.811	0.901	1	1	1	1
AKT1	ATXN1L	1	1	1.087	0.847	0.92	1	1	1	1	1	1.218	0.675	0.821	1	1.068	1	1	1	1	1	1	1	1	0.767	0.876	1	1.808	1	1	1	1.235	1	2.638	1	1	1	1	0.811	0.901	1	1	1	1
AKT1	FBLIM1	1	1.088	1.134	0.847	0.882	0.297	0.545	1	1.836	1.408	1.444	0.675	0.692	0.81	0.962	1	1.216	0.481	0.693	1	1.122	1	1	0.767	0.876	0.361	1.087	1	1	1.524	1.696	1.413	3.137	1	1.3	1	1	0.811	1.077	1	1	1	1
AKT1	UBE2I	1	1.18	1.45	0.562	0.69	1	1.609	0.386	0.621	1.365	1.422	0.675	0.703	0.965	1.049	1	1	0.626	0.791	1	1	1	1	0.767	0.876	0.463	1.229	0.793	0.891	0.641	0.988	1	2.638	1	1	1	1.086	0.811	0.901	1	1	1	1
AKT1	HSPA6	1	1.18	1.354	0.644	0.739	1	1	1	1	1.482	2.132	0.326	0.469	1.141	1.528	1	2.436	1	1	1	1	1	1	0.767	0.834	1	1.808	1	1	1	1.235	1.73	3.47	1	1.047	1	1	0.811	0.901	1	1	1	1
AKT1	HIST1H3I	1	1	1.087	0.847	0.92	1	1	1	1	1.482	1.551	0.616	0.645	1.141	1.172	1	1	1	1	1	1.285	1	1	0.767	1.037	0.972	1.782	1	1	1.241	1.376	1	2.638	1	1	1	2.47	0.811	0.901	1	1	1	1
AKT1	HIST2H3A	1	1	1.087	0.847	0.92	1	1	1	1	1	1.218	0.675	0.821	1	1.068	1	1	1	1	1	1	1	1	0.767	0.876	1	1.808	1	1	1	1.235	1	2.638	1	1	1	1	0.811	0.901	1	1	1	1
AKT1	MYBL1	1	1.18	1.941	0.313	0.515	1	1	1	1	1.482	1.648	0.546	0.607	1.121	1.131	1	1	0.855	0.925	0.784	0.885	1	1.007	0.767	1.669	0.094	0.553	1	1	0.887	1.163	1.484	3.214	1	1	1	1.043	0.811	0.839	1	1	1	1
AKT1	TPTE2P4	1	1	1.087	0.847	0.92	1	1	1	1	1	1.218	0.675	0.821	1	1.068	1	1	1	1	1	1	1	1	0.767	0.876	1	1.808	1	1	1	1.235	1	2.638	1	1	1	1	0.811	0.901	1	1	1	1
AKT1	H3F3C	1	1	1.087	0.847	0.92	1	1	1	1	1	1.218	0.675	0.821	1	1.068	1	1	1	1	1	1	1	1	0.767	0.876	1	1.808	1	1	1	1.235	1	2.638	1	1	1	1	0.811	0.901	1	1	1	1
AKT1	SERPINA2P	1	1	1.087	0.847	0.92	1	1	1	1	1	1.218	0.675	0.821	1	1.068	1	1	1	1	1	1	1	1	0.767	0.876	1	1.808	1	1	1	1.235	1	2.638	1	1	1	1	0.811	0.901	1	1	1	1
AKT1	HIST1H2BJ	1	1.18	1.905	0.325	0.525	1	1	1	1	1.444	1.463	0.675	0.684	1	1.068	1	1	1	1	1	1.965	1	1.028	0.767	0.876	1	1.808	1	1	1	1.235	1.739	3.479	1	1	1	1	0.811	0.901	1	1	0.95	0.975
AKT1	LMAN1L	1	1	1.087	0.847	0.92	1	1	1	1	1.023	1.232	0.675	0.812	1	1.068	1	1	1	1	1	1	0.853	0.923	0.767	0.876	1.197	1.978	1	1	1	1.235	1	2.638	0.99	0.995	1	1	0.651	0.727	1	1	1	1
AKT1	HIST1H3E	1	1.149	1.165	0.847	0.859	0.615	0.784	1	1.275	1.482	3.272	0.138	0.306	1	1.068	1	1.126	1	1.017	1	1.268	1	1	0.767	0.876	1	1.808	0.66	0.812	1	1.235	1	2.638	1	1	1	1	0.811	0.901	0.677	0.823	0.924	0.961
AKT1	HIST1H2BG	1	1.18	2.268	0.229	0.441	0.795	0.891	1	1.122	1	1.218	0.675	0.821	1.141	1.164	1	1	1	1	1	1	1	1	0.767	0.876	1.382	2.125	1	1	0.341	0.721	1.364	3.081	1	1	1	1	0.811	0.901	0.75	0.866	0.607	0.779
AKT1	FOXN2	1	0.873	1.015	0.847	0.985	1	1	1	1	1	1.218	0.675	0.821	1.141	2.455	1	1	1	1.128	1	1	1	1	0.767	0.876	1	1.808	1	1	1	1.235	1	2.638	1	1.68	1	1	0.811	0.961	1	1	1	1
AKT1	DUSP19	1	1	1.087	0.847	0.92	1	1	1	1	1	1.218	0.675	0.821	1	1.068	1	1	1	1.148	1	1	1	1	0.767	0.876	1	1.808	1	1	1	1.235	1	2.638	0.966	0.983	1	1.48	0.811	0.901	0.843	0.918	0.927	0.963
AKT1	PLGLB1	1	1	1.087	0.847	0.92	1	1	1	1	1	1.218	0.675	0.821	1	1.068	1	1	1	1	1	1	1	1	0.767	0.876	1	1.808	1	1	1	1.235	1	2.638	1	1	1	1	0.811	0.901	1	1	1	1
AKT1	SERPINA1	1	1	1.087	0.847	0.92	1	1	1	1	1.482	1.603	0.577	0.624	1	1.068	1	1	0.828	0.91	1	1	1	1	0.767	0.876	1.383	2.126	1	1.049	0.686	1.023	1	2.638	0.985	0.992	1	1	0.811	0.901	1	1	1	1
AKT1	HIST1H2BE	1	1.18	1.857	0.342	0.538	0.87	0.933	1	1.072	1.482	1.676	0.528	0.597	1	1.068	0.558	0.747	1	1	0.764	0.874	1	1	0.767	0.876	1	1.808	0.869	0.932	1	1.235	1	2.638	1	1	1	1	0.811	0.901	1	1.087	1	1
AKT1	H2BFS	1	1.18	2.133	0.259	0.469	0.797	0.893	1	1.12	1.482	1.854	0.431	0.54	1	1.068	1	1.216	1	3.85	1	1	0.487	0.698	0.767	0.813	1	1.808	1	1	0.907	1.176	1.687	3.427	1	1	0.761	0.872	0.811	0.901	0.696	0.834	1	1
AKT1	HIST1H3A	1	1.18	1.309	0.689	0.764	0.692	0.832	1	1.202	1.357	1.418	0.675	0.705	1	1.068	1	1	1	1	1	1	1	1	0.767	1.463	1	1.808	1	1	0.951	1.204	0.167	1.077	0.252	0.502	1	1	0.811	0.901	1	1	1	3.74
AKT1	HIST1H3J	1	1.18	1.29	0.709	0.775	1	1	1	1	1.482	1.497	0.662	0.668	1.141	1.301	0.654	0.809	1	2.652	0.989	0.995	1	1	0.767	0.999	1.067	1.868	1	1	1	1.235	1	2.638	1	1.233	0.542	0.736	0.811	0.901	1	1	1	1
AKT1	PLGLB2	1	1	1.087	0.847	0.92	1	1	1	1	1	1.218	0.675	0.821	1	1.068	1	1	1	1	1	1	1	1	0.767	0.876	1	1.808	1	1	1	1.235	1	2.638	1	1	1	1	0.811	0.901	1	1	1	1
AKT1	HIST1H3C	1	1	1.087	0.847	0.92	1	1	1	1	1.482	1.642	0.55	0.609	0.863	0.993	1	1	0.644	0.802	1	1.017	1	1.108	0.767	0.876	1	1.808	1	1.06	1	1.235	0.874	2.466	1	1	1	1	0.811	0.901	1	1	1	1
AKT1	TPTE	1	0.78	0.959	0.847	1.042	1	1.079	0.858	0.926	0.812	1.097	0.675	0.912	1	1.068	1	1	1	1	1	1	1	1	0.69	0.728	1	1.808	1	1	0.215	0.573	1	2.638	1	1	1	1.495	0.811	0.901	1	1	1	1.144
AKT1	HIST3H3	1	1	1.087	0.847	0.92	1	1.113	0.808	0.899	1.4	1.441	0.675	0.694	1	1.068	0.849	0.921	1	2.007	1	1	1	1	0.767	0.869	1	1.808	0.825	0.908	1.025	1.25	1	2.638	1	3.812	1	1.095	0.811	0.863	1	1.173	1	1.291
AKT1	LRRN2	1	1.18	1.507	0.52	0.664	0.186	0.431	1	2.32	0.673	0.999	0.675	1.001	1	1.068	0.277	0.526	0.35	0.592	0.961	0.981	1	1	0.767	0.876	1	1.808	1	1	1	1.235	1	2.638	1	1	1	1.967	0.811	0.861	1	1	1	1
AKT1	HS2ST1	1	1	1.087	0.847	0.92	1	1	1	1	1	1.218	0.675	0.821	0.968	1.051	1	1	1	1	1	1	0.589	0.767	0.767	0.876	0.668	1.478	0.652	0.808	1	1.235	1	2.638	1	1.023	1	1.054	0.811	0.901	1	1	1	1
AKT1	SMAD6	1	1	1.087	0.847	0.92	1	1.385	0.521	0.722	1	1.218	0.675	0.821	1	1.068	1	1	1	1.01	1	1	0.399	0.632	0.767	0.876	1	1.808	1	1.421	0.648	0.994	1	2.638	0.831	0.912	1	1	0.811	0.901	1	1	1	1.064
AKT1	PRKCH	1	0.599	0.841	0.847	1.189	0.761	0.872	1	1.146	1.24	1.356	0.675	0.738	1.141	1.509	1	1	1	1	1	1.066	1	1	0.767	0.876	1.268	2.036	1	1	1	1.235	1.234	2.931	1	1	1	1	0.811	0.901	1	1	1	1
AKT1	KSR2	1	1	1.087	0.847	0.92	0.949	0.974	1	1.027	0.199	0.543	0.675	1.843	1	1.068	1	1	1	1	0.856	0.925	1	1	0.767	0.855	1	1.808	0.58	0.762	1	1.235	1	2.638	1	1.284	1	1	0.074	0.245	1	1	1	1.136
AKT1	LPAL2	1	1	1.087	0.847	0.92	1	1	1	1	1.236	1.353	0.675	0.739	0.705	0.897	1	1	0.606	0.778	1	1.034	1	1	0.767	0.876	0.871	1.687	1	1	0.497	0.871	0.714	2.229	0.765	0.875	1	1	0.811	0.901	1	1.306	1	1
AKT1	TXLNB	1	1	1.087	0.847	0.92	0.901	0.949	1	1.054	1.482	1.789	0.463	0.559	0.302	0.587	1	1	1	1.23	0.699	0.836	1	1	0.767	0.876	0.113	0.608	1	1	1	1.235	0.233	1.275	0.462	0.68	1	1	0.689	0.748	1	1	1	1
AKT1	HIST2H3C	1	1	1.087	0.847	0.92	1	1	1	1	1.482	1.551	0.616	0.645	0.697	0.892	1	1	1	1	1	1.105	1	1	0.767	0.773	1	1.808	1	1	1	1.235	1	2.638	1	1	1	1	0.693	0.75	1	1	1	1
AKT1	EPHA7	1	1	1.087	0.847	0.92	0.958	0.979	1	1.022	1	1.218	0.675	0.821	1.134	1.138	1	1.013	1	1	1	1	1	1	0.767	0.876	1	1.808	0.827	0.909	1	1.235	1	2.638	1	1	1	1.093	0.811	0.901	1	1.02	1	1
AKT1	SRPK3	1	1.18	1.314	0.684	0.761	1	1	1	1	1	1.218	0.675	0.821	1	1.068	0.047	0.217	0.925	0.962	1	1.402	1	1	0.767	0.876	1.32	2.077	1	1	1	1.235	1	2.638	1	1	0.485	0.697	0.811	0.901	1	1.106	1	1
AKT1	TXLNA	1	1	1.087	0.847	0.92	1	1	1	1	1.482	1.547	0.619	0.646	1.141	1.337	1	1	1	1	0.282	0.531	1	1	0.767	0.789	0.929	1.743	1	1	0.669	1.01	1	2.638	1	1	1	1.256	0.811	0.983	1	1	1	1.519
AKT1	SRPK2	1	1	1.087	0.847	0.92	1	1.007	0.986	0.993	0.597	0.941	0.675	1.063	0.542	0.787	1	1	1	1	1	1	1	1	0.767	0.876	1	1.808	1	1	0.836	1.129	1.041	2.692	1	1	1	1.13	0.811	0.901	1	1	1	1
AKT1	PIK3C2G	1	0.2	0.486	0.847	2.059	1	1	1	1	0.731	1.041	0.675	0.961	1	1.068	1	1	1	1	1	1.345	1	1	0.767	0.876	1	1.808	1	1	1	1.235	1	2.638	1	1	1	1	0.811	0.901	1	1	1	1
AKT2	TSC2	1	1	1	1	1	1	1	1	1	1	1.292	0.599	0.774	1	1	0.558	0.747	1	1.164	0.828	0.871	0.636	0.798	1	1	0.703	0.838	0.384	0.619	1	1.373	1	1	1	1	1	1	0.744	0.863	1.238	1.959	0.453	0.651
AKT2	AKT1	1	1	1.087	0.847	0.92	1	1	1	1	1.482	1.574	0.599	0.636	1	1.068	0.558	0.747	1	1.164	0.828	0.91	0.636	0.798	0.767	0.876	0.703	1.515	1	1	1.524	1.696	1	2.638	1	1	1	1	0.811	0.901	1	1.113	0.937	0.968
AKT2	FOXO4	1	0.652	0.807	1	1.238	0.787	0.887	1	1.127	1	1.292	0.599	0.774	0.596	0.772	0.558	0.747	0.207	0.529	0.545	0.671	0.636	0.798	1	1.232	0.703	0.77	0.936	0.967	1.886	1.988	0.626	0.791	1	1	1	1.292	1	1	1	1.113	0.937	0.968
AKT2	CHUK	1	1	1	1	1	1	1	1	1	1	1.292	0.599	0.774	0.549	0.741	0.558	0.747	1	1.164	0.828	0.91	0.636	0.778	0.683	0.827	0.703	0.995	1	1.302	1	1.373	1	1.05	1	1	1	1.046	1	1.316	1.238	1.439	0.937	0.968
AKT2	GSK3B	1	1	1.04	0.925	0.962	1	1	1	1	1	1.292	0.599	0.774	0.761	0.872	0.558	0.747	1.355	1.391	0.828	1.057	0.636	0.798	1	1.189	0.5	0.593	1	1	1	1.373	1	1	0.573	0.757	1	1	0.869	0.932	0.993	1.109	0.937	2.079
AKT2	NOS3	1	1	1	1	1	1	1.097	0.832	0.912	0.575	0.98	0.599	1.02	0.746	0.864	0.558	0.954	0.947	1.133	0.828	0.91	0.636	0.804	0.852	0.923	0.703	0.843	0.608	0.78	1	1.373	1	1.022	1	1	1	1	1	1	1	1.113	0.937	0.968
AKT2	PRKCZ	1	1	1	1	1	1	1	1	1	1	1.292	0.599	0.774	1	1	0.558	0.747	1	1.164	0.828	0.91	0.636	0.798	1	1	0.703	0.838	1	1	1	1.373	1	1	1	1	1	1	1	1	1	1.113	0.937	0.968
AKT2	MYO5A	1	1	1.279	0.611	0.782	0.5	0.707	1	1.415	0.711	1.09	0.599	0.918	1	1.216	0.558	0.921	1.355	2.016	0.828	0.91	0.636	0.688	1	1	0.703	1.013	0.182	0.427	1.065	1.417	1	1	1	1	1	1	1	1	1	1.113	0.171	0.4
AKT2	MAPKAPK2	1	1	1.07	0.874	0.935	1	1	1	1	1.627	1.648	0.599	0.607	0.848	0.921	0.558	0.747	1	1.164	0.828	0.91	0.636	0.798	1	1.021	0.226	0.398	1	1.518	1	1.373	0.708	0.841	1	1	1	1	1	1.209	1	1.113	0.937	0.968
AKT2	PDK1	1	1	1	1	1	1	1	1	1	1	1.292	0.599	0.774	1	1	0.558	0.747	1.355	1.815	0.828	1.017	0.636	0.798	1	1	0.51	0.599	0.421	0.649	0.218	0.642	0.934	0.966	0.896	0.946	1	1.212	1	1	1	1.113	0.937	0.968
AKT2	TBC1D1	1	1	1	1	1	1	1	1	1	1	1.292	0.599	0.774	1	1	0.558	0.747	1	1.164	0.828	0.91	0.636	1.449	1	1	0.703	0.838	1	1.132	1	1.373	1	1	1	1	1	1.103	1	1	1	1.113	0.937	0.968
AKT2	PIK3R2	1	1	1.43	0.489	0.699	1	1	1	1	1.225	1.43	0.599	0.699	1	1.311	0.558	0.662	1	1.164	0.039	0.18	0.636	0.798	1	1	0.703	0.795	1	1	1	1.373	1	1	1	1	1	1	0.922	0.96	1	1.113	0.937	0.968
AKT2	PIK3R1	1	0.322	0.567	1	1.763	1	1	1	1	0.631	1.027	0.599	0.974	1	1	0.558	0.747	1.355	1.915	0.822	0.825	0.636	2.025	1	1	0.703	1.471	1	1	1.886	2.239	0.505	0.711	1	1	0.927	0.963	1	1	1	1.113	0.372	0.59
AKT2	PDE3B	1	0.351	0.593	1	1.687	1	1	1	1	1	1.292	0.599	0.774	1	1.153	0.558	0.754	0.928	1.121	0.828	0.914	0.636	0.827	1	1	0.703	0.866	1	1	1	1.373	0.607	0.779	1	1	0.726	0.852	1	1.123	1	1.113	0.937	0.968
AKT2	RALGAPA2	1	1	1	1	1	1	1	1	1	1	1.292	0.599	0.774	1	1	0.558	0.747	1	1.164	0.683	0.752	0.636	1.452	0.465	0.682	0.703	0.838	1	1	0.664	1.119	1	1.075	1	1.283	0.982	0.991	0.91	0.954	0.069	0.292	0.937	0.968
AKT2	RALGAPB	1	1	1	1	1	1	1	1	1	1	1.292	0.599	0.774	0.773	0.879	0.558	0.747	1.355	2.329	0.828	0.91	0.636	0.798	1	1	0.703	0.838	1	1	1	1.373	1	1	1	1	1	1.288	1	1	1	1.113	0.937	0.968
AKT2	TSC1	1	1	1	1	1	1	1	1	1	1	1.292	0.599	0.774	0.07	0.265	0.558	0.641	1	1.164	0.828	0.91	0.636	0.798	0.928	0.963	0.703	0.838	1	1	1	1.373	0.565	0.752	1	1	1	1	1	1	1.143	1.19	0.937	0.968
AKT2	EZR	1	1	1.357	0.543	0.737	0.694	0.833	1	1.2	1	1.292	0.599	0.774	1	1.051	0.558	1.224	1.355	1.748	0.828	0.91	0.636	0.798	0.747	0.864	0.703	1.003	1	2.316	0.367	0.833	1	1	1	1	0.605	0.778	1	1	0.824	1.01	0.937	0.969
AKT2	GSK3A	1	1	1	1	1	1	1	1	1	0.861	1.199	0.599	0.834	1	1.123	0.558	0.747	1	1.164	0.828	0.91	0.636	0.713	1	1	0.703	0.838	0.69	0.831	1	1.373	0.772	0.879	1	1	1	1.084	0.659	0.811	1.238	1.825	0.937	1.035
AKT2	HGF	1	0.885	0.941	1	1.063	1	1	1	1	1	1.292	0.599	0.774	1	1	0.558	0.747	1	1.164	0.828	0.91	0.636	0.798	1	1	0.703	0.744	1	1	1.886	1.89	1	1	0.315	0.562	0.203	0.451	1	1	0.141	0.417	0.937	0.968
AKT2	GAPDH	1	1	1.635	0.374	0.612	1	1	1	1	1.17	1.398	0.599	0.715	1	1	0.558	0.747	1	1.164	0.828	0.91	0.509	0.569	1	1.242	0.703	0.838	1	1	1.2	1.504	0.821	0.906	0.39	0.625	1	1	1	1	1	1.113	0.706	0.813
AKT2	LNPEP	1	1	1	1	1	1	1	1	1	1	1.292	0.599	0.774	1	1	0.535	0.546	1	1.164	0.828	1.301	0.636	0.715	0.999	0.999	0.703	0.838	1	1.285	1	1.373	1	1	1	1.041	1	1	0.629	0.793	1	1.113	0.937	1.336
AKT2	MYOG	1	0.865	0.93	1	1.075	1	1	1	1	1	1.292	0.599	0.774	1	1	0.558	0.8	1.355	1.993	0.828	0.91	0.636	1.149	1	1	0.703	0.838	1	1.774	1	1.373	0.552	0.743	1	1	1	1	1	1	1	1.113	0.937	0.968
AKT2	TWIST1	1	0.46	0.678	1	1.474	1	1.559	0.412	0.642	1	1.292	0.599	0.774	0.864	0.929	0.558	0.747	1	1.164	0.828	1.05	0.593	0.614	1	1.086	0.703	0.838	1	1	1	1.373	1	1	1	1	1	1	1	1	1	1.113	0.813	0.872
AKT2	H3F3A	1	1	1.225	0.666	0.816	0.775	0.881	1	1.136	1	1.292	0.599	0.774	1	1	0.558	1.537	1	1.164	0.828	0.91	0.636	0.798	1	1	0.703	0.838	1	1	0.852	1.268	1	1.443	1	1	1	1	0.703	0.839	1	1.113	0.908	0.922
AKT2	SMAD7	1	1	1	1	1	0.971	0.985	1	1.015	0.799	1.155	0.599	0.866	0.944	0.972	0.558	0.747	0.166	0.474	0.828	0.91	0.636	0.928	1	1.26	0.703	0.83	1	1.183	0.348	0.81	1	1	1	1	1	1	0.885	0.941	1.238	1.262	0.937	0.937
AKT2	RHEB	1	1	1	1	1	1	1	1	1	1	1.292	0.599	0.774	1	1	0.558	0.747	1	1.164	0.582	0.694	0.636	0.798	0.853	0.923	0.703	0.911	1	1.055	1.711	1.796	1	1	1	1	1	1	0.935	0.967	1	1.113	0.174	0.404
AKT2	PIK3R3	1	1	1.437	0.484	0.696	1	1	1	1	1.074	1.34	0.599	0.747	1	1.455	0.558	0.747	1.355	1.535	0.828	0.91	0.083	0.229	1	1	0.703	0.838	1	1	0.296	0.747	1	1	1	1	0.956	0.978	1	1	1.238	1.612	0.937	0.968
AKT2	MAP2K2	1	1	1.1	0.826	0.909	1	1	1	1	1	1.292	0.599	0.774	1	1	0.503	0.53	1	1.164	0.828	0.91	0.636	0.798	0.855	0.924	0.703	0.838	0.3	0.548	0.984	1.363	1	1	1	1.354	0.622	0.789	1	1	1.238	1.283	0.937	0.968
AKT2	CREBBP	1	1	1	1	1	1	1	1	1	1	1.292	0.599	0.774	0.855	0.925	0.558	0.747	1.037	1.185	0.828	0.923	0.636	1.237	1	1	0.594	0.646	1	1	1.886	1.912	1	1	1	1	1	1	1	1	1.238	1.245	0.937	1.001
AKT2	NOTCH3	1	1	1	1	1	1	1	1	1	1.67	1.677	0.594	0.596	1	1.593	0.558	0.747	1.355	2.333	0.828	0.91	0.636	0.798	1	1.042	0.703	0.838	1	1	1.886	2.513	1	1.206	1	1	1	1	1	1.224	1.238	1.258	0.937	0.968
AKT2	EPCAM	1	1	2.034	0.242	0.492	0.722	0.85	1	1.176	0.297	0.705	0.599	1.419	1	1	0.558	0.747	1	1.164	0.828	0.83	0.636	1.371	1	1	0.703	0.838	1	1	1.886	1.94	1	1	1	1	1	1	1	1	1.238	2.224	0.937	0.968
AKT2	PPARGC1A	1	0.437	0.661	1	1.513	0.306	0.554	1	1.807	0.667	1.055	0.599	0.947	1	1.445	0.558	0.747	1.355	1.515	0.828	1.016	0.636	0.798	1	1	0.703	0.769	1	1.564	0.752	1.191	0.931	0.965	1	1	1	1	1	1.107	1	1.113	0.45	0.649
AKT2	CRTC3	1	1	1	1	1	1	1	1	1	1	1.292	0.599	0.774	1	1	0.558	0.747	1	1.164	0.828	0.91	0.636	0.941	1	1	0.663	0.682	0.499	0.706	1.886	1.97	1	1	1	1	1	1.084	0.975	0.987	1.238	3.18	0.937	1.012
AKT2	RHOB	1	1	1	1	1	1	1	1	1	1	1.292	0.599	0.774	1	1.374	0.558	0.747	0.386	0.723	0.828	0.91	0.636	0.798	1	1	0.703	0.838	1	1	1	1.373	1	1	0.749	0.866	1	1.213	1	1	1.238	2.594	0.937	0.968
AKT2	NOTCH1	1	1	1	1	1	1	1.034	0.936	0.967	1.67	1.826	0.501	0.548	1	1	0.558	0.747	0.724	0.99	0.828	0.91	0.636	0.798	1	1	0.703	0.838	1	1	0.261	0.701	1	1	0.488	0.698	1	1.244	1	1.115	0.919	1.067	0.937	0.968
AKT2	MAP2K1	1	1	1	1	1	1	1	1	1	0.467	0.883	0.599	1.133	0.672	0.82	0.558	0.747	1	1.164	0.828	1.073	0.636	0.798	1	1	0.703	0.821	1	1.4	0.851	1.267	1	1	1	1	1	1	0.617	0.786	1	1.113	0.937	1.159
AKT2	PITX2	1	0.89	0.944	1	1.06	0.722	0.85	1	1.177	1.67	1.898	0.464	0.527	1	1	0.558	0.747	0.974	1.149	0.828	1.024	0.636	0.798	1	1	0.703	0.838	1	1	1	1.373	1	1.547	1	1	1	1	1	1	0.582	0.849	0.937	0.968
AKT2	PCBP1	1	1	1	1	1	1	1	1	1	1	1.292	0.599	0.774	1	1	0.558	0.747	0.831	1.061	0.411	0.583	0.636	0.798	1	1.776	0.703	0.838	1	1.141	1	1.373	0.191	0.437	1	1	1	1	0.308	0.555	1.07	1.151	0.578	0.736
AKT2	CRTC2	1	1	1	1	1	1	1	1	1	1	1.292	0.599	0.774	1	1	0.558	0.747	1	1.164	0.521	0.657	0.636	0.798	1	1	0.703	0.816	1	1	1	1.373	0.172	0.414	1	1	1	1.319	1	1	1	1.113	0.937	0.968
AKT2	ANKRD2	1	1	1	1	1	1	1	1	1	1	1.292	0.599	0.774	1	1	0.558	0.747	1	1.164	0.828	0.91	0.636	0.969	1	1	0.703	0.748	1	1	1	1.373	1	1	1	1	1	1	1	1	1	1.113	0.937	0.968
AKT2	HIST1H2BC	1	1	1	1	1	1	1	1	1	1	1.292	0.599	0.774	1	1	0.558	0.747	1	1.164	0.828	0.91	0.636	0.798	1	1	0.703	0.838	1	1	1	1.373	1	1	1	1	1	1	1	1	1	1.113	0.937	0.968
AKT2	CLK1	1	0.45	0.671	1	1.49	1	1.046	0.914	0.956	1	1.292	0.599	0.774	0.958	0.979	0.558	0.748	1	1.164	0.828	0.832	0.636	0.798	1	1	0.703	0.838	1	1	1	1.373	1	1	1	1	1	1.25	1	1	1	1.113	0.937	1.017
AKT2	IGF2	1	0.451	0.671	1	1.489	1	1	1	1	1	1.292	0.599	0.774	1	1	0.558	0.747	1.231	1.291	0.828	1.331	0.636	0.798	0.847	0.92	0.703	0.781	0.846	0.92	0.538	1.007	1	1	1	1	0.538	0.734	1	1.462	1.228	1.233	0.706	0.813
AKT2	FOXO3	1	1	1	1	1	1	1	1	1	1	1.292	0.599	0.774	1	1	0.558	0.855	1	1.164	0.828	0.91	0.636	0.823	0.971	0.986	0.703	0.838	1	1.118	1.886	2.572	1	1.68	0.915	0.956	0.405	0.637	1	1	1	1.113	0.937	0.968
AKT2	HIST1H2BH	1	1	1.734	0.333	0.577	1	1	1	1	1.67	1.926	0.451	0.519	1	1	0.558	0.777	1.355	2.256	0.828	0.91	0.636	0.798	1	1	0.703	0.838	1	1	1.581	1.727	1	1	1	1	1	1.111	1	1.051	1	1.113	0.937	0.968
AKT2	SRSF2	1	1	1.097	0.83	0.911	1	1.727	0.335	0.579	1	1.292	0.599	0.774	1	1.559	0.558	0.747	1	1.164	0.828	0.91	0.465	0.544	1	1	0.703	0.838	1	1	1	1.373	1	1.032	1	2.976	1	1	1	1	1	1.113	0.937	0.968
AKT2	APAF1	1	1	1	1	1	1	1	1	1	1.67	2.387	0.293	0.419	1	1.14	0.558	0.747	1	1.164	0.828	0.91	0.636	0.798	0.767	0.876	0.703	0.838	1	1	1	1.373	1	1.594	1	1	0.997	0.999	1	1	1.129	1.182	0.937	0.968
AKT2	MTOR	1	1	1	1	1	1	1	1	1	1	1.292	0.599	0.774	0.395	0.629	0.558	1.007	1	1.164	0.828	0.91	0.636	0.798	1	1	0.703	0.838	1	1.072	1	1.373	0.972	0.986	1	2.07	1	1	1	1	1	1.113	0.937	0.968
AKT2	PTEN	1	0.462	0.679	1	1.472	0.608	0.779	1	1.283	1.053	1.326	0.599	0.754	0.688	0.829	0.541	0.549	1.054	1.195	0.828	0.91	0.636	1.141	1	1	0.703	0.838	1	1	0.293	0.744	1	1	1	1	0.846	0.92	0.57	0.755	1	1.113	0.392	0.606
AKT2	MST1	1	0.658	0.811	1	1.232	1	1.047	0.913	0.955	1	1.292	0.599	0.774	1	1	0.558	0.663	0.928	1.121	0.828	1.485	0.636	0.798	1	1.663	0.703	0.838	1	1	1.495	1.679	1	1	0.609	0.781	0.283	0.532	1	1.47	1	1.113	0.937	0.968
AKT2	STXBP4	1	1	1	1	1	1	1	1	1	1	1.292	0.599	0.774	1	1	0.558	0.747	1	1.164	0.786	0.807	0.636	1.041	1	1	0.703	0.838	1	1.042	1	1.373	0.973	0.987	1	1	0.442	0.665	0.569	0.754	1.238	2.313	0.937	0.968
AKT2	TBC1D4	1	0.841	0.917	1	1.09	1	1	1	1	0.717	1.095	0.599	0.914	1	1	0.558	0.747	1.355	1.63	0.828	0.91	0.636	0.798	1	1	0.703	0.838	1	1	1.886	2.008	1	1	1	1	1	1	0.468	0.684	0.486	0.776	0.937	0.968
AKT2	FOXO1	1	0.168	0.41	1	2.441	0.513	0.716	1	1.397	0.956	1.264	0.599	0.791	1	1	0.558	0.747	0.494	0.818	0.564	0.683	0.636	0.798	1	1.024	0.703	0.838	1	1	0.86	1.274	0.875	0.935	1	1	1	1.751	1	1	1	1.113	0.937	1.005
AKT2	HIST3H2BB	1	1	2.028	0.243	0.493	0.917	0.958	1	1.044	1.67	1.738	0.553	0.575	1	1	0.558	0.747	1	1.164	0.828	0.921	0.636	0.807	0.578	0.76	0.703	0.838	0.676	0.822	0.224	0.651	1	1	1	1	1	1	0.687	0.829	1	1.113	0.937	0.968
AKT2	SRSF5	1	1	1	1	1	1	1	1	1	1	1.292	0.599	0.774	1	1	0.558	0.747	1.095	1.218	0.828	0.91	0.636	0.798	1	1	0.703	0.781	1	1	1	1.373	1	1	1	1	1	1.373	0.764	0.874	1	1.113	0.517	0.696
AKT2	FBP2	1	1	1	1	1	1	1	1	1	1	1.292	0.599	0.774	1	1	0.558	0.747	1	1.164	0.828	0.91	0.636	0.798	1	1	0.703	0.838	1	1	1	1.373	1	1	1	1	1	1	1	1	1	1.113	0.937	0.968
AKT2	TNF	1	1	1.128	0.785	0.886	1	1	1	1	1	1.292	0.599	0.774	1	1	0.558	1.023	1	1.164	0.828	0.91	0.636	0.763	0.682	0.826	0.703	0.838	1	1.021	1	1.373	1	1	1	1.028	1	1	1	1.299	0.689	0.924	0.937	0.968
AKT2	FKBP4	1	1	1.49	0.451	0.671	1	1.257	0.633	0.796	0.741	1.113	0.599	0.899	1	1	0.558	1.69	1	1.164	0.828	0.91	0.636	0.798	1	1	0.436	0.553	0.962	0.981	1.459	1.659	1	1	1	1	0.608	0.78	1	1.197	1	1.113	0.937	1.499
AKT2	SNAI2	1	0.52	0.721	1	1.387	0.841	0.917	1	1.091	1.67	1.801	0.515	0.555	1	1	0.558	0.747	0.51	0.831	0.828	0.91	0.636	0.783	1	1.037	0.703	0.957	1	1	1	1.373	1	1	1	3.064	0.721	0.849	0.874	0.935	1.031	1.13	0.937	0.968
AKT2	TRIP6	1	1	1	1	1	1	1	1	1	1	1.292	0.599	0.774	1	1.238	0.558	0.883	1.355	1.431	0.828	0.992	0.636	0.798	0.882	0.939	0.703	0.838	1	1.181	0.607	1.07	1	1	1	1	0.375	0.612	1	1	1	1.113	0.937	0.968
AKT2	MYBL2	1	1	2.37	0.178	0.422	1	1.927	0.269	0.519	1.67	2.222	0.338	0.45	1	1	0.558	0.747	1	1.164	0.828	0.91	0.636	1.393	1	1	0.703	0.731	1	1	1	1.373	1	1	1	1	1	1	1	1.22	1	1.113	0.548	0.717
AKT2	TXNL1	1	1	1	1	1	1	1	1	1	1	1.292	0.599	0.774	0.523	0.723	0.558	0.747	1	1.164	0.828	0.91	0.636	0.798	0.622	0.789	0.703	0.838	0.679	0.824	1	1.373	1	1	1	1	1	1	1	1	0.422	0.723	0.937	0.968
AKT2	CRYAB	1	0.181	0.425	1	2.35	0.431	0.657	1	1.523	1.67	1.834	0.496	0.545	0.94	0.969	0.558	0.747	1	1.164	0.464	0.62	0.636	0.798	1	1	0.703	1.009	1	1	0.725	1.169	1	1	1	1	1	1	1	1	1	1.113	0.937	0.968
AKT2	SCNN1A	1	1	1.223	0.669	0.818	0.609	0.781	1	1.281	1	1.292	0.599	0.774	0.922	0.96	0.558	0.699	0.715	0.984	0.828	0.91	0.636	0.798	1	1	0.703	0.838	1	1	1	1.373	0.499	0.706	1	1	1	2.568	1	1	1	1.113	0.937	0.968
AKT2	MAPK14	1	1	1	1	1	1	1	1	1	0.85	1.191	0.599	0.839	1	1.133	0.558	0.747	1	1.164	0.402	0.577	0.636	0.798	1	1.015	0.703	0.838	0.956	0.978	1.056	1.411	1	1	0.826	0.909	0.471	0.686	1	1	1	1.113	0.937	0.968
AKT2	HAND1	1	1	1	1	1	0.946	0.972	1	1.028	1	1.292	0.599	0.774	1	1	0.558	0.718	1	1.164	0.828	0.91	0.636	0.798	1	1.1	0.703	0.853	1	1	1	1.373	1	1	1	1.005	0.634	0.796	0.305	0.552	1	1.113	0.937	0.968
[truncated: 72,539 more rows]

## Sheet: COMMENTS
	COMMENTS
Unweighted	Unweighted interactions
BRCA TN, min-met	BRCA TN ADGE-weighted interactions calculated with min-metric
BRCA TN, avg-met	BRCA TN ADGE-weighted interactions calculated with avg-metric
BRCA NT, min-met	BRCA NT (i.e., TN reversed) ADGE-weighted interactions calculated with min-metric
BRCA NT, avg-met	BRCA NT (i.e., TN reversed) ADGE-weighted interactions calculated with avg-metric
COAD TN, min-met	CAOD TN ADGE-weighted interactions calculated with min-metric
COAD TN, avg-met	COAD TN ADGE-weighted interactions calculated with avg-metric
COAD NT, min-met	CAOD NT (i.e., TN reversed) ADGE-weighted interactions calculated with min-metric
COAD NT, avg-met	COAD NT (i.e., TN reversed) ADGE-weighted interactions calculated with avg-metric
GBM TN, min-met	GBM TN ADGE-weighted interactions calculated with min-metric
GBM TN, avg-met	GBM TN ADGE-weighted interactions calculated with avg-metric
GBM NT, min-met	GBM NT (i.e., TN reversed) ADGE-weighted interactions calculated with min-metric
GBM NT, avg-met	GBM NT (i.e., TN reversed) ADGE-weighted interactions calculated with avg-metric
BRCA RAND1, min-met	Random ADGE-weighted interactions calulcated with min-metric
BRCA RAND1, avg-met	Random ADGE-weighted interactions calulcated with avg-metric
COAD RAND1, min-met	Random ADGE-weighted interactions calulcated with min-metric
COAD RAND1, avg-met	Random ADGE-weighted interactions calulcated with avg-metric
GBM RAND1, min-met	Random ADGE-weighted interactions calulcated with min-metric
GBM RAND1, avg-met	Random ADGE-weighted interactions calulcated with avg-metric
BRCA RAND2, min-met	Random ADGE-weighted interactions calulcated with min-metric
BRCA RAND2, avg-met	Random ADGE-weighted interactions calulcated with avg-metric
COAD RAND2, min-met	Random ADGE-weighted interactions calulcated with min-metric
COAD RAND2, avg-met	Random ADGE-weighted interactions calulcated with avg-metric
GBM RAND2, min-met	Random ADGE-weighted interactions calulcated with min-metric
GBM RAND2, avg-met	Random ADGE-weighted interactions calulcated with avg-metric
BRCA RAND3, min-met	Random ADGE-weighted interactions calulcated with min-metric
BRCA RAND3, avg-met	Random ADGE-weighted interactions calulcated with avg-metric
COAD RAND3, min-met	Random ADGE-weighted interactions calulcated with min-metric
COAD RAND3, avg-met	Random ADGE-weighted interactions calulcated with avg-metric
GBM RAND3, min-met	Random ADGE-weighted interactions calulcated with min-metric
GBM RAND3, avg-met	Random ADGE-weighted interactions calulcated with avg-metric
BRCA RAND4, min-met	Random ADGE-weighted interactions calulcated with min-metric
BRCA RAND4, avg-met	Random ADGE-weighted interactions calulcated with avg-metric
COAD RAND4, min-met	Random ADGE-weighted interactions calulcated with min-metric
COAD RAND4, avg-met	Random ADGE-weighted interactions calulcated with avg-metric
GBM RAND4, min-met	Random ADGE-weighted interactions calulcated with min-metric
GBM RAND4, avg-met	Random ADGE-weighted interactions calulcated with avg-metric
BRCA RAND5, min-met	Random ADGE-weighted interactions calulcated with min-metric
BRCA RAND5, avg-met	Random ADGE-weighted interactions calulcated with avg-metric
COAD RAND5, min-met	Random ADGE-weighted interactions calulcated with min-metric
COAD RAND5, avg-met	Random ADGE-weighted interactions calulcated with avg-metric
GBM RAND5, min-met	Random ADGE-weighted interactions calulcated with min-metric
GBM RAND5, avg-met	Random ADGE-weighted interactions calulcated with avg-metric
