# Supplementary material for: Graph-theoretical model of global human interactome reveals enhanced long-range communicability in cancer networks
Source: PLoS One. 2017 Jan 31;12(1):e0170953. doi: 10.1371/journal.pone.0170953 (PMC5283687; doi:10.1371/journal.pone.0170953)
Supplement: S4 Table — (XLSX) [file pone.0170953.s004.xlsx]

## Sheet: 90_high_NTC_genes
Gene Symbol	Gene Name	EntrezGene	Ensembl
CDCA8	cell division cycle associated 8	55143	ENSG00000134690
CENPA	centromere protein A	1058	ENSG00000115163
KIF2C	kinesin family member 2C	11004	ENSG00000142945
NUSAP1	nucleolar and spindle associated protein 1	51203	ENSG00000137804
RAD54L	RAD54-like (S. cerevisiae)	8438	ENSG00000085999
KIF23	kinesin family member 23	9493	ENSG00000137807
CENPF	centromere protein F, 350/400kDa (mitosin)	1063	ENSG00000117724
UBE2C	ubiquitin-conjugating enzyme E2C	11065	ENSG00000175063
BUB1	budding uninhibited by benzimidazoles 1 homolog (yeast)	699	ENSG00000169679
CENPH	centromere protein H	64946	ENSG00000153044
TACC3	transforming, acidic coiled-coil containing protein 3	10460	ENSG00000013810
CDC25C	cell division cycle 25 homolog C (S. pombe)	995	ENSG00000158402
KIF11	kinesin family member 11	3832	ENSG00000138160
POLA2	polymerase (DNA directed), alpha 2, accessory subunit	23649	ENSG00000014138
MCM10	minichromosome maintenance complex component 10	55388	ENSG00000065328
CDC45	cell division cycle 45 homolog (S. cerevisiae)	8318	ENSG00000093009
MCM8	minichromosome maintenance complex component 8	84515	ENSG00000125885
PRIM2	primase, DNA, polypeptide 2 (58kDa)	5558	ENSG00000146143
POLE2	polymerase (DNA directed), epsilon 2, accessory subunit	5427	ENSG00000100479
BUB1B	budding uninhibited by benzimidazoles 1 homolog beta (yeast)	701	ENSG00000156970
NCAPD2	non-SMC condensin I complex, subunit D2	9918	ENSG00000010292
MAD2L1	MAD2 mitotic arrest deficient-like 1 (yeast)	4085	ENSG00000164109
CHEK2	checkpoint kinase 2	11200	ENSG00000183765
NCAPH	non-SMC condensin I complex, subunit H	23397	ENSG00000121152
SMC4	structural maintenance of chromosomes 4	10051	ENSG00000113810
E2F7	E2F transcription factor 7	144455	ENSG00000165891
SMC2	structural maintenance of chromosomes 2	10592	ENSG00000136824
CDC20	cell division cycle 20 homolog (S. cerevisiae)	991	ENSG00000117399
ERCC6L	excision repair cross-complementing rodent repair deficiency, complementation group 6-like	54821	ENSG00000186871
XRCC2	X-ray repair complementing defective repair in Chinese hamster cells 2	7516	ENSG00000196584
FBXO5	F-box protein 5	26271	ENSG00000112029
DLGAP5	discs, large (Drosophila) homolog-associated protein 5	9787	ENSG00000126787
PRIM1	primase, DNA, polypeptide 1 (49kDa)	5557	ENSG00000198056
KIF20A	kinesin family member 20A	10112	ENSG00000112984
MCM2	minichromosome maintenance complex component 2	4171	ENSG00000073111
MCM7	minichromosome maintenance complex component 7	4176	ENSG00000166508
AURKB	aurora kinase B	9212	ENSG00000178999
RBL1	retinoblastoma-like 1 (p107)	5933	ENSG00000080839
MCM6	minichromosome maintenance complex component 6	4175	ENSG00000076003
PTTG1	pituitary tumor-transforming 1	9232	ENSG00000164611
FOXM1	forkhead box M1	2305	ENSG00000111206
POLD1	polymerase (DNA directed), delta 1, catalytic subunit	5424	ENSG00000062822
PRC1	protein regulator of cytokinesis 1	9055	ENSG00000198901
TIPIN	TIMELESS interacting protein	54962	ENSG00000075131
NEK2	NIMA (never in mitosis gene a)-related kinase 2	4751	ENSG00000117650
LIG1	ligase I, DNA, ATP-dependent	3978	ENSG00000105486
CDK1	cyclin-dependent kinase 1	983	ENSG00000170312
MCM3	minichromosome maintenance complex component 3	4172	ENSG00000112118
CCNB1	cyclin B1	891	ENSG00000134057
CLSPN	claspin	63967	ENSG00000092853
ORC1	origin recognition complex, subunit 1	4998	ENSG00000085840
POLD2	polymerase (DNA directed), delta 2, accessory subunit	5425	ENSG00000106628
CDKN3	cyclin-dependent kinase inhibitor 3	1033	ENSG00000100526
CDC6	cell division cycle 6 homolog (S. cerevisiae)	990	ENSG00000094804
BRCA1	breast cancer 1, early onset	672	ENSG00000012048
BRCA2	breast cancer 2, early onset	675	ENSG00000139618
CHEK1	checkpoint kinase 1	1111	ENSG00000149554
NDC80	NDC80 kinetochore complex component homolog (S. cerevisiae)	10403	ENSG00000080986
BORA	bora, aurora kinase A activator	79866	ENSG00000136122
BIRC5	baculoviral IAP repeat containing 5	332	ENSG00000089685
ATRIP	ATR interacting protein	84126	ENSG00000164053
RRM2	ribonucleotide reductase M2	6241	ENSG00000171848
TCF3	transcription factor 3 (E2A immunoglobulin enhancer binding factors E12/E47)	6929	ENSG00000071564
LIN9	lin-9 homolog (C. elegans)	286826	ENSG00000183814
RFC4	replication factor C (activator 1) 4, 37kDa	5984	ENSG00000163918
AURKA	aurora kinase A	6790	ENSG00000087586
CDK2	cyclin-dependent kinase 2	1017	ENSG00000123374
RACGAP1	Rac GTPase activating protein 1	29127	ENSG00000161800
RFC2	replication factor C (activator 1) 2, 40kDa	5982	ENSG00000049541
CCNA2	cyclin A2	890	ENSG00000145386
FANCI	Fanconi anemia, complementation group I	55215	ENSG00000140525
ANAPC7	anaphase promoting complex subunit 7	51434	ENSG00000196510
FANCA	Fanconi anemia, complementation group A	2175	ENSG00000187741
E2F5	E2F transcription factor 5, p130-binding	1875	ENSG00000133740
FANCD2	Fanconi anemia, complementation group D2	2177	ENSG00000144554
PLK1	polo-like kinase 1	5347	ENSG00000166851
CKS1B	CDC28 protein kinase regulatory subunit 1B	1163	ENSG00000173207
RFC5	replication factor C (activator 1) 5, 36.5kDa	5985	ENSG00000111445
PLK4	polo-like kinase 4	10733	ENSG00000142731
CDT1	chromatin licensing and DNA replication factor 1	81620	ENSG00000167513
CDC25B	cell division cycle 25 homolog B (S. pombe)	994	ENSG00000101224
E2F1	E2F transcription factor 1	1869	ENSG00000101412
ECT2	epithelial cell transforming sequence 2 oncogene	1894	ENSG00000114346
PSME4	proteasome (prosome, macropain) activator subunit 4	23198	ENSG00000068878
CENPE	centromere protein E, 312kDa	1062	ENSG00000138778
CDCA5	cell division cycle associated 5	113130	ENSG00000146670
GTSE1	G-2 and S-phase expressed 1	51512	ENSG00000075218
CEP78	centrosomal protein 78kDa	84131	ENSG00000148019
TPX2	TPX2, microtubule-associated, homolog (Xenopus laevis)	22974	ENSG00000088325
CCNE2	cyclin E2	9134	ENSG00000175305

## Sheet: GO_BP
GO_id	Term	NumberOfGenes	p-value	p-value_fdr	p-value_bonferroni
GO:0000278	mitotic cell cycle	72	3.95e-87	5.44e-83	5.44e-83
GO:1903047	mitotic cell cycle process	64	1.19e-74	8.18e-71	1.64e-70
GO:0022402	cell cycle process	69	2.98e-74	1.34e-70	4.11e-70
GO:0007049	cell cycle	73	3.89e-74	1.34e-70	5.37e-70
GO:0044770	cell cycle phase transition	42	3.02e-53	8.32e-50	4.16e-49
GO:0051301	cell division	46	1.05e-52	2.41e-49	1.45e-48
GO:0044772	mitotic cell cycle phase transition	41	1.13e-51	2.23e-48	1.56e-47
GO:0010564	regulation of cell cycle process	42	4.04e-44	6.96e-41	5.57e-40
GO:0051726	regulation of cell cycle	48	4.73e-42	7.24e-39	6.52e-38
GO:0007067	mitotic nuclear division	36	1.49e-41	2.05e-38	2.05e-37
GO:0000280	nuclear division	36	4.8e-38	6.02e-35	6.62e-34
GO:0048285	organelle fission	36	4.6e-37	5.29e-34	6.35e-33
GO:0007346	regulation of mitotic cell cycle	35	1.81e-35	1.92e-32	2.5e-31
GO:0006260	DNA replication	26	8.41e-32	8.28e-29	1.16e-27
GO:1902589	single-organism organelle organization	51	4e-31	3.67e-28	5.51e-27
GO:0000075	cell cycle checkpoint	26	9e-31	7.75e-28	1.24e-26
GO:0000082	G1/S transition of mitotic cell cycle	24	3.85e-30	2.95e-27	5.31e-26
GO:0044843	cell cycle G1/S phase transition	24	3.85e-30	2.95e-27	5.31e-26
GO:0051276	chromosome organization	38	6.9e-30	5.01e-27	9.52e-26
GO:0006996	organelle organization	57	8.73e-30	6.02e-27	1.2e-25
GO:0006259	DNA metabolic process	35	1.89e-29	1.24e-26	2.61e-25
GO:0051302	regulation of cell division	25	1.38e-27	8.62e-25	1.9e-23
GO:1901987	regulation of cell cycle phase transition	25	4.18e-27	2.5e-24	5.76e-23
GO:0007088	regulation of mitotic nuclear division	20	1.51e-26	8.65e-24	2.08e-22
GO:0051983	regulation of chromosome segregation	17	1.66e-26	9.17e-24	2.29e-22
GO:1901990	regulation of mitotic cell cycle phase transition	24	2.62e-26	1.39e-23	3.62e-22
GO:0045787	positive regulation of cell cycle	25	1.35e-25	6.91e-23	1.87e-21
GO:0090068	positive regulation of cell cycle process	23	5.97e-25	2.94e-22	8.24e-21
GO:0006271	DNA strand elongation involved in DNA replication	13	2.6e-23	1.24e-20	3.59e-19
GO:0022616	DNA strand elongation	13	6.9e-23	3.17e-20	9.52e-19
GO:0007059	chromosome segregation	20	7.75e-23	3.45e-20	1.07e-18
GO:0006261	DNA-dependent DNA replication	16	2.01e-22	8.64e-20	2.77e-18
GO:0000086	G2/M transition of mitotic cell cycle	18	7.07e-22	2.87e-19	9.75e-18
GO:0044839	cell cycle G2/M phase transition	18	7.07e-22	2.87e-19	9.75e-18
GO:0000070	mitotic sister chromatid segregation	15	8.25e-22	3.25e-19	1.14e-17
GO:0051783	regulation of nuclear division	18	1.36e-21	5.22e-19	1.88e-17
GO:0000819	sister chromatid segregation	15	4.73e-21	1.76e-18	6.52e-17
GO:0006281	DNA repair	24	5.9e-21	2.14e-18	8.14e-17
GO:0010948	negative regulation of cell cycle process	20	6.93e-21	2.45e-18	9.56e-17
GO:0006974	cellular response to DNA damage stimulus	28	8.01e-21	2.76e-18	1.1e-16
GO:0016043	cellular component organization	59	1.54e-20	5.17e-18	2.12e-16
GO:0071840	cellular component organization or biogenesis	59	5.33e-20	1.75e-17	7.35e-16
GO:0006270	DNA replication initiation	11	6.86e-20	2.2e-17	9.46e-16
GO:0031145	anaphase-promoting complex-dependent proteasomal ubiquitin-dependent protein catabolic process	14	4.31e-19	1.35e-16	5.94e-15
GO:0045930	negative regulation of mitotic cell cycle	18	2.04e-18	6.25e-16	2.81e-14
GO:0098813	nuclear chromosome segregation	15	2.43e-18	7.3e-16	3.36e-14
GO:0031570	DNA integrity checkpoint	16	2.76e-18	8.11e-16	3.81e-14
GO:0045786	negative regulation of cell cycle	22	6.33e-18	1.82e-15	8.73e-14
GO:0007093	mitotic cell cycle checkpoint	16	1.21e-17	3.4e-15	1.66e-13
GO:1901988	negative regulation of cell cycle phase transition	16	1.79e-17	4.94e-15	2.47e-13
GO:0030071	regulation of mitotic metaphase/anaphase transition	11	5.02e-17	1.36e-14	6.92e-13
GO:1902099	regulation of metaphase/anaphase transition of cell cycle	11	6.57e-17	1.74e-14	9.06e-13
GO:0000226	microtubule cytoskeleton organization	19	8.56e-17	2.23e-14	1.18e-12
GO:0051439	regulation of ubiquitin-protein ligase activity involved in mitotic cell cycle	13	1.01e-16	2.57e-14	1.39e-12
GO:1901991	negative regulation of mitotic cell cycle phase transition	15	1.84e-16	4.55e-14	2.54e-12
GO:0051782	negative regulation of cell division	12	1.85e-16	4.55e-14	2.55e-12
GO:0007017	microtubule-based process	21	4.36e-16	1.06e-13	6.01e-12
GO:1902850	microtubule cytoskeleton organization involved in mitosis	9	4.57e-16	1.09e-13	6.3e-12
GO:0033260	nuclear DNA replication	9	7.11e-16	1.66e-13	9.81e-12
GO:0031577	spindle checkpoint	10	8.27e-16	1.9e-13	1.14e-11
GO:0000083	regulation of transcription involved in G1/S transition of mitotic cell cycle	9	1.08e-15	2.41e-13	1.49e-11
GO:0044786	cell cycle DNA replication	9	1.08e-15	2.41e-13	1.49e-11
GO:0032886	regulation of microtubule-based process	14	1.13e-15	2.48e-13	1.56e-11
GO:0045931	positive regulation of mitotic cell cycle	13	1.52e-15	3.27e-13	2.09e-11
GO:0070507	regulation of microtubule cytoskeleton organization	13	2.17e-15	4.61e-13	3e-11
GO:0007052	mitotic spindle organization	10	2.46e-15	5.14e-13	3.39e-11
GO:0051438	regulation of ubiquitin-protein transferase activity	13	4.33e-15	8.91e-13	5.97e-11
GO:0051340	regulation of ligase activity	13	8.31e-15	1.69e-12	1.15e-10
GO:0051781	positive regulation of cell division	13	9.23e-15	1.85e-12	1.27e-10
GO:0033043	regulation of organelle organization	27	9.86e-15	1.94e-12	1.36e-10
GO:0032201	telomere maintenance via semi-conservative replication	8	1.81e-14	3.46e-12	2.49e-10
GO:0007264	small GTPase mediated signal transduction	22	1.81e-14	3.46e-12	2.49e-10
GO:0000077	DNA damage checkpoint	13	3.06e-14	5.78e-12	4.22e-10
GO:0007126	meiotic nuclear division	12	4.24e-14	7.9e-12	5.84e-10
GO:0051784	negative regulation of nuclear division	10	5.27e-14	9.7e-12	7.27e-10
GO:1903050	regulation of proteolysis involved in cellular protein catabolic process	16	5.7e-14	1.03e-11	7.86e-10
GO:0051321	meiotic cell cycle	13	7e-14	1.25e-11	9.65e-10
GO:0006310	DNA recombination	14	7.3e-14	1.29e-11	1.01e-09
GO:0031396	regulation of protein ubiquitination	15	8.1e-14	1.41e-11	1.12e-09
GO:1903046	meiotic cell cycle process	12	8.22e-14	1.42e-11	1.13e-09
GO:0000722	telomere maintenance via recombination	8	9.47e-14	1.61e-11	1.31e-09
GO:0051297	centrosome organization	10	1.09e-13	1.83e-11	1.5e-09
GO:1903362	regulation of cellular protein catabolic process	16	1.29e-13	2.15e-11	1.78e-09
GO:0010965	regulation of mitotic sister chromatid separation	9	1.46e-13	2.4e-11	2.02e-09
GO:0033044	regulation of chromosome organization	14	1.61e-13	2.61e-11	2.22e-09
GO:0033045	regulation of sister chromatid segregation	9	1.84e-13	2.92e-11	2.54e-09
GO:0033047	regulation of mitotic sister chromatid segregation	9	1.84e-13	2.92e-11	2.54e-09
GO:1903320	regulation of protein modification by small protein conjugation or removal	15	2.14e-13	3.36e-11	2.95e-09
GO:0031023	microtubule organizing center organization	10	3.42e-13	5.29e-11	4.71e-09
GO:0051303	establishment of chromosome localization	9	3.56e-13	5.34e-11	4.91e-09
GO:0045839	negative regulation of mitotic nuclear division	9	3.56e-13	5.34e-11	4.91e-09
GO:0050000	chromosome localization	9	3.56e-13	5.34e-11	4.91e-09
GO:0006312	mitotic recombination	8	5.04e-13	7.47e-11	6.94e-09
GO:0051338	regulation of transferase activity	23	5.21e-13	7.64e-11	7.18e-09
GO:0032434	regulation of proteasomal ubiquitin-dependent protein catabolic process	12	6.99e-13	1.01e-10	9.64e-09
GO:0010639	negative regulation of organelle organization	15	8.59e-13	1.23e-10	1.18e-08
GO:0007094	mitotic spindle assembly checkpoint	8	1.18e-12	1.68e-10	1.63e-08
GO:0042176	regulation of protein catabolic process	17	1.39e-12	1.95e-10	1.92e-08
GO:0007098	centrosome cycle	8	1.54e-12	2.12e-10	2.12e-08
GO:0071173	spindle assembly checkpoint	8	1.54e-12	2.12e-10	2.12e-08
GO:0090307	mitotic spindle assembly	7	1.72e-12	2.34e-10	2.37e-08
GO:0010833	telomere maintenance via telomere lengthening	8	1.99e-12	2.56e-10	2.74e-08
GO:0071174	mitotic spindle checkpoint	8	1.99e-12	2.56e-10	2.74e-08
GO:0000910	cytokinesis	10	2.11e-12	2.69e-10	2.91e-08
GO:0033554	cellular response to stress	29	2.3e-12	2.92e-10	3.18e-08
GO:0007051	spindle organization	10	2.39e-12	3e-10	3.3e-08
GO:1902100	negative regulation of metaphase/anaphase transition of cell cycle	8	2.55e-12	3.17e-10	3.51e-08
GO:0051985	negative regulation of chromosome segregation	8	3.24e-12	3.99e-10	4.47e-08
GO:0071103	DNA conformation change	13	4.75e-12	5.8e-10	6.55e-08
GO:0007076	mitotic chromosome condensation	6	5.17e-12	6.25e-10	7.13e-08
GO:0032465	regulation of cytokinesis	9	7.2e-12	8.64e-10	9.93e-08
GO:0051225	spindle assembly	8	2.55e-11	3.03e-09	3.51e-07
GO:0043161	proteasome-mediated ubiquitin-dependent protein catabolic process	14	3.13e-11	3.68e-09	4.31e-07
GO:0035556	intracellular signal transduction	29	3.77e-11	4.41e-09	5.2e-07
GO:0010498	proteasomal protein catabolic process	14	4.48e-11	5.19e-09	6.17e-07
GO:0051436	negative regulation of ubiquitin-protein ligase activity involved in mitotic cell cycle	9	6.65e-11	7.64e-09	9.17e-07
GO:0000003	reproduction	21	8.89e-11	1.01e-08	1.23e-06
GO:0071897	DNA biosynthetic process	9	9.32e-11	1.05e-08	1.29e-06
GO:0006297	nucleotide-excision repair, DNA gap filling	6	1.02e-10	1.14e-08	1.4e-06
GO:0051444	negative regulation of ubiquitin-protein transferase activity	9	1.29e-10	1.43e-08	1.78e-06
GO:0032435	negative regulation of proteasomal ubiquitin-dependent protein catabolic process	8	1.29e-10	1.43e-08	1.78e-06
GO:0051352	negative regulation of ligase activity	9	1.43e-10	1.57e-08	1.98e-06
GO:0061136	regulation of proteasomal protein catabolic process	12	1.64e-10	1.78e-08	2.27e-06
GO:0051310	metaphase plate congression	7	1.75e-10	1.88e-08	2.41e-06
GO:0051640	organelle localization	14	1.85e-10	1.97e-08	2.55e-06
GO:1901799	negative regulation of proteasomal protein catabolic process	8	2.27e-10	2.41e-08	3.13e-06
GO:2001251	negative regulation of chromosome organization	9	2.39e-10	2.51e-08	3.29e-06
GO:0090224	regulation of spindle organization	6	4.03e-10	4.21e-08	5.56e-06
GO:0007010	cytoskeleton organization	19	4.86e-10	5.04e-08	6.71e-06
GO:1903051	negative regulation of proteolysis involved in cellular protein catabolic process	8	4.92e-10	5.07e-08	6.79e-06
GO:0051383	kinetochore organization	5	6.3e-10	6.43e-08	8.68e-06
GO:0045840	positive regulation of mitotic nuclear division	7	7.8e-10	7.91e-08	1.08e-05
GO:0051437	positive regulation of ubiquitin-protein ligase activity involved in regulation of mitotic cell cycle transition	8	7.92e-10	7.97e-08	1.09e-05
GO:1903363	negative regulation of cellular protein catabolic process	8	8.88e-10	8.87e-08	1.22e-05
GO:0000723	telomere maintenance	8	9.94e-10	9.86e-08	1.37e-05
GO:0043933	macromolecular complex subunit organization	29	1.04e-09	1.02e-07	1.43e-05
GO:0030162	regulation of proteolysis	18	1.16e-09	1.14e-07	1.61e-05
GO:0032200	telomere organization	8	1.24e-09	1.2e-07	1.71e-05
GO:1903052	positive regulation of proteolysis involved in cellular protein catabolic process	10	1.25e-09	1.2e-07	1.72e-05
GO:0031399	regulation of protein modification process	25	1.46e-09	1.4e-07	2.02e-05
GO:0044257	cellular protein catabolic process	15	1.9e-09	1.8e-07	2.62e-05
GO:0051656	establishment of organelle localization	12	1.94e-09	1.83e-07	2.67e-05
GO:0044260	cellular macromolecule metabolic process	53	2.14e-09	2.01e-07	2.95e-05
GO:0031398	positive regulation of protein ubiquitination	10	2.18e-09	2.02e-07	3.01e-05
GO:1903364	positive regulation of cellular protein catabolic process	10	2.18e-09	2.02e-07	3.01e-05
GO:0090304	nucleic acid metabolic process	40	2.44e-09	2.25e-07	3.37e-05
GO:0000076	DNA replication checkpoint	5	2.7e-09	2.47e-07	3.72e-05
GO:0006511	ubiquitin-dependent protein catabolic process	14	2.81e-09	2.55e-07	3.87e-05
GO:1901992	positive regulation of mitotic cell cycle phase transition	7	3.04e-09	2.74e-07	4.19e-05
GO:2000060	positive regulation of protein ubiquitination involved in ubiquitin-dependent protein catabolic process	8	3.41e-09	3.05e-07	4.7e-05
GO:0019941	modification-dependent protein catabolic process	14	3.48e-09	3.1e-07	4.8e-05
GO:0031397	negative regulation of protein ubiquitination	9	3.74e-09	3.31e-07	5.16e-05
GO:0000079	regulation of cyclin-dependent protein serine/threonine kinase activity	8	4.11e-09	3.61e-07	5.67e-05
GO:0043632	modification-dependent macromolecule catabolic process	14	4.17e-09	3.64e-07	5.75e-05
GO:1901989	positive regulation of cell cycle phase transition	7	4.53e-09	3.93e-07	6.24e-05
GO:1903322	positive regulation of protein modification by small protein conjugation or removal	10	4.6e-09	3.97e-07	6.35e-05
GO:0031572	G2 DNA damage checkpoint	6	4.73e-09	4.05e-07	6.52e-05
GO:0051443	positive regulation of ubiquitin-protein transferase activity	8	4.93e-09	4.2e-07	6.8e-05
GO:0051785	positive regulation of nuclear division	7	5.14e-09	4.35e-07	7.09e-05
GO:0071822	protein complex subunit organization	23	5.33e-09	4.48e-07	7.35e-05
GO:0032268	regulation of cellular protein metabolic process	29	5.38e-09	4.5e-07	7.42e-05
GO:0051246	regulation of protein metabolic process	30	5.57e-09	4.63e-07	7.68e-05
GO:0030163	protein catabolic process	15	5.82e-09	4.81e-07	8.03e-05
GO:1903321	negative regulation of protein modification by small protein conjugation or removal	9	6.05e-09	4.97e-07	8.35e-05
GO:0051493	regulation of cytoskeleton organization	13	6.42e-09	5.22e-07	8.86e-05
GO:2000058	regulation of protein ubiquitination involved in ubiquitin-dependent protein catabolic process	8	6.43e-09	5.22e-07	8.87e-05
GO:0051129	negative regulation of cellular component organization	15	7.16e-09	5.77e-07	9.87e-05
GO:0051128	regulation of cellular component organization	28	7.21e-09	5.78e-07	9.94e-05
GO:0051351	positive regulation of ligase activity	8	7.64e-09	6.09e-07	0.000105
GO:0032467	positive regulation of cytokinesis	6	8.38e-09	6.61e-07	0.000116
GO:0061640	cytoskeleton-dependent cytokinesis	6	8.38e-09	6.61e-07	0.000116
GO:0044763	single-organism cellular process	65	9.02e-09	7.06e-07	0.000124
GO:0051603	proteolysis involved in cellular protein catabolic process	14	1.05e-08	8.16e-07	0.000144
GO:0046605	regulation of centrosome cycle	6	1.19e-08	9.24e-07	0.000164
GO:0051716	cellular response to stimulus	48	1.32e-08	1.02e-06	0.000183
GO:0065009	regulation of molecular function	31	1.37e-08	1.05e-06	0.000189
GO:0042770	signal transduction in response to DNA damage	8	1.58e-08	1.2e-06	0.000218
GO:0044774	mitotic DNA integrity checkpoint	8	1.58e-08	1.2e-06	0.000218
GO:0034645	cellular macromolecule biosynthetic process	37	1.62e-08	1.22e-06	0.000224
GO:0070925	organelle assembly	13	1.69e-08	1.26e-06	0.000233
GO:0006323	DNA packaging	9	1.75e-08	1.31e-06	0.000242
GO:0031329	regulation of cellular catabolic process	16	2.18e-08	1.62e-06	0.000301
GO:0006950	response to stress	35	2.2e-08	1.62e-06	0.000303
GO:0000022	mitotic spindle elongation	4	2.31e-08	1.7e-06	0.000319
GO:0009894	regulation of catabolic process	17	2.35e-08	1.71e-06	0.000324
GO:0009059	macromolecule biosynthetic process	37	2.82e-08	2.05e-06	0.000389
GO:0000724	double-strand break repair via homologous recombination	7	3e-08	2.16e-06	0.000413
GO:0000725	recombinational repair	7	3.3e-08	2.37e-06	0.000455
GO:0016572	histone phosphorylation	5	3.46e-08	2.47e-06	0.000477
GO:0042177	negative regulation of protein catabolic process	8	3.52e-08	2.5e-06	0.000486
GO:0051231	spindle elongation	4	4.15e-08	2.93e-06	0.000572
GO:0006289	nucleotide-excision repair	7	4.36e-08	3.07e-06	0.000601
GO:0006283	transcription-coupled nucleotide-excision repair	6	4.66e-08	3.26e-06	0.000642
GO:0043170	macromolecule metabolic process	53	4.92e-08	3.42e-06	0.000678
GO:0045732	positive regulation of protein catabolic process	10	5.27e-08	3.65e-06	0.000726
GO:0051382	kinetochore assembly	4	6.89e-08	4.73e-06	0.00095
GO:0030261	chromosome condensation	5	6.9e-08	4.73e-06	0.000952
GO:0072331	signal transduction by p53 class mediator	8	7.7e-08	5.24e-06	0.00106
GO:0044265	cellular macromolecule catabolic process	16	7.71e-08	5.24e-06	0.00106
GO:0046602	regulation of mitotic centrosome separation	3	7.96e-08	5.38e-06	0.0011
GO:0000281	mitotic cytokinesis	5	1.04e-07	6.98e-06	0.00144
GO:0006302	double-strand break repair	8	1.04e-07	6.98e-06	0.00144
GO:0051988	regulation of attachment of spindle microtubules to kinetochore	4	1.08e-07	7.19e-06	0.00149
GO:0030330	DNA damage response, signal transduction by p53 class mediator	7	1.11e-07	7.34e-06	0.00153
GO:2000045	regulation of G1/S transition of mitotic cell cycle	8	1.24e-07	8.2e-06	0.00171
GO:1904029	regulation of cyclin-dependent protein kinase activity	8	1.39e-07	9.13e-06	0.00192
GO:0006301	postreplication repair	6	1.4e-07	9.13e-06	0.00193
GO:0007080	mitotic metaphase plate congression	5	1.52e-07	9.9e-06	0.0021
GO:0071459	protein localization to chromosome, centromeric region	4	1.61e-07	1.04e-05	0.00222
GO:0031330	negative regulation of cellular catabolic process	8	1.74e-07	1.12e-05	0.0024
GO:1902806	regulation of cell cycle G1/S phase transition	8	1.84e-07	1.18e-05	0.00254
GO:0050896	response to stimulus	50	1.89e-07	1.21e-05	0.0026
GO:0006139	nucleobase-containing compound metabolic process	39	1.99e-07	1.27e-05	0.00275
GO:0044773	mitotic DNA damage checkpoint	7	2.17e-07	1.37e-05	0.00299
GO:0050790	regulation of catalytic activity	26	2.2e-07	1.39e-05	0.00304
GO:0008608	attachment of spindle microtubules to kinetochore	4	2.32e-07	1.45e-05	0.0032
GO:0006461	protein complex assembly	17	2.33e-07	1.45e-05	0.00321
GO:0070271	protein complex biogenesis	17	2.33e-07	1.45e-05	0.00321
GO:0048522	positive regulation of cellular process	38	2.39e-07	1.48e-05	0.00329
GO:0034502	protein localization to chromosome	5	2.55e-07	1.57e-05	0.00352
GO:0018105	peptidyl-serine phosphorylation	7	2.68e-07	1.64e-05	0.00369
GO:0090329	regulation of DNA-dependent DNA replication	5	3e-07	1.83e-05	0.00414
GO:0043146	spindle stabilization	3	3.17e-07	1.93e-05	0.00438
GO:0007127	meiosis I	6	3.84e-07	2.32e-05	0.0053
GO:0051984	positive regulation of chromosome segregation	4	4.4e-07	2.65e-05	0.00607
GO:0051347	positive regulation of transferase activity	13	4.97e-07	2.98e-05	0.00686
GO:0046483	heterocycle metabolic process	39	5.93e-07	3.53e-05	0.00818
GO:0006725	cellular aromatic compound metabolic process	39	5.93e-07	3.53e-05	0.00818
GO:0018209	peptidyl-serine modification	7	6.17e-07	3.65e-05	0.00851
GO:0009057	macromolecule catabolic process	16	6.42e-07	3.78e-05	0.00886
GO:0006468	protein phosphorylation	15	6.87e-07	4.03e-05	0.00948
GO:0065003	macromolecular complex assembly	18	7.38e-07	4.31e-05	0.0102
GO:0060236	regulation of mitotic spindle organization	4	9.78e-07	5.66e-05	0.0135
GO:0001556	oocyte maturation	4	9.78e-07	5.66e-05	0.0135
GO:0009895	negative regulation of catabolic process	8	1.4e-06	8.05e-05	0.0192
GO:0007144	female meiosis I	3	1.58e-06	9.02e-05	0.0217
GO:0031536	positive regulation of exit from mitosis	3	1.58e-06	9.02e-05	0.0217
GO:0010212	response to ionizing radiation	7	1.59e-06	9.06e-05	0.0219
GO:0045861	negative regulation of proteolysis	10	1.71e-06	9.73e-05	0.0236
GO:0010604	positive regulation of macromolecule metabolic process	27	1.93e-06	0.000109	0.0266
GO:0006284	base-excision repair	5	2.06e-06	0.000115	0.0283
GO:0019985	translesion synthesis	5	2.06e-06	0.000115	0.0283
GO:1901360	organic cyclic compound metabolic process	39	2.07e-06	0.000116	0.0286
GO:0045862	positive regulation of proteolysis	10	2.12e-06	0.000118	0.0293
GO:0051299	centrosome separation	3	2.75e-06	0.000151	0.0379
GO:0007091	metaphase/anaphase transition of mitotic cell cycle	3	2.75e-06	0.000151	0.0379
GO:0051256	mitotic spindle midzone assembly	3	2.75e-06	0.000151	0.0379
GO:0009314	response to radiation	11	2.79e-06	0.000151	0.0385
GO:0045132	meiotic chromosome segregation	5	2.79e-06	0.000151	0.0385
GO:0032508	DNA duplex unwinding	5	2.79e-06	0.000151	0.0385
GO:0008283	cell proliferation	13	3.19e-06	0.000172	0.0441
GO:0031400	negative regulation of protein modification process	12	3.94e-06	0.000211	0.0543
GO:0007143	female meiotic division	4	3.95e-06	0.000211	0.0544
GO:0044249	cellular biosynthetic process	37	4.19e-06	0.000223	0.0578
GO:0051488	activation of anaphase-promoting complex activity	3	4.39e-06	0.000233	0.0605
GO:0032392	DNA geometric change	5	4.46e-06	0.000236	0.0615
GO:1901576	organic substance biosynthetic process	37	6.14e-06	0.000323	0.0847
GO:0051255	spindle midzone assembly	3	6.56e-06	0.000344	0.0905
GO:0031325	positive regulation of cellular metabolic process	27	6.58e-06	0.000344	0.0907
GO:0043549	regulation of kinase activity	13	7.67e-06	0.000399	0.106
GO:0048518	positive regulation of biological process	38	8.15e-06	0.000422	0.112
GO:0031331	positive regulation of cellular catabolic process	10	8.23e-06	0.000424	0.114
GO:0051348	negative regulation of transferase activity	9	8.25e-06	0.000424	0.114
GO:0034641	cellular nitrogen compound metabolic process	39	8.31e-06	0.000426	0.115
GO:0034453	microtubule anchoring	4	8.41e-06	0.00043	0.116
GO:0008152	metabolic process	57	8.74e-06	0.000445	0.121
GO:0034501	protein localization to kinetochore	3	9.34e-06	0.000472	0.129
GO:0006268	DNA unwinding involved in DNA replication	3	9.34e-06	0.000472	0.129
GO:0009058	biosynthetic process	37	9.53e-06	0.00048	0.131
GO:0006325	chromatin organization	12	1.05e-05	0.000525	0.144
GO:0007018	microtubule-based movement	7	1.09e-05	0.000547	0.151
GO:0016568	chromatin modification	11	1.11e-05	0.000553	0.153
GO:0006275	regulation of DNA replication	6	1.21e-05	0.000602	0.167
GO:0033262	regulation of nuclear cell cycle DNA replication	3	1.28e-05	0.000631	0.177
GO:0035404	histone-serine phosphorylation	3	1.28e-05	0.000631	0.177
GO:0044237	cellular metabolic process	52	1.34e-05	0.000656	0.184
GO:0042769	DNA damage response, detection of DNA damage	4	1.4e-05	0.000685	0.194
GO:0048599	oocyte development	4	1.4e-05	0.000685	0.194
GO:0065007	biological regulation	57	1.59e-05	0.00077	0.219
GO:0042127	regulation of cell proliferation	18	1.61e-05	0.00078	0.222
GO:0044702	single organism reproductive process	15	1.76e-05	0.000847	0.242
GO:0060249	anatomical structure homeostasis	8	1.83e-05	0.000877	0.252
GO:0007056	spindle assembly involved in female meiosis	2	1.87e-05	0.000893	0.258
GO:0007057	spindle assembly involved in female meiosis I	2	1.87e-05	0.000893	0.258
GO:0009994	oocyte differentiation	4	1.98e-05	0.000942	0.273
GO:0045859	regulation of protein kinase activity	12	1.99e-05	0.000944	0.275
GO:0006464	cellular protein modification process	25	2.15e-05	0.00101	0.296
GO:0044238	primary metabolic process	52	2.15e-05	0.00101	0.296
GO:0016310	phosphorylation	15	2.26e-05	0.00105	0.311
GO:0044710	single-organism metabolic process	33	2.33e-05	0.00109	0.321
GO:0009896	positive regulation of catabolic process	10	2.35e-05	0.00109	0.325
GO:0051052	regulation of DNA metabolic process	8	2.39e-05	0.00111	0.33
GO:0019886	antigen processing and presentation of exogenous peptide antigen via MHC class II	5	2.43e-05	0.00112	0.336
GO:0044092	negative regulation of molecular function	15	2.54e-05	0.00117	0.35
GO:0002504	antigen processing and presentation of peptide or polysaccharide antigen via MHC class II	5	2.75e-05	0.00125	0.379
GO:0002495	antigen processing and presentation of peptide antigen via MHC class II	5	2.75e-05	0.00125	0.379
GO:0007096	regulation of exit from mitosis	3	2.8e-05	0.00127	0.386
GO:0006978	DNA damage response, signal transduction by p53 class mediator resulting in transcription of p21 class mediator	3	2.8e-05	0.00127	0.386
GO:0032269	negative regulation of cellular protein metabolic process	14	2.8e-05	0.00127	0.387
GO:0008156	negative regulation of DNA replication	4	3.3e-05	0.00149	0.455
GO:0009628	response to abiotic stimulus	15	3.37e-05	0.00151	0.465
GO:0042772	DNA damage response, signal transduction resulting in transcription	3	3.49e-05	0.00156	0.481
GO:2000104	negative regulation of DNA-dependent DNA replication	3	3.49e-05	0.00156	0.481
GO:0042325	regulation of phosphorylation	16	3.69e-05	0.00164	0.509
GO:0007276	gamete generation	11	3.77e-05	0.00167	0.52
GO:0006807	nitrogen compound metabolic process	39	3.77e-05	0.00167	0.52
GO:0010605	negative regulation of macromolecule metabolic process	22	3.9e-05	0.00172	0.538
GO:0019953	sexual reproduction	12	3.99e-05	0.00175	0.551
GO:0031324	negative regulation of cellular metabolic process	22	4.37e-05	0.00191	0.602
GO:0010638	positive regulation of organelle organization	11	4.41e-05	0.00192	0.608
GO:0002478	antigen processing and presentation of exogenous peptide antigen	6	4.42e-05	0.00192	0.61
GO:0044699	single-organism process	59	4.46e-05	0.00193	0.615
GO:0071704	organic substance metabolic process	52	4.52e-05	0.00195	0.623
GO:0032270	positive regulation of cellular protein metabolic process	16	4.86e-05	0.00209	0.67
GO:0043412	macromolecule modification	25	5.41e-05	0.00233	0.747
GO:0010032	meiotic chromosome condensation	2	5.6e-05	0.00238	0.772
GO:1902969	mitotic DNA replication	2	5.6e-05	0.00238	0.772
GO:0007079	mitotic chromosome movement towards spindle pole	2	5.6e-05	0.00238	0.772
GO:0071930	negative regulation of transcription involved in G1/S transition of mitotic cell cycle	2	5.6e-05	0.00238	0.772
GO:0007292	female gamete generation	5	5.63e-05	0.00238	0.777
GO:0019884	antigen processing and presentation of exogenous antigen	6	5.73e-05	0.00241	0.791
GO:0071824	protein-DNA complex subunit organization	6	5.73e-05	0.00241	0.791
GO:0051248	negative regulation of protein metabolic process	14	5.77e-05	0.00242	0.796
GO:0010389	regulation of G2/M transition of mitotic cell cycle	4	6.11e-05	0.00255	0.842
GO:0044818	mitotic G2/M transition checkpoint	3	6.2e-05	0.00258	0.854
GO:0022414	reproductive process	15	6.25e-05	0.0026	0.862
GO:0022607	cellular component assembly	19	6.4e-05	0.00265	0.882
GO:0031401	positive regulation of protein modification process	14	6.61e-05	0.00272	0.911
GO:0010332	response to gamma radiation	4	6.62e-05	0.00272	0.912
GO:0071900	regulation of protein serine/threonine kinase activity	9	7.11e-05	0.00292	0.981
GO:1902749	regulation of cell cycle G2/M phase transition	4	7.15e-05	0.00293	0.987
GO:0042276	error-prone translesion synthesis	3	7.33e-05	0.00298	1
GO:0045005	DNA-dependent DNA replication maintenance of fidelity	3	7.33e-05	0.00298	1
GO:0060255	regulation of macromolecule metabolic process	37	8.58e-05	0.00348	1
GO:0048002	antigen processing and presentation of peptide antigen	6	9.28e-05	0.00375	1
GO:0031323	regulation of cellular metabolic process	38	9.63e-05	0.00388	1
GO:0051298	centrosome duplication	3	0.0001	0.004	1
GO:0010972	negative regulation of G2/M transition of mitotic cell cycle	3	0.0001	0.004	1
GO:0040001	establishment of mitotic spindle localization	3	0.0001	0.004	1
GO:0009893	positive regulation of metabolic process	28	0.000101	0.00405	1
GO:0006508	proteolysis	14	0.000104	0.00413	1
GO:0080090	regulation of primary metabolic process	37	0.000104	0.00413	1
GO:0071156	regulation of cell cycle arrest	5	0.000109	0.00431	1
GO:0051247	positive regulation of protein metabolic process	16	0.00011	0.00432	1
GO:0048478	replication fork protection	2	0.000112	0.00436	1
GO:0051315	attachment of mitotic spindle microtubules to kinetochore	2	0.000112	0.00436	1
GO:0090306	spindle assembly involved in meiosis	2	0.000112	0.00436	1
GO:1902750	negative regulation of cell cycle G2/M phase transition	3	0.000115	0.00449	1
GO:0007026	negative regulation of microtubule depolymerization	3	0.000115	0.00449	1
GO:0048523	negative regulation of cellular process	30	0.000123	0.00475	1
GO:0051494	negative regulation of cytoskeleton organization	5	0.000135	0.00521	1
GO:0009411	response to UV	5	0.000147	0.00565	1
GO:0031114	regulation of microtubule depolymerization	3	0.000151	0.00579	1
GO:0044248	cellular catabolic process	16	0.000161	0.00617	1
GO:0048477	oogenesis	4	0.000164	0.00626	1
GO:0051305	chromosome movement towards spindle pole	2	0.000186	0.00703	1
GO:0030174	regulation of DNA-dependent DNA replication initiation	2	0.000186	0.00703	1
GO:0007100	mitotic centrosome separation	2	0.000186	0.00703	1
GO:0006298	mismatch repair	3	0.000192	0.00727	1
GO:0006796	phosphate-containing compound metabolic process	18	0.000204	0.00769	1
GO:0044085	cellular component biogenesis	19	0.000205	0.0077	1
GO:1902402	signal transduction involved in mitotic DNA damage checkpoint	4	0.000208	0.00776	1
GO:0072413	signal transduction involved in mitotic cell cycle checkpoint	4	0.000208	0.00776	1
GO:0009892	negative regulation of metabolic process	22	0.000212	0.00787	1
GO:0019882	antigen processing and presentation	6	0.000221	0.0082	1
GO:0048609	multicellular organismal reproductive process	11	0.000228	0.00841	1
GO:0001932	regulation of protein phosphorylation	14	0.000232	0.00854	1
GO:0072422	signal transduction involved in DNA damage checkpoint	4	0.000233	0.00855	1
GO:0072401	signal transduction involved in DNA integrity checkpoint	4	0.000233	0.00855	1
GO:0072395	signal transduction involved in cell cycle checkpoint	4	0.000247	0.00902	1
GO:0044703	multi-organism reproductive process	12	0.000247	0.00902	1
GO:0065004	protein-DNA complex assembly	5	0.00026	0.00945	1
GO:0019220	regulation of phosphate metabolic process	16	0.000267	0.00967	1
GO:0051293	establishment of spindle localization	3	0.000268	0.00967	1
GO:0031111	negative regulation of microtubule polymerization or depolymerization	3	0.000268	0.00967	1
GO:0008630	intrinsic apoptotic signaling pathway in response to DNA damage	4	0.000275	0.00987	1
GO:0006793	phosphorus metabolic process	18	0.000275	0.00987	1
GO:2000615	regulation of histone H3-K9 acetylation	2	0.000278	0.00994	1
GO:0032504	multicellular organism reproduction	11	0.000283	0.0101	1
GO:1901575	organic substance catabolic process	16	0.000285	0.0102	1
GO:0051174	regulation of phosphorus metabolic process	16	0.000297	0.0106	1
GO:0051653	spindle localization	3	0.000328	0.0116	1
GO:0008284	positive regulation of cell proliferation	11	0.000369	0.0131	1
GO:0016570	histone modification	7	0.000378	0.0133	1
GO:0032466	negative regulation of cytokinesis	2	0.000387	0.0136	1
GO:0016569	covalent chromatin modification	7	0.000401	0.0141	1
GO:0044267	cellular protein metabolic process	26	0.000406	0.0142	1
GO:0048519	negative regulation of biological process	30	0.000473	0.0165	1
GO:0051641	cellular localization	19	0.00048	0.0167	1
GO:0043086	negative regulation of catalytic activity	11	0.000493	0.0171	1
GO:0045143	homologous chromosome segregation	3	0.000512	0.0178	1
GO:0006975	DNA damage induced protein phosphorylation	2	0.000515	0.0178	1
GO:0051053	negative regulation of DNA metabolic process	4	0.000542	0.0186	1
GO:0071158	positive regulation of cell cycle arrest	4	0.000542	0.0186	1
GO:1902580	single-organism cellular localization	11	0.000544	0.0187	1
GO:0019222	regulation of metabolic process	39	0.000626	0.0214	1
GO:2001252	positive regulation of chromosome organization	4	0.000643	0.022	1
GO:0050794	regulation of cellular process	50	0.000649	0.0221	1
GO:1901970	positive regulation of mitotic sister chromatid separation	2	0.000661	0.0223	1
GO:0045842	positive regulation of mitotic metaphase/anaphase transition	2	0.000661	0.0223	1
GO:0000212	meiotic spindle organization	2	0.000661	0.0223	1
GO:1902101	positive regulation of metaphase/anaphase transition of cell cycle	2	0.000661	0.0223	1
GO:0018193	peptidyl-amino acid modification	11	0.000678	0.0228	1
GO:0070192	chromosome organization involved in meiosis	3	0.0007	0.0235	1
GO:0007077	mitotic nuclear envelope disassembly	3	0.000866	0.029	1
GO:0007165	signal transduction	31	0.000943	0.0315	1
GO:0048232	male gamete generation	8	0.000975	0.0325	1
GO:0051081	nuclear envelope disassembly	3	0.00099	0.0328	1
GO:0030397	membrane disassembly	3	0.00099	0.0328	1
GO:2000134	negative regulation of G1/S transition of mitotic cell cycle	4	0.000991	0.0328	1
GO:0031573	intra-S DNA damage checkpoint	2	0.001	0.033	1
GO:0090399	replicative senescence	2	0.001	0.033	1
GO:0034508	centromere complex assembly	3	0.00106	0.0347	1
GO:1902807	negative regulation of cell cycle G1/S phase transition	4	0.0011	0.0362	1
GO:0031110	regulation of microtubule polymerization or depolymerization	3	0.0012	0.0389	1
GO:2000105	positive regulation of DNA-dependent DNA replication	2	0.0012	0.0389	1
GO:1903504	regulation of mitotic spindle checkpoint	2	0.0012	0.0389	1
GO:0007063	regulation of sister chromatid cohesion	2	0.0012	0.0389	1
GO:0090266	regulation of mitotic cell cycle spindle assembly checkpoint	2	0.0012	0.0389	1
GO:0023052	signaling	32	0.00131	0.0424	1
GO:0009056	catabolic process	16	0.00137	0.0442	1
GO:0007095	mitotic G2 DNA damage checkpoint	2	0.00142	0.0453	1
GO:0032506	cytokinetic process	2	0.00142	0.0453	1
GO:0046599	regulation of centriole replication	2	0.00142	0.0453	1
GO:0043486	histone exchange	3	0.00143	0.0455	1
GO:0043085	positive regulation of catalytic activity	14	0.00143	0.0455	1
GO:0043623	cellular protein complex assembly	6	0.00148	0.047	1
GO:0048146	positive regulation of fibroblast proliferation	3	0.00159	0.0505	1
GO:0043627	response to estrogen	5	0.00162	0.0513	1
GO:2000113	negative regulation of cellular macromolecule biosynthetic process	13	0.00163	0.0513	1
GO:0060707	trophoblast giant cell differentiation	2	0.00165	0.0518	1
GO:0050789	regulation of biological process	50	0.00166	0.0523	1
GO:0051100	negative regulation of binding	4	0.00176	0.0552	1
GO:0007281	germ cell development	5	0.00181	0.0567	1
GO:0034644	cellular response to UV	3	0.00187	0.0583	1
GO:0090231	regulation of spindle checkpoint	2	0.00189	0.059	1
GO:0006997	nucleus organization	4	0.00193	0.06	1
GO:1901880	negative regulation of protein depolymerization	3	0.00197	0.0609	1
GO:0032355	response to estradiol	4	0.00199	0.0615	1
GO:0051130	positive regulation of cellular component organization	12	0.00205	0.0632	1
GO:0045934	negative regulation of nucleobase-containing compound metabolic process	13	0.00211	0.0649	1
GO:0043242	negative regulation of protein complex disassembly	3	0.00217	0.0667	1
GO:0006357	regulation of transcription from RNA polymerase II promoter	15	0.00227	0.0695	1
GO:0010558	negative regulation of macromolecule biosynthetic process	13	0.00235	0.0719	1
GO:1903308	regulation of chromatin modification	4	0.00237	0.0723	1
GO:0034728	nucleosome organization	4	0.00251	0.0763	1
GO:0044093	positive regulation of molecular function	15	0.00252	0.0767	1
GO:0051054	positive regulation of DNA metabolic process	4	0.00258	0.0781	1
GO:0006282	regulation of DNA repair	3	0.00262	0.0792	1
GO:0044700	single organism signaling	31	0.00272	0.082	1
GO:0070987	error-free translesion synthesis	2	0.00274	0.0824	1
GO:0048469	cell maturation	4	0.0028	0.0838	1
GO:1902275	regulation of chromatin organization	4	0.0028	0.0838	1
GO:0006977	DNA damage response, signal transduction by p53 class mediator resulting in cell cycle arrest	3	0.00286	0.0856	1
GO:1902400	intracellular signal transduction involved in G1 DNA damage checkpoint	3	0.00299	0.0888	1
GO:0072431	signal transduction involved in mitotic G1 DNA damage checkpoint	3	0.00299	0.0888	1
GO:0007569	cell aging	3	0.00299	0.0888	1
GO:0000132	establishment of mitotic spindle orientation	2	0.00305	0.0905	1
GO:0003006	developmental process involved in reproduction	8	0.00321	0.0949	1
GO:0032436	positive regulation of proteasomal ubiquitin-dependent protein catabolic process	3	0.00325	0.0961	1
GO:0071478	cellular response to radiation	4	0.00344	0.101	1
GO:0031327	negative regulation of cellular biosynthetic process	13	0.00346	0.102	1
GO:0006998	nuclear envelope organization	3	0.00353	0.104	1
GO:0006915	apoptotic process	11	0.0037	0.108	1
GO:1900087	positive regulation of G1/S transition of mitotic cell cycle	2	0.00372	0.109	1
GO:0043044	ATP-dependent chromatin remodeling	3	0.00382	0.111	1
GO:0007154	cell communication	31	0.00389	0.113	1
GO:0051172	negative regulation of nitrogen compound metabolic process	13	0.00395	0.115	1
GO:0012501	programmed cell death	11	0.00396	0.115	1
GO:0009890	negative regulation of biosynthetic process	13	0.00397	0.115	1
GO:0051294	establishment of spindle orientation	2	0.00409	0.118	1
GO:1901879	regulation of protein depolymerization	3	0.00413	0.119	1
GO:0019538	protein metabolic process	26	0.00416	0.119	1
GO:0022412	cellular process involved in reproduction in multicellular organism	5	0.00419	0.12	1
GO:0007283	spermatogenesis	7	0.00421	0.12	1
GO:0001701	in utero embryonic development	6	0.00425	0.121	1
GO:0031571	mitotic G1 DNA damage checkpoint	3	0.00429	0.122	1
GO:0044783	G1 DNA damage checkpoint	3	0.00445	0.126	1
GO:0044819	mitotic G1/S transition checkpoint	3	0.00445	0.126	1
GO:0006338	chromatin remodeling	4	0.00449	0.127	1
GO:1903827	regulation of cellular protein localization	7	0.00451	0.128	1
GO:0019725	cellular homeostasis	8	0.00479	0.135	1
GO:1901800	positive regulation of proteasomal protein catabolic process	3	0.00479	0.135	1
GO:1902808	positive regulation of cell cycle G1/S phase transition	2	0.00485	0.136	1
GO:0051098	regulation of binding	5	0.00489	0.137	1
GO:0048145	regulation of fibroblast proliferation	3	0.00514	0.144	1
GO:0008219	cell death	11	0.00516	0.144	1
GO:0065008	regulation of biological quality	21	0.00529	0.147	1
GO:0016265	death	11	0.00535	0.149	1
GO:0051704	multi-organism process	17	0.0055	0.153	1
GO:0051254	positive regulation of RNA metabolic process	13	0.00552	0.153	1
GO:0006470	protein dephosphorylation	4	0.00586	0.162	1
GO:0045736	negative regulation of cyclin-dependent protein serine/threonine kinase activity	2	0.00612	0.168	1
GO:0010165	response to X-ray	2	0.00612	0.168	1
GO:0060706	cell differentiation involved in embryonic placenta development	2	0.00612	0.168	1
GO:0051252	regulation of RNA metabolic process	23	0.00614	0.168	1
GO:0033365	protein localization to organelle	7	0.00614	0.168	1
GO:0043244	regulation of protein complex disassembly	3	0.00628	0.171	1
GO:2000779	regulation of double-strand break repair	2	0.00657	0.179	1
GO:0043066	negative regulation of apoptotic process	9	0.00681	0.185	1
GO:0031647	regulation of protein stability	4	0.00691	0.187	1
GO:1901976	regulation of cell cycle checkpoint	2	0.00704	0.19	1
GO:0070979	protein K11-linked ubiquitination	2	0.00704	0.19	1
GO:0043069	negative regulation of programmed cell death	9	0.00709	0.191	1
GO:1902115	regulation of organelle assembly	3	0.00734	0.198	1
GO:0042493	response to drug	6	0.00764	0.206	1
GO:0045739	positive regulation of DNA repair	2	0.00802	0.214	1
GO:0040020	regulation of meiotic nuclear division	2	0.00802	0.214	1
GO:0016567	protein ubiquitination	7	0.00802	0.214	1
GO:0042981	regulation of apoptotic process	12	0.00839	0.224	1
GO:0006355	regulation of transcription, DNA-templated	22	0.00876	0.233	1
GO:1903506	regulation of nucleic acid-templated transcription	22	0.00876	0.233	1
GO:0045860	positive regulation of protein kinase activity	6	0.00879	0.233	1
GO:0043067	regulation of programmed cell death	12	0.0088	0.233	1
GO:0046777	protein autophosphorylation	4	0.00887	0.234	1
GO:0010824	regulation of centrosome duplication	2	0.00905	0.239	1
GO:0034654	nucleobase-containing compound biosynthetic process	21	0.00923	0.242	1
GO:2001141	regulation of RNA biosynthetic process	22	0.00924	0.242	1
GO:0035335	peptidyl-tyrosine dephosphorylation	3	0.00924	0.242	1
GO:0071482	cellular response to light stimulus	3	0.0095	0.249	1
GO:0000209	protein polyubiquitination	4	0.00988	0.258	1
GO:0045893	positive regulation of transcription, DNA-templated	12	0.0101	0.264	1
GO:1903508	positive regulation of nucleic acid-templated transcription	12	0.0101	0.264	1
GO:0034622	cellular macromolecular complex assembly	7	0.0104	0.27	1
GO:0097305	response to alcohol	5	0.0104	0.27	1
GO:0009987	cellular process	58	0.0106	0.274	1
GO:0021700	developmental maturation	4	0.0106	0.274	1
GO:0060548	negative regulation of cell death	9	0.0107	0.276	1
GO:0007140	male meiosis	2	0.0107	0.276	1
GO:0006334	nucleosome assembly	3	0.0111	0.286	1
GO:0031109	microtubule polymerization or depolymerization	2	0.0113	0.289	1
GO:0018130	heterocycle biosynthetic process	21	0.0115	0.294	1
GO:1902680	positive regulation of RNA biosynthetic process	12	0.0115	0.294	1
GO:0033674	positive regulation of kinase activity	6	0.0115	0.294	1
GO:0019438	aromatic compound biosynthetic process	21	0.0118	0.3	1
GO:0060968	regulation of gene silencing	2	0.0119	0.302	1
GO:0009416	response to light stimulus	5	0.0126	0.32	1
GO:0071398	cellular response to fatty acid	2	0.0131	0.332	1
GO:0031056	regulation of histone modification	3	0.0135	0.342	1
GO:0010941	regulation of cell death	12	0.0136	0.343	1
GO:0043009	chordate embryonic development	7	0.0137	0.345	1
GO:0051445	regulation of meiotic cell cycle	2	0.0137	0.345	1
GO:0033993	response to lipid	8	0.014	0.352	1
GO:0045935	positive regulation of nucleobase-containing compound metabolic process	13	0.0142	0.356	1
GO:0034080	CENP-A containing nucleosome assembly	2	0.0144	0.358	1
GO:0018107	peptidyl-threonine phosphorylation	2	0.0144	0.358	1
GO:0061641	CENP-A containing chromatin organization	2	0.0144	0.358	1
GO:0009792	embryo development ending in birth or egg hatching	7	0.0145	0.361	1
GO:0010628	positive regulation of gene expression	13	0.0146	0.362	1
GO:0031497	chromatin assembly	3	0.0152	0.376	1
GO:0044711	single-organism biosynthetic process	11	0.0154	0.38	1
GO:0001934	positive regulation of protein phosphorylation	8	0.0156	0.384	1
GO:0031055	chromatin remodeling at centromere	2	0.0157	0.387	1
GO:1901700	response to oxygen-containing compound	11	0.0161	0.395	1
GO:0072332	intrinsic apoptotic signaling pathway by p53 class mediator	2	0.0164	0.403	1
GO:0018210	peptidyl-threonine modification	2	0.0171	0.418	1
GO:0035065	regulation of histone acetylation	2	0.0171	0.418	1
GO:1901362	organic cyclic compound biosynthetic process	21	0.0172	0.421	1
GO:0043392	negative regulation of DNA binding	2	0.0178	0.434	1
GO:0032446	protein modification by small protein conjugation	7	0.018	0.438	1
GO:0043967	histone H4 acetylation	2	0.0185	0.45	1
GO:0007163	establishment or maintenance of cell polarity	3	0.0188	0.455	1
GO:0043966	histone H3 acetylation	2	0.0193	0.466	1
GO:0042327	positive regulation of phosphorylation	8	0.0194	0.469	1
GO:0051173	positive regulation of nitrogen compound metabolic process	13	0.0196	0.473	1
GO:0071241	cellular response to inorganic substance	3	0.0199	0.479	1
GO:2001020	regulation of response to DNA damage stimulus	3	0.0199	0.479	1
GO:2000756	regulation of peptidyl-lysine acetylation	2	0.02	0.48	1
GO:0032501	multicellular organismal process	31	0.0204	0.488	1
GO:0051649	establishment of localization in cell	13	0.0204	0.489	1
GO:0016311	dephosphorylation	4	0.0208	0.496	1
GO:0007568	aging	4	0.0211	0.501	1
GO:0042060	wound healing	7	0.0215	0.511	1
GO:0034724	DNA replication-independent nucleosome organization	2	0.0223	0.529	1
GO:0006336	DNA replication-independent nucleosome assembly	2	0.0223	0.529	1
GO:0006333	chromatin assembly or disassembly	3	0.0224	0.53	1
GO:0031099	regeneration	3	0.0228	0.538	1
GO:0007596	blood coagulation	6	0.0228	0.538	1
GO:0050817	coagulation	6	0.0228	0.538	1
GO:0009719	response to endogenous stimulus	11	0.0234	0.55	1
GO:0007599	hemostasis	6	0.0236	0.554	1
GO:0071214	cellular response to abiotic stimulus	4	0.0237	0.555	1
GO:0010557	positive regulation of macromolecule biosynthetic process	12	0.0249	0.581	1
GO:0048545	response to steroid hormone	5	0.0259	0.604	1
GO:2001022	positive regulation of response to DNA damage stimulus	2	0.0264	0.615	1
GO:1901983	regulation of protein acetylation	2	0.0264	0.615	1
GO:0010468	regulation of gene expression	23	0.0277	0.643	1
GO:0043393	regulation of protein binding	3	0.0278	0.643	1
GO:0045740	positive regulation of DNA replication	2	0.0299	0.692	1
GO:0032502	developmental process	26	0.031	0.716	1
GO:0044271	cellular nitrogen compound biosynthetic process	21	0.0311	0.716	1
GO:0032880	regulation of protein localization	8	0.0312	0.719	1
GO:0097193	intrinsic apoptotic signaling pathway	3	0.0322	0.74	1
GO:0061351	neural precursor cell proliferation	2	0.0326	0.748	1
GO:0031058	positive regulation of histone modification	2	0.0335	0.766	1
GO:0001578	microtubule bundle formation	2	0.0335	0.766	1
GO:0001824	blastocyst development	2	0.0335	0.766	1
GO:0009611	response to wounding	7	0.0339	0.774	1
GO:0008104	protein localization	12	0.0344	0.783	1
GO:0032091	negative regulation of protein binding	2	0.0345	0.783	1
GO:0045892	negative regulation of transcription, DNA-templated	9	0.0363	0.823	1
GO:1903310	positive regulation of chromatin modification	2	0.0373	0.844	1
GO:0070542	response to fatty acid	2	0.0373	0.844	1
GO:0032147	activation of protein kinase activity	4	0.0382	0.863	1
GO:0009790	embryo development	8	0.0383	0.863	1
GO:0070647	protein modification by small protein conjugation or removal	7	0.0386	0.867	1
GO:1903507	negative regulation of nucleic acid-templated transcription	9	0.0386	0.867	1
GO:0000302	response to reactive oxygen species	3	0.0387	0.867	1
GO:0031328	positive regulation of cellular biosynthetic process	12	0.0391	0.875	1
GO:0045937	positive regulation of phosphate metabolic process	8	0.0394	0.879	1
GO:0007275	multicellular organismal development	23	0.0402	0.896	1
GO:0031100	organ regeneration	2	0.0403	0.896	1
GO:1902679	negative regulation of RNA biosynthetic process	9	0.0412	0.916	1
GO:0014070	response to organic cyclic compound	7	0.0423	0.938	1
GO:2000112	regulation of cellular macromolecule biosynthetic process	21	0.0428	0.947	1
GO:0030010	establishment of cell polarity	2	0.0433	0.958	1
GO:0009891	positive regulation of biosynthetic process	12	0.0446	0.985	1
GO:0071363	cellular response to growth factor stimulus	6	0.0452	0.997	1
GO:1904030	negative regulation of cyclin-dependent protein kinase activity	2	0.0454	0.999	1
GO:0048589	developmental growth	4	0.0464	1	1
GO:0044767	single-organism developmental process	25	0.0483	1	1
GO:0035264	multicellular organism growth	2	0.0486	1	1
GO:0051253	negative regulation of RNA metabolic process	9	0.0489	1	1
############################################################################################################################################################################################
GO:0000278	mitotic cell cycle	72	3.95e-87	5.44e-83	5.44e-83
CEP78
PLK4
PTTG1
DLGAP5
CDT1
SMC4
GTSE1
BIRC5
CENPF
MCM8
CDK2
FOXM1
PLK1
PSME4
TPX2
CDC25B
CKS1B
POLD2
UBE2C
MCM2
CENPE
CLSPN
NCAPH
POLA2
E2F1
RFC5
RFC4
LIG1
NUSAP1
MCM3
FBXO5
CHEK1
CDCA8
MCM6
ERCC6L
CDC20
XRCC2
ORC1
MCM7
LIN9
CHEK2
KIF2C
CDC45
TIPIN
POLD1
CDKN3
CDC6
NDC80
CENPH
RACGAP1
PRIM1
CCNE2
SMC2
POLE2
BORA
RBL1
KIF23
KIF20A
CDC25C
AURKB
BUB1
PRC1
MCM10
E2F7
E2F5
CCNB1
CCNA2
NCAPD2
CENPA
RRM2
ANAPC7
CDCA5
GO:1903047	mitotic cell cycle process	64	1.19e-74	1.64e-70	8.18e-71
ERCC6L
CDC20
CEP78
ORC1
PLK4
MCM7
LIN9
PTTG1
CHEK2
KIF2C
CDC45
TIPIN
CDKN3
CDC6
DLGAP5
CDT1
NDC80
SMC4
GTSE1
RACGAP1
PRIM1
BIRC5
CCNE2
SMC2
CENPF
MCM8
POLE2
BORA
CDK2
FOXM1
PLK1
PSME4
KIF23
TPX2
CDC25B
KIF20A
CKS1B
CDC25C
AURKB
UBE2C
BUB1
PRC1
MCM2
MCM10
E2F7
CLSPN
CENPE
NCAPH
POLA2
CCNB1
CCNA2
E2F1
NCAPD2
LIG1
CENPA
NUSAP1
MCM3
FBXO5
CHEK1
RRM2
ANAPC7
CDCA8
CDCA5
MCM6
GO:0022402	cell cycle process	69	2.98e-74	4.11e-70	1.34e-70
CEP78
PLK4
PTTG1
DLGAP5
CDT1
GTSE1
BIRC5
CENPF
MCM8
CDK2
FOXM1
PSME4
TPX2
CKS1B
POLD2
UBE2C
MCM2
CLSPN
CENPE
NCAPH
POLA2
E2F1
RFC4
RFC5
LIG1
NUSAP1
MCM3
CDCA8
ECT2
MCM6
RAD54L
ERCC6L
CDC20
XRCC2
FANCD2
ORC1
MCM7
LIN9
CHEK2
KIF2C
CDC45
TIPIN
CDKN3
POLD1
CDC6
NDC80
RACGAP1
PRIM1
CCNE2
POLE2
BORA
KIF23
FANCA
KIF20A
CDC25C
AURKB
BUB1
PRC1
MCM10
E2F7
ATRIP
CCNB1
CCNA2
NCAPD2
CENPA
TACC3
RRM2
ANAPC7
CDCA5
GO:0007049	cell cycle	73	3.89e-74	5.37e-70	1.34e-70
CEP78
PLK4
PTTG1
DLGAP5
CDT1
GTSE1
BIRC5
CENPF
MCM8
CDK2
FOXM1
PSME4
TPX2
CKS1B
FANCI
POLD2
UBE2C
MCM2
CLSPN
CENPE
NCAPH
POLA2
E2F1
RFC4
RFC5
LIG1
NUSAP1
MCM3
CDCA8
ECT2
MCM6
RAD54L
ERCC6L
CDC20
XRCC2
FANCD2
ORC1
MCM7
LIN9
CHEK2
KIF2C
CDC45
TIPIN
CDKN3
POLD1
CDC6
NDC80
CENPH
RACGAP1
PRIM1
CCNE2
POLE2
BORA
RBL1
KIF23
FANCA
KIF20A
CDC25C
AURKB
BUB1
PRC1
MCM10
E2F7
E2F5
ATRIP
CCNB1
CCNA2
NCAPD2
CENPA
TACC3
RRM2
ANAPC7
CDCA5
GO:0044770	cell cycle phase transition	42	3.02e-53	4.16e-49	8.32e-50
CKS1B
CDK1
CEP78
BUB1B
CDC25C
ORC1
PLK4
UBE2C
MCM7
LIN9
MCM2
MCM10
E2F7
CHEK2
CDC45
POLA2
TIPIN
CDKN3
CCNB1
CCNA2
E2F1
CDC6
CDT1
PRIM1
BIRC5
CCNE2
MCM3
FBXO5
CENPF
NEK2
MCM8
POLE2
BORA
CDK2
CHEK1
FOXM1
RRM2
PLK1
CDCA5
MCM6
CDC25B
AURKA
GO:0051301	cell division	46	1.05e-52	1.45e-48	2.41e-49
ERCC6L
CDC20
BUB1B
PTTG1
CHEK2
KIF2C
TIPIN
CDC6
NDC80
SMC4
RACGAP1
BIRC5
CCNE2
SMC2
CENPF
NEK2
BORA
KIF11
CDK2
PLK1
KIF23
TPX2
CDC25B
AURKA
KIF20A
CKS1B
CDK1
CDC25C
BRCA2
AURKB
UBE2C
BUB1
PRC1
CENPE
NCAPH
CCNB1
CCNA2
NCAPD2
LIG1
MAD2L1
NUSAP1
FBXO5
ANAPC7
CDCA8
CDCA5
ECT2
GO:0044772	mitotic cell cycle phase transition	41	1.13e-51	1.56e-47	2.23e-48
CKS1B
CDK1
CEP78
BUB1B
CDC25C
ORC1
PLK4
UBE2C
MCM7
LIN9
MCM2
MCM10
E2F7
CHEK2
CDC45
POLA2
CDKN3
CCNB1
CCNA2
E2F1
CDC6
CDT1
PRIM1
BIRC5
CCNE2
MCM3
FBXO5
CENPF
NEK2
MCM8
POLE2
BORA
CDK2
CHEK1
FOXM1
RRM2
PLK1
CDCA5
MCM6
CDC25B
AURKA
GO:0010564	regulation of cell cycle process	42	4.04e-44	5.57e-40	6.96e-41
ORC1
BRCA1
PLK4
CHEK2
CDC45
TIPIN
CDC6
DLGAP5
CDT1
GTSE1
RACGAP1
BIRC5
CENPF
NEK2
BORA
KIF11
CDK2
FOXM1
PLK1
PSME4
KIF23
TPX2
CDC25B
AURKA
CDC25C
BRCA2
AURKB
UBE2C
BUB1
E2F7
CLSPN
CENPE
TCF3
CCNB1
CCNA2
E2F1
MAD2L1
NUSAP1
CHEK1
ANAPC7
CDCA5
ECT2
GO:0051726	regulation of cell cycle	48	4.73e-42	6.52e-38	7.24e-39
BRCA1
PLK4
DLGAP5
CDT1
GTSE1
BIRC5
CENPF
NEK2
CDK2
FOXM1
PLK1
PSME4
TPX2
CDC25B
CKS1B
BRCA2
UBE2C
CLSPN
CENPE
TCF3
E2F1
MAD2L1
NUSAP1
CHEK1
ECT2
ORC1
LIN9
CHEK2
CDC45
TIPIN
CDKN3
CDC6
RACGAP1
CCNE2
BORA
KIF11
RBL1
KIF23
AURKA
CDC25C
AURKB
BUB1
E2F7
E2F5
CCNB1
TACC3
ANAPC7
CDCA5
GO:0007067	mitotic nuclear division	36	1.49e-41	2.05e-37	2.05e-38
ERCC6L
CDK1
CDC20
CDC25C
AURKB
UBE2C
BUB1
PTTG1
CENPE
CHEK2
NCAPH
KIF2C
TIPIN
CCNB1
CCNA2
CDC6
DLGAP5
NDC80
SMC4
NCAPD2
RACGAP1
MAD2L1
NUSAP1
BIRC5
SMC2
FBXO5
CENPF
BORA
CDK2
ANAPC7
CDCA8
PLK1
KIF23
CDCA5
TPX2
CDC25B
GO:0000280	nuclear division	36	4.8e-38	6.62e-34	6.02e-35
RAD54L
ERCC6L
CDC20
XRCC2
FANCD2
PTTG1
CHEK2
KIF2C
TIPIN
CDC6
DLGAP5
NDC80
RACGAP1
BIRC5
CENPF
BORA
CDK2
KIF23
TPX2
FANCA
CDK1
CDC25C
BRCA2
AURKB
UBE2C
BUB1
CENPE
NCAPH
CCNB1
CCNA2
NCAPD2
MAD2L1
NUSAP1
ANAPC7
CDCA8
CDCA5
GO:0048285	organelle fission	36	4.6e-37	6.35e-33	5.29e-34
RAD54L
ERCC6L
CDC20
XRCC2
FANCD2
PTTG1
CHEK2
KIF2C
TIPIN
CDC6
DLGAP5
NDC80
RACGAP1
BIRC5
CENPF
BORA
CDK2
KIF23
TPX2
FANCA
CDK1
CDC25C
BRCA2
AURKB
UBE2C
BUB1
CENPE
NCAPH
CCNB1
CCNA2
NCAPD2
MAD2L1
NUSAP1
ANAPC7
CDCA8
CDCA5
GO:0007346	regulation of mitotic cell cycle	35	1.81e-35	2.5e-31	1.92e-32
CDC20
CHEK2
CDC45
TIPIN
CDC6
DLGAP5
GTSE1
BIRC5
CENPF
NEK2
BORA
KIF11
CDK2
PLK1
PSME4
TPX2
CDC25B
AURKA
CDC25C
BRCA2
UBE2C
BUB1
E2F7
CLSPN
CENPE
TCF3
CCNB1
CCNA2
E2F1
MAD2L1
NUSAP1
FBXO5
CHEK1
ANAPC7
CDCA5
GO:0006260	DNA replication	26	8.41e-32	1.16e-27	8.28e-29
CDK1
CDC25C
ORC1
BRCA1
POLD2
BRCA2
MCM10
CLSPN
CDC45
POLA2
ATRIP
TIPIN
POLD1
CDC6
CDT1
RFC5
RFC4
LIG1
PRIM1
CCNE2
MCM3
MCM8
POLE2
CDK2
CHEK1
RRM2
GO:1902589	single-organism organelle organization	51	4e-31	5.51e-27	3.67e-28
PLK4
CENPF
CDK2
PSME4
POLD2
CENPE
POLA2
TCF3
LIG1
NUSAP1
CHEK1
CDCA8
XRCC2
FANCD2
CHEK2
CDC6
PRIM1
POLE2
BORA
FANCA
KIF20A
CDK1
CDC25C
PRC1
CCNA2
NCAPD2
CDCA5
BRCA1
PTTG1
DLGAP5
BIRC5
TPX2
UBE2C
NCAPH
RFC4
RFC5
MAD2L1
RAD54L
ERCC6L
CDC20
KIF2C
TIPIN
POLD1
NDC80
RACGAP1
KIF23
AURKB
BUB1
CCNB1
CENPA
ANAPC7
GO:0000075	cell cycle checkpoint	26	9e-31	1.24e-26	7.75e-28
CDK1
CDC20
BUB1B
BRCA1
AURKB
UBE2C
BUB1
CLSPN
CHEK2
CDC45
ATRIP
TIPIN
CCNA2
E2F1
CDC6
CDT1
GTSE1
MAD2L1
BIRC5
CCNE2
CENPF
CDK2
CHEK1
ANAPC7
PLK1
PSME4
GO:0000082	G1/S transition of mitotic cell cycle	24	3.85e-30	5.31e-26	2.95e-27
CCNB1
CKS1B
E2F1
CDC6
CDT1
CDK1
PRIM1
ORC1
CCNE2
MCM3
FBXO5
MCM8
POLE2
MCM7
CDK2
MCM2
RRM2
MCM10
E2F7
CDCA5
CDC45
MCM6
POLA2
CDKN3
GO:0044843	cell cycle G1/S phase transition	24	3.85e-30	5.31e-26	2.95e-27
CCNB1
CKS1B
E2F1
CDC6
CDT1
CDK1
PRIM1
ORC1
CCNE2
MCM3
FBXO5
MCM8
POLE2
MCM7
CDK2
MCM2
RRM2
MCM10
E2F7
CDCA5
CDC45
MCM6
POLA2
CDKN3
GO:0051276	chromosome organization	38	6.9e-30	9.52e-26	5.01e-27
PTTG1
DLGAP5
CENPF
NEK2
CDK2
PSME4
POLD2
BRCA2
MCM2
CENPE
NCAPH
POLA2
TCF3
RFC5
RFC4
LIG1
MAD2L1
NUSAP1
MCM3
CHEK1
CDCA8
MCM6
RAD54L
FANCD2
MCM7
KIF2C
CDC45
POLD1
NDC80
PRIM1
POLE2
RBL1
AURKA
AURKB
CCNB1
NCAPD2
CENPA
CDCA5
GO:0006996	organelle organization	57	8.73e-30	1.2e-25	6.02e-27
PLK4
CENPF
CDK2
PSME4
POLD2
MCM2
CENPE
POLA2
TCF3
LIG1
NUSAP1
CHEK1
CDCA8
MCM6
XRCC2
FANCD2
CHEK2
CDC6
PRIM1
POLE2
BORA
FANCA
KIF20A
CDK1
CDC25C
PRC1
CCNA2
NCAPD2
CDCA5
CEP78
BRCA1
PTTG1
DLGAP5
BIRC5
TPX2
UBE2C
NCAPH
RFC4
RFC5
MAD2L1
MCM3
ERCC6L
CDC20
MCM7
KIF2C
CDC45
TIPIN
POLD1
NDC80
RACGAP1
RBL1
KIF23
AURKB
BUB1
CCNB1
CENPA
ANAPC7
GO:0006259	DNA metabolic process	35	1.89e-29	2.61e-25	1.24e-26
XRCC2
FANCD2
ORC1
LIN9
PTTG1
CHEK2
CDC45
TIPIN
POLD1
CDC6
CDT1
PRIM1
CCNE2
CENPF
POLE2
CDK2
FOXM1
PSME4
FANCA
FANCI
CDK1
CDC25C
POLD2
MCM10
CLSPN
POLA2
ATRIP
TCF3
RFC4
RFC5
LIG1
MCM3
CHEK1
RRM2
CDCA5
GO:0051302	regulation of cell division	25	1.38e-27	1.9e-23	8.62e-25
CDC25C
BRCA2
AURKB
UBE2C
BUB1
E2F7
CENPE
CDC6
DLGAP5
RACGAP1
MAD2L1
NUSAP1
BIRC5
CENPF
NEK2
BORA
KIF11
CHEK1
ANAPC7
PLK1
KIF23
CDCA5
ECT2
CDC25B
AURKA
GO:1901987	regulation of cell cycle phase transition	25	4.18e-27	5.76e-23	2.5e-24
CDC20
BUB1B
UBE2C
BUB1
E2F7
CLSPN
CENPE
CHEK2
CDC45
TCF3
CCNB1
CCNA2
E2F1
CDC6
DLGAP5
GTSE1
MAD2L1
BIRC5
FBXO5
CENPF
CDK2
ANAPC7
PLK1
PSME4
CDCA5
GO:0007088	regulation of mitotic nuclear division	20	1.51e-26	2.08e-22	8.65e-24
CDC6
DLGAP5
CDC20
MAD2L1
CDC25C
NUSAP1
BIRC5
FBXO5
CENPF
NEK2
UBE2C
BORA
KIF11
BUB1
CHEK1
ANAPC7
PLK1
CENPE
CDCA5
AURKA
GO:0051983	regulation of chromosome segregation	17	1.66e-26	2.29e-22	9.17e-24
CCNB1
FBXO5
CENPF
AURKB
NEK2
UBE2C
CDC6
DLGAP5
BUB1
CDC20
ANAPC7
PLK1
RACGAP1
CDCA5
MAD2L1
KIF2C
ECT2
GO:1901990	regulation of mitotic cell cycle phase transition	24	2.62e-26	3.62e-22	1.39e-23
CDC20
BUB1B
UBE2C
BUB1
E2F7
CLSPN
CENPE
CDC45
TCF3
CCNB1
CCNA2
E2F1
CDC6
DLGAP5
GTSE1
MAD2L1
BIRC5
FBXO5
CENPF
CDK2
ANAPC7
PLK1
PSME4
CDCA5
GO:0045787	positive regulation of cell cycle	25	1.35e-25	1.87e-21	6.91e-23
ORC1
BRCA1
PLK4
BRCA2
AURKB
UBE2C
E2F7
CDC45
TCF3
CCNB1
CDC6
DLGAP5
GTSE1
RACGAP1
MAD2L1
NUSAP1
BIRC5
CDK2
PLK1
PSME4
KIF23
CDCA5
ECT2
CDC25B
AURKA
GO:0090068	positive regulation of cell cycle process	23	5.97e-25	8.24e-21	2.94e-22
ORC1
BRCA1
PLK4
AURKB
UBE2C
E2F7
CDC45
CCNB1
CDC6
DLGAP5
GTSE1
RACGAP1
MAD2L1
NUSAP1
BIRC5
CDK2
PLK1
PSME4
KIF23
CDCA5
ECT2
CDC25B
AURKA
GO:0006271	DNA strand elongation involved in DNA replication	13	2.6e-23	3.59e-19	1.24e-20
LIG1
MCM3
POLD2
MCM8
PRIM1
MCM7
CDC45
MCM6
POLA2
MCM2
POLD1
RFC4
RFC5
GO:0022616	DNA strand elongation	13	6.9e-23	9.52e-19	3.17e-20
LIG1
MCM3
POLD2
MCM8
PRIM1
MCM7
CDC45
MCM6
POLA2
MCM2
POLD1
RFC4
RFC5
GO:0007059	chromosome segregation	20	7.75e-23	1.07e-18	3.45e-20
CCNB1
DLGAP5
NDC80
NCAPD2
FANCD2
MAD2L1
BRCA1
NUSAP1
BIRC5
CENPF
BRCA2
AURKB
KIF11
BUB1
CDCA8
PTTG1
CENPE
CDCA5
NCAPH
KIF2C
GO:0006261	DNA-dependent DNA replication	16	2.01e-22	2.77e-18	8.64e-20
CCNE2
MCM3
POLD2
BRCA2
MCM8
POLE2
RFC4
RFC5
LIG1
MCM10
PRIM1
ORC1
CDC45
POLA2
TIPIN
POLD1
GO:0000086	G2/M transition of mitotic cell cycle	18	7.07e-22	9.75e-18	2.87e-19
CCNB1
CCNA2
CDK1
CEP78
CDC25C
BIRC5
PLK4
CENPF
NEK2
BORA
LIN9
CDK2
CHEK1
FOXM1
PLK1
CHEK2
CDC25B
AURKA
GO:0044839	cell cycle G2/M phase transition	18	7.07e-22	9.75e-18	2.87e-19
CCNB1
CCNA2
CDK1
CEP78
CDC25C
BIRC5
PLK4
CENPF
NEK2
BORA
LIN9
CDK2
CHEK1
FOXM1
PLK1
CHEK2
CDC25B
AURKA
GO:0000070	mitotic sister chromatid segregation	15	8.25e-22	1.14e-17	3.25e-19
SMC2
CCNB1
NEK2
DLGAP5
NDC80
SMC4
NCAPD2
CDCA8
PLK1
CENPE
CDCA5
MAD2L1
NCAPH
KIF2C
NUSAP1
GO:0051783	regulation of nuclear division	18	1.36e-21	1.88e-17	5.22e-19
CDC6
DLGAP5
MAD2L1
CDC25C
NUSAP1
BIRC5
CENPF
UBE2C
NEK2
BORA
KIF11
BUB1
CHEK1
ANAPC7
PLK1
CENPE
CDCA5
AURKA
GO:0000819	sister chromatid segregation	15	4.73e-21	6.52e-17	1.76e-18
SMC2
CCNB1
NEK2
DLGAP5
NDC80
SMC4
NCAPD2
CDCA8
PLK1
CENPE
CDCA5
MAD2L1
NCAPH
KIF2C
NUSAP1
GO:0006281	DNA repair	24	5.9e-21	8.14e-17	2.14e-18
XRCC2
FANCD2
BRCA1
PTTG1
CHEK2
CDC45
POLD1
MCM8
POLE2
CDK2
FOXM1
PSME4
FANCA
FANCI
CDK1
POLD2
BRCA2
CLSPN
ATRIP
RFC5
RFC4
LIG1
CHEK1
CDCA5
GO:0010948	negative regulation of cell cycle process	20	6.93e-21	9.56e-17	2.45e-18
CDK1
CDC20
BUB1B
BRCA1
AURKB
UBE2C
BUB1
E2F7
CLSPN
CHEK2
CCNA2
GTSE1
MAD2L1
FBXO5
CENPF
CDK2
CHEK1
ANAPC7
PLK1
PSME4
GO:0006974	cellular response to DNA damage stimulus	28	8.01e-21	1.1e-16	2.76e-18
XRCC2
FANCD2
BRCA1
MCM7
PTTG1
CHEK2
CDC45
TIPIN
POLD1
GTSE1
POLE2
CDK2
FOXM1
PLK1
PSME4
FANCA
FANCI
POLD2
E2F7
CLSPN
ATRIP
CCNA2
E2F1
RFC4
RFC5
LIG1
CHEK1
CDCA5
GO:0016043	cellular component organization	59	1.54e-20	2.12e-16	5.17e-18
PSME4
POLD2
CLSPN
CHEK1
CDCA8
CHEK2
CDC6
POLE2
BORA
KIF20A
CDK1
CDC25C
PRC1
NCAPD2
CEP78
BIRC5
TPX2
RFC4
MAD2L1
CDC20
MCM7
KIF2C
RACGAP1
RBL1
AURKB
BUB1
PLK4
CENPF
CDK2
MCM2
CENPE
POLA2
TCF3
LIG1
NUSAP1
MCM6
[truncated: 7,041 more rows]

## Sheet: GO_MF
GO_id	Term	NumberOfGenes	p-value	p-value_fdr	p-value_bonferroni
GO:0005524	ATP binding	33	2.19e-16	6.94e-13	9.02e-13
GO:0032559	adenyl ribonucleotide binding	33	4.49e-16	6.94e-13	1.85e-12
GO:0030554	adenyl nucleotide binding	33	5.06e-16	6.94e-13	2.08e-12
GO:0035639	purine ribonucleoside triphosphate binding	33	8.81e-14	6.09e-11	3.62e-10
GO:0032550	purine ribonucleoside binding	33	9.71e-14	6.09e-11	3.99e-10
GO:0001883	purine nucleoside binding	33	1.02e-13	6.09e-11	4.19e-10
GO:0001882	nucleoside binding	33	1.22e-13	6.25e-11	5e-10
GO:0032555	purine ribonucleotide binding	33	1.57e-13	7.17e-11	6.45e-10
GO:0017076	purine nucleotide binding	33	1.78e-13	7.32e-11	7.32e-10
GO:0032553	ribonucleotide binding	33	1.99e-13	7.43e-11	8.17e-10
GO:0005515	protein binding	48	7.13e-12	2.45e-09	2.94e-08
GO:0019899	enzyme binding	26	1.15e-11	3.64e-09	4.74e-08
GO:0000166	nucleotide binding	34	1.43e-11	3.98e-09	5.9e-08
GO:1901265	nucleoside phosphate binding	34	1.45e-11	3.98e-09	5.97e-08
GO:0097367	carbohydrate derivative binding	33	1.6e-11	4.12e-09	6.59e-08
GO:0019900	kinase binding	16	2.11e-11	5.1e-09	8.68e-08
GO:0019901	protein kinase binding	15	4.39e-11	1e-08	1.8e-07
GO:0036094	small molecule binding	34	2.77e-10	6e-08	1.14e-06
GO:0043168	anion binding	34	4.04e-10	8.3e-08	1.66e-06
GO:0005488	binding	67	2.77e-08	5.44e-06	0.000114
GO:1901363	heterocyclic compound binding	46	5.93e-08	1.11e-05	0.000244
GO:0003677	DNA binding	28	7.9e-08	1.41e-05	0.000325
GO:0097159	organic cyclic compound binding	46	9.02e-08	1.55e-05	0.000371
GO:0004386	helicase activity	8	9.82e-08	1.62e-05	0.000404
GO:0016772	transferase activity, transferring phosphorus-containing groups	17	1.25e-07	1.98e-05	0.000515
GO:0003678	DNA helicase activity	5	4.07e-07	6.21e-05	0.00168
GO:0035173	histone kinase activity	4	4.4e-07	6.47e-05	0.00181
GO:0003674	molecular_function	72	7.77e-07	0.00011	0.0032
GO:0017111	nucleoside-triphosphatase activity	14	1.32e-06	0.000181	0.00543
GO:0004674	protein serine/threonine kinase activity	11	1.39e-06	0.000185	0.00574
GO:0016462	pyrophosphatase activity	14	2.41e-06	0.00031	0.00993
GO:0016818	hydrolase activity, acting on acid anhydrides, in phosphorus-containing anhydrides	14	2.53e-06	0.000312	0.0104
GO:0003824	catalytic activity	41	2.93e-06	0.000345	0.0121
GO:0004672	protein kinase activity	12	4.09e-06	0.000467	0.0168
GO:0015631	tubulin binding	7	4.91e-06	0.000546	0.0202
GO:0003688	DNA replication origin binding	3	6.56e-06	0.00071	0.027
GO:0003887	DNA-directed DNA polymerase activity	4	7.32e-06	0.000762	0.0301
GO:0044877	macromolecular complex binding	16	7.41e-06	0.000762	0.0305
GO:0034061	DNA polymerase activity	4	1.24e-05	0.00125	0.0512
GO:0003697	single-stranded DNA binding	5	1.44e-05	0.00142	0.0594
GO:0003777	microtubule motor activity	5	1.77e-05	0.00169	0.0728
GO:0016773	phosphotransferase activity, alcohol group as acceptor	12	2.09e-05	0.00195	0.0858
GO:0016740	transferase activity	21	4.67e-05	0.00427	0.192
GO:0016301	kinase activity	12	5.35e-05	0.00478	0.22
GO:0010997	anaphase-promoting complex binding	2	5.6e-05	0.0049	0.23
GO:0008017	microtubule binding	5	7.21e-05	0.00618	0.297
GO:0043515	kinetochore binding	2	0.000112	0.00937	0.459
GO:0016779	nucleotidyltransferase activity	5	0.000159	0.0131	0.654
GO:0043167	ion binding	41	0.000191	0.0154	0.784
GO:0003774	motor activity	5	0.000225	0.0178	0.924
GO:0035174	histone serine kinase activity	2	0.000387	0.0301	1
GO:0032403	protein complex binding	9	0.000404	0.0308	1
GO:0070182	DNA polymerase binding	2	0.000515	0.0385	1
GO:0003676	nucleic acid binding	28	0.000698	0.0513	1
GO:0008092	cytoskeletal protein binding	8	0.00123	0.0884	1
GO:0043015	gamma-tubulin binding	2	0.00142	0.1	1
GO:0016787	hydrolase activity	19	0.00176	0.123	1
GO:0042802	identical protein binding	11	0.00185	0.127	1
GO:0043566	structure-specific DNA binding	5	0.00244	0.164	1
GO:0046983	protein dimerization activity	9	0.00249	0.165	1
GO:0046982	protein heterodimerization activity	5	0.00254	0.166	1
GO:0016538	cyclin-dependent protein serine/threonine kinase regulator activity	2	0.00372	0.239	1
GO:0003682	chromatin binding	7	0.00397	0.251	1
GO:0016887	ATPase activity	6	0.00407	0.254	1
GO:0004721	phosphoprotein phosphatase activity	4	0.00439	0.269	1
GO:0004693	cyclin-dependent protein serine/threonine kinase activity	2	0.00853	0.508	1
GO:0004725	protein tyrosine phosphatase activity	3	0.00924	0.543	1
GO:0016791	phosphatase activity	4	0.0171	0.989	1
GO:0004712	protein serine/threonine/tyrosine kinase activity	2	0.0178	1	1
GO:0004869	cysteine-type endopeptidase inhibitor activity	2	0.0239	1	1
GO:0043565	sequence-specific DNA binding	8	0.024	1	1
GO:0042803	protein homodimerization activity	6	0.0263	1	1
GO:0003684	damaged DNA binding	2	0.0264	1	1
GO:0008134	transcription factor binding	5	0.0269	1	1
GO:0019903	protein phosphatase binding	2	0.0454	1	1
GO:0042578	phosphoric ester hydrolase activity	4	0.0473	1	1
############################################################################################################################################################################################
GO:0005524	ATP binding	33	2.19e-16	9.02e-13	6.94e-13
PLK4
SMC4
NEK2
MCM8
CDK2
PLK1
TPX2
UBE2C
MCM2
CENPE
RFC4
RFC5
LIG1
MCM3
CHEK1
MCM6
RAD54L
ERCC6L
BUB1B
XRCC2
ORC1
MCM7
CHEK2
KIF2C
CDC6
SMC2
KIF11
KIF23
AURKA
KIF20A
CDK1
AURKB
BUB1
GO:0032559	adenyl ribonucleotide binding	33	4.49e-16	1.85e-12	6.94e-13
PLK4
SMC4
NEK2
MCM8
CDK2
PLK1
TPX2
UBE2C
MCM2
CENPE
RFC4
RFC5
LIG1
MCM3
CHEK1
MCM6
RAD54L
ERCC6L
BUB1B
XRCC2
ORC1
MCM7
CHEK2
KIF2C
CDC6
SMC2
KIF11
KIF23
AURKA
KIF20A
CDK1
AURKB
BUB1
GO:0030554	adenyl nucleotide binding	33	5.06e-16	2.08e-12	6.94e-13
PLK4
SMC4
NEK2
MCM8
CDK2
PLK1
TPX2
UBE2C
MCM2
CENPE
RFC4
RFC5
LIG1
MCM3
CHEK1
MCM6
RAD54L
ERCC6L
BUB1B
XRCC2
ORC1
MCM7
CHEK2
KIF2C
CDC6
SMC2
KIF11
KIF23
AURKA
KIF20A
CDK1
AURKB
BUB1
GO:0035639	purine ribonucleoside triphosphate binding	33	8.81e-14	3.62e-10	6.09e-11
PLK4
NEK2
CDK2
MCM2
CENPE
LIG1
CHEK1
MCM6
XRCC2
BUB1B
CHEK2
CDC6
SMC2
AURKA
KIF20A
CDK1
SMC4
MCM8
PLK1
TPX2
UBE2C
RFC4
RFC5
MCM3
RAD54L
ERCC6L
ORC1
MCM7
KIF2C
KIF11
KIF23
AURKB
BUB1
GO:0032550	purine ribonucleoside binding	33	9.71e-14	3.99e-10	6.09e-11
PLK4
NEK2
CDK2
MCM2
CENPE
LIG1
CHEK1
MCM6
XRCC2
BUB1B
CHEK2
CDC6
SMC2
AURKA
KIF20A
CDK1
SMC4
MCM8
PLK1
TPX2
UBE2C
RFC4
RFC5
MCM3
RAD54L
ERCC6L
ORC1
MCM7
KIF2C
KIF11
KIF23
AURKB
BUB1
GO:0001883	purine nucleoside binding	33	1.02e-13	4.19e-10	6.09e-11
PLK4
NEK2
CDK2
MCM2
CENPE
LIG1
CHEK1
MCM6
XRCC2
BUB1B
CHEK2
CDC6
SMC2
AURKA
KIF20A
CDK1
SMC4
MCM8
PLK1
TPX2
UBE2C
RFC4
RFC5
MCM3
RAD54L
ERCC6L
ORC1
MCM7
KIF2C
KIF11
KIF23
AURKB
BUB1
GO:0001882	nucleoside binding	33	1.22e-13	5e-10	6.25e-11
PLK4
NEK2
CDK2
MCM2
CENPE
LIG1
CHEK1
MCM6
XRCC2
BUB1B
CHEK2
CDC6
SMC2
AURKA
KIF20A
CDK1
SMC4
MCM8
PLK1
TPX2
UBE2C
RFC4
RFC5
MCM3
RAD54L
ERCC6L
ORC1
MCM7
KIF2C
KIF11
KIF23
AURKB
BUB1
GO:0032555	purine ribonucleotide binding	33	1.57e-13	6.45e-10	7.17e-11
PLK4
NEK2
CDK2
MCM2
CENPE
LIG1
CHEK1
MCM6
XRCC2
BUB1B
CHEK2
CDC6
SMC2
AURKA
KIF20A
CDK1
SMC4
MCM8
PLK1
TPX2
UBE2C
RFC4
RFC5
MCM3
RAD54L
ERCC6L
ORC1
MCM7
KIF2C
KIF11
KIF23
AURKB
BUB1
GO:0017076	purine nucleotide binding	33	1.78e-13	7.32e-10	7.32e-11
PLK4
NEK2
CDK2
MCM2
CENPE
LIG1
CHEK1
MCM6
XRCC2
BUB1B
CHEK2
CDC6
SMC2
AURKA
KIF20A
CDK1
SMC4
MCM8
PLK1
TPX2
UBE2C
RFC4
RFC5
MCM3
RAD54L
ERCC6L
ORC1
MCM7
KIF2C
KIF11
KIF23
AURKB
BUB1
GO:0032553	ribonucleotide binding	33	1.99e-13	8.17e-10	7.43e-11
PLK4
NEK2
CDK2
MCM2
CENPE
LIG1
CHEK1
MCM6
XRCC2
BUB1B
CHEK2
CDC6
SMC2
AURKA
KIF20A
CDK1
SMC4
MCM8
PLK1
TPX2
UBE2C
RFC4
RFC5
MCM3
RAD54L
ERCC6L
ORC1
MCM7
KIF2C
KIF11
KIF23
AURKB
BUB1
GO:0005515	protein binding	48	7.13e-12	2.94e-08	2.45e-09
PSME4
FANCI
CLSPN
CHEK2
CDC6
BORA
AURKA
KIF20A
CDC25C
PRC1
E2F7
ATRIP
NCAPD2
BIRC5
PLK1
TPX2
BRCA2
MAD2L1
CDC20
KIF2C
RACGAP1
RBL1
CENPF
NEK2
CDK2
CENPE
POLA2
TCF3
MCM6
FANCD2
CENPH
SMC2
MCM10
BRCA1
SMC4
FOXM1
CDC25B
UBE2C
E2F1
RFC5
FBXO5
ECT2
NDC80
KIF11
KIF23
E2F5
CCNB1
ANAPC7
GO:0019899	enzyme binding	26	1.15e-11	4.74e-08	3.64e-09
BRCA1
BIRC5
NEK2
FOXM1
PLK1
TPX2
CDC25B
FANCI
BRCA2
UBE2C
TCF3
RFC5
FBXO5
CDC20
FANCD2
CHEK2
CDC6
RACGAP1
BORA
KIF11
AURKA
KIF20A
CDC25C
PRC1
CCNB1
ANAPC7
GO:0000166	nucleotide binding	34	1.43e-11	5.9e-08	3.98e-09
PLK4
NEK2
CDK2
MCM2
CENPE
LIG1
CHEK1
MCM6
XRCC2
BUB1B
CHEK2
CDC6
SMC2
AURKA
KIF20A
CDK1
SMC4
MCM8
PLK1
TPX2
UBE2C
RFC4
RFC5
MCM3
RAD54L
ERCC6L
ORC1
MCM7
KIF2C
POLD1
KIF11
KIF23
AURKB
BUB1
GO:1901265	nucleoside phosphate binding	34	1.45e-11	5.97e-08	3.98e-09
PLK4
NEK2
CDK2
MCM2
CENPE
LIG1
CHEK1
MCM6
XRCC2
BUB1B
CHEK2
CDC6
SMC2
AURKA
KIF20A
CDK1
SMC4
MCM8
PLK1
TPX2
UBE2C
RFC4
RFC5
MCM3
RAD54L
ERCC6L
ORC1
MCM7
KIF2C
POLD1
KIF11
KIF23
AURKB
BUB1
GO:0097367	carbohydrate derivative binding	33	1.6e-11	6.59e-08	4.12e-09
PLK4
NEK2
CDK2
MCM2
CENPE
LIG1
CHEK1
MCM6
XRCC2
BUB1B
CHEK2
CDC6
SMC2
AURKA
KIF20A
CDK1
SMC4
MCM8
PLK1
TPX2
UBE2C
RFC4
RFC5
MCM3
RAD54L
ERCC6L
ORC1
MCM7
KIF2C
KIF11
KIF23
AURKB
BUB1
GO:0019900	kinase binding	16	2.11e-11	8.68e-08	5.1e-09
CHEK2
CDC6
RACGAP1
BORA
KIF11
FOXM1
PLK1
TPX2
CDC25B
AURKA
KIF20A
CDC25C
PRC1
TCF3
CCNB1
FBXO5
GO:0019901	protein kinase binding	15	4.39e-11	1.8e-07	1e-08
KIF20A
CDC25C
PRC1
CHEK2
TCF3
CCNB1
RACGAP1
FBXO5
BORA
KIF11
FOXM1
PLK1
TPX2
CDC25B
AURKA
GO:0036094	small molecule binding	34	2.77e-10	1.14e-06	6e-08
PLK4
NEK2
CDK2
MCM2
CENPE
LIG1
CHEK1
MCM6
BUB1B
XRCC2
CHEK2
CDC6
SMC2
AURKA
KIF20A
CDK1
SMC4
MCM8
PLK1
TPX2
UBE2C
RFC4
RFC5
MCM3
RAD54L
ERCC6L
ORC1
MCM7
KIF2C
POLD1
KIF11
KIF23
AURKB
BUB1
GO:0043168	anion binding	34	4.04e-10	1.66e-06	8.3e-08
PLK4
NEK2
CDK2
MCM2
CENPE
LIG1
CHEK1
MCM6
BUB1B
XRCC2
CHEK2
CDC6
SMC2
AURKA
KIF20A
CDK1
SMC4
MCM8
PLK1
TPX2
UBE2C
RFC4
RFC5
MCM3
RAD54L
ERCC6L
ORC1
MCM7
KIF2C
RACGAP1
KIF11
KIF23
AURKB
BUB1
GO:0005488	binding	67	2.77e-08	0.000114	5.44e-06
FANCI
CLSPN
CDC25C
ATRIP
NCAPD2
CDT1
BIRC5
PLK1
TPX2
RFC4
MAD2L1
CDC20
MCM7
RACGAP1
AURKB
BUB1
PLK4
CDK2
CENPE
POLA2
TCF3
LIG1
NUSAP1
BUB1B
FANCD2
CENPH
SMC2
CDCA5
BRCA1
CDC25B
MCM3
FBXO5
ECT2
CDC45
NDC80
KIF11
KIF23
E2F5
CCNB1
ANAPC7
PSME4
POLD2
CHEK1
CHEK2
CDC6
POLE2
BORA
AURKA
KIF20A
CDK1
PRC1
MCM8
BRCA2
RAD54L
KIF2C
RBL1
CENPF
NEK2
XRCC2
PRIM1
MCM10
RRM2
SMC4
UBE2C
E2F1
ERCC6L
CENPA
GO:1901363	heterocyclic compound binding	46	5.93e-08	0.000244	1.11e-05
FANCI
POLD2
CLSPN
CHEK1
CHEK2
CDC6
POLE2
AURKA
KIF20A
CDK1
CDT1
MCM8
PLK1
TPX2
BRCA2
RFC4
RAD54L
ORC1
MCM7
KIF2C
AURKB
BUB1
PLK4
NEK2
CDK2
CENPE
POLA2
TCF3
LIG1
NUSAP1
BUB1B
XRCC2
SMC2
MCM10
BRCA1
SMC4
UBE2C
E2F1
RFC5
MCM3
ERCC6L
CDC45
KIF11
KIF23
E2F5
CENPA
GO:0003677	DNA binding	28	7.9e-08	0.000325	1.41e-05
FANCI
POLD2
CLSPN
POLA2
TCF3
LIG1
NUSAP1
MCM6
XRCC2
POLE2
MCM10
BRCA1
CDT1
MCM8
BRCA2
E2F1
RFC4
RFC5
MCM3
RAD54L
ERCC6L
ORC1
MCM7
KIF2C
CDC45
POLD1
E2F5
CENPA
GO:0097159	organic cyclic compound binding	46	9.02e-08	0.000371	1.55e-05
FANCI
POLD2
CLSPN
CHEK1
CHEK2
CDC6
POLE2
AURKA
KIF20A
CDK1
CDT1
MCM8
PLK1
TPX2
BRCA2
RFC4
RAD54L
ORC1
MCM7
KIF2C
AURKB
BUB1
PLK4
NEK2
CDK2
CENPE
POLA2
TCF3
LIG1
NUSAP1
BUB1B
XRCC2
SMC2
MCM10
BRCA1
SMC4
UBE2C
E2F1
RFC5
MCM3
ERCC6L
CDC45
KIF11
KIF23
E2F5
CENPA
GO:0004386	helicase activity	8	9.82e-08	0.000404	1.62e-05
RAD54L
ERCC6L
MCM3
MCM8
MCM7
MCM2
CDC45
MCM6
GO:0016772	transferase activity, transferring phosphorus-containing groups	17	1.25e-07	0.000515	1.98e-05
PLK4
NEK2
CDK2
PLK1
POLD2
POLA2
CHEK1
BUB1B
CHEK2
POLD1
PRIM1
POLE2
AURKA
CDK1
AURKB
BUB1
CCNB1
GO:0003678	DNA helicase activity	5	4.07e-07	0.00168	6.21e-05
MCM3
MCM7
CDC45
MCM6
MCM2
GO:0035173	histone kinase activity	4	4.4e-07	0.00181	6.47e-05
CCNB1
CHEK1
AURKB
AURKA
GO:0003674	molecular_function	72	7.77e-07	0.0032	0.00011
CKS1B
FANCI
CLSPN
CDC25C
ATRIP
NCAPD2
CDT1
BIRC5
PLK1
TPX2
RFC4
MAD2L1
CDC20
MCM7
RACGAP1
CCNE2
AURKB
BUB1
PLK4
CDK2
CENPE
POLA2
TCF3
LIG1
NUSAP1
BUB1B
FANCD2
CENPH
SMC2
CDCA5
BRCA1
DLGAP5
CDC25B
FBXO5
ECT2
CDC45
POLD1
NDC80
KIF11
KIF23
E2F5
CCNB1
ANAPC7
PSME4
POLD2
CHEK1
CHEK2
CDC6
POLE2
BORA
AURKA
KIF20A
CDK1
PRC1
MCM8
BRCA2
RAD54L
KIF2C
RBL1
CENPF
NEK2
XRCC2
PRIM1
MCM10
RRM2
PTTG1
SMC4
UBE2C
E2F1
ERCC6L
CDKN3
CENPA
GO:0017111	nucleoside-triphosphatase activity	14	1.32e-06	0.00543	0.000181
RAD54L
ERCC6L
XRCC2
MCM7
KIF2C
CDC45
MCM8
KIF11
KIF23
KIF20A
MCM2
CENPE
MCM3
MCM6
GO:0004674	protein serine/threonine kinase activity	11	1.39e-06	0.00574	0.000185
BUB1B
PLK4
CHEK2
NEK2
CDK2
PLK1
AURKA
CDK1
AURKB
BUB1
CHEK1
GO:0016462	pyrophosphatase activity	14	2.41e-06	0.00993	0.00031
RAD54L
ERCC6L
XRCC2
MCM7
KIF2C
CDC45
MCM8
KIF11
KIF23
KIF20A
MCM2
CENPE
MCM3
MCM6
GO:0016818	hydrolase activity, acting on acid anhydrides, in phosphorus-containing anhydrides	14	2.53e-06	0.0104	0.000312
RAD54L
ERCC6L
XRCC2
MCM7
KIF2C
CDC45
MCM8
KIF11
KIF23
KIF20A
MCM2
CENPE
MCM3
MCM6
GO:0003824	catalytic activity	41	2.93e-06	0.0121	0.000345
POLD2
CHEK1
CHEK2
POLE2
AURKA
KIF20A
CDK1
CDC25C
BIRC5
MCM8
PLK1
BRCA2
RAD54L
MCM7
KIF2C
AURKB
BUB1
PLK4
NEK2
CDK2
MCM2
CENPE
POLA2
LIG1
MCM6
BUB1B
XRCC2
PRIM1
RRM2
BRCA1
DLGAP5
CDC25B
UBE2C
MCM3
ERCC6L
CDC45
CDKN3
POLD1
KIF11
KIF23
CCNB1
GO:0004672	protein kinase activity	12	4.09e-06	0.0168	0.000467
BUB1B
PLK4
CHEK2
NEK2
CDK2
PLK1
AURKA
CDK1
AURKB
BUB1
CCNB1
CHEK1
GO:0015631	tubulin binding	7	4.91e-06	0.0202	0.000546
RACGAP1
BRCA1
BIRC5
BRCA2
PLK1
KIF23
KIF2C
GO:0003688	DNA replication origin binding	3	6.56e-06	0.027	0.00071
MCM2
MCM10
CDC45
GO:0003887	DNA-directed DNA polymerase activity	4	7.32e-06	0.0301	0.000762
POLD2
POLE2
POLA2
POLD1
GO:0044877	macromolecular complex binding	16	7.41e-06	0.0305	0.000762
BIRC5
CENPF
PLK1
CLSPN
CENPE
TCF3
ORC1
KIF2C
CDC45
POLD1
CENPH
RACGAP1
KIF11
KIF23
CENPA
CDCA5
GO:0034061	DNA polymerase activity	4	1.24e-05	0.0512	0.00125
POLD2
POLE2
POLA2
POLD1
GO:0003697	single-stranded DNA binding	5	1.44e-05	0.0594	0.00142
BRCA2
MCM7
MCM10
CDC45
MCM6
GO:0003777	microtubule motor activity	5	1.77e-05	0.0728	0.00169
KIF20A
KIF11
CENPE
KIF23
KIF2C
GO:0016773	phosphotransferase activity, alcohol group as acceptor	12	2.09e-05	0.0858	0.00195
BUB1B
PLK4
CHEK2
NEK2
CDK2
PLK1
AURKA
CDK1
AURKB
BUB1
CCNB1
CHEK1
GO:0016740	transferase activity	21	4.67e-05	0.192	0.00427
PLK4
NEK2
CDK2
POLD2
POLA2
CHEK1
BUB1B
CHEK2
PRIM1
POLE2
AURKA
CDK1
BRCA1
BIRC5
PLK1
BRCA2
UBE2C
POLD1
AURKB
BUB1
CCNB1
GO:0016301	kinase activity	12	5.35e-05	0.22	0.00478
BUB1B
PLK4
CHEK2
NEK2
CDK2
PLK1
AURKA
CDK1
AURKB
BUB1
CCNB1
CHEK1
GO:0010997	anaphase-promoting complex binding	2	5.6e-05	0.23	0.0049
CLSPN
PLK1
GO:0008017	microtubule binding	5	7.21e-05	0.297	0.00618
RACGAP1
BIRC5
PLK1
KIF23
KIF2C
GO:0043515	kinetochore binding	2	0.000112	0.459	0.00937
CENPE
CENPH
GO:0016779	nucleotidyltransferase activity	5	0.000159	0.654	0.0131
PRIM1
POLD2
POLE2
POLA2
POLD1
GO:0043167	ion binding	41	0.000191	0.784	0.0154
CHEK1
CHEK2
CDC6
AURKA
KIF20A
CDK1
BIRC5
MCM8
PLK1
TPX2
RFC4
RAD54L
ORC1
MCM7
KIF2C
RACGAP1
AURKB
BUB1
PLK4
NEK2
CDK2
MCM2
CENPE
LIG1
MCM6
BUB1B
XRCC2
PRIM1
SMC2
MCM10
RRM2
BRCA1
SMC4
UBE2C
RFC5
MCM3
FBXO5
ERCC6L
POLD1
KIF11
KIF23
GO:0003774	motor activity	5	0.000225	0.924	0.0178
KIF20A
KIF11
CENPE
KIF23
KIF2C
GO:0035174	histone serine kinase activity	2	0.000387	1	0.0301
AURKB
AURKA
GO:0032403	protein complex binding	9	0.000404	1	0.0308
KIF2C
CENPH
RACGAP1
BIRC5
KIF11
PLK1
KIF23
CLSPN
CENPE
GO:0070182	DNA polymerase binding	2	0.000515	1	0.0385
FANCI
FANCD2
GO:0003676	nucleic acid binding	28	0.000698	1	0.0513
FANCI
POLD2
CLSPN
POLE2
CDT1
MCM8
BRCA2
RFC4
RAD54L
ORC1
MCM7
KIF2C
POLA2
TCF3
LIG1
NUSAP1
MCM6
XRCC2
MCM10
BRCA1
E2F1
RFC5
MCM3
ERCC6L
CDC45
POLD1
E2F5
CENPA
GO:0008092	cytoskeletal protein binding	8	0.00123	1	0.0884
BRCA1
KIF2C
RACGAP1
BIRC5
PLK1
KIF23
BRCA2
PRC1
GO:0043015	gamma-tubulin binding	2	0.00142	1	0.1
BRCA2
RACGAP1
GO:0016787	hydrolase activity	19	0.00176	1	0.123
MCM2
CENPE
MCM6
XRCC2
KIF20A
CDC25C
DLGAP5
MCM8
CDC25B
MCM3
RAD54L
ERCC6L
MCM7
KIF2C
CDC45
CDKN3
POLD1
KIF11
KIF23
GO:0042802	identical protein binding	11	0.00185	1	0.127
BIRC5
CENPF
TCF3
MAD2L1
ECT2
MCM6
CHEK2
NDC80
PRC1
MCM10
E2F7
GO:0043566	structure-specific DNA binding	5	0.00244	1	0.164
BRCA2
MCM7
MCM10
CDC45
MCM6
GO:0046983	protein dimerization activity	9	0.00249	1	0.165
CHEK2
SMC4
BIRC5
SMC2
CENPF
POLA2
TCF3
MAD2L1
ECT2
GO:0046982	protein heterodimerization activity	5	0.00254	1	0.166
POLA2
TCF3
SMC4
BIRC5
SMC2
GO:0016538	cyclin-dependent protein serine/threonine kinase regulator activity	2	0.00372	1	0.239
CCNE2
CKS1B
GO:0003682	chromatin binding	7	0.00397	1	0.251
ORC1
CDC45
POLD1
CENPF
TCF3
CENPA
CDCA5
GO:0016887	ATPase activity	6	0.00407	1	0.254
KIF20A
XRCC2
CENPE
KIF2C
KIF11
KIF23
GO:0004721	phosphoprotein phosphatase activity	4	0.00439	1	0.269
DLGAP5
CDC25C
CDC25B
CDKN3
GO:0004693	cyclin-dependent protein serine/threonine kinase activity	2	0.00853	1	0.508
CDK1
CDK2
GO:0004725	protein tyrosine phosphatase activity	3	0.00924	1	0.543
CDC25C
CDC25B
CDKN3
GO:0016791	phosphatase activity	4	0.0171	1	0.989
CDC25C
CDKN3
DLGAP5
CDC25B
GO:0004712	protein serine/threonine/tyrosine kinase activity	2	0.0178	1	1
AURKB
AURKA
GO:0004869	cysteine-type endopeptidase inhibitor activity	2	0.0239	1	1
PTTG1
BIRC5
GO:0043565	sequence-specific DNA binding	8	0.024	1	1
FOXM1
MCM2
TCF3
E2F1
KIF2C
CDC45
MCM10
E2F7
GO:0042803	protein homodimerization activity	6	0.0263	1	1
CHEK2
BIRC5
CENPF
TCF3
MAD2L1
ECT2
GO:0003684	damaged DNA binding	2	0.0264	1	1
BRCA1
POLD1
GO:0008134	transcription factor binding	5	0.0269	1	1
CENPF
RBL1
E2F5
TCF3
E2F1
GO:0019903	protein phosphatase binding	2	0.0454	1	1
NEK2
ANAPC7
GO:0042578	phosphoric ester hydrolase activity	4	0.0473	1	1
CDC25C
CDKN3
DLGAP5
CDC25B

## Sheet: GO_CC
GO_id	Term	NumberOfGenes	p-value	p-value_fdr	p-value_bonferroni
GO:0031981	nuclear lumen	71	2.06e-41	3.37e-38	3.37e-38
GO:0044428	nuclear part	72	3.45e-40	2.83e-37	5.65e-37
GO:0005654	nucleoplasm	64	4.25e-37	2.32e-34	6.95e-34
GO:0070013	intracellular organelle lumen	71	4.08e-36	1.67e-33	6.67e-33
GO:0043233	organelle lumen	71	1.14e-35	3.74e-33	1.87e-32
GO:0031974	membrane-enclosed lumen	71	2.79e-35	7.6e-33	4.56e-32
GO:0044427	chromosomal part	35	4.4e-30	1.03e-27	7.2e-27
GO:0005694	chromosome	36	7.64e-30	1.56e-27	1.25e-26
GO:0000793	condensed chromosome	23	3.41e-28	6.21e-26	5.58e-25
GO:0015630	microtubule cytoskeleton	38	1.42e-27	2.32e-25	2.32e-24
GO:0005634	nucleus	76	8.44e-27	1.26e-24	1.38e-23
GO:0005819	spindle	25	1.1e-26	1.5e-24	1.8e-23
GO:0044446	intracellular organelle part	75	1.45e-22	1.82e-20	2.37e-19
GO:0043234	protein complex	57	3.85e-22	4.5e-20	6.3e-19
GO:0044430	cytoskeletal part	37	5.19e-22	5.66e-20	8.5e-19
GO:0044422	organelle part	75	6.96e-22	7.11e-20	1.14e-18
GO:0032991	macromolecular complex	60	1.16e-21	1.11e-19	1.89e-18
GO:0000228	nuclear chromosome	24	2.73e-21	2.48e-19	4.47e-18
GO:0043228	non-membrane-bounded organelle	53	1.25e-20	1.03e-18	2.05e-17
GO:0043232	intracellular non-membrane-bounded organelle	53	1.25e-20	1.03e-18	2.05e-17
GO:0000779	condensed chromosome, centromeric region	15	1.76e-19	1.37e-17	2.89e-16
GO:0000775	chromosome, centromeric region	17	3.35e-19	2.49e-17	5.48e-16
GO:0005856	cytoskeleton	38	6.45e-18	4.59e-16	1.05e-14
GO:0098687	chromosomal region	17	2.73e-17	1.86e-15	4.47e-14
GO:0005829	cytosol	47	3.44e-17	2.25e-15	5.62e-14
GO:0005657	replication fork	11	8.55e-17	5.38e-15	1.4e-13
GO:0000922	spindle pole	14	1.09e-16	6.58e-15	1.78e-13
GO:0005815	microtubule organizing center	23	1.42e-16	8.31e-15	2.33e-13
GO:0000777	condensed chromosome kinetochore	13	1.57e-16	8.88e-15	2.57e-13
GO:0005813	centrosome	21	2.34e-16	1.28e-14	3.83e-13
GO:0044454	nuclear chromosome part	19	4.37e-16	2.31e-14	7.15e-13
GO:0000780	condensed nuclear chromosome, centromeric region	8	5.84e-16	2.98e-14	9.55e-13
GO:0000776	kinetochore	13	2.44e-15	1.21e-13	4e-12
GO:0030496	midbody	13	6.71e-15	3.23e-13	1.1e-11
GO:0000794	condensed nuclear chromosome	11	1.36e-14	6.35e-13	2.22e-11
GO:0043231	intracellular membrane-bounded organelle	76	1.5e-14	6.81e-13	2.45e-11
GO:0000778	condensed nuclear chromosome kinetochore	6	3.99e-14	1.76e-12	6.52e-11
GO:0005737	cytoplasm	72	2.03e-12	8.74e-11	3.32e-09
GO:0000940	condensed chromosome outer kinetochore	6	2.59e-12	1.09e-10	4.24e-09
GO:0043227	membrane-bounded organelle	76	9.05e-12	3.7e-10	1.48e-08
GO:0051233	spindle midzone	7	1.05e-11	4.17e-10	1.71e-08
GO:0005874	microtubule	15	2.51e-11	9.79e-10	4.11e-08
GO:0043229	intracellular organelle	74	4.61e-11	1.75e-09	7.53e-08
GO:0042555	MCM complex	5	7.71e-11	2.87e-09	1.26e-07
GO:0000942	condensed nuclear chromosome outer kinetochore	4	3.35e-10	1.22e-08	5.48e-07
GO:0072686	mitotic spindle	7	5.53e-10	1.97e-08	9.05e-07
GO:0043596	nuclear replication fork	6	1.57e-09	5.47e-08	2.57e-06
GO:0032133	chromosome passenger complex	4	1.67e-09	5.68e-08	2.73e-06
GO:0043226	organelle	74	4.14e-09	1.38e-07	6.78e-06
GO:0000796	condensin complex	4	4.99e-09	1.63e-07	8.16e-06
GO:0005875	microtubule associated complex	9	6.91e-09	2.22e-07	1.13e-05
GO:0030894	replisome	5	8.26e-09	2.6e-07	1.35e-05
GO:0044444	cytoplasmic part	55	1.73e-08	5.33e-07	2.82e-05
GO:0097149	centralspindlin complex	3	7.96e-08	2.41e-06	0.00013
GO:0044424	intracellular part	73	1.38e-07	4.07e-06	0.000225
GO:0032993	protein-DNA complex	8	1.39e-07	4.07e-06	0.000228
GO:0005622	intracellular	73	5.56e-07	1.6e-05	0.00091
GO:0043601	nuclear replisome	4	5.85e-07	1.65e-05	0.000958
GO:0005876	spindle microtubule	5	9.21e-07	2.56e-05	0.00151
GO:0044815	DNA packaging complex	6	2.66e-06	7.24e-05	0.00434
GO:0005871	kinesin complex	5	2.79e-06	7.49e-05	0.00457
GO:0031616	spindle pole centrosome	3	9.34e-06	0.000247	0.0153
GO:0000152	nuclear ubiquitin ligase complex	4	1.77e-05	0.00046	0.029
GO:0045120	pronucleus	3	3.49e-05	0.000891	0.0571
GO:0044464	cell part	73	5.29e-05	0.00133	0.0865
GO:0005658	alpha DNA polymerase:primase complex	2	5.6e-05	0.00139	0.0916
GO:0005623	cell	73	6.03e-05	0.00147	0.0986
GO:0005680	anaphase-promoting complex	3	8.6e-05	0.00207	0.141
GO:0005663	DNA replication factor C complex	2	0.000186	0.00434	0.304
GO:0031298	replication fork protection complex	2	0.000186	0.00434	0.304
GO:0000785	chromatin	8	0.000251	0.00578	0.41
GO:0043203	axon hillock	2	0.000387	0.0088	0.634
GO:0005664	nuclear origin of replication recognition complex	2	0.000661	0.0146	1
GO:0045171	intercellular bridge	3	0.000808	0.0176	1
GO:1990234	transferase complex	9	0.000834	0.018	1
GO:0032154	cleavage furrow	3	0.000866	0.0182	1
GO:0032155	cell division site part	3	0.00106	0.0216	1
GO:0032153	cell division site	3	0.00106	0.0216	1
GO:0005667	transcription factor complex	6	0.00112	0.0226	1
GO:0000109	nucleotide-excision repair complex	2	0.0012	0.0237	1
GO:0042575	DNA polymerase complex	2	0.0012	0.0237	1
GO:0010369	chromocenter	2	0.00142	0.0276	1
GO:0061695	transferase complex, transferring phosphorus-containing groups	5	0.00152	0.0292	1
GO:0048471	perinuclear region of cytoplasm	8	0.00455	0.0866	1
GO:1990391	DNA repair complex	2	0.00657	0.124	1
GO:0005730	nucleolus	9	0.00862	0.16	1
GO:0005575	cellular_component	72	0.00873	0.16	1
GO:0031461	cullin-RING ubiquitin ligase complex	3	0.0103	0.187	1
GO:0000151	ubiquitin ligase complex	4	0.0112	0.201	1
GO:0044450	microtubule organizing center part	3	0.0138	0.246	1
GO:1902494	catalytic complex	9	0.0142	0.249	1
GO:0005881	cytoplasmic microtubule	2	0.0178	0.31	1
GO:0090575	RNA polymerase II transcription factor complex	2	0.0403	0.694	1
############################################################################################################################################################################################
GO:0031981	nuclear lumen	71	2.06e-41	3.37e-38	3.37e-38
PSME4
CKS1B
FANCI
POLD2
CLSPN
CHEK1
CDCA8
LIN9
CHEK2
CDC6
POLE2
FANCA
AURKA
KIF20A
CDK1
CDC25C
PRC1
ATRIP
NCAPD2
CDT1
BIRC5
MCM8
PLK1
TPX2
BRCA2
RFC4
RAD54L
CDC20
ORC1
MCM7
RACGAP1
CCNE2
RBL1
AURKB
BUB1
PLK4
CENPF
NEK2
CDK2
POLA2
TCF3
LIG1
NUSAP1
MCM6
BUB1B
FANCD2
CENPH
PRIM1
SMC2
MCM10
CCNA2
RRM2
CDCA5
SMC4
FOXM1
CDC25B
UBE2C
E2F1
RFC5
MCM3
FBXO5
ERCC6L
CDC45
TIPIN
POLD1
NDC80
KIF23
E2F5
CCNB1
CENPA
ANAPC7
GO:0044428	nuclear part	72	3.45e-40	5.65e-37	2.83e-37
PSME4
CKS1B
FANCI
POLD2
CLSPN
CHEK1
CDCA8
LIN9
CHEK2
CDC6
POLE2
FANCA
AURKA
KIF20A
CDK1
CDC25C
PRC1
ATRIP
NCAPD2
CDT1
BIRC5
MCM8
PLK1
TPX2
BRCA2
RFC4
RAD54L
CDC20
ORC1
MCM7
RACGAP1
CCNE2
RBL1
AURKB
BUB1
PLK4
CENPF
NEK2
CDK2
POLA2
TCF3
LIG1
NUSAP1
MCM6
XRCC2
FANCD2
CENPH
PRIM1
SMC2
MCM10
CCNA2
RRM2
CDCA5
SMC4
FOXM1
CDC25B
UBE2C
E2F1
RFC5
MCM3
FBXO5
ECT2
ERCC6L
CDC45
TIPIN
POLD1
NDC80
KIF23
E2F5
CCNB1
CENPA
ANAPC7
GO:0005654	nucleoplasm	64	4.25e-37	6.95e-34	2.32e-34
CENPF
CDK2
PSME4
CKS1B
FANCI
POLD2
MCM2
CLSPN
POLA2
TCF3
LIG1
CHEK1
MCM6
FANCD2
LIN9
CHEK2
CDC6
CENPH
PRIM1
SMC2
POLE2
FANCA
KIF20A
CDK1
CDC25C
PRC1
MCM10
ATRIP
CCNA2
NCAPD2
RRM2
CDCA5
BRCA1
CDT1
SMC4
MCM8
FOXM1
PLK1
TPX2
CDC25B
BRCA2
UBE2C
E2F1
RFC4
RFC5
MCM3
FBXO5
RAD54L
ERCC6L
CDC20
ORC1
MCM7
CDC45
TIPIN
POLD1
RACGAP1
CCNE2
RBL1
KIF23
BUB1
E2F5
CCNB1
CENPA
ANAPC7
GO:0070013	intracellular organelle lumen	71	4.08e-36	6.67e-33	1.67e-33
PSME4
CKS1B
FANCI
POLD2
CLSPN
CHEK1
CDCA8
LIN9
CHEK2
CDC6
POLE2
FANCA
AURKA
KIF20A
CDK1
CDC25C
PRC1
ATRIP
NCAPD2
CDT1
BIRC5
MCM8
PLK1
TPX2
BRCA2
RFC4
RAD54L
CDC20
ORC1
MCM7
RACGAP1
CCNE2
RBL1
AURKB
BUB1
PLK4
CENPF
NEK2
CDK2
POLA2
TCF3
LIG1
NUSAP1
MCM6
BUB1B
FANCD2
CENPH
PRIM1
SMC2
MCM10
CCNA2
RRM2
CDCA5
SMC4
FOXM1
CDC25B
UBE2C
E2F1
RFC5
MCM3
FBXO5
ERCC6L
CDC45
TIPIN
POLD1
NDC80
KIF23
E2F5
CCNB1
CENPA
ANAPC7
GO:0043233	organelle lumen	71	1.14e-35	1.87e-32	3.74e-33
PSME4
CKS1B
FANCI
POLD2
CLSPN
CHEK1
CDCA8
LIN9
CHEK2
CDC6
POLE2
FANCA
AURKA
KIF20A
CDK1
CDC25C
PRC1
ATRIP
NCAPD2
CDT1
BIRC5
MCM8
PLK1
TPX2
BRCA2
RFC4
RAD54L
CDC20
ORC1
MCM7
RACGAP1
CCNE2
RBL1
AURKB
BUB1
PLK4
CENPF
NEK2
CDK2
POLA2
TCF3
LIG1
NUSAP1
MCM6
BUB1B
FANCD2
CENPH
PRIM1
SMC2
MCM10
CCNA2
RRM2
CDCA5
SMC4
FOXM1
CDC25B
UBE2C
E2F1
RFC5
MCM3
FBXO5
ERCC6L
CDC45
TIPIN
POLD1
NDC80
KIF23
E2F5
CCNB1
CENPA
ANAPC7
GO:0031974	membrane-enclosed lumen	71	2.79e-35	4.56e-32	7.6e-33
PSME4
CKS1B
FANCI
POLD2
CLSPN
CHEK1
CDCA8
LIN9
CHEK2
CDC6
POLE2
FANCA
AURKA
KIF20A
CDK1
CDC25C
PRC1
ATRIP
NCAPD2
CDT1
BIRC5
MCM8
PLK1
TPX2
BRCA2
RFC4
RAD54L
CDC20
ORC1
MCM7
RACGAP1
CCNE2
RBL1
AURKB
BUB1
PLK4
CENPF
NEK2
CDK2
POLA2
TCF3
LIG1
NUSAP1
MCM6
BUB1B
FANCD2
CENPH
PRIM1
SMC2
MCM10
CCNA2
RRM2
CDCA5
SMC4
FOXM1
CDC25B
UBE2C
E2F1
RFC5
MCM3
FBXO5
ERCC6L
CDC45
TIPIN
POLD1
NDC80
KIF23
E2F5
CCNB1
CENPA
ANAPC7
GO:0044427	chromosomal part	35	4.4e-30	7.2e-27	1.03e-27
ERCC6L
XRCC2
ORC1
MCM7
KIF2C
CDC45
TIPIN
POLD1
NDC80
SMC4
CENPH
PRIM1
BIRC5
SMC2
CENPF
NEK2
POLE2
CDK2
PLK1
AURKA
AURKB
BUB1
MCM10
CENPE
NCAPH
POLA2
TCF3
CCNB1
NCAPD2
RFC4
RFC5
CENPA
MAD2L1
MCM3
CDCA5
GO:0005694	chromosome	36	7.64e-30	1.25e-26	1.56e-27
ERCC6L
XRCC2
FANCD2
ORC1
MCM7
KIF2C
CDC45
TIPIN
POLD1
NDC80
SMC4
CENPH
PRIM1
BIRC5
SMC2
CENPF
POLE2
CDK2
PLK1
AURKA
AURKB
BUB1
MCM10
CENPE
NCAPH
POLA2
TCF3
CCNB1
NCAPD2
RFC4
RFC5
CENPA
MAD2L1
NUSAP1
MCM3
CDCA5
GO:0000793	condensed chromosome	23	3.41e-28	5.58e-25	6.21e-26
CCNB1
ERCC6L
NDC80
SMC4
NCAPD2
CENPH
FANCD2
CENPA
MAD2L1
BRCA1
BIRC5
SMC2
CENPF
AURKB
NEK2
BUB1
CDK2
CHEK1
PLK1
CENPE
NCAPH
KIF2C
AURKA
GO:0015630	microtubule cytoskeleton	38	1.42e-27	2.32e-24	2.32e-25
CEP78
BRCA1
PLK4
DLGAP5
GTSE1
BIRC5
CENPF
NEK2
CDK2
PLK1
TPX2
CDC25B
BRCA2
MCM2
CENPE
MAD2L1
NUSAP1
MCM3
FBXO5
CHEK1
CDCA8
ECT2
ERCC6L
XRCC2
BUB1B
KIF2C
CDC45
CDC6
RACGAP1
KIF11
KIF23
AURKA
KIF20A
CDK1
AURKB
PRC1
CCNB1
TACC3
GO:0005634	nucleus	76	8.44e-27	1.38e-23	1.26e-24
CKS1B
FANCI
CLSPN
CDCA8
LIN9
CDC25C
E2F7
ATRIP
NCAPD2
CDT1
BIRC5
PLK1
TPX2
RFC4
MAD2L1
CDC20
MCM7
RACGAP1
CCNE2
AURKB
BUB1
PLK4
CDK2
CENPE
POLA2
TCF3
LIG1
NUSAP1
MCM6
FANCD2
CENPH
SMC2
CDCA5
DLGAP5
CDC25B
NCAPH
RFC5
MCM3
FBXO5
ECT2
CDC45
TIPIN
POLD1
NDC80
KIF23
E2F5
CCNB1
ANAPC7
PSME4
POLD2
CHEK1
CHEK2
CDC6
POLE2
FANCA
AURKA
KIF20A
CDK1
PRC1
MCM8
BRCA2
RAD54L
ORC1
KIF2C
RBL1
XRCC2
PRIM1
MCM10
RRM2
PTTG1
SMC4
FOXM1
UBE2C
E2F1
ERCC6L
CENPA
GO:0005819	spindle	25	1.1e-26	1.8e-23	1.5e-24
KIF20A
CDK1
CDC20
BUB1B
AURKB
PRC1
CENPE
CCNB1
CDC6
DLGAP5
RACGAP1
MAD2L1
NUSAP1
BIRC5
FBXO5
CENPF
NEK2
KIF11
CDCA8
PLK1
KIF23
TPX2
ECT2
CDC25B
AURKA
GO:0044446	intracellular organelle part	75	1.45e-22	2.37e-19	1.82e-20
CKS1B
FANCI
CLSPN
LIN9
CDC25C
ATRIP
NCAPD2
TACC3
CDT1
BIRC5
PLK1
TPX2
RFC4
MAD2L1
MCM7
RACGAP1
CCNE2
AURKB
BUB1
PLK4
CENPE
POLA2
TCF3
LIG1
MCM6
FANCD2
CENPH
SMC2
CCNA2
CDCA5
DLGAP5
GTSE1
CDC25B
NCAPH
RFC5
MCM3
FBXO5
ECT2
CDC45
TIPIN
POLD1
NDC80
KIF11
KIF23
E2F5
CCNB1
ANAPC7
PSME4
POLD2
CHEK2
CDC6
POLE2
FANCA
AURKA
KIF20A
CDK1
PRC1
CEP78
MCM8
BRCA2
RAD54L
ORC1
KIF2C
RBL1
CENPF
XRCC2
PRIM1
MCM10
RRM2
SMC4
FOXM1
UBE2C
E2F1
ERCC6L
CENPA
GO:0043234	protein complex	57	3.85e-22	6.3e-19	4.5e-20
PSME4
CDCA8
LIN9
POLE2
FANCA
AURKA
KIF20A
CDK1
PRC1
E2F7
NCAPD2
BIRC5
MCM8
PLK1
TPX2
BRCA2
RFC4
MAD2L1
CDC20
ORC1
MCM7
KIF2C
RACGAP1
RBL1
AURKB
BUB1
CENPF
NEK2
CENPE
POLA2
TCF3
NUSAP1
MCM6
XRCC2
CENPH
PRIM1
SMC2
MCM10
BRCA1
SMC4
GTSE1
UBE2C
NCAPH
E2F1
RFC5
MCM3
ECT2
ERCC6L
CDC45
POLD1
NDC80
KIF11
KIF23
E2F5
CCNB1
CENPA
ANAPC7
GO:0044430	cytoskeletal part	37	5.19e-22	8.5e-19	5.66e-20
CEP78
BRCA1
PLK4
DLGAP5
GTSE1
BIRC5
CENPF
NEK2
CDK2
PLK1
TPX2
CDC25B
BRCA2
CENPE
MAD2L1
NUSAP1
MCM3
FBXO5
CHEK1
CDCA8
ECT2
ERCC6L
XRCC2
BUB1B
KIF2C
CDC45
CDC6
RACGAP1
KIF11
KIF23
AURKA
KIF20A
CDK1
AURKB
PRC1
CCNB1
TACC3
GO:0044422	organelle part	75	6.96e-22	1.14e-18	7.11e-20
CKS1B
FANCI
CLSPN
LIN9
CDC25C
ATRIP
NCAPD2
TACC3
CDT1
BIRC5
PLK1
TPX2
RFC4
MAD2L1
MCM7
RACGAP1
CCNE2
AURKB
BUB1
PLK4
CENPE
POLA2
TCF3
LIG1
MCM6
FANCD2
CENPH
SMC2
CCNA2
CDCA5
DLGAP5
GTSE1
CDC25B
NCAPH
RFC5
MCM3
FBXO5
ECT2
CDC45
TIPIN
POLD1
NDC80
KIF11
KIF23
E2F5
CCNB1
ANAPC7
PSME4
POLD2
CHEK2
CDC6
POLE2
FANCA
AURKA
KIF20A
CDK1
PRC1
CEP78
MCM8
BRCA2
RAD54L
ORC1
KIF2C
RBL1
CENPF
XRCC2
PRIM1
MCM10
RRM2
SMC4
FOXM1
UBE2C
E2F1
ERCC6L
CENPA
GO:0032991	macromolecular complex	60	1.16e-21	1.89e-18	1.11e-19
PSME4
CHEK1
CDCA8
LIN9
POLE2
FANCA
AURKA
KIF20A
CDK1
PRC1
E2F7
NCAPD2
BIRC5
MCM8
PLK1
TPX2
BRCA2
RFC4
MAD2L1
CDC20
ORC1
MCM7
KIF2C
RACGAP1
RBL1
AURKB
BUB1
CENPF
NEK2
CENPE
POLA2
TCF3
NUSAP1
MCM6
XRCC2
CENPH
PRIM1
SMC2
MCM10
CDCA5
BRCA1
SMC4
GTSE1
UBE2C
NCAPH
E2F1
RFC5
MCM3
ECT2
ERCC6L
CDC45
TIPIN
POLD1
NDC80
KIF11
KIF23
E2F5
CCNB1
CENPA
ANAPC7
GO:0000228	nuclear chromosome	24	2.73e-21	4.47e-18	2.48e-19
BUB1B
ORC1
BRCA1
CDC45
TIPIN
POLD1
NDC80
BIRC5
SMC2
NEK2
POLE2
PLK1
AURKA
AURKB
BUB1
MCM2
MCM10
POLA2
TCF3
CCNB1
CENPA
MCM3
CHEK1
CDCA5
GO:0043228	non-membrane-bounded organelle	53	1.25e-20	2.05e-17	1.03e-18
CDC6
POLE2
FANCA
AURKA
KIF20A
CDK1
PRC1
NCAPD2
TACC3
CEP78
BIRC5
PLK1
TPX2
BRCA2
RFC4
MAD2L1
ORC1
MCM7
KIF2C
RACGAP1
AURKB
BUB1
PLK4
CENPF
CENPE
POLA2
TCF3
XRCC2
FANCD2
CENPH
PRIM1
SMC2
MCM10
CDCA5
DLGAP5
SMC4
GTSE1
CDC25B
NCAPH
RFC5
MCM3
FBXO5
ECT2
ERCC6L
CDC45
TIPIN
POLD1
NDC80
KIF11
KIF23
E2F5
CCNB1
CENPA
GO:0043232	intracellular non-membrane-bounded organelle	53	1.25e-20	2.05e-17	1.03e-18
CDC6
POLE2
FANCA
AURKA
KIF20A
CDK1
PRC1
NCAPD2
TACC3
CEP78
BIRC5
PLK1
TPX2
BRCA2
RFC4
MAD2L1
ORC1
MCM7
KIF2C
RACGAP1
AURKB
BUB1
PLK4
CENPF
CENPE
POLA2
TCF3
XRCC2
FANCD2
CENPH
PRIM1
SMC2
MCM10
CDCA5
DLGAP5
SMC4
GTSE1
CDC25B
NCAPH
RFC5
MCM3
FBXO5
ECT2
ERCC6L
CDC45
TIPIN
POLD1
NDC80
KIF11
KIF23
E2F5
CCNB1
CENPA
GO:0000779	condensed chromosome, centromeric region	15	1.76e-19	2.89e-16	1.37e-17
CCNB1
ERCC6L
NDC80
CENPH
CENPA
MAD2L1
BIRC5
CENPF
AURKB
NEK2
BUB1
PLK1
CENPE
KIF2C
AURKA
GO:0000775	chromosome, centromeric region	17	3.35e-19	5.48e-16	2.49e-17
CCNB1
ERCC6L
NDC80
CENPH
CENPA
MAD2L1
BIRC5
CENPF
AURKB
NEK2
BUB1
CDCA8
PLK1
CENPE
CDCA5
KIF2C
AURKA
GO:0005856	cytoskeleton	38	6.45e-18	1.05e-14	4.59e-16
PLK4
CENPF
NEK2
CDK2
MCM2
CENPE
NUSAP1
CHEK1
CDCA8
XRCC2
BUB1B
CDC6
AURKA
KIF20A
CDK1
PRC1
TACC3
CEP78
BRCA1
DLGAP5
GTSE1
BIRC5
PLK1
TPX2
CDC25B
BRCA2
MAD2L1
MCM3
FBXO5
ECT2
ERCC6L
KIF2C
CDC45
RACGAP1
KIF11
KIF23
AURKB
CCNB1
GO:0098687	chromosomal region	17	2.73e-17	4.47e-14	1.86e-15
ERCC6L
AURKB
BUB1
CENPE
KIF2C
CCNB1
NDC80
CENPH
CENPA
MAD2L1
BIRC5
CENPF
NEK2
CDK2
PLK1
CDCA5
AURKA
GO:0005829	cytosol	47	3.44e-17	5.62e-14	2.25e-15
PLK4
CENPF
NEK2
CDK2
PSME4
CENPE
CHEK1
CDCA8
BUB1B
CDC6
CENPH
SMC2
BORA
AURKA
CDK1
CDC25C
PRC1
NCAPD2
RRM2
CDCA5
CEP78
PTTG1
CDT1
SMC4
BIRC5
PLK1
CDC25B
UBE2C
NCAPH
MAD2L1
FBXO5
ECT2
ERCC6L
CDC20
ORC1
MCM7
KIF2C
NDC80
RACGAP1
CCNE2
KIF11
KIF23
AURKB
BUB1
CCNB1
CENPA
ANAPC7
GO:0005657	replication fork	11	8.55e-17	1.4e-13	5.38e-15
MCM3
MCM10
XRCC2
POLE2
PRIM1
CDC45
POLA2
CHEK1
POLD1
RFC4
RFC5
GO:0000922	spindle pole	14	1.09e-16	1.78e-13	6.58e-15
CCNB1
CDC6
DLGAP5
CDC20
MAD2L1
CENPF
AURKB
NEK2
KIF11
PRC1
PLK1
TPX2
CDC25B
AURKA
GO:0005815	microtubule organizing center	23	1.42e-16	2.33e-13	8.31e-15
ERCC6L
CDC20
CEP78
XRCC2
BUB1B
BRCA1
PLK4
CDC45
DLGAP5
BIRC5
NEK2
CDK2
PLK1
KIF23
CDC25B
AURKA
CDK1
BRCA2
AURKB
CCNB1
MCM3
TACC3
CHEK1
GO:0000777	condensed chromosome kinetochore	13	1.57e-16	2.57e-13	8.88e-15
CCNB1
CENPF
NEK2
ERCC6L
NDC80
BUB1
PLK1
CENPH
CENPE
CENPA
MAD2L1
KIF2C
BIRC5
GO:0005813	centrosome	21	2.34e-16	3.83e-13	1.28e-14
ERCC6L
CDC20
CEP78
XRCC2
PLK4
CDC45
DLGAP5
BIRC5
NEK2
CDK2
PLK1
KIF23
CDC25B
AURKA
CDK1
BRCA2
AURKB
CCNB1
MCM3
TACC3
CHEK1
GO:0044454	nuclear chromosome part	19	4.37e-16	7.15e-13	2.31e-14
BUB1B
ORC1
AURKB
BUB1
MCM2
MCM10
CDC45
POLA2
TIPIN
POLD1
TCF3
CCNB1
NDC80
CENPA
MCM3
POLE2
PLK1
CDCA5
AURKA
GO:0000780	condensed nuclear chromosome, centromeric region	8	5.84e-16	9.55e-13	2.98e-14
PLK1
CCNB1
NDC80
BUB1
BUB1B
AURKB
AURKA
CENPA
GO:0000776	kinetochore	13	2.44e-15	4e-12	1.21e-13
CCNB1
ERCC6L
NDC80
CENPH
CENPA
MAD2L1
BIRC5
CENPF
NEK2
BUB1
PLK1
CENPE
KIF2C
GO:0030496	midbody	13	6.71e-15	1.1e-11	3.23e-13
KIF20A
CDK1
RACGAP1
BIRC5
CENPF
AURKB
NEK2
CDCA8
PLK1
CENPE
KIF23
ECT2
AURKA
GO:0000794	condensed nuclear chromosome	11	1.36e-14	2.22e-11	6.35e-13
CCNB1
AURKB
NEK2
NDC80
BUB1
CHEK1
PLK1
BUB1B
CENPA
BRCA1
AURKA
GO:0043231	intracellular membrane-bounded organelle	76	1.5e-14	2.45e-11	6.81e-13
CKS1B
FANCI
CLSPN
CDCA8
LIN9
CDC25C
E2F7
ATRIP
NCAPD2
CDT1
BIRC5
PLK1
TPX2
RFC4
MAD2L1
CDC20
MCM7
RACGAP1
CCNE2
AURKB
BUB1
PLK4
CDK2
CENPE
POLA2
TCF3
LIG1
NUSAP1
MCM6
FANCD2
CENPH
SMC2
CDCA5
DLGAP5
CDC25B
NCAPH
RFC5
MCM3
FBXO5
ECT2
CDC45
TIPIN
POLD1
NDC80
KIF23
E2F5
CCNB1
ANAPC7
PSME4
POLD2
CHEK1
CHEK2
CDC6
POLE2
FANCA
AURKA
KIF20A
CDK1
PRC1
MCM8
BRCA2
RAD54L
ORC1
KIF2C
RBL1
XRCC2
PRIM1
MCM10
RRM2
PTTG1
SMC4
FOXM1
UBE2C
E2F1
ERCC6L
CENPA
GO:0000778	condensed nuclear chromosome kinetochore	6	3.99e-14	6.52e-11	1.76e-12
BUB1B
PLK1
CCNB1
NDC80
BUB1
CENPA
GO:0005737	cytoplasm	72	2.03e-12	3.32e-09	8.74e-11
FANCI
CDCA8
NCAPD2
TACC3
CDT1
BIRC5
PLK1
TPX2
RFC4
MAD2L1
RACGAP1
CCNE2
AURKB
BUB1
PLK4
CDK2
MCM2
CENPE
POLA2
TCF3
LIG1
NUSAP1
BUB1B
FANCD2
CENPH
SMC2
CCNA2
CDCA5
BRCA1
DLGAP5
GTSE1
CDC25B
NCAPH
MCM3
FBXO5
ECT2
CDC45
TIPIN
POLD1
NDC80
KIF11
KIF23
E2F5
CCNB1
ANAPC7
PSME4
CHEK1
CHEK2
CDC6
BORA
FANCA
AURKA
KIF20A
CDK1
PRC1
CEP78
BRCA2
ORC1
KIF2C
CENPF
NEK2
XRCC2
MCM10
RRM2
PTTG1
SMC4
FOXM1
UBE2C
E2F1
ERCC6L
CDKN3
CENPA
GO:0000940	condensed chromosome outer kinetochore	6	2.59e-12	4.24e-09	1.09e-10
BUB1B
CENPF
PLK1
CCNB1
NDC80
BUB1
GO:0043227	membrane-bounded organelle	76	9.05e-12	1.48e-08	3.7e-10
CKS1B
FANCI
CLSPN
CDCA8
LIN9
CDC25C
E2F7
ATRIP
NCAPD2
CDT1
BIRC5
PLK1
TPX2
RFC4
MAD2L1
CDC20
MCM7
RACGAP1
CCNE2
AURKB
BUB1
PLK4
CDK2
CENPE
POLA2
TCF3
LIG1
NUSAP1
MCM6
FANCD2
CENPH
SMC2
CDCA5
DLGAP5
CDC25B
NCAPH
RFC5
MCM3
FBXO5
ECT2
CDC45
TIPIN
POLD1
NDC80
KIF23
E2F5
CCNB1
ANAPC7
PSME4
POLD2
CHEK1
CHEK2
CDC6
POLE2
FANCA
AURKA
KIF20A
CDK1
PRC1
MCM8
BRCA2
RAD54L
ORC1
KIF2C
RBL1
XRCC2
PRIM1
MCM10
RRM2
PTTG1
SMC4
FOXM1
UBE2C
E2F1
ERCC6L
CENPA
GO:0051233	spindle midzone	7	1.05e-11	1.71e-08	4.17e-10
PLK1
BUB1B
CENPE
AURKB
RACGAP1
CDC6
AURKA
GO:0005874	microtubule	15	2.51e-11	4.11e-08	9.79e-10
KIF20A
CDK1
AURKB
PRC1
CENPE
KIF2C
GTSE1
RACGAP1
NUSAP1
BIRC5
NEK2
KIF11
KIF23
TPX2
AURKA
GO:0043229	intracellular organelle	74	4.61e-11	7.53e-08	1.75e-09
CKS1B
FANCI
CLSPN
LIN9
CDC25C
E2F7
ATRIP
NCAPD2
TACC3
CDT1
BIRC5
PLK1
TPX2
RFC4
MAD2L1
MCM7
RACGAP1
CCNE2
AURKB
BUB1
PLK4
CENPE
POLA2
TCF3
LIG1
MCM6
CENPH
SMC2
CDCA5
DLGAP5
GTSE1
CDC25B
NCAPH
RFC5
MCM3
FBXO5
ECT2
CDC45
TIPIN
POLD1
NDC80
KIF11
KIF23
E2F5
CCNB1
ANAPC7
PSME4
POLD2
CHEK2
CDC6
POLE2
FANCA
AURKA
KIF20A
CDK1
PRC1
CEP78
MCM8
BRCA2
RAD54L
ORC1
KIF2C
RBL1
XRCC2
PRIM1
MCM10
RRM2
PTTG1
SMC4
FOXM1
UBE2C
E2F1
ERCC6L
CENPA
GO:0042555	MCM complex	5	7.71e-11	1.26e-07	2.87e-09
MCM3
MCM7
MCM2
MCM6
MCM8
GO:0000942	condensed nuclear chromosome outer kinetochore	4	3.35e-10	5.48e-07	1.22e-08
PLK1
CCNB1
NDC80
BUB1
GO:0072686	mitotic spindle	7	5.53e-10	9.05e-07	1.97e-08
CENPE
RACGAP1
KIF23
MAD2L1
ECT2
CDK1
AURKA
GO:0043596	nuclear replication fork	6	1.57e-09	2.57e-06	5.47e-08
MCM3
MCM10
POLE2
CDC45
POLA2
POLD1
GO:0032133	chromosome passenger complex	4	1.67e-09	2.73e-06	5.68e-08
CDCA8
AURKB
AURKA
BIRC5
GO:0043226	organelle	74	4.14e-09	6.78e-06	1.38e-07
CKS1B
FANCI
CLSPN
LIN9
CDC25C
E2F7
ATRIP
NCAPD2
TACC3
CDT1
BIRC5
PLK1
TPX2
RFC4
MAD2L1
MCM7
RACGAP1
CCNE2
AURKB
BUB1
PLK4
CENPE
POLA2
TCF3
LIG1
MCM6
CENPH
SMC2
CDCA5
DLGAP5
GTSE1
CDC25B
NCAPH
RFC5
MCM3
FBXO5
ECT2
CDC45
TIPIN
POLD1
NDC80
KIF11
KIF23
E2F5
CCNB1
ANAPC7
PSME4
POLD2
CHEK2
CDC6
POLE2
FANCA
AURKA
KIF20A
CDK1
PRC1
CEP78
MCM8
BRCA2
RAD54L
ORC1
KIF2C
RBL1
XRCC2
PRIM1
MCM10
RRM2
PTTG1
SMC4
FOXM1
UBE2C
E2F1
ERCC6L
CENPA
GO:0000796	condensin complex	4	4.99e-09	8.16e-06	1.63e-07
NCAPH
SMC4
SMC2
NCAPD2
GO:0005875	microtubule associated complex	9	6.91e-09	1.13e-05	2.22e-07
KIF20A
BIRC5
AURKB
KIF11
CDCA8
CENPE
KIF23
KIF2C
AURKA
GO:0030894	replisome	5	8.26e-09	1.35e-05	2.6e-07
POLE2
PRIM1
MCM3
POLA2
POLD1
GO:0044444	cytoplasmic part	55	1.73e-08	2.82e-05	5.33e-07
CDCA8
NCAPD2
CDT1
BIRC5
PLK1
MAD2L1
MCM7
RACGAP1
CCNE2
AURKB
BUB1
PLK4
CDK2
CENPE
LIG1
BUB1B
FANCD2
CENPH
SMC2
CDCA5
BRCA1
GTSE1
CDC25B
NCAPH
MCM3
FBXO5
ECT2
TIPIN
NDC80
KIF11
KIF23
CCNB1
ANAPC7
PSME4
CHEK1
[truncated: 566 more rows]

## Sheet: KEGG
KEGG_Id	Term	NumberOfGenes	p-value	p-value_fdr	p-value_bonferroni
4110	Cell cycle	23	5.33e-32	1.53e-29	1.53e-29
3030	DNA replication	13	1.09e-22	1.57e-20	3.14e-20
4114	Oocyte meiosis	10	2.97e-11	2.85e-09	8.54e-09
3430	Mismatch repair	6	5.44e-10	3.9e-08	1.56e-07
3420	Nucleotide excision repair	7	1.08e-09	6.21e-08	3.11e-07
5166	HTLV-I infection	11	1.15e-08	5.5e-07	3.3e-06
4914	Progesterone-mediated oocyte maturation	7	5.22e-08	2.14e-06	1.5e-05
3460	Fanconi anemia pathway	6	8.8e-08	3.16e-06	2.52e-05
3440	Homologous recombination	5	1.04e-07	3.32e-06	2.99e-05
4115	p53 signaling pathway	6	4.21e-07	1.21e-05	0.000121
5206	MicroRNAs in cancer	7	3.01e-06	7.84e-05	0.000863
240	Pyrimidine metabolism	6	4.91e-06	0.000117	0.00141
3410	Base excision repair	4	1.24e-05	0.000275	0.00357
230	Purine metabolism	6	7.86e-05	0.00161	0.0225
5203	Viral carcinogenesis	5	0.00117	0.0224	0.335
5161	Hepatitis B	4	0.00319	0.0572	0.915
4068	FoxO signaling pathway	3	0.0155	0.262	1
4120	Ubiquitin mediated proteolysis	3	0.0207	0.331	1
5212	Pancreatic cancer	2	0.029	0.438	1
4350	TGF-beta signaling pathway	2	0.0444	0.637	1
5200	Pathways in cancer	4	0.051	0.661	1
5222	Small cell lung cancer	2	0.0519	0.661	1
5200	Pathways in cancer	4	0.051	0.661	1
############################################################################################################################################################################################
4110	Cell cycle	23	5.33e-32	1.53e-29	1.53e-29
CCNB1
CCNA2
E2F1
CDC6
CDC20
BUB1B
MAD2L1
CDC25C
ORC1
CCNE2
MCM3
MCM7
BUB1
CHEK1
MCM2
RBL1
PTTG1
PLK1
E2F5
CHEK2
CDC45
MCM6
CDC25B
3030	DNA replication	13	1.09e-22	3.14e-20	1.57e-20
LIG1
MCM3
POLD2
RFC2
POLE2
PRIM1
MCM7
MCM6
POLA2
MCM2
POLD1
RFC4
RFC5
4114	Oocyte meiosis	10	2.97e-11	8.54e-09	2.85e-09
CCNB1
CDC20
MAD2L1
CDC25C
CCNE2
FBXO5
BUB1
PTTG1
PLK1
AURKA
3430	Mismatch repair	6	5.44e-10	1.56e-07	3.9e-08
LIG1
POLD2
RFC2
POLD1
RFC4
RFC5
3420	Nucleotide excision repair	7	1.08e-09	3.11e-07	6.21e-08
LIG1
POLD2
RFC2
POLE2
POLD1
RFC4
RFC5
5166	HTLV-I infection	11	1.15e-08	3.3e-06	5.5e-07
CDC20
BUB1B
POLD2
PTTG1
CHEK2
POLD1
TCF3
E2F1
MAD2L1
POLE2
CHEK1
4914	Progesterone-mediated oocyte maturation	7	5.22e-08	1.5e-05	2.14e-06
CCNB1
CCNA2
BUB1
PLK1
MAD2L1
CDC25C
CDC25B
3460	Fanconi anemia pathway	6	8.8e-08	2.52e-05	3.16e-06
BRCA2
FANCI
FANCD2
BRCA1
FANCA
ATRIP
3440	Homologous recombination	5	1.04e-07	2.99e-05	3.32e-06
POLD2
XRCC2
BRCA2
RAD54L
POLD1
4115	p53 signaling pathway	6	4.21e-07	0.000121	1.21e-05
CCNE2
CCNB1
CHEK1
RRM2
GTSE1
CHEK2
5206	MicroRNAs in cancer	7	3.01e-06	0.000863	7.84e-05
E2F1
CDC25C
BRCA1
CCNE2
KIF23
CDCA5
CDC25B
240	Pyrimidine metabolism	6	4.91e-06	0.00141	0.000117
PRIM1
POLD2
POLE2
RRM2
POLA2
POLD1
3410	Base excision repair	4	1.24e-05	0.00357	0.000275
LIG1
POLD2
POLE2
POLD1
230	Purine metabolism	6	7.86e-05	0.0225	0.00161
PRIM1
POLD2
POLE2
RRM2
POLA2
POLD1
5203	Viral carcinogenesis	5	0.00117	0.335	0.0224
CCNA2
CDC20
CCNE2
CHEK1
RBL1
5161	Hepatitis B	4	0.00319	0.915	0.0572
CCNA2
E2F1
BIRC5
CCNE2
4068	FoxO signaling pathway	3	0.0155	1	0.262
CCNB1
PLK4
PLK1
4120	Ubiquitin mediated proteolysis	3	0.0207	1	0.331
CDC20
BRCA1
UBE2C
5212	Pancreatic cancer	2	0.029	1	0.438
BRCA2
E2F1
4350	TGF-beta signaling pathway	2	0.0444	1	0.637
RBL1
E2F5
5200	Pathways in cancer	4	0.051	1	0.661
BRCA2
E2F1
BIRC5
CCNE2
