# Supplementary material for: Graph-theoretical model of global human interactome reveals enhanced long-range communicability in cancer networks
Source: PLoS One. 2017 Jan 31;12(1):e0170953. doi: 10.1371/journal.pone.0170953 (PMC5283687; doi:10.1371/journal.pone.0170953)
Supplement: S5 Table — (XLSX) [file pone.0170953.s005.xlsx]

## Sheet: 76_high_NTC_genes_COAD
Gene Symbol	Gene Name	EntrezGene	Ensembl
GPNMB	glycoprotein (transmembrane) nmb	10457	ENSG00000136235
MTDH	metadherin	92140	ENSG00000147649
GTF3A	general transcription factor IIIA	2971	ENSG00000122034
BDNF	brain-derived neurotrophic factor	627	ENSG00000176697
CDH3	cadherin 3, type 1, P-cadherin (placental)	1001	ENSG00000062038
WNT2B	wingless-type MMTV integration site family, member 2B	7482	ENSG00000134245
CTNNA1	catenin (cadherin-associated protein), alpha 1, 102kDa	1495	ENSG00000044115
SYNPR	synaptoporin	132204	ENSG00000163630
FOXC1	forkhead box C1	2296	ENSG00000054598
TBX18	T-box 18	9096	ENSG00000112837
HSD17B1P1	hydroxysteroid (17-beta) dehydrogenase 1 pseudogene 1	643646	ENSG00000108785
NKX6-2	NK6 homeobox 2	84504	ENSG00000148826
TCF3	transcription factor 3 (E2A immunoglobulin enhancer binding factors E12/E47)	6929	ENSG00000071564
ETV4	ets variant 4	2118	ENSG00000175832
WNT7A	wingless-type MMTV integration site family, member 7A	7476	ENSG00000154764
TBX15	T-box 15	6913	ENSG00000092607
NAT2	N-acetyltransferase 2 (arylamine N-acetyltransferase)	10	ENSG00000156006
CBLL1	Cbl proto-oncogene, E3 ubiquitin protein ligase-like 1	79872	ENSG00000105879
CDH5	cadherin 5, type 2 (vascular endothelium)	1003	ENSG00000179776
UBR4	ubiquitin protein ligase E3 component n-recognin 4	23352	ENSG00000127481
ARC	activity-regulated cytoskeleton-associated protein	23237	ENSG00000198576
WNT1	wingless-type MMTV integration site family, member 1	7471	ENSG00000125084
GLI2	GLI family zinc finger 2	2736	ENSG00000074047
COL1A1	collagen, type I, alpha 1	1277	ENSG00000108821
HES1	hairy and enhancer of split 1, (Drosophila)	3280	ENSG00000114315
HES4	hairy and enhancer of split 4 (Drosophila)	57801	ENSG00000188290
SOX18	SRY (sex determining region Y)-box 18	54345	ENSG00000203883
WNT5B	wingless-type MMTV integration site family, member 5B	81029	ENSG00000111186
WNT5A	wingless-type MMTV integration site family, member 5A	7474	ENSG00000114251
ZNF536	zinc finger protein 536	9745	ENSG00000198597
DCP1A	DCP1 decapping enzyme homolog A (S. cerevisiae)	55802	ENSG00000272886
MMP7	matrix metallopeptidase 7 (matrilysin, uterine)	4316	ENSG00000137673
LTBR	lymphotoxin beta receptor (TNFR superfamily, member 3)	4055	ENSG00000111321
TBX10	T-box 10	347853	ENSG00000167800
JUP	junction plakoglobin	3728	ENSG00000173801
TCF4	transcription factor 4	6925	ENSG00000196628
CGNL1	cingulin-like 1	84952	ENSG00000128849
EPHB1	EPH receptor B1	2047	ENSG00000154928
PTGDR	prostaglandin D2 receptor (DP)	5729	ENSG00000168229
WNT16	wingless-type MMTV integration site family, member 16	51384	ENSG00000002745
EMX2	empty spiracles homeobox 2	2018	ENSG00000170370
SEMA3B	sema domain, immunoglobulin domain (Ig), short basic domain, secreted, (semaphorin) 3B	7869	ENSG00000012171
OR10J5	olfactory receptor, family 10, subfamily J, member 5	127385	ENSG00000184155
GDF2	growth differentiation factor 2	2658	ENSG00000128802
GPI	glucose-6-phosphate isomerase	2821	ENSG00000105220
MYF5	myogenic factor 5	4617	ENSG00000111049
SOX12	SRY (sex determining region Y)-box 12	6666	ENSG00000177732
NOX5	NADPH oxidase, EF-hand calcium binding domain 5	79400	ENSG00000255346
ABLIM1	actin binding LIM protein 1	3983	ENSG00000099204
EN2	engrailed homeobox 2	2020	ENSG00000164778
ITGB4	integrin, beta 4	3691	ENSG00000132470
SOX11	SRY (sex determining region Y)-box 11	6664	ENSG00000176887
ACLS	acrocallosal syndrome	46	NA
PRSS1	protease, serine, 1 (trypsin 1)	5644	ENSG00000204983
MMP3	matrix metallopeptidase 3 (stromelysin 1, progelatinase)	4314	ENSG00000149968
ZBTB33	zinc finger and BTB domain containing 33	10009	ENSG00000177485
TBX22	T-box 22	50945	ENSG00000122145
EZH1	enhancer of zeste homolog 1 (Drosophila)	2145	ENSG00000108799
NKX1-1	NK1 homeobox 1	54729	ENSG00000235608
FBLN5	fibulin 5	10516	ENSG00000140092
IL1RN	interleukin 1 receptor antagonist	3557	ENSG00000136689
EVX1	even-skipped homeobox 1	2128	ENSG00000106038
RAB11A	RAB11A, member RAS oncogene family	8766	ENSG00000103769
CXCL16	chemokine (C-X-C motif) ligand 16	58191	ENSG00000161921
MUSK	muscle, skeletal, receptor tyrosine kinase	4593	ENSG00000030304
TNXA	tenascin XA (pseudogene)	7146	ENSG00000248290
WNT2	wingless-type MMTV integration site family member 2	7472	ENSG00000105989
EPHB2	EPH receptor B2	2048	ENSG00000133216
CLIP4	CAP-GLY domain containing linker protein family, member 4	79745	ENSG00000115295
WNT4	wingless-type MMTV integration site family, member 4	54361	ENSG00000162552
IL8	interleukin 8	3576	ENSG00000169429
WNT7B	wingless-type MMTV integration site family, member 7B	7477	ENSG00000188064
H2AFY	H2A histone family, member Y	9555	ENSG00000113648
TENM2	Teneurin Transmembrane Protein 1	10178	ENSG00000009694
TENM1	Teneurin Transmembrane Protein 2	57451	ENSG00000145934
TENM3	Teneurin Transmembrane Protein 3	55714	ENSG00000218336

## Sheet: GO_BP
GO_id	Term	NumberOfGenes	p-value	p-value_fdr	p-value_bonferroni
GO:0051094	positive regulation of developmental process	25	4.66e-15	6.43e-11	6.43e-11
GO:0050793	regulation of developmental process	31	5.94e-14	4.1e-10	8.19e-10
GO:2000026	regulation of multicellular organismal development	27	9.69e-14	4.45e-10	1.34e-09
GO:0048522	positive regulation of cellular process	42	3.22e-13	1.11e-09	4.45e-09
GO:0006357	regulation of transcription from RNA polymerase II promoter	27	7.22e-13	1.77e-09	9.96e-09
GO:0010628	positive regulation of gene expression	27	7.69e-13	1.77e-09	1.06e-08
GO:0045597	positive regulation of cell differentiation	20	9.38e-13	1.85e-09	1.29e-08
GO:0045165	cell fate commitment	13	1.17e-12	2.02e-09	1.62e-08
GO:0051239	regulation of multicellular organismal process	31	1.4e-12	2.04e-09	1.93e-08
GO:0007275	multicellular organismal development	40	1.48e-12	2.04e-09	2.04e-08
GO:0048731	system development	37	3.24e-12	4.06e-09	4.47e-08
GO:0044707	single-multicellular organism process	45	5.25e-12	6.04e-09	7.24e-08
GO:0007423	sensory organ development	16	7.9e-12	8.38e-09	1.09e-07
GO:0051240	positive regulation of multicellular organismal process	23	2.19e-11	2.04e-08	3.01e-07
GO:0043010	camera-type eye development	13	2.22e-11	2.04e-08	3.06e-07
GO:0048513	organ development	31	3.58e-11	2.96e-08	4.94e-07
GO:0009887	organ morphogenesis	19	3.82e-11	2.96e-08	5.27e-07
GO:0051252	regulation of RNA metabolic process	35	3.86e-11	2.96e-08	5.33e-07
GO:0048856	anatomical structure development	38	4.99e-11	3.62e-08	6.88e-07
GO:0031323	regulation of cellular metabolic process	44	5.79e-11	3.99e-08	7.98e-07
GO:0003002	regionalization	13	6.87e-11	4.51e-08	9.48e-07
GO:0044767	single-organism developmental process	40	7.87e-11	4.87e-08	1.09e-06
GO:1903506	regulation of nucleic acid-templated transcription	34	8.48e-11	4.87e-08	1.17e-06
GO:0006355	regulation of transcription, DNA-templated	34	8.48e-11	4.87e-08	1.17e-06
GO:2001141	regulation of RNA biosynthetic process	34	9.64e-11	5.32e-08	1.33e-06
GO:0032502	developmental process	40	1.01e-10	5.38e-08	1.4e-06
GO:0032501	multicellular organismal process	44	1.08e-10	5.52e-08	1.49e-06
GO:0009790	embryo development	19	1.69e-10	8.34e-08	2.33e-06
GO:0048518	positive regulation of biological process	41	1.79e-10	8.49e-08	2.46e-06
GO:0048568	embryonic organ development	14	2.13e-10	9.8e-08	2.94e-06
GO:0048646	anatomical structure formation involved in morphogenesis	19	3.03e-10	1.33e-07	4.18e-06
GO:0010720	positive regulation of cell development	14	3.09e-10	1.33e-07	4.26e-06
GO:0010468	regulation of gene expression	36	3.44e-10	1.44e-07	4.74e-06
GO:0019219	regulation of nucleobase-containing compound metabolic process	35	3.59e-10	1.45e-07	4.95e-06
GO:0045893	positive regulation of transcription, DNA-templated	22	4.01e-10	1.54e-07	5.53e-06
GO:1903508	positive regulation of nucleic acid-templated transcription	22	4.01e-10	1.54e-07	5.53e-06
GO:0048598	embryonic morphogenesis	15	4.53e-10	1.69e-07	6.24e-06
GO:1902680	positive regulation of RNA biosynthetic process	22	5.59e-10	2.03e-07	7.71e-06
GO:0060070	canonical Wnt signaling pathway	8	6.85e-10	2.42e-07	9.44e-06
GO:0031325	positive regulation of cellular metabolic process	30	7.64e-10	2.63e-07	1.05e-05
GO:0010604	positive regulation of macromolecule metabolic process	29	8.3e-10	2.79e-07	1.14e-05
GO:0051254	positive regulation of RNA metabolic process	22	9.03e-10	2.97e-07	1.25e-05
GO:0051962	positive regulation of nervous system development	13	1.18e-09	3.72e-07	1.62e-05
GO:0001654	eye development	12	1.19e-09	3.72e-07	1.64e-05
GO:0072001	renal system development	11	1.22e-09	3.75e-07	1.69e-05
GO:0007389	pattern specification process	13	1.41e-09	4.24e-07	1.95e-05
GO:0050769	positive regulation of neurogenesis	12	2.54e-09	7.32e-07	3.5e-05
GO:0002088	lens development in camera-type eye	7	2.59e-09	7.32e-07	3.57e-05
GO:0031328	positive regulation of cellular biosynthetic process	23	2.6e-09	7.32e-07	3.59e-05
GO:0051171	regulation of nitrogen compound metabolic process	35	2.72e-09	7.5e-07	3.75e-05
GO:0048593	camera-type eye morphogenesis	8	3.22e-09	8.69e-07	4.43e-05
GO:0009891	positive regulation of biosynthetic process	23	3.87e-09	1.03e-06	5.34e-05
GO:0048562	embryonic organ morphogenesis	11	4.04e-09	1.05e-06	5.58e-05
GO:0010557	positive regulation of macromolecule biosynthetic process	22	4.18e-09	1.07e-06	5.76e-05
GO:0001655	urogenital system development	11	4.36e-09	1.09e-06	6.01e-05
GO:2000112	regulation of cellular macromolecule biosynthetic process	33	4.66e-09	1.15e-06	6.43e-05
GO:0045995	regulation of embryonic development	8	5.05e-09	1.22e-06	6.97e-05
GO:0060255	regulation of macromolecule metabolic process	40	5.16e-09	1.22e-06	7.12e-05
GO:0072358	cardiovascular system development	16	5.31e-09	1.22e-06	7.33e-05
GO:0072359	circulatory system development	16	5.31e-09	1.22e-06	7.33e-05
GO:0031326	regulation of cellular biosynthetic process	34	6e-09	1.35e-06	8.27e-05
GO:0060828	regulation of canonical Wnt signaling pathway	10	6.06e-09	1.35e-06	8.36e-05
GO:0048729	tissue morphogenesis	14	6.26e-09	1.37e-06	8.63e-05
GO:0080090	regulation of primary metabolic process	40	6.76e-09	1.46e-06	9.32e-05
GO:0007399	nervous system development	24	7.22e-09	1.53e-06	9.96e-05
GO:0010556	regulation of macromolecule biosynthetic process	33	7.53e-09	1.57e-06	0.000104
GO:0016055	Wnt signaling pathway	10	7.83e-09	1.59e-06	0.000108
GO:0009889	regulation of biosynthetic process	34	7.9e-09	1.59e-06	0.000109
GO:0060322	head development	15	7.95e-09	1.59e-06	0.00011
GO:0045935	positive regulation of nucleobase-containing compound metabolic process	22	8.21e-09	1.62e-06	0.000113
GO:0090596	sensory organ morphogenesis	10	1.09e-08	2.12e-06	0.00015
GO:0030182	neuron differentiation	17	1.31e-08	2.52e-06	0.000181
GO:0019222	regulation of metabolic process	43	1.57e-08	2.96e-06	0.000216
GO:2000273	positive regulation of receptor activity	6	1.6e-08	2.98e-06	0.000221
GO:0051173	positive regulation of nitrogen compound metabolic process	22	1.78e-08	3.27e-06	0.000245
GO:0045944	positive regulation of transcription from RNA polymerase II promoter	17	1.97e-08	3.57e-06	0.000271
GO:0060284	regulation of cell development	15	2.21e-08	3.95e-06	0.000304
GO:0000122	negative regulation of transcription from RNA polymerase II promoter	15	2.34e-08	4.13e-06	0.000322
GO:0009967	positive regulation of signal transduction	19	2.44e-08	4.26e-06	0.000336
GO:0048592	eye morphogenesis	8	2.74e-08	4.72e-06	0.000377
GO:0045595	regulation of cell differentiation	20	2.89e-08	4.91e-06	0.000398
GO:0042127	regulation of cell proliferation	20	2.92e-08	4.91e-06	0.000403
GO:0048699	generation of neurons	19	3.35e-08	5.57e-06	0.000462
GO:0001568	blood vessel development	12	3.5e-08	5.75e-06	0.000483
GO:0061061	muscle structure development	12	3.69e-08	5.98e-06	0.000508
GO:0051960	regulation of nervous system development	14	4.14e-08	6.63e-06	0.00057
GO:0009966	regulation of signal transduction	25	5.57e-08	8.76e-06	0.000768
GO:0045168	cell-cell signaling involved in cell fate commitment	5	5.59e-08	8.76e-06	0.000771
GO:0035295	tube development	13	5.78e-08	8.96e-06	0.000798
GO:2000027	regulation of organ morphogenesis	8	5.91e-08	8.96e-06	0.000815
GO:0001944	vasculature development	12	5.91e-08	8.96e-06	0.000815
GO:0051216	cartilage development	8	6.22e-08	9.33e-06	0.000858
GO:0060429	epithelium development	16	9.02e-08	1.34e-05	0.00124
GO:0009653	anatomical structure morphogenesis	23	9.25e-08	1.35e-05	0.00128
GO:0030177	positive regulation of Wnt signaling pathway	8	9.31e-08	1.35e-05	0.00128
GO:0048523	negative regulation of cellular process	32	9.94e-08	1.42e-05	0.00137
GO:0045892	negative regulation of transcription, DNA-templated	17	1.02e-07	1.42e-05	0.0014
GO:0030855	epithelial cell differentiation	12	1.02e-07	1.42e-05	0.0014
GO:0009893	positive regulation of metabolic process	30	1.02e-07	1.42e-05	0.00141
GO:0007417	central nervous system development	15	1.03e-07	1.42e-05	0.00142
GO:0040019	positive regulation of embryonic development	5	1.11e-07	1.51e-05	0.00152
GO:0022603	regulation of anatomical structure morphogenesis	15	1.14e-07	1.54e-05	0.00157
GO:0023056	positive regulation of signaling	19	1.19e-07	1.59e-05	0.00164
GO:1903507	negative regulation of nucleic acid-templated transcription	17	1.2e-07	1.59e-05	0.00165
GO:0023051	regulation of signaling	26	1.36e-07	1.78e-05	0.00187
GO:1902679	negative regulation of RNA biosynthetic process	17	1.43e-07	1.86e-05	0.00197
GO:0009792	embryo development ending in birth or egg hatching	13	1.51e-07	1.94e-05	0.00208
GO:0010469	regulation of receptor activity	7	1.67e-07	2.13e-05	0.0023
GO:0010721	negative regulation of cell development	9	2.11e-07	2.67e-05	0.00291
GO:0007420	brain development	13	2.13e-07	2.67e-05	0.00293
GO:0051253	negative regulation of RNA metabolic process	17	2.26e-07	2.81e-05	0.00312
GO:0033993	response to lipid	14	2.48e-07	3.05e-05	0.00342
GO:0051963	regulation of synapse assembly	6	3.01e-07	3.67e-05	0.00414
GO:0008283	cell proliferation	13	3.08e-07	3.72e-05	0.00424
GO:1901701	cellular response to oxygen-containing compound	14	3.12e-07	3.74e-05	0.0043
GO:0007166	cell surface receptor signaling pathway	22	3.21e-07	3.81e-05	0.00442
GO:0090263	positive regulation of canonical Wnt signaling pathway	7	3.49e-07	4.11e-05	0.00481
GO:0010646	regulation of cell communication	26	3.78e-07	4.42e-05	0.00521
GO:0050768	negative regulation of neurogenesis	8	3.83e-07	4.44e-05	0.00529
GO:0048584	positive regulation of response to stimulus	21	3.98e-07	4.57e-05	0.00549
GO:0022008	neurogenesis	18	4.05e-07	4.61e-05	0.00558
GO:0010647	positive regulation of cell communication	19	4.53e-07	5.12e-05	0.00625
GO:0050767	regulation of neurogenesis	12	4.84e-07	5.36e-05	0.00668
GO:0061448	connective tissue development	8	4.86e-07	5.36e-05	0.0067
GO:0009952	anterior/posterior pattern specification	8	4.86e-07	5.36e-05	0.0067
GO:0030154	cell differentiation	27	5.12e-07	5.61e-05	0.00706
GO:2000113	negative regulation of cellular macromolecule biosynthetic process	17	5.74e-07	6.23e-05	0.00791
GO:0048519	negative regulation of biological process	32	5.83e-07	6.28e-05	0.00804
GO:0048863	stem cell differentiation	9	7.32e-07	7.82e-05	0.0101
GO:0030111	regulation of Wnt signaling pathway	9	7.53e-07	7.99e-05	0.0104
GO:0051961	negative regulation of nervous system development	8	8.48e-07	8.93e-05	0.0117
GO:0045934	negative regulation of nucleobase-containing compound metabolic process	17	8.64e-07	9.02e-05	0.0119
GO:0072091	regulation of stem cell proliferation	6	9.37e-07	9.72e-05	0.0129
GO:0043009	chordate embryonic development	12	9.84e-07	0.000101	0.0136
GO:0010558	negative regulation of macromolecule biosynthetic process	17	1.02e-06	0.000105	0.0141
GO:0046328	regulation of JNK cascade	7	1.08e-06	0.000109	0.0148
GO:0016331	morphogenesis of embryonic epithelium	7	1.13e-06	0.000113	0.0155
GO:0048608	reproductive structure development	10	1.23e-06	0.000123	0.017
GO:0048869	cellular developmental process	27	1.31e-06	0.00013	0.018
GO:0061458	reproductive system development	10	1.35e-06	0.000133	0.0187
GO:0014031	mesenchymal cell development	6	1.53e-06	0.00015	0.0211
GO:0045596	negative regulation of cell differentiation	12	1.69e-06	0.000164	0.0233
GO:0021871	forebrain regionalization	4	1.78e-06	0.000172	0.0246
GO:0071229	cellular response to acid chemical	7	1.96e-06	0.000187	0.027
GO:0048583	regulation of response to stimulus	27	2e-06	0.00019	0.0276
GO:0021953	central nervous system neuron differentiation	7	2.04e-06	0.000191	0.0281
GO:0050807	regulation of synapse organization	6	2.04e-06	0.000191	0.0281
GO:0002009	morphogenesis of an epithelium	10	2.2e-06	0.000205	0.0303
GO:0046330	positive regulation of JNK cascade	6	2.28e-06	0.000211	0.0314
GO:0044089	positive regulation of cellular component biogenesis	9	2.29e-06	0.000211	0.0316
GO:0051172	negative regulation of nitrogen compound metabolic process	17	2.34e-06	0.000214	0.0323
GO:0061180	mammary gland epithelium development	5	2.36e-06	0.000214	0.0326
GO:0060485	mesenchyme development	7	2.39e-06	0.000215	0.0329
GO:0002072	optic cup morphogenesis involved in camera-type eye development	3	2.41e-06	0.000215	0.0332
GO:0030900	forebrain development	9	2.41e-06	0.000215	0.0333
GO:0042692	muscle cell differentiation	8	2.52e-06	0.000222	0.0347
GO:0010629	negative regulation of gene expression	17	2.54e-06	0.000223	0.0351
GO:0098609	cell-cell adhesion	11	2.65e-06	0.000231	0.0366
GO:0001501	skeletal system development	10	2.66e-06	0.000231	0.0367
GO:0007155	cell adhesion	14	2.69e-06	0.000232	0.0371
GO:0022610	biological adhesion	14	2.83e-06	0.000241	0.0391
GO:0051241	negative regulation of multicellular organismal process	14	2.83e-06	0.000241	0.0391
GO:0031128	developmental induction	4	2.86e-06	0.000242	0.0395
GO:0048839	inner ear development	7	2.9e-06	0.000244	0.04
GO:0030155	regulation of cell adhesion	11	2.95e-06	0.000247	0.0407
GO:0048762	mesenchymal cell differentiation	6	2.97e-06	0.000247	0.041
GO:0032872	regulation of stress-activated MAPK cascade	7	3.25e-06	0.000268	0.0448
GO:0003156	regulation of organ formation	4	3.31e-06	0.000272	0.0457
GO:0070302	regulation of stress-activated protein kinase signaling cascade	7	3.37e-06	0.000275	0.0465
GO:0030198	extracellular matrix organization	9	3.4e-06	0.000276	0.0469
GO:0043062	extracellular structure organization	9	3.48e-06	0.000281	0.048
GO:0071396	cellular response to lipid	9	3.74e-06	0.0003	0.0515
GO:0051093	negative regulation of developmental process	13	3.84e-06	0.000306	0.053
GO:0051130	positive regulation of cellular component organization	15	3.92e-06	0.00031	0.054
GO:1901700	response to oxygen-containing compound	16	4.55e-06	0.000359	0.0628
GO:0032874	positive regulation of stress-activated MAPK cascade	6	5.12e-06	0.000401	0.0706
GO:0070304	positive regulation of stress-activated protein kinase signaling cascade	6	5.36e-06	0.000418	0.074
GO:0048514	blood vessel morphogenesis	9	5.39e-06	0.000418	0.0744
GO:0045666	positive regulation of neuron differentiation	8	5.46e-06	0.000421	0.0753
GO:0021536	diencephalon development	5	5.85e-06	0.000448	0.0807
GO:0072073	kidney epithelium development	6	5.88e-06	0.000448	0.0811
GO:0043583	ear development	7	6.15e-06	0.000466	0.0848
GO:0071300	cellular response to retinoic acid	5	6.26e-06	0.000472	0.0864
GO:0021521	ventral spinal cord interneuron specification	3	7.05e-06	0.000525	0.0972
GO:0060573	cell fate specification involved in pattern specification	3	7.05e-06	0.000525	0.0972
GO:0042475	odontogenesis of dentin-containing tooth	5	7.16e-06	0.00053	0.0987
GO:0060603	mammary gland duct morphogenesis	4	7.18e-06	0.00053	0.0991
GO:0009888	tissue development	17	7.52e-06	0.000551	0.104
GO:0061053	somite development	5	7.64e-06	0.000557	0.105
GO:0001101	response to acid chemical	8	7.89e-06	0.000573	0.109
GO:0051145	smooth muscle cell differentiation	4	8.06e-06	0.000582	0.111
GO:0001525	angiogenesis	8	8.31e-06	0.000597	0.115
GO:2000145	regulation of cell motility	11	8.49e-06	0.000607	0.117
GO:0031327	negative regulation of cellular biosynthetic process	16	8.73e-06	0.00062	0.12
GO:0044087	regulation of cellular component biogenesis	11	8.76e-06	0.00062	0.121
GO:0060900	embryonic camera-type eye formation	3	9.37e-06	0.000656	0.129
GO:0043588	skin development	7	9.37e-06	0.000656	0.129
GO:0003007	heart morphogenesis	7	9.67e-06	0.000674	0.133
GO:0030901	midbrain development	5	9.83e-06	0.000681	0.136
GO:0090102	cochlea development	4	1e-05	0.000693	0.139
GO:0051128	regulation of cellular component organization	20	1.06e-05	0.000728	0.146
GO:0009890	negative regulation of biosynthetic process	16	1.07e-05	0.000731	0.148
GO:0051091	positive regulation of sequence-specific DNA binding transcription factor activity	7	1.09e-05	0.000743	0.151
GO:0060562	epithelial tube morphogenesis	8	1.23e-05	0.000832	0.17
GO:0021983	pituitary gland development	4	1.24e-05	0.000832	0.171
GO:0048754	branching morphogenesis of an epithelial tube	6	1.32e-05	0.000877	0.182
GO:0050679	positive regulation of epithelial cell proliferation	6	1.32e-05	0.000877	0.182
GO:0021575	hindbrain morphogenesis	4	1.37e-05	0.000907	0.189
GO:0016337	single organismal cell-cell adhesion	9	1.44e-05	0.000948	0.198
GO:0070307	lens fiber cell development	3	1.54e-05	0.00101	0.213
GO:0001657	ureteric bud development	5	1.57e-05	0.00102	0.216
GO:0072164	mesonephric tubule development	5	1.66e-05	0.00107	0.228
GO:0048864	stem cell development	7	1.75e-05	0.00113	0.241
GO:0071310	cellular response to organic substance	18	1.9e-05	0.00122	0.262
GO:0071425	hematopoietic stem cell proliferation	3	1.92e-05	0.00122	0.265
GO:0060579	ventral spinal cord interneuron fate commitment	3	1.92e-05	0.00122	0.265
GO:0060581	cell fate commitment involved in pattern specification	3	1.92e-05	0.00122	0.265
GO:0001823	mesonephros development	5	1.95e-05	0.00122	0.268
GO:0006928	movement of cell or subcellular component	15	1.99e-05	0.00125	0.275
GO:0098602	single organism cell adhesion	9	2.1e-05	0.00131	0.289
GO:0001822	kidney development	7	2.12e-05	0.00132	0.293
GO:0021514	ventral spinal cord interneuron differentiation	3	2.36e-05	0.00145	0.326
GO:0060443	mammary gland morphogenesis	4	2.37e-05	0.00145	0.327
GO:0051270	regulation of cellular component movement	11	2.37e-05	0.00145	0.327
GO:0042472	inner ear morphogenesis	5	2.39e-05	0.00145	0.33
GO:0021510	spinal cord development	5	2.39e-05	0.00145	0.33
GO:0071495	cellular response to endogenous stimulus	13	2.44e-05	0.00148	0.337
GO:0040011	locomotion	14	2.68e-05	0.00161	0.369
GO:0006351	transcription, DNA-templated	22	2.8e-05	0.00168	0.386
GO:0045664	regulation of neuron differentiation	9	2.95e-05	0.00175	0.407
GO:0035239	tube morphogenesis	8	3e-05	0.00177	0.414
GO:0042476	odontogenesis	5	3.06e-05	0.00179	0.421
GO:0030334	regulation of cell migration	10	3.06e-05	0.00179	0.422
GO:0072170	metanephric tubule development	3	3.42e-05	0.00199	0.472
GO:2000647	negative regulation of stem cell proliferation	3	3.42e-05	0.00199	0.472
GO:0050877	neurological system process	14	3.43e-05	0.00199	0.474
GO:0060688	regulation of morphogenesis of a branching structure	4	3.55e-05	0.00204	0.489
GO:0001837	epithelial to mesenchymal transition	4	3.55e-05	0.00204	0.489
GO:0060492	lung induction	2	3.76e-05	0.00212	0.518
GO:0071874	cellular response to norepinephrine stimulus	2	3.76e-05	0.00212	0.518
GO:0003408	optic cup formation involved in camera-type eye development	2	3.76e-05	0.00212	0.518
GO:0061184	positive regulation of dermatome development	2	3.76e-05	0.00212	0.518
GO:0060548	negative regulation of cell death	12	3.85e-05	0.00216	0.53
GO:0003206	cardiac chamber morphogenesis	5	3.86e-05	0.00216	0.532
GO:0032526	response to retinoic acid	5	5.02e-05	0.0028	0.692
GO:0042471	ear morphogenesis	5	5.24e-05	0.00291	0.723
GO:0003151	outflow tract morphogenesis	4	5.47e-05	0.00303	0.755
GO:0002064	epithelial cell development	6	5.51e-05	0.00303	0.76
GO:0090103	cochlea morphogenesis	3	5.54e-05	0.00303	0.764
GO:0072207	metanephric epithelium development	3	5.54e-05	0.00303	0.764
GO:0032774	RNA biosynthetic process	22	5.84e-05	0.00317	0.806
GO:0051965	positive regulation of synapse assembly	4	5.85e-05	0.00317	0.807
GO:0072089	stem cell proliferation	4	5.85e-05	0.00317	0.807
GO:0009612	response to mechanical stimulus	6	6.02e-05	0.00325	0.831
GO:0010605	negative regulation of macromolecule metabolic process	19	6.06e-05	0.00325	0.836
GO:0001934	positive regulation of protein phosphorylation	11	6.16e-05	0.00329	0.849
GO:0031324	negative regulation of cellular metabolic process	19	6.7e-05	0.00357	0.924
GO:0002062	chondrocyte differentiation	4	7.12e-05	0.00378	0.982
GO:0060444	branching involved in mammary gland duct morphogenesis	3	7.33e-05	0.00386	1
GO:0021952	central nervous system projection neuron axonogenesis	3	7.33e-05	0.00386	1
GO:0022009	central nervous system vasculogenesis	2	7.5e-05	0.00387	1
GO:0021913	regulation of transcription from RNA polymerase II promoter involved in ventral spinal cord interneuron specification	2	7.5e-05	0.00387	1
GO:0061047	positive regulation of branching involved in lung morphogenesis	2	7.5e-05	0.00387	1
GO:0014045	establishment of endothelial blood-brain barrier	2	7.5e-05	0.00387	1
GO:0061183	regulation of dermatome development	2	7.5e-05	0.00387	1
GO:0001756	somitogenesis	4	7.58e-05	0.0039	1
GO:0051674	localization of cell	11	7.63e-05	0.00391	1
GO:0048870	cell motility	11	7.72e-05	0.00394	1
GO:0003008	system process	16	8.06e-05	0.0041	1
GO:0007611	learning or memory	6	8.22e-05	0.00417	1
GO:0060415	muscle tissue morphogenesis	4	8.57e-05	0.00431	1
GO:0061351	neural precursor cell proliferation	4	8.57e-05	0.00431	1
GO:0050770	regulation of axonogenesis	5	8.79e-05	0.00441	1
GO:0042327	positive regulation of phosphorylation	11	8.87e-05	0.00443	1
GO:0070887	cellular response to chemical stimulus	19	8.89e-05	0.00443	1
GO:0050803	regulation of synapse structure or activity	6	8.92e-05	0.00443	1
GO:0008589	regulation of smoothened signaling pathway	4	9.1e-05	0.0045	1
GO:0003205	cardiac chamber development	5	9.13e-05	0.0045	1
GO:0048706	embryonic skeletal system development	5	9.47e-05	0.00465	1
GO:0040012	regulation of locomotion	10	9.64e-05	0.00469	1
GO:0048663	neuron fate commitment	4	9.65e-05	0.00469	1
GO:2000648	positive regulation of stem cell proliferation	4	9.65e-05	0.00469	1
GO:0001932	regulation of protein phosphorylation	13	0.000106	0.0051	1
GO:0070306	lens fiber cell differentiation	3	0.000107	0.0051	1
GO:0061028	establishment of endothelial barrier	3	0.000107	0.0051	1
GO:0048596	embryonic camera-type eye morphogenesis	3	0.000107	0.0051	1
GO:0003338	metanephros morphogenesis	3	0.000107	0.0051	1
GO:0021954	central nervous system neuron development	4	0.000115	0.00545	1
GO:0048565	digestive tract development	5	0.000118	0.00557	1
GO:0048644	muscle organ morphogenesis	4	0.000121	0.00571	1
GO:0031344	regulation of cell projection organization	8	0.000122	0.00571	1
GO:0030902	hindbrain development	5	0.000122	0.00571	1
GO:0071873	response to norepinephrine	2	0.000125	0.00577	1
GO:0061046	regulation of branching involved in lung morphogenesis	2	0.000125	0.00577	1
GO:0071680	response to indole-3-methanol	2	0.000125	0.00577	1
GO:0071681	cellular response to indole-3-methanol	2	0.000125	0.00577	1
GO:0021675	nerve development	4	0.000128	0.00586	1
GO:0035050	embryonic heart tube development	4	0.000128	0.00586	1
GO:0007507	heart development	8	0.000128	0.00586	1
GO:0009913	epidermal cell differentiation	5	0.000135	0.00617	1
GO:0022407	regulation of cell-cell adhesion	7	0.000139	0.00633	1
GO:0060412	ventricular septum morphogenesis	3	0.000149	0.00676	1
GO:0030510	regulation of BMP signaling pathway	4	0.00015	0.00677	1
GO:0030335	positive regulation of cell migration	7	0.000156	0.00703	1
GO:0072080	nephron tubule development	4	0.000158	0.00708	1
GO:0050794	regulation of cellular process	44	0.000162	0.00727	1
GO:0021955	central nervous system neuron axonogenesis	3	0.000165	0.00737	1
GO:0050890	cognition	6	0.000168	0.00747	1
GO:0055123	digestive system development	5	0.00017	0.00755	1
GO:0045778	positive regulation of ossification	4	0.000174	0.00768	1
GO:0060993	kidney morphogenesis	4	0.000174	0.00768	1
GO:0003006	developmental process involved in reproduction	9	0.000177	0.00776	1
GO:0016477	cell migration	10	0.000179	0.00784	1
GO:0048468	cell development	15	0.00018	0.00786	1
GO:0061326	renal tubule development	4	0.000183	0.00797	1
GO:2000147	positive regulation of cell motility	7	0.000185	0.00797	1
GO:0060856	establishment of blood-brain barrier	2	0.000187	0.00797	1
GO:0097264	self proteolysis	2	0.000187	0.00797	1
GO:0060762	regulation of branching involved in mammary gland duct morphogenesis	2	0.000187	0.00797	1
GO:0021631	optic nerve morphogenesis	2	0.000187	0.00797	1
GO:0038030	non-canonical Wnt signaling pathway via MAPK cascade	2	0.000187	0.00797	1
GO:0014014	negative regulation of gliogenesis	3	0.000201	0.00854	1
GO:0051272	positive regulation of cellular component movement	7	0.000202	0.00858	1
GO:0060021	palate development	4	0.000211	0.00895	1
GO:1901362	organic cyclic compound biosynthetic process	23	0.000213	0.00898	1
GO:0042325	regulation of phosphorylation	13	0.000214	0.00899	1
GO:0007548	sex differentiation	6	0.000226	0.00948	1
GO:0051090	regulation of sequence-specific DNA binding transcription factor activity	7	0.000229	0.00954	1
GO:0040017	positive regulation of locomotion	7	0.000229	0.00954	1
GO:0048048	embryonic eye morphogenesis	3	0.000241	0.00998	1
GO:0002053	positive regulation of mesenchymal cell proliferation	3	0.000241	0.00998	1
GO:0034654	nucleobase-containing compound biosynthetic process	22	0.000253	0.0105	1
GO:0010941	regulation of cell death	14	0.000254	0.0105	1
GO:0048170	positive regulation of long-term neuronal synaptic plasticity	2	0.000261	0.0106	1
GO:0048021	regulation of melanin biosynthetic process	2	0.000261	0.0106	1
GO:1900376	regulation of secondary metabolite biosynthetic process	2	0.000261	0.0106	1
GO:0007406	negative regulation of neuroblast proliferation	2	0.000261	0.0106	1
GO:0006366	transcription from RNA polymerase II promoter	10	0.000262	0.0106	1
GO:0021532	neural tube patterning	3	0.000263	0.0106	1
GO:0032879	regulation of localization	18	0.00027	0.0109	1
GO:0009892	negative regulation of metabolic process	19	0.000275	0.0111	1
GO:0008544	epidermis development	6	0.000281	0.0113	1
GO:0048736	appendage development	5	0.000285	0.0114	1
GO:0060173	limb development	5	0.000285	0.0114	1
GO:0009798	axis specification	4	0.00029	0.0115	1
GO:0008284	positive regulation of cell proliferation	10	0.000292	0.0116	1
GO:0045937	positive regulation of phosphate metabolic process	11	0.000294	0.0116	1
GO:0035282	segmentation	4	0.000302	0.0118	1
GO:0072009	nephron epithelium development	4	0.000302	0.0118	1
GO:0008285	negative regulation of cell proliferation	9	0.000304	0.0119	1
GO:0000578	embryonic axis specification	3	0.00031	0.012	1
GO:0021587	cerebellum morphogenesis	3	0.00031	0.012	1
GO:0048566	embryonic digestive tract development	3	0.00031	0.012	1
GO:0014706	striated muscle tissue development	6	0.000325	0.0126	1
GO:0000904	cell morphogenesis involved in differentiation	9	0.000331	0.0127	1
GO:0031346	positive regulation of cell projection organization	6	0.000332	0.0127	1
GO:0050678	regulation of epithelial cell proliferation	6	0.000332	0.0127	1
GO:0031076	embryonic camera-type eye development	3	0.000336	0.0128	1
GO:0018130	heterocycle biosynthetic process	22	0.000337	0.0128	1
GO:0032496	response to lipopolysaccharide	6	0.000346	0.013	1
GO:0060601	lateral sprouting from an epithelium	2	0.000347	0.013	1
GO:0061072	iris morphogenesis	2	0.000347	0.013	1
GO:0060253	negative regulation of glial cell proliferation	2	0.000347	0.013	1
GO:0007442	hindgut morphogenesis	2	0.000347	0.013	1
GO:0043455	regulation of secondary metabolic process	2	0.000347	0.013	1
GO:0019438	aromatic compound biosynthetic process	22	0.000349	0.013	1
GO:0048638	regulation of developmental growth	6	0.000353	0.0131	1
GO:1902533	positive regulation of intracellular signal transduction	10	0.000353	0.0131	1
GO:0002011	morphogenesis of an epithelial sheet	3	0.000363	0.0135	1
GO:0061138	morphogenesis of a branching epithelium	5	0.000365	0.0135	1
GO:0003231	cardiac ventricle development	4	0.000387	0.0143	1
GO:0060537	muscle tissue development	6	0.000398	0.0146	1
GO:0042221	response to chemical	24	0.000405	0.0148	1
GO:0071560	cellular response to transforming growth factor beta stimulus	5	0.000406	0.0149	1
GO:0030324	lung development	5	0.000417	0.0152	1
GO:0071559	response to transforming growth factor beta	5	0.000417	0.0152	1
GO:0045598	regulation of fat cell differentiation	4	0.000418	0.0152	1
GO:0002237	response to molecule of bacterial origin	6	0.000431	0.0156	1
GO:0043066	negative regulation of apoptotic process	10	0.000434	0.0157	1
GO:0048732	gland development	7	0.000444	0.0158	1
GO:0048664	neuron fate determination	2	0.000445	0.0158	1
GO:0061525	hindgut development	2	0.000445	0.0158	1
GO:0060638	mesenchymal-epithelial cell signaling	2	0.000445	0.0158	1
GO:0060997	dendritic spine morphogenesis	2	0.000445	0.0158	1
GO:0030917	midbrain-hindbrain boundary development	2	0.000445	0.0158	1
GO:0043069	negative regulation of programmed cell death	10	0.000456	0.0162	1
GO:0030323	respiratory tube development	5	0.000462	0.0163	1
GO:0001763	morphogenesis of a branching structure	5	0.000474	0.0167	1
GO:0021545	cranial nerve development	3	0.000486	0.0171	1
GO:0010769	regulation of cell morphogenesis involved in differentiation	6	0.000492	0.0173	1
GO:0044271	cellular nitrogen compound biosynthetic process	23	0.000505	0.0177	1
GO:0003281	ventricular septum development	3	0.00052	0.0181	1
GO:0001885	endothelial cell development	3	0.00052	0.0181	1
GO:0042493	response to drug	7	0.000525	0.0182	1
GO:0043410	positive regulation of MAPK cascade	7	0.000525	0.0182	1
GO:0016070	RNA metabolic process	23	0.000533	0.0184	1
GO:0022612	gland morphogenesis	4	0.000543	0.0187	1
GO:0072173	metanephric tubule morphogenesis	2	0.000555	0.019	1
GO:0061303	cornea development in camera-type eye	2	0.000555	0.019	1
GO:0031401	positive regulation of protein modification process	11	0.000572	0.0196	1
GO:0002065	columnar/cuboidal epithelial cell differentiation	4	0.000584	0.0199	1
GO:0048168	regulation of neuronal synaptic plasticity	3	0.000593	0.0202	1
GO:0008406	gonad development	5	0.000605	0.0205	1
GO:0080135	regulation of cellular response to stress	9	0.000615	0.0208	1
GO:0048010	vascular endothelial growth factor receptor signaling pathway	4	0.000626	0.0211	1
GO:0072006	nephron development	4	0.000626	0.0211	1
GO:0031018	endocrine pancreas development	3	0.000632	0.0212	1
GO:0046660	female sex differentiation	4	0.000648	0.0217	1
GO:0008152	metabolic process	44	0.000649	0.0217	1
GO:0060711	labyrinthine layer development	3	0.000672	0.0223	1
GO:0033077	T cell differentiation in thymus	3	0.000672	0.0223	1
GO:0045137	development of primary sexual characteristics	5	0.00068	0.0225	1
GO:0010033	response to organic substance	18	0.000682	0.0226	1
GO:0022617	extracellular matrix disassembly	4	0.000693	0.0229	1
GO:0034612	response to tumor necrosis factor	4	0.00074	0.0244	1
GO:0046546	development of primary male sexual characteristics	4	0.00079	0.0259	1
GO:0008584	male gonad development	4	0.00079	0.0259	1
GO:0060411	cardiac septum morphogenesis	3	0.000803	0.0262	1
GO:0021903	rostrocaudal neural tube patterning	2	0.00081	0.0263	1
GO:0021554	optic nerve development	2	0.00081	0.0263	1
GO:1901342	regulation of vasculature development	5	0.000814	0.0264	1
GO:0048589	developmental growth	6	0.000838	0.0271	1
GO:0014032	neural crest cell development	3	0.00085	0.0274	1
GO:0009617	response to bacterium	7	0.000852	0.0275	1
GO:0043408	regulation of MAPK cascade	8	0.000885	0.0284	1
GO:0060541	respiratory system development	5	0.000888	0.0285	1
GO:0048146	positive regulation of fibroblast proliferation	3	0.000899	0.0286	1
GO:0060675	ureteric bud morphogenesis	3	0.000899	0.0286	1
GO:0048546	digestive tract morphogenesis	3	0.000899	0.0286	1
GO:0048705	skeletal system morphogenesis	5	0.000907	0.0288	1
GO:0021515	cell differentiation in spinal cord	3	0.000949	0.0295	1
GO:0055008	cardiac muscle tissue morphogenesis	3	0.000949	0.0295	1
GO:0045669	positive regulation of osteoblast differentiation	3	0.000949	0.0295	1
GO:0050789	regulation of biological process	43	0.000952	0.0295	1
GO:0030879	mammary gland development	4	0.000954	0.0295	1
GO:0043568	positive regulation of insulin-like growth factor receptor signaling pathway	2	0.000955	0.0295	1
GO:0060033	anatomical structure regression	2	0.000955	0.0295	1
GO:0090136	epithelial cell-cell adhesion	2	0.000955	0.0295	1
GO:0040037	negative regulation of fibroblast growth factor receptor signaling pathway	2	0.000955	0.0295	1
GO:0071542	dopaminergic neuron differentiation	2	0.000955	0.0295	1
GO:0021520	spinal cord motor neuron cell fate specification	2	0.000955	0.0295	1
GO:0044093	positive regulation of molecular function	14	0.00097	0.0299	1
GO:0021537	telencephalon development	5	0.000987	0.0304	1
GO:0071222	cellular response to lipopolysaccharide	4	0.00101	0.0311	1
GO:0022604	regulation of cell morphogenesis	7	0.00107	0.0327	1
GO:0019220	regulation of phosphate metabolic process	13	0.00107	0.0327	1
GO:0045836	positive regulation of meiotic nuclear division	2	0.00111	0.0338	1
GO:0021984	adenohypophysis development	2	0.00111	0.0338	1
GO:0040008	regulation of growth	8	0.00114	0.0347	1
GO:0051174	regulation of phosphorus metabolic process	13	0.00117	0.0353	1
GO:0045682	regulation of epidermis development	3	0.00117	0.0353	1
GO:0007163	establishment or maintenance of cell polarity	4	0.00117	0.0354	1
GO:0003143	embryonic heart tube morphogenesis	3	0.00123	0.037	1
GO:0071219	cellular response to molecule of bacterial origin	4	0.00124	0.0373	1
GO:0071417	cellular response to organonitrogen compound	7	0.00124	0.0373	1
GO:0071363	cellular response to growth factor stimulus	8	0.00125	0.0373	1
GO:0090287	regulation of cellular response to growth factor stimulus	5	0.00126	0.0376	1
GO:0002544	chronic inflammatory response	2	0.00128	0.038	1
GO:0045683	negative regulation of epidermis development	2	0.00128	0.038	1
GO:0060996	dendritic spine development	2	0.00128	0.038	1
GO:0048666	neuron development	9	0.00129	0.038	1
GO:0014033	neural crest cell differentiation	3	0.00129	0.0381	1
GO:0071407	cellular response to organic cyclic compound	6	0.00131	0.0385	1
GO:0009880	embryonic pattern specification	3	0.00135	0.0396	1
GO:0042733	embryonic digit morphogenesis	3	0.00135	0.0396	1
GO:0030516	regulation of axon extension	3	0.00135	0.0396	1
GO:0060563	neuroepithelial cell differentiation	3	0.00142	0.0414	1
GO:0009059	macromolecule biosynthetic process	23	0.00144	0.0419	1
GO:0072234	metanephric nephron tubule development	2	0.00146	0.0424	1
GO:0051446	positive regulation of meiotic cell cycle	2	0.00146	0.0424	1
GO:0072078	nephron tubule morphogenesis	3	0.00148	0.043	1
GO:0022414	reproductive process	11	0.00152	0.0438	1
GO:0070848	response to growth factor	8	0.00152	0.0439	1
GO:0046661	male sex differentiation	4	0.00155	0.0445	1
GO:0061564	axon development	7	0.00155	0.0445	1
GO:0072028	nephron morphogenesis	3	0.00155	0.0445	1
GO:0072088	nephron epithelium morphogenesis	3	0.00155	0.0445	1
GO:0001701	in utero embryonic development	6	0.00156	0.0446	1
GO:0001570	vasculogenesis	3	0.00162	0.0463	1
GO:0060065	uterus development	2	0.00165	0.0466	1
GO:0097061	dendritic spine organization	2	0.00165	0.0466	1
GO:0001759	organ induction	2	0.00165	0.0466	1
GO:0060251	regulation of glial cell proliferation	2	0.00165	0.0466	1
GO:0035107	appendage morphogenesis	4	0.00167	0.047	1
GO:0035108	limb morphogenesis	4	0.00167	0.047	1
GO:0031399	regulation of protein modification process	13	0.00169	0.0474	1
GO:0001503	ossification	5	0.0017	0.0478	1
GO:0048738	cardiac muscle tissue development	4	0.00171	0.048	1
GO:0043207	response to external biotic stimulus	8	0.00174	0.0483	1
GO:0051707	response to other organism	8	0.00174	0.0483	1
GO:0044237	cellular metabolic process	39	0.00174	0.0483	1
GO:0001708	cell fate specification	3	0.00177	0.0491	1
GO:0061333	renal tubule morphogenesis	3	0.00177	0.0491	1
GO:0003279	cardiac septum development	3	0.00185	0.051	1
GO:0072243	metanephric nephron epithelium development	2	0.00185	0.051	1
GO:0031290	retinal ganglion cell axon guidance	2	0.00185	0.051	1
GO:1901360	organic cyclic compound metabolic process	27	0.00186	0.051	1
GO:0071216	cellular response to biotic stimulus	4	0.0019	0.052	1
GO:0045446	endothelial cell differentiation	3	0.00193	0.0528	1
GO:0048667	cell morphogenesis involved in neuron differentiation	7	0.00198	0.0541	1
GO:0034332	adherens junction organization	3	0.00201	0.0547	1
GO:0030574	collagen catabolic process	3	0.00201	0.0547	1
GO:0090090	negative regulation of canonical Wnt signaling pathway	4	0.00204	0.0554	1
GO:0046483	heterocycle metabolic process	26	0.00205	0.0554	1
GO:0006725	cellular aromatic compound metabolic process	26	0.00205	0.0554	1
GO:0060850	regulation of transcription involved in cell fate commitment	2	0.00206	0.0557	1
GO:2000177	regulation of neural precursor cell proliferation	3	0.00209	0.0563	1
GO:0071260	cellular response to mechanical stimulus	3	0.00209	0.0563	1
GO:0097485	neuron projection guidance	6	0.00215	0.0576	1
GO:0007411	axon guidance	6	0.00215	0.0576	1
GO:0044708	single-organism behavior	6	0.00218	0.0583	1
GO:0009607	response to biotic stimulus	8	0.00226	0.0602	1
GO:0044702	single organism reproductive process	10	0.00226	0.0602	1
GO:0061387	regulation of extent of cell growth	3	0.00227	0.0602	1
GO:2000178	negative regulation of neural precursor cell proliferation	2	0.00229	0.0605	1
GO:0072273	metanephric nephron morphogenesis	2	0.00229	0.0605	1
GO:0060716	labyrinthine layer blood vessel development	2	0.00229	0.0605	1
GO:0034329	cell junction assembly	4	0.0023	0.0607	1
GO:0021915	neural tube development	4	0.00235	0.0619	1
GO:0014013	regulation of gliogenesis	3	0.00236	0.0619	1
GO:0044238	primary metabolic process	39	0.00237	0.0622	1
GO:0001945	lymph vessel development	2	0.00252	0.0661	1
GO:0006139	nucleobase-containing compound metabolic process	25	0.00257	0.067	1
GO:0009605	response to external stimulus	14	0.00257	0.067	1
GO:0034645	cellular macromolecule biosynthetic process	22	0.00259	0.0675	1
GO:0010810	regulation of cell-substrate adhesion	4	0.00264	0.0684	1
GO:0044243	multicellular organismal catabolic process	3	0.00264	0.0684	1
GO:0040007	growth	6	0.00265	0.0686	1
GO:0043567	regulation of insulin-like growth factor receptor signaling pathway	2	0.00277	0.0711	1
GO:0001502	cartilage condensation	2	0.00277	0.0711	1
GO:0098743	cell aggregation	2	0.00277	0.0711	1
GO:0060317	cardiac epithelial to mesenchymal transition	2	0.00277	0.0711	1
GO:0032963	collagen metabolic process	3	0.00284	0.0725	1
GO:0031016	pancreas development	3	0.00284	0.0725	1
GO:0003158	endothelium development	3	0.00284	0.0725	1
GO:0010467	gene expression	23	0.00291	0.0741	1
GO:0031667	response to nutrient levels	6	0.00293	0.0746	1
GO:0090304	nucleic acid metabolic process	23	0.00294	0.0746	1
GO:0048145	regulation of fibroblast proliferation	3	0.00294	0.0746	1
GO:0021513	spinal cord dorsal/ventral patterning	2	0.00303	0.0762	1
GO:0007530	sex determination	2	0.00303	0.0762	1
GO:0021602	cranial nerve morphogenesis	2	0.00303	0.0762	1
GO:2000826	regulation of heart morphogenesis	2	0.00303	0.0762	1
GO:0016358	dendrite development	3	0.00305	0.0765	1
GO:0030278	regulation of ossification	4	0.00314	0.0788	1
GO:0032270	positive regulation of cellular protein metabolic process	11	0.00315	0.0788	1
GO:0051149	positive regulation of muscle cell differentiation	3	0.00315	0.0788	1
GO:0071496	cellular response to external stimulus	5	0.00321	0.0801	1
GO:0050673	epithelial cell proliferation	3	0.00326	0.0813	1
GO:0045686	negative regulation of glial cell differentiation	2	0.00329	0.0818	1
GO:0007267	cell-cell signaling	9	0.0033	0.0818	1
GO:0044259	multicellular organismal macromolecule metabolic process	3	0.00338	0.0836	1
GO:0098742	cell-cell adhesion via plasma-membrane adhesion molecules	4	0.00342	0.0844	1
GO:0045747	positive regulation of Notch signaling pathway	2	0.00357	0.0878	1
GO:0021511	spinal cord patterning	2	0.00357	0.0878	1
GO:0051491	positive regulation of filopodium assembly	2	0.00357	0.0878	1
GO:0021549	cerebellum development	3	0.00373	0.0915	1
GO:0030178	negative regulation of Wnt signaling pathway	4	0.00378	0.0926	1
GO:0033138	positive regulation of peptidyl-serine phosphorylation	3	0.00385	0.0941	1
GO:0045879	negative regulation of smoothened signaling pathway	2	0.00386	0.0941	1
GO:0040036	regulation of fibroblast growth factor receptor signaling pathway	2	0.00386	0.0941	1
GO:0034330	cell junction organization	4	0.00393	0.0957	1
GO:0044236	multicellular organismal metabolic process	3	0.00397	0.0965	1
GO:0009991	response to extracellular stimulus	6	0.00409	0.0992	1
GO:0001892	embryonic placenta development	3	0.0041	0.0992	1
GO:0035567	non-canonical Wnt signaling pathway	2	0.00416	0.0996	1
GO:0003209	cardiac atrium morphogenesis	2	0.00416	0.0996	1
GO:0048169	regulation of long-term neuronal synaptic plasticity	2	0.00416	0.0996	1
GO:0071870	cellular response to catecholamine stimulus	2	0.00416	0.0996	1
GO:0010453	regulation of cell fate commitment	2	0.00416	0.0996	1
GO:0045880	positive regulation of smoothened signaling pathway	2	0.00416	0.0996	1
GO:0065007	biological regulation	42	0.00434	0.104	1
GO:0008585	female gonad development	3	0.00436	0.104	1
GO:2000241	regulation of reproductive process	3	0.00436	0.104	1
GO:0071868	cellular response to monoamine stimulus	2	0.00447	0.106	1
GO:0045687	positive regulation of glial cell differentiation	2	0.00447	0.106	1
GO:0030513	positive regulation of BMP signaling pathway	2	0.00447	0.106	1
GO:0009953	dorsal/ventral pattern formation	3	0.0045	0.106	1
GO:0071356	cellular response to tumor necrosis factor	3	0.0045	0.106	1
GO:0065009	regulation of molecular function	17	0.00455	0.107	1
GO:0023057	negative regulation of signaling	10	0.00459	0.108	1
GO:0048704	embryonic skeletal system morphogenesis	3	0.00463	0.109	1
GO:0045765	regulation of angiogenesis	4	0.00468	0.11	1
GO:0021846	cell proliferation in forebrain	2	0.00479	0.112	1
GO:0016043	cellular component organization	25	0.0048	0.112	1
GO:0001775	cell activation	7	0.00482	0.112	1
GO:0010648	negative regulation of cell communication	10	0.00486	0.113	1
GO:0030216	keratinocyte differentiation	3	0.00491	0.114	1
GO:0042981	regulation of apoptotic process	11	0.00494	0.115	1
GO:0022409	positive regulation of cell-cell adhesion	4	0.00503	0.117	1
GO:0043200	response to amino acid	3	0.00506	0.117	1
GO:0046545	development of primary female sexual characteristics	3	0.00506	0.117	1
GO:1902531	regulation of intracellular signal transduction	11	0.00508	0.117	1
GO:0003230	cardiac atrium development	2	0.00512	0.117	1
GO:0048665	neuron fate specification	2	0.00512	0.117	1
GO:0071869	response to catecholamine	2	0.00512	0.117	1
GO:0072210	metanephric nephron development	2	0.00512	0.117	1
GO:0055093	response to hyperoxia	2	0.00512	0.117	1
GO:1902692	regulation of neuroblast proliferation	2	0.00512	0.117	1
GO:0021696	cerebellar cortex morphogenesis	2	0.00512	0.117	1
GO:0043170	macromolecule metabolic process	34	0.00521	0.118	1
GO:0051247	positive regulation of protein metabolic process	11	0.0053	0.12	1
GO:0021700	developmental maturation	4	0.00532	0.12	1
GO:0022037	metencephalon development	3	0.00535	0.121	1
GO:0042698	ovulation cycle	3	0.00535	0.121	1
GO:0010975	regulation of neuron projection development	5	0.00536	0.121	1
GO:0040020	regulation of meiotic nuclear division	2	0.00546	0.123	1
GO:0060674	placenta blood vessel development	2	0.00546	0.123	1
GO:1901861	regulation of muscle tissue development	3	0.0055	0.123	1
GO:0016202	regulation of striated muscle tissue development	3	0.0055	0.123	1
GO:0045785	positive regulation of cell adhesion	5	0.00551	0.123	1
GO:0009719	response to endogenous stimulus	11	0.00564	0.126	1
GO:0048634	regulation of muscle organ development	3	0.00566	0.126	1
GO:0090092	regulation of transmembrane receptor protein serine/threonine kinase signaling pathway	4	0.00581	0.129	1
GO:0071867	response to monoamine	2	0.00581	0.129	1
GO:0008038	neuron recognition	2	0.00581	0.129	1
GO:0007409	axonogenesis	6	0.00592	0.131	1
GO:0090066	regulation of anatomical structure size	5	0.00603	0.133	1
GO:0045667	regulation of osteoblast differentiation	3	0.00613	0.135	1
GO:0061005	cell differentiation involved in kidney development	2	0.00617	0.136	1
GO:0007162	negative regulation of cell adhesion	4	0.00633	0.139	1
GO:0031175	neuron projection development	7	0.0064	0.141	1
GO:0060560	developmental growth involved in morphogenesis	3	0.00647	0.142	1
GO:0051271	negative regulation of cellular component movement	4	0.00654	0.143	1
GO:0014003	oligodendrocyte development	2	0.00654	0.143	1
GO:0071840	cellular component organization or biogenesis	25	0.00663	0.145	1
GO:0021522	spinal cord motor neuron differentiation	2	0.00693	0.151	1
GO:0045766	positive regulation of angiogenesis	3	0.00698	0.152	1
GO:2000736	regulation of stem cell differentiation	3	0.00716	0.156	1
GO:0001558	regulation of cell growth	5	0.00718	0.156	1
GO:0051489	regulation of filopodium assembly	2	0.00732	0.158	1
GO:0008037	cell recognition	3	0.00734	0.159	1
GO:0009968	negative regulation of signal transduction	9	0.00745	0.161	1
GO:0060491	regulation of cell projection assembly	3	0.00752	0.162	1
GO:0033135	regulation of peptidyl-serine phosphorylation	3	0.00752	0.162	1
GO:0007610	behavior	6	0.00753	0.162	1
GO:0007165	signal transduction	24	0.00769	0.165	1
GO:0002067	glandular epithelial cell differentiation	2	0.00772	0.165	1
GO:0001649	osteoblast differentiation	3	0.0079	0.169	1
GO:0051050	positive regulation of transport	8	0.00799	0.171	1
GO:0010464	regulation of mesenchymal cell proliferation	2	0.00813	0.173	1
GO:0045599	negative regulation of fat cell differentiation	2	0.00813	0.173	1
GO:0030199	collagen fibril organization	2	0.00813	0.173	1
GO:0001889	liver development	3	0.00828	0.176	1
GO:0007169	transmembrane receptor protein tyrosine kinase signaling pathway	7	0.00835	0.177	1
GO:1904018	positive regulation of vasculature development	3	0.00848	0.179	1
GO:2000242	negative regulation of reproductive process	2	0.00855	0.18	1
GO:0034641	cellular nitrogen compound metabolic process	26	0.00857	0.181	1
GO:0040013	negative regulation of locomotion	4	0.00871	0.183	1
GO:1901699	cellular response to nitrogen compound	6	0.00886	0.186	1
GO:0061008	hepaticobiliary system development	3	0.00888	0.186	1
GO:0090184	positive regulation of kidney development	2	0.00898	0.188	1
GO:1901214	regulation of neuron death	4	0.00898	0.188	1
GO:0007612	learning	3	0.00909	0.19	1
GO:0030217	T cell differentiation	3	0.00909	0.19	1
GO:0048167	regulation of synaptic plasticity	3	0.00929	0.193	1
GO:0035270	endocrine system development	3	0.00929	0.193	1
GO:0051445	regulation of meiotic cell cycle	2	0.00941	0.195	1
GO:0014015	positive regulation of gliogenesis	2	0.00941	0.195	1
GO:0071695	anatomical structure maturation	2	0.00941	0.195	1
GO:0001709	cell fate determination	2	0.00941	0.195	1
GO:0002696	positive regulation of leukocyte activation	4	0.00981	0.203	1
GO:1901532	regulation of hematopoietic progenitor cell differentiation	2	0.00986	0.203	1
GO:0045604	regulation of epidermal cell differentiation	2	0.00986	0.203	1
GO:1901576	organic substance biosynthetic process	24	0.0101	0.208	1
GO:0035113	embryonic appendage morphogenesis	3	0.0102	0.208	1
GO:0030326	embryonic limb morphogenesis	3	0.0102	0.208	1
GO:0045321	leukocyte activation	5	0.0103	0.21	1
GO:0002694	regulation of leukocyte activation	5	0.0103	0.21	1
GO:0050771	negative regulation of axonogenesis	2	0.0103	0.21	1
GO:0030514	negative regulation of BMP signaling pathway	2	0.0103	0.21	1
GO:0002376	immune system process	13	0.0108	0.22	1
GO:0072175	epithelial tube formation	3	0.0108	0.22	1
GO:0001838	embryonic epithelial tube formation	3	0.0108	0.22	1
GO:0007167	enzyme linked receptor protein signaling pathway	8	0.011	0.223	1
GO:0090288	negative regulation of cellular response to growth factor stimulus	3	0.0111	0.224	1
GO:0050867	positive regulation of cell activation	4	0.0112	0.225	1
GO:0043297	apical junction assembly	2	0.0113	0.227	1
GO:0009948	anterior/posterior axis specification	2	0.0113	0.227	1
GO:0065004	protein-DNA complex assembly	3	0.0113	0.227	1
GO:0007154	cell communication	25	0.0113	0.227	1
GO:0034613	cellular protein localization	9	0.0115	0.23	1
GO:0048534	hematopoietic or lymphoid organ development	6	0.0115	0.23	1
GO:0050808	synapse organization	3	0.0115	0.23	1
GO:0021517	ventral spinal cord development	2	0.0117	0.234	1
GO:0048483	autonomic nervous system development	2	0.0117	0.234	1
GO:0070727	cellular macromolecule localization	9	0.0119	0.238	1
GO:0072659	protein localization to plasma membrane	3	0.012	0.238	1
GO:0008361	regulation of cell size	3	0.012	0.238	1
GO:0000902	cell morphogenesis	8	0.0121	0.239	1
GO:0060425	lung morphogenesis	2	0.0122	0.241	1
GO:0001658	branching involved in ureteric bud morphogenesis	2	0.0122	0.241	1
GO:0048813	dendrite morphogenesis	2	0.0122	0.241	1
GO:1900407	regulation of cellular response to oxidative stress	2	0.0122	0.241	1
GO:0021695	cerebellar cortex development	2	0.0122	0.241	1
GO:1990778	protein localization to cell periphery	3	0.0122	0.241	1
GO:0009058	biosynthetic process	24	0.0127	0.248	1
GO:0051726	regulation of cell cycle	8	0.0127	0.249	1
GO:0002440	production of molecular mediator of immune response	2	0.0127	0.249	1
GO:2000738	positive regulation of stem cell differentiation	2	0.0127	0.249	1
GO:0071230	cellular response to amino acid stimulus	2	0.0127	0.249	1
GO:0009611	response to wounding	7	0.0128	0.249	1
GO:0048871	multicellular organismal homeostasis	4	0.0131	0.255	1
GO:0032268	regulation of cellular protein metabolic process	14	0.0132	0.256	1
GO:2000377	regulation of reactive oxygen species metabolic process	3	0.0132	0.256	1
GO:0048636	positive regulation of muscle organ development	2	0.0133	0.256	1
GO:0045844	positive regulation of striated muscle tissue development	2	0.0133	0.256	1
GO:1901863	positive regulation of muscle tissue development	2	0.0133	0.256	1
GO:0046903	secretion	6	0.0134	0.258	1
GO:0031099	regeneration	3	0.0135	0.26	1
GO:0007156	homophilic cell adhesion via plasma membrane adhesion molecules	3	0.0138	0.265	1
GO:0010812	negative regulation of cell-substrate adhesion	2	0.0138	0.265	1
GO:0002520	immune system development	6	0.0139	0.267	1
GO:0050865	regulation of cell activation	5	0.014	0.268	1
GO:0071704	organic substance metabolic process	37	0.0141	0.27	1
GO:0050896	response to stimulus	31	0.0143	0.272	1
GO:0035148	tube formation	3	0.0143	0.272	1
GO:1902882	regulation of response to oxidative stress	2	0.0143	0.272	1
GO:0060324	face development	2	0.0143	0.272	1
GO:0008593	regulation of Notch signaling pathway	2	0.0143	0.272	1
GO:0032535	regulation of cellular component size	4	0.0144	0.272	1
GO:0034109	homotypic cell-cell adhesion	4	0.0144	0.272	1
GO:0043067	regulation of programmed cell death	10	0.0144	0.273	1
GO:0001890	placenta development	3	0.0146	0.275	1
GO:0051147	regulation of muscle cell differentiation	3	0.0148	0.28	1
GO:0090183	regulation of kidney development	2	0.0148	0.28	1
GO:0010243	response to organonitrogen compound	7	0.015	0.282	1
GO:0001947	heart looping	2	0.0154	0.288	1
GO:0048844	artery morphogenesis	2	0.0154	0.288	1
GO:0045685	regulation of glial cell differentiation	2	0.0154	0.288	1
GO:0007517	muscle organ development	4	0.0155	0.29	1
GO:0030030	cell projection organization	8	0.0156	0.291	1
GO:0035914	skeletal muscle cell differentiation	2	0.0159	0.297	1
GO:0060135	maternal process involved in female pregnancy	2	0.0159	0.297	1
GO:0031589	cell-substrate adhesion	3	0.0162	0.302	1
GO:0045665	negative regulation of neuron differentiation	3	0.0162	0.302	1
GO:0080134	regulation of response to stress	10	0.0163	0.303	1
GO:0044249	cellular biosynthetic process	23	0.0165	0.305	1
GO:0001541	ovarian follicle development	2	0.0165	0.305	1
GO:0014823	response to activity	2	0.0165	0.305	1
GO:0044700	single organism signaling	24	0.0166	0.307	1
GO:0051641	cellular localization	13	0.0168	0.309	1
GO:0018108	peptidyl-tyrosine phosphorylation	3	0.0168	0.309	1
GO:0007369	gastrulation	3	0.0168	0.309	1
GO:0061371	determination of heart left/right asymmetry	2	0.0171	0.313	1
GO:2001238	positive regulation of extrinsic apoptotic signaling pathway	2	0.0177	0.323	1
GO:0051785	positive regulation of nuclear division	2	0.0177	0.323	1
GO:0071824	protein-DNA complex subunit organization	3	0.0177	0.323	1
GO:0045216	cell-cell junction organization	3	0.0177	0.323	1
GO:0042490	mechanoreceptor differentiation	2	0.0183	0.332	1
GO:0006935	chemotaxis	6	0.0184	0.335	1
GO:0042330	taxis	6	0.0184	0.335	1
GO:0044260	cellular macromolecule metabolic process	30	0.0188	0.341	1
GO:0010595	positive regulation of endothelial cell migration	2	0.0188	0.341	1
GO:0006807	nitrogen compound metabolic process	26	0.0189	0.342	1
GO:0032989	cellular component morphogenesis	8	0.0191	0.345	1
GO:0021872	forebrain generation of neurons	2	0.0195	0.35	1
GO:0001707	mesoderm formation	2	0.0195	0.35	1
GO:0060840	artery development	2	0.0201	0.36	1
GO:0048709	oligodendrocyte differentiation	2	0.0201	0.36	1
GO:0008104	protein localization	11	0.0201	0.361	1
GO:0003208	cardiac ventricle morphogenesis	2	0.0207	0.37	1
GO:0002790	peptide secretion	2	0.0207	0.37	1
GO:0043507	positive regulation of JUN kinase activity	2	0.0207	0.37	1
GO:0045787	positive regulation of cell cycle	4	0.0214	0.382	1
GO:0050670	regulation of lymphocyte proliferation	3	0.0216	0.384	1
GO:0032944	regulation of mononuclear cell proliferation	3	0.0219	0.389	1
GO:0001938	positive regulation of endothelial cell proliferation	2	0.022	0.389	1
GO:0048332	mesoderm morphogenesis	2	0.022	0.389	1
GO:0061035	regulation of cartilage development	2	0.022	0.389	1
GO:0051246	regulation of protein metabolic process	14	0.0222	0.394	1
GO:0097305	response to alcohol	4	0.0231	0.409	1
GO:0007565	female pregnancy	3	0.0233	0.411	1
GO:0021766	hippocampus development	2	0.0239	0.422	1
GO:0009725	response to hormone	7	0.0241	0.424	1
GO:0070663	regulation of leukocyte proliferation	3	0.0244	0.429	1
GO:2000181	negative regulation of blood vessel morphogenesis	2	0.0246	0.432	1
GO:0007224	smoothened signaling pathway	2	0.0253	0.443	1
GO:0015833	peptide transport	2	0.0266	0.465	1
GO:0019233	sensory perception of pain	2	0.0266	0.465	1
GO:0035019	somatic stem cell population maintenance	2	0.0266	0.465	1
GO:0090002	establishment of protein localization to plasma membrane	2	0.0266	0.465	1
GO:0048585	negative regulation of response to stimulus	9	0.0268	0.467	1
GO:0051249	regulation of lymphocyte activation	4	0.027	0.47	1
GO:1901343	negative regulation of vasculature development	2	0.0273	0.475	1
GO:0007043	cell-cell junction assembly	2	0.0273	0.475	1
GO:0042594	response to starvation	3	0.0277	0.481	1
GO:0031669	cellular response to nutrient levels	3	0.0277	0.481	1
GO:0031214	biomineral tissue development	2	0.028	0.485	1
GO:0043523	regulation of neuron apoptotic process	3	0.0281	0.486	1
GO:0030097	hemopoiesis	5	0.0291	0.502	1
GO:0006898	receptor-mediated endocytosis	3	0.0293	0.505	1
GO:0046620	regulation of organ growth	2	0.0295	0.506	1
GO:0070555	response to interleukin-1	2	0.0295	0.506	1
GO:0002690	positive regulation of leukocyte chemotaxis	2	0.0295	0.506	1
GO:0007009	plasma membrane organization	3	0.0297	0.51	1
GO:0043506	regulation of JUN kinase activity	2	0.0302	0.517	1
GO:0030010	establishment of cell polarity	2	0.0302	0.517	1
GO:0071345	cellular response to cytokine stimulus	5	0.0314	0.537	1
GO:0010564	regulation of cell cycle process	5	0.0321	0.548	1
GO:2000146	negative regulation of cell motility	3	0.0322	0.549	1
GO:0001656	metanephros development	2	0.0324	0.552	1
GO:0043627	response to estrogen	3	0.0326	0.554	1
GO:0007601	visual perception	3	0.033	0.561	1
GO:0007600	sensory perception	7	0.0331	0.562	1
GO:0010976	positive regulation of neuron projection development	3	0.0335	0.567	1
GO:0033273	response to vitamin	2	0.034	0.575	1
GO:0043406	positive regulation of MAP kinase activity	3	0.0343	0.58	1
GO:0022602	ovulation cycle process	2	0.0347	0.586	1
GO:0050953	sensory perception of light stimulus	3	0.0348	0.586	1
GO:0001952	regulation of cell-matrix adhesion	2	0.0355	0.598	1
GO:0048812	neuron projection morphogenesis	5	0.0356	0.598	1
GO:0051101	regulation of DNA binding	2	0.0371	0.623	1
GO:0097306	cellular response to alcohol	2	0.0379	0.634	1
GO:0002688	regulation of leukocyte chemotaxis	2	0.0379	0.634	1
GO:0019722	calcium-mediated signaling	2	0.0379	0.634	1
GO:0001936	regulation of endothelial cell proliferation	2	0.0395	0.66	1
GO:0042110	T cell activation	3	0.0397	0.661	1
GO:0031668	cellular response to extracellular stimulus	3	0.0397	0.661	1
GO:0051251	positive regulation of lymphocyte activation	3	0.0397	0.661	1
GO:0044706	multi-multicellular organism process	3	0.0402	0.667	1
GO:0010977	negative regulation of neuron projection development	2	0.0403	0.667	1
GO:0048771	tissue remodeling	2	0.0403	0.667	1
GO:0048013	ephrin receptor signaling pathway	2	0.0403	0.667	1
GO:0071593	lymphocyte aggregation	3	0.0407	0.673	1
GO:0042886	amide transport	2	0.0411	0.679	1
GO:0010634	positive regulation of epithelial cell migration	2	0.0419	0.691	1
GO:0002274	myeloid leukocyte activation	2	0.0419	0.691	1
GO:0090100	positive regulation of transmembrane receptor protein serine/threonine kinase signaling pathway	2	0.0428	0.702	1
GO:0051291	protein heterooligomerization	2	0.0428	0.702	1
GO:0010771	negative regulation of cell morphogenesis involved in differentiation	2	0.0428	0.702	1
GO:0070486	leukocyte aggregation	3	0.0436	0.714	1
GO:0021761	limbic system development	2	0.0436	0.714	1
GO:0035051	cardiocyte differentiation	2	0.0436	0.714	1
GO:0045927	positive regulation of growth	3	0.0451	0.736	1
GO:0007613	memory	2	0.0453	0.74	1
GO:0030595	leukocyte chemotaxis	2	0.0462	0.753	1
GO:0002687	positive regulation of leukocyte migration	2	0.0471	0.766	1
GO:0010942	positive regulation of cell death	5	0.0478	0.778	1
GO:0045807	positive regulation of endocytosis	2	0.0479	0.778	1
GO:0007368	determination of left/right symmetry	2	0.0479	0.778	1
GO:0048545	response to steroid hormone	4	0.0481	0.779	1
GO:0050900	leukocyte migration	3	0.0481	0.779	1
GO:0014070	response to organic cyclic compound	6	0.0485	0.784	1
GO:0010594	regulation of endothelial cell migration	2	0.0488	0.788	1
GO:0090316	positive regulation of intracellular protein transport	3	0.0491	0.793	1
############################################################################################################################################################################################
GO:0051094	positive regulation of developmental process	25	4.66e-15	6.43e-11	6.43e-11
H2AFY
NKX6-2
TENM3
BDNF
WNT1
WNT2
TCF3
FOXC1
TCF4
TBX18
WNT2B
HES1
IL8
WNT4
RAB11A
WNT5B
WNT7A
SOX11
WNT7B
EPHB1
GLI2
COL1A1
CTNNA1
MTDH
MYF5
GO:0050793	regulation of developmental process	31	5.94e-14	8.19e-10	4.1e-10
NKX6-2
TENM3
JUP
WNT5A
WNT2
TCF3
TBX18
WNT2B
CDH3
WNT4
WNT7A
SOX11
ETV4
EPHB1
GLI2
COL1A1
MYF5
H2AFY
ZNF536
BDNF
WNT1
ARC
TCF4
HES1
IL8
RAB11A
WNT5B
MUSK
IL1RN
WNT7B
MTDH
GO:2000026	regulation of multicellular organismal development	27	9.69e-14	1.34e-09	4.45e-10
H2AFY
NKX6-2
TENM3
ZNF536
BDNF
WNT1
WNT2
TCF3
TCF4
TBX18
WNT2B
CDH3
HES1
IL8
WNT4
RAB11A
WNT7A
MUSK
SOX11
IL1RN
ETV4
EPHB1
GLI2
COL1A1
CTNNA1
MTDH
MYF5
GO:0048522	positive regulation of cellular process	42	3.22e-13	4.45e-09	1.11e-09
TENM3
JUP
NOX5
SOX11
KIF7
ETV4
WNT16
EPHB1
COL1A1
MYF5
LTBR
EN2
MMP3
CXCL16
WNT1
FOXC1
IL8
NKX6-2
WNT5A
WNT2
TCF3
TBX18
WNT2B
CDH3
WNT4
WNT7A
TENM2
GLI2
EVX1
H2AFY
SOX18
SOX12
BDNF
ARC
TCF4
HES1
TENM1
EZH1
CBLL1
IL1RN
MTDH
ABLIM1
GO:0006357	regulation of transcription from RNA polymerase II promoter	27	7.22e-13	9.96e-09	1.77e-09
EVX1
EN2
H2AFY
NKX6-2
SOX18
SOX12
ZNF536
WNT5A
WNT1
WNT2
TCF3
FOXC1
TCF4
ZBTB33
TBX18
HES1
EZH1
TBX10
TBX15
TBX22
WNT7A
SOX11
ETV4
TENM2
MTDH
ABLIM1
MYF5
GO:0010628	positive regulation of gene expression	27	7.69e-13	1.06e-08	1.77e-09
EVX1
EN2
H2AFY
SOX18
JUP
SOX12
WNT5A
BDNF
WNT1
WNT2
TCF3
FOXC1
TCF4
CDH3
HES1
EZH1
WNT4
WNT7A
MUSK
SOX11
ETV4
WNT7B
WNT16
COL1A1
MTDH
ABLIM1
MYF5
GO:0045597	positive regulation of cell differentiation	20	9.38e-13	1.29e-08	1.85e-09
H2AFY
WNT4
NKX6-2
RAB11A
TENM3
WNT5B
SOX11
WNT5A
WNT7B
BDNF
EPHB2
WNT2
TCF3
FOXC1
GLI2
TCF4
COL1A1
CTNNA1
MYF5
HES1
GO:0045165	cell fate commitment	13	1.17e-12	1.62e-08	2.02e-09
SOX12
WNT5A
EVX1
WNT7B
WNT1
WNT16
NKX6-2
TCF3
SOX18
MYF5
WNT5B
HES1
WNT7A
GO:0051239	regulation of multicellular organismal process	31	1.4e-12	1.93e-08	2.04e-09
NKX6-2
TENM3
JUP
WNT5A
WNT2
TCF3
TBX18
WNT2B
CDH3
NOX5
WNT4
WNT7A
SOX11
ETV4
EPHB1
GLI2
COL1A1
MYF5
H2AFY
ZNF536
BDNF
WNT1
TCF4
GPNMB
HES1
IL8
MUSK
IL1RN
WNT7B
CTNNA1
MTDH
GO:0007275	multicellular organismal development	40	1.48e-12	2.04e-08	2.04e-09
TENM3
JUP
NOX5
ITGB4
TBX15
KIF7
ETV4
WNT16
LTBR
WNT1
GPNMB
IL8
WNT5B
TBX22
PTGDR
MUSK
CTNNA1
EMX2
NKX6-2
WNT5A
WNT2
TBX18
WNT2B
CDH3
WNT7A
TENM2
CDH5
EVX1
SOX18
SOX12
ZNF536
ARC
TCF4
HES1
TENM1
GPI
EZH1
WNT7B
HES4
ABLIM1
GO:0048731	system development	37	3.24e-12	4.47e-08	4.06e-09
TENM3
JUP
NOX5
ITGB4
TBX15
KIF7
ETV4
WNT16
LTBR
EN2
WNT1
GPNMB
IL8
WNT5B
CTNNA1
EMX2
NKX6-2
WNT5A
WNT2
TBX18
WNT2B
CDH3
WNT7A
TENM2
CDH5
EVX1
SOX18
SOX12
ZNF536
TCF4
HES1
TENM1
GPI
EZH1
WNT7B
HES4
ABLIM1
GO:0044707	single-multicellular organism process	45	5.25e-12	7.24e-08	6.04e-09
TENM3
JUP
NOX5
ITGB4
TBX15
KIF7
ETV4
WNT16
LTBR
MMP3
WNT1
GPNMB
IL8
PRSS1
WNT5B
TBX22
PTGDR
MUSK
CTNNA1
EMX2
NKX6-2
WNT5A
WNT2
TBX18
WNT2B
CDH3
WNT7A
TENM2
CDH5
EVX1
SOX18
SOX12
ZNF536
ARC
NKX1-1
TCF4
HES1
OR10J5
TENM1
EZH1
MMP7
IL1RN
WNT7B
HES4
ABLIM1
GO:0007423	sensory organ development	16	7.9e-12	1.09e-07	8.38e-09
TENM3
WNT5B
WNT7A
SOX11
WNT5A
WNT7B
BDNF
WNT1
WNT2
WNT16
EPHB1
GLI2
TBX18
WNT2B
MYF5
HES1
GO:0051240	positive regulation of multicellular organismal process	23	2.19e-11	3.01e-07	2.04e-08
H2AFY
NKX6-2
TENM3
WNT5A
BDNF
WNT1
WNT2
TCF3
FOXC1
TCF4
TBX18
WNT2B
HES1
IL8
WNT4
WNT7A
SOX11
WNT7B
EPHB1
GLI2
COL1A1
MTDH
MYF5
GO:0043010	camera-type eye development	13	2.22e-11	3.06e-07	2.04e-08
SOX11
WNT5A
WNT7B
EPHB2
WNT2
WNT16
FOXC1
EPHB1
TENM3
WNT2B
MYF5
WNT5B
WNT7A
GO:0048513	organ development	31	3.58e-11	4.94e-07	2.96e-08
EMX2
NKX6-2
TENM3
JUP
WNT5A
WNT2
TBX18
WNT2B
CDH3
ITGB4
TBX15
WNT7A
KIF7
ETV4
WNT16
EPHB1
LTBR
EVX1
EN2
SOX18
SOX12
BDNF
WNT1
GPNMB
HES1
EZH1
IL8
WNT5B
WNT7B
CTNNA1
ABLIM1
GO:0009887	organ morphogenesis	19	3.82e-11	5.27e-07	2.96e-08
SOX18
TENM3
WNT5A
WNT1
WNT2
TBX18
WNT2B
HES1
WNT4
ITGB4
TBX15
WNT7A
SOX11
ETV4
WNT16
EPHB1
CTNNA1
ABLIM1
MYF5
GO:0051252	regulation of RNA metabolic process	35	3.86e-11	5.33e-07	2.96e-08
JUP
ZBTB33
TBX15
SOX11
ETV4
COL1A1
MYF5
EN2
WNT1
FOXC1
GTF3A
IL8
TBX22
MUSK
EMX2
WNT5A
WNT2
TCF3
TBX18
WNT4
WNT7A
TENM2
H2AFY
SOX18
SOX12
ZNF536
BDNF
NKX1-1
TCF4
HES1
TENM1
EZH1
HES4
MTDH
ABLIM1
GO:0048856	anatomical structure development	38	4.99e-11	6.88e-07	3.62e-08
TENM3
JUP
NOX5
ITGB4
TBX15
KIF7
ETV4
WNT16
MYF5
LTBR
EN2
WNT1
GPNMB
IL8
WNT5B
EMX2
NKX6-2
WNT5A
WNT2
TBX18
WNT2B
CDH3
WNT7A
TENM2
CDH5
EVX1
SOX18
SOX12
ZNF536
ARC
TCF4
HES1
TENM1
GPI
TBX10
WNT7B
HES4
ABLIM1
GO:0031323	regulation of cellular metabolic process	44	5.79e-11	7.98e-07	3.99e-08
JUP
ZBTB33
NOX5
TBX15
SOX11
ETV4
WNT16
EPHB1
COL1A1
MYF5
LTBR
EN2
MMP3
WNT1
FOXC1
GTF3A
IL8
TBX22
EMX2
WNT5A
WNT2
TCF3
TBX18
CDH3
WNT4
WNT7A
TENM2
H2AFY
FBLN5
SOX18
SOX12
ZNF536
BDNF
NKX1-1
TCF4
HES1
TENM1
GPI
EZH1
IL1RN
WNT7B
HES4
MTDH
ABLIM1
GO:0003002	regionalization	13	6.87e-11	9.48e-07	4.51e-08
WNT5A
EMX2
EVX1
WNT7B
WNT1
ARC
NKX6-2
FOXC1
TBX18
WNT2B
MYF5
HES1
WNT7A
GO:0044767	single-organism developmental process	40	7.87e-11	1.09e-06	4.87e-08
TENM3
JUP
NOX5
ITGB4
TBX15
KIF7
WNT16
MYF5
LTBR
WNT1
GPNMB
IL8
WNT5B
TBX22
PTGDR
MUSK
EMX2
NKX6-2
WNT5A
WNT2
TBX18
WNT2B
CDH3
WNT7A
TENM2
CDH5
EVX1
SOX18
SOX12
ZNF536
ARC
TCF4
HES1
TENM1
GPI
EZH1
MMP7
WNT7B
HES4
ABLIM1
GO:1903506	regulation of nucleic acid-templated transcription	34	8.48e-11	1.17e-06	4.87e-08
EMX2
JUP
WNT5A
WNT2
TCF3
ZBTB33
TBX18
WNT4
TBX15
WNT7A
SOX11
ETV4
TENM2
COL1A1
MYF5
EN2
H2AFY
SOX18
SOX12
ZNF536
BDNF
WNT1
NKX1-1
FOXC1
GTF3A
TCF4
HES1
TENM1
EZH1
TBX22
MUSK
HES4
MTDH
ABLIM1
GO:0006355	regulation of transcription, DNA-templated	34	8.48e-11	1.17e-06	4.87e-08
EMX2
JUP
WNT5A
WNT2
TCF3
ZBTB33
TBX18
WNT4
TBX15
WNT7A
SOX11
ETV4
TENM2
COL1A1
MYF5
EN2
H2AFY
SOX18
SOX12
ZNF536
BDNF
WNT1
NKX1-1
FOXC1
GTF3A
TCF4
HES1
TENM1
EZH1
TBX22
MUSK
HES4
MTDH
ABLIM1
GO:2001141	regulation of RNA biosynthetic process	34	9.64e-11	1.33e-06	5.32e-08
EMX2
JUP
WNT5A
WNT2
TCF3
ZBTB33
TBX18
WNT4
TBX15
WNT7A
SOX11
ETV4
TENM2
COL1A1
MYF5
EN2
H2AFY
SOX18
SOX12
ZNF536
BDNF
WNT1
NKX1-1
FOXC1
GTF3A
TCF4
HES1
TENM1
EZH1
TBX22
MUSK
HES4
MTDH
ABLIM1
GO:0032502	developmental process	40	1.01e-10	1.4e-06	5.38e-08
TENM3
JUP
NOX5
ITGB4
TBX15
KIF7
WNT16
MYF5
LTBR
WNT1
GPNMB
IL8
WNT5B
TBX22
PTGDR
MUSK
EMX2
NKX6-2
WNT5A
WNT2
TBX18
WNT2B
CDH3
WNT7A
TENM2
CDH5
EVX1
SOX18
SOX12
ZNF536
ARC
TCF4
HES1
TENM1
GPI
TBX10
MMP7
WNT7B
HES4
ABLIM1
GO:0032501	multicellular organismal process	44	1.08e-10	1.49e-06	5.52e-08
TENM3
JUP
NOX5
ITGB4
TBX15
KIF7
ETV4
WNT16
LTBR
MMP3
WNT1
GPNMB
IL8
PRSS1
WNT5B
TBX22
PTGDR
MUSK
CTNNA1
EMX2
NKX6-2
WNT5A
WNT2
TBX18
WNT2B
CDH3
WNT7A
TENM2
CDH5
EVX1
SOX18
SOX12
ZNF536
ARC
NKX1-1
TCF4
HES1
OR10J5
TENM1
EZH1
IL1RN
WNT7B
HES4
ABLIM1
GO:0009790	embryo development	19	1.69e-10	2.33e-06	8.34e-08
EVX1
SOX18
WNT5A
WNT1
WNT2
FOXC1
TBX18
HES1
IL8
WNT4
ITGB4
TBX15
WNT7A
SOX11
WNT7B
EPHB2
WNT16
COL1A1
MYF5
GO:0048518	positive regulation of biological process	41	1.79e-10	2.46e-06	8.49e-08
TENM3
JUP
NOX5
SOX11
KIF7
ETV4
WNT16
EPHB1
COL1A1
MYF5
LTBR
EN2
MMP3
CXCL16
WNT1
FOXC1
IL8
NKX6-2
WNT5A
WNT2
TCF3
TBX18
CDH3
WNT4
WNT7A
TENM2
GLI2
EVX1
H2AFY
SOX18
SOX12
BDNF
ARC
TCF4
HES1
TENM1
EZH1
CBLL1
IL1RN
MTDH
ABLIM1
GO:0048568	embryonic organ development	14	2.13e-10	2.94e-06	9.8e-08
IL8
TBX15
SOX18
SOX11
WNT5A
WNT7B
WNT1
EPHB2
WNT2
WNT16
FOXC1
TBX18
MYF5
HES1
GO:0048646	anatomical structure formation involved in morphogenesis	19	3.03e-10	4.18e-06	1.33e-07
SOX18
WNT5A
WNT1
FOXC1
TBX18
NOX5
GPI
IL8
WNT4
ITGB4
WNT7A
SOX11
WNT7B
EPHB2
WNT16
EPHB1
COL1A1
ABLIM1
MYF5
GO:0010720	positive regulation of cell development	14	3.09e-10	4.26e-06	1.33e-07
NKX6-2
RAB11A
TENM3
SOX11
WNT5A
BDNF
EPHB2
WNT2
TCF3
GLI2
TCF4
COL1A1
MYF5
HES1
GO:0010468	regulation of gene expression	36	3.44e-10	4.74e-06	1.44e-07
JUP
ZBTB33
TBX15
SOX11
ETV4
WNT16
COL1A1
MYF5
EN2
WNT1
FOXC1
GTF3A
TBX22
EMX2
WNT5A
WNT2
TCF3
TBX18
CDH3
WNT4
WNT7A
TENM2
H2AFY
SOX18
SOX12
ZNF536
BDNF
NKX1-1
TCF4
HES1
TENM1
EZH1
WNT7B
HES4
MTDH
ABLIM1
GO:0019219	regulation of nucleobase-containing compound metabolic process	35	3.59e-10	4.95e-06	1.45e-07
JUP
ZBTB33
TBX15
SOX11
ETV4
COL1A1
MYF5
EN2
WNT1
FOXC1
GTF3A
IL8
TBX22
MUSK
EMX2
WNT5A
WNT2
TCF3
TBX18
WNT4
WNT7A
TENM2
H2AFY
SOX18
SOX12
ZNF536
BDNF
NKX1-1
TCF4
HES1
TENM1
EZH1
HES4
MTDH
ABLIM1
GO:0045893	positive regulation of transcription, DNA-templated	22	4.01e-10	5.53e-06	1.54e-07
EVX1
EN2
SOX18
JUP
SOX12
WNT5A
BDNF
WNT1
WNT2
TCF3
FOXC1
TCF4
HES1
EZH1
WNT4
WNT7A
SOX11
ETV4
COL1A1
MTDH
ABLIM1
MYF5
GO:1903508	positive regulation of nucleic acid-templated transcription	22	4.01e-10	5.53e-06	1.54e-07
EVX1
EN2
SOX18
JUP
SOX12
WNT5A
BDNF
WNT1
WNT2
TCF3
FOXC1
TCF4
HES1
EZH1
WNT4
WNT7A
SOX11
ETV4
COL1A1
MTDH
ABLIM1
MYF5
GO:0048598	embryonic morphogenesis	15	4.53e-10	6.24e-06	1.69e-07
WNT4
ITGB4
TBX15
SOX18
WNT7A
SOX11
WNT5A
WNT7B
WNT1
EPHB2
WNT16
FOXC1
TBX18
MYF5
HES1
GO:1902680	positive regulation of RNA biosynthetic process	22	5.59e-10	7.71e-06	2.03e-07
EVX1
EN2
SOX18
JUP
SOX12
WNT5A
BDNF
WNT1
WNT2
TCF3
FOXC1
TCF4
HES1
EZH1
WNT4
WNT7A
SOX11
ETV4
COL1A1
MTDH
ABLIM1
MYF5
GO:0060070	canonical Wnt signaling pathway	8	6.85e-10	9.44e-06	2.42e-07
WNT7B
WNT2B
WNT1
WNT4
CDH3
WNT5A
WNT2
WNT7A
GO:0031325	positive regulation of cellular metabolic process	30	7.64e-10	1.05e-05	2.63e-07
JUP
WNT5A
WNT2
TCF3
CDH3
NOX5
WNT4
WNT7A
SOX11
ETV4
WNT16
COL1A1
MYF5
LTBR
EVX1
EN2
SOX18
SOX12
BDNF
WNT1
FOXC1
TCF4
[truncated: 6,735 more rows]

## Sheet: GO_MF
GO_id	Term	NumberOfGenes	p-value	p-value_fdr	p-value_bonferroni
GO:0005109	frizzled binding	9	1.48e-15	6.08e-12	6.08e-12
GO:0001664	G-protein coupled receptor binding	12	1.83e-12	3.77e-09	7.54e-09
GO:0044212	transcription regulatory region DNA binding	17	3.32e-11	2.59e-08	1.37e-07
GO:0043565	sequence-specific DNA binding	19	3.58e-11	2.59e-08	1.47e-07
GO:0001067	regulatory region nucleic acid binding	17	3.78e-11	2.59e-08	1.55e-07
GO:0000975	regulatory region DNA binding	17	3.78e-11	2.59e-08	1.55e-07
GO:0000976	transcription regulatory region sequence-specific DNA binding	15	2.25e-10	1.32e-07	9.27e-07
GO:0048018	receptor agonist activity	5	9.83e-10	5.05e-07	4.04e-06
GO:0005488	binding	59	1.58e-09	7.21e-07	6.49e-06
GO:0030545	receptor regulator activity	6	5.84e-09	2.4e-06	2.4e-05
GO:0000977	RNA polymerase II regulatory region sequence-specific DNA binding	13	7.05e-09	2.55e-06	2.9e-05
GO:0001012	RNA polymerase II regulatory region DNA binding	13	7.43e-09	2.55e-06	3.06e-05
GO:0000982	transcription factor activity, RNA polymerase II core promoter proximal region sequence-specific binding	11	1.25e-08	3.96e-06	5.15e-05
GO:0030546	receptor activator activity	5	3.12e-08	9.18e-06	0.000129
GO:0000981	RNA polymerase II transcription factor activity, sequence-specific DNA binding	13	4.97e-08	1.36e-05	0.000205
GO:0005102	receptor binding	17	1.03e-07	2.65e-05	0.000424
GO:0005515	protein binding	35	2.37e-07	5.38e-05	0.000974
GO:0001071	nucleic acid binding transcription factor activity	16	2.49e-07	5.38e-05	0.00102
GO:0003700	transcription factor activity, sequence-specific DNA binding	16	2.49e-07	5.38e-05	0.00102
GO:0003677	DNA binding	24	2.63e-07	5.41e-05	0.00108
GO:0000978	RNA polymerase II core promoter proximal region sequence-specific DNA binding	9	5.42e-07	0.000106	0.00223
GO:0000987	core promoter proximal region sequence-specific DNA binding	9	7.99e-07	0.000149	0.00329
GO:0001159	core promoter proximal region DNA binding	9	8.46e-07	0.000151	0.00348
GO:0001228	transcriptional activator activity, RNA polymerase II transcription regulatory region sequence-specific binding	8	1.15e-05	0.00196	0.0472
GO:0046982	protein heterodimerization activity	7	1.2e-05	0.00197	0.0493
GO:0005125	cytokine activity	6	1.42e-05	0.00225	0.0586
GO:0001227	transcriptional repressor activity, RNA polymerase II transcription regulatory region sequence-specific binding	6	2.22e-05	0.00338	0.0914
GO:0001078	transcriptional repressor activity, RNA polymerase II core promoter proximal region sequence-specific binding	5	3.06e-05	0.00449	0.126
GO:0001076	transcription factor activity, RNA polymerase II transcription factor binding	5	7.85e-05	0.0111	0.323
GO:0042803	protein homodimerization activity	9	9.74e-05	0.0134	0.401
GO:0003676	nucleic acid binding	26	0.000118	0.0157	0.486
GO:0046983	protein dimerization activity	10	0.000125	0.0161	0.515
GO:0001077	transcriptional activator activity, RNA polymerase II core promoter proximal region sequence-specific binding	6	0.000132	0.0164	0.542
GO:0000989	transcription factor activity, transcription factor binding	9	0.000137	0.0166	0.563
GO:0000988	transcription factor activity, protein binding	9	0.000143	0.0168	0.586
GO:0001191	transcriptional repressor activity, RNA polymerase II transcription factor binding	4	0.000158	0.018	0.649
GO:0001104	RNA polymerase II transcription cofactor activity	4	0.000243	0.027	0.999
GO:0042802	identical protein binding	11	0.000342	0.0358	1
GO:0008046	axon guidance receptor activity	2	0.000347	0.0358	1
GO:1901363	heterocyclic compound binding	32	0.000348	0.0358	1
GO:0005005	transmembrane-ephrin receptor activity	2	0.000445	0.0437	1
GO:0097159	organic cyclic compound binding	32	0.000446	0.0437	1
GO:0003712	transcription cofactor activity	8	0.00047	0.045	1
GO:0050839	cell adhesion molecule binding	4	0.00114	0.107	1
GO:0003674	molecular_function	54	0.00127	0.116	1
GO:0004714	transmembrane receptor protein tyrosine kinase activity	3	0.00135	0.121	1
GO:0005003	ephrin receptor activity	2	0.00146	0.128	1
GO:0045296	cadherin binding	2	0.00229	0.196	1
GO:0019199	transmembrane receptor protein kinase activity	3	0.00245	0.206	1
GO:0008134	transcription factor binding	6	0.00258	0.213	1
GO:0043425	bHLH transcription factor binding	2	0.00303	0.244	1
GO:0001106	RNA polymerase II transcription corepressor activity	2	0.00357	0.283	1
GO:0003713	transcription coactivator activity	5	0.0039	0.303	1
GO:0001105	RNA polymerase II transcription coactivator activity	2	0.00416	0.317	1
GO:0070888	E-box binding	2	0.00581	0.435	1
GO:0005126	cytokine receptor binding	4	0.00622	0.457	1
GO:0008009	chemokine activity	2	0.0103	0.745	1
GO:0001190	transcriptional activator activity, RNA polymerase II transcription factor binding	2	0.0108	0.752	1
GO:0004713	protein tyrosine kinase activity	3	0.0118	0.806	1
GO:0042379	chemokine receptor binding	2	0.0138	0.914	1
GO:0000979	RNA polymerase II core promoter sequence-specific DNA binding	2	0.0138	0.914	1
GO:0008201	heparin binding	3	0.0148	0.969	1
GO:0008013	beta-catenin binding	2	0.0154	0.989	1
GO:0035326	enhancer binding	2	0.028	1	1
GO:0005539	glycosaminoglycan binding	3	0.0305	1	1
GO:0001085	RNA polymerase II transcription factor binding	2	0.0317	1	1
GO:0001046	core promoter sequence-specific DNA binding	2	0.0332	1	1
GO:1901681	sulfur compound binding	3	0.0343	1	1
GO:0019838	growth factor binding	2	0.0387	1	1
GO:0003714	transcription corepressor activity	3	0.0402	1	1
GO:0003705	transcription factor activity, RNA polymerase II distal enhancer sequence-specific binding	2	0.0428	1	1
############################################################################################################################################################################################
GO:0005109	frizzled binding	9	1.48e-15	6.08e-12	6.08e-12
WNT2B
WNT1
WNT4
WNT5A
WNT7B
WNT5B
WNT2
WNT16
WNT7A
GO:0001664	G-protein coupled receptor binding	12	1.83e-12	7.54e-09	3.77e-09
CXCL16
WNT5A
WNT7B
IL8
WNT2B
WNT1
WNT4
WNT5B
WNT2
WNT16
WNT7A
ITGB4
GO:0044212	transcription regulatory region DNA binding	17	3.32e-11	1.37e-07	2.59e-08
H2AFY
NKX6-2
TBX15
SOX18
SOX12
SOX11
WNT5A
ETV4
WNT1
TCF3
FOXC1
GLI2
TCF4
ZBTB33
TBX18
MYF5
HES1
GO:0043565	sequence-specific DNA binding	19	3.58e-11	1.47e-07	2.59e-08
EMX2
EVX1
EN2
H2AFY
NKX6-2
SOX18
SOX12
ZNF536
TCF3
NKX1-1
FOXC1
TCF4
ZBTB33
TBX18
HES1
TBX15
SOX11
ETV4
MYF5
GO:0001067	regulatory region nucleic acid binding	17	3.78e-11	1.55e-07	2.59e-08
H2AFY
NKX6-2
TBX15
SOX18
SOX12
SOX11
WNT5A
ETV4
WNT1
TCF3
FOXC1
GLI2
TCF4
ZBTB33
TBX18
MYF5
HES1
GO:0000975	regulatory region DNA binding	17	3.78e-11	1.55e-07	2.59e-08
H2AFY
NKX6-2
TBX15
SOX18
SOX12
SOX11
WNT5A
ETV4
WNT1
TCF3
FOXC1
GLI2
TCF4
ZBTB33
TBX18
MYF5
HES1
GO:0000976	transcription regulatory region sequence-specific DNA binding	15	2.25e-10	9.27e-07	1.32e-07
H2AFY
NKX6-2
TBX15
SOX18
SOX12
ZNF536
SOX11
ETV4
TCF3
FOXC1
GLI2
TCF4
ZBTB33
TBX18
MYF5
GO:0048018	receptor agonist activity	5	9.83e-10	4.04e-06	5.05e-07
WNT1
WNT2
WNT4
WNT5A
WNT7A
GO:0005488	binding	59	1.58e-09	6.49e-06	7.21e-07
JUP
ZBTB33
SOX11
ETV4
EN2
MMP3
CXCL16
WNT1
IL8
PRSS1
WNT5B
CTNNA1
WNT5A
WNT2
TCF3
CDH3
WNT4
WNT7A
TENM2
EVX1
H2AFY
BDNF
NKX1-1
HES1
TENM1
EZH1
RAB11A
CBLL1
MMP7
IL1RN
HES4
TENM3
ITGB4
TBX15
KIF7
WNT16
EPHB1
COL1A1
MYF5
LTBR
FOXC1
GTF3A
GPNMB
TBX22
MUSK
EPHB2
UBR4
EMX2
NKX6-2
TBX18
WNT2B
CDH5
FBLN5
SOX18
SOX12
TCF4
TBX10
WNT7B
MTDH
GO:0030545	receptor regulator activity	6	5.84e-09	2.4e-05	2.4e-06
WNT1
WNT4
WNT5A
WNT2
IL1RN
WNT7A
GO:0000977	RNA polymerase II regulatory region sequence-specific DNA binding	13	7.05e-09	2.9e-05	2.55e-06
H2AFY
NKX6-2
TBX15
SOX18
ZNF536
SOX11
ETV4
TCF3
FOXC1
GLI2
TCF4
ZBTB33
MYF5
GO:0001012	RNA polymerase II regulatory region DNA binding	13	7.43e-09	3.06e-05	2.55e-06
H2AFY
NKX6-2
TBX15
SOX18
ZNF536
SOX11
ETV4
TCF3
FOXC1
GLI2
TCF4
ZBTB33
MYF5
GO:0000982	transcription factor activity, RNA polymerase II core promoter proximal region sequence-specific binding	11	1.25e-08	5.15e-05	3.96e-06
SOX12
ZNF536
SOX11
ETV4
NKX6-2
TCF3
GLI2
TBX15
SOX18
TCF4
HES1
GO:0030546	receptor activator activity	5	3.12e-08	0.000129	9.18e-06
WNT1
WNT4
WNT5A
WNT2
WNT7A
GO:0000981	RNA polymerase II transcription factor activity, sequence-specific DNA binding	13	4.97e-08	0.000205	1.36e-05
NKX6-2
TBX15
SOX18
SOX12
ZNF536
SOX11
ETV4
TCF3
GLI2
TCF4
ZBTB33
MYF5
HES1
GO:0005102	receptor binding	17	1.03e-07	0.000424	2.65e-05
CDH5
FBLN5
CXCL16
WNT5A
BDNF
WNT1
WNT2
WNT2B
IL8
WNT4
ITGB4
WNT5B
WNT7A
IL1RN
WNT7B
WNT16
TENM2
GO:0005515	protein binding	35	2.37e-07	0.000974	5.38e-05
TENM3
JUP
ITGB4
WNT16
COL1A1
MYF5
LTBR
CXCL16
WNT1
FOXC1
IL8
WNT5B
CTNNA1
WNT5A
WNT2
TCF3
TBX18
WNT2B
WNT4
WNT7A
TENM2
CDH5
H2AFY
FBLN5
BDNF
TCF4
HES1
TENM1
GPI
RAB11A
IL1RN
WNT7B
HES4
MTDH
ABLIM1
GO:0001071	nucleic acid binding transcription factor activity	16	2.49e-07	0.00102	5.38e-05
EVX1
SOX18
SOX12
ZNF536
WNT5A
TCF3
TCF4
ZBTB33
TBX18
HES1
TBX10
TBX15
TBX22
SOX11
ETV4
MYF5
GO:0003700	transcription factor activity, sequence-specific DNA binding	16	2.49e-07	0.00102	5.38e-05
EVX1
SOX18
SOX12
ZNF536
WNT5A
TCF3
TCF4
ZBTB33
TBX18
HES1
TBX10
TBX15
TBX22
SOX11
ETV4
MYF5
GO:0003677	DNA binding	24	2.63e-07	0.00108	5.41e-05
EMX2
NKX6-2
WNT5A
TCF3
ZBTB33
TBX18
TBX15
SOX11
ETV4
MYF5
EVX1
EN2
H2AFY
SOX18
SOX12
WNT1
NKX1-1
FOXC1
GTF3A
TCF4
HES1
TBX10
TBX22
HES4
GO:0000978	RNA polymerase II core promoter proximal region sequence-specific DNA binding	9	5.42e-07	0.00223	0.000106
ZNF536
ETV4
NKX6-2
TCF3
GLI2
TBX15
SOX18
TCF4
MYF5
GO:0000987	core promoter proximal region sequence-specific DNA binding	9	7.99e-07	0.00329	0.000149
ZNF536
ETV4
NKX6-2
TCF3
GLI2
TBX15
SOX18
TCF4
MYF5
GO:0001159	core promoter proximal region DNA binding	9	8.46e-07	0.00348	0.000151
ZNF536
ETV4
NKX6-2
TCF3
GLI2
TBX15
SOX18
TCF4
MYF5
GO:0001228	transcriptional activator activity, RNA polymerase II transcription regulatory region sequence-specific binding	8	1.15e-05	0.0472	0.00196
SOX12
SOX11
ETV4
FOXC1
GLI2
SOX18
TCF4
MYF5
GO:0046982	protein heterodimerization activity	7	1.2e-05	0.0493	0.00197
TENM1
TCF3
TENM2
TCF4
TENM3
TBX18
MYF5
GO:0005125	cytokine activity	6	1.42e-05	0.0586	0.00225
CXCL16
IL1RN
IL8
WNT1
WNT2
WNT7A
GO:0001227	transcriptional repressor activity, RNA polymerase II transcription regulatory region sequence-specific binding	6	2.22e-05	0.0914	0.00338
TCF3
ZNF536
TBX15
ZBTB33
HES1
NKX6-2
GO:0001078	transcriptional repressor activity, RNA polymerase II core promoter proximal region sequence-specific binding	5	3.06e-05	0.126	0.00449
TCF3
ZNF536
TBX15
HES1
NKX6-2
GO:0001076	transcription factor activity, RNA polymerase II transcription factor binding	5	7.85e-05	0.323	0.0111
SOX12
TBX15
SOX11
TCF4
TBX18
GO:0042803	protein homodimerization activity	9	9.74e-05	0.401	0.0134
TENM1
FBLN5
TENM3
JUP
TCF3
TENM2
TCF4
TBX18
HES1
GO:0003676	nucleic acid binding	26	0.000118	0.486	0.0157
ZBTB33
TBX15
SOX11
ETV4
MYF5
EN2
WNT1
FOXC1
GTF3A
TBX22
CTNNA1
EMX2
NKX6-2
WNT5A
TCF3
TBX18
EVX1
H2AFY
SOX18
SOX12
NKX1-1
TCF4
HES1
TBX10
HES4
MTDH
GO:0046983	protein dimerization activity	10	0.000125	0.515	0.0161
TENM1
FBLN5
TENM3
JUP
TCF3
TENM2
TCF4
TBX18
MYF5
HES1
GO:0001077	transcriptional activator activity, RNA polymerase II core promoter proximal region sequence-specific binding	6	0.000132	0.542	0.0164
SOX12
SOX11
ETV4
GLI2
SOX18
TCF4
GO:0000989	transcription factor activity, transcription factor binding	9	0.000137	0.563	0.0166
WNT4
TBX15
JUP
SOX12
SOX11
TCF3
TCF4
TBX18
MTDH
GO:0000988	transcription factor activity, protein binding	9	0.000143	0.586	0.0168
WNT4
TBX15
JUP
SOX12
SOX11
TCF3
TCF4
TBX18
MTDH
GO:0001191	transcriptional repressor activity, RNA polymerase II transcription factor binding	4	0.000158	0.649	0.018
SOX12
TBX15
SOX11
TBX18
GO:0001104	RNA polymerase II transcription cofactor activity	4	0.000243	0.999	0.027
SOX12
TBX15
SOX11
TBX18
GO:0042802	identical protein binding	11	0.000342	1	0.0358
FBLN5
TENM3
JUP
TCF3
TCF4
TBX18
HES1
TENM1
TENM2
COL1A1
LTBR
GO:0008046	axon guidance receptor activity	2	0.000347	1	0.0358
EPHB2
EPHB1
GO:1901363	heterocyclic compound binding	32	0.000348	1	0.0358
ZBTB33
NOX5
TBX15
SOX11
KIF7
ETV4
EPHB1
MYF5
EN2
WNT1
FOXC1
GTF3A
TBX22
MUSK
EPHB2
CTNNA1
EMX2
NKX6-2
WNT5A
TCF3
TBX18
EVX1
H2AFY
SOX18
SOX12
NKX1-1
TCF4
HES1
TBX10
RAB11A
HES4
MTDH
GO:0005005	transmembrane-ephrin receptor activity	2	0.000445	1	0.0437
EPHB2
EPHB1
GO:0097159	organic cyclic compound binding	32	0.000446	1	0.0437
ZBTB33
NOX5
TBX15
SOX11
KIF7
ETV4
EPHB1
MYF5
EN2
WNT1
FOXC1
GTF3A
TBX22
MUSK
EPHB2
CTNNA1
EMX2
NKX6-2
WNT5A
TCF3
TBX18
EVX1
H2AFY
SOX18
SOX12
NKX1-1
TCF4
HES1
TBX10
RAB11A
HES4
MTDH
GO:0003712	transcription cofactor activity	8	0.00047	1	0.045
WNT4
TBX15
JUP
SOX12
SOX11
TCF3
TBX18
MTDH
GO:0050839	cell adhesion molecule binding	4	0.00114	1	0.107
JUP
TENM2
CTNNA1
FBLN5
GO:0003674	molecular_function	54	0.00127	1	0.116
JUP
ZBTB33
SOX11
ETV4
EN2
CXCL16
WNT1
IL8
PRSS1
WNT5B
CTNNA1
WNT5A
WNT2
TCF3
CDH3
WNT4
NAT2
WNT7A
CGNL1
TENM2
SYNPR
H2AFY
BDNF
NKX1-1
HES1
TENM1
EZH1
RAB11A
CBLL1
IL1RN
HES4
TENM3
TBX15
KIF7
WNT16
MYF5
LTBR
FOXC1
GTF3A
GPNMB
TBX22
MUSK
EMX2
TBX18
WNT2B
CDH5
FBLN5
SOX18
SOX12
TCF4
OR10J5
TBX10
WNT7B
MTDH
GO:0004714	transmembrane receptor protein tyrosine kinase activity	3	0.00135	1	0.121
MUSK
EPHB1
EPHB2
GO:0005003	ephrin receptor activity	2	0.00146	1	0.128
EPHB2
EPHB1
GO:0045296	cadherin binding	2	0.00229	1	0.196
JUP
CTNNA1
GO:0019199	transmembrane receptor protein kinase activity	3	0.00245	1	0.206
MUSK
EPHB1
EPHB2
GO:0008134	transcription factor binding	6	0.00258	1	0.213
TCF3
FOXC1
TCF4
HES4
MTDH
HES1
GO:0043425	bHLH transcription factor binding	2	0.00303	1	0.244
TCF3
TCF4
GO:0001106	RNA polymerase II transcription corepressor activity	2	0.00357	1	0.283
TBX18
TBX15
GO:0003713	transcription coactivator activity	5	0.0039	1	0.303
JUP
SOX12
SOX11
TCF3
MTDH
GO:0001105	RNA polymerase II transcription coactivator activity	2	0.00416	1	0.317
SOX12
SOX11
GO:0070888	E-box binding	2	0.00581	1	0.435
TCF3
TCF4
GO:0005126	cytokine receptor binding	4	0.00622	1	0.457
CXCL16
IL1RN
BDNF
IL8
GO:0008009	chemokine activity	2	0.0103	1	0.745
IL8
CXCL16
GO:0001190	transcriptional activator activity, RNA polymerase II transcription factor binding	2	0.0108	1	0.752
SOX12
SOX11
GO:0004713	protein tyrosine kinase activity	3	0.0118	1	0.806
MUSK
EPHB1
EPHB2
GO:0042379	chemokine receptor binding	2	0.0138	1	0.914
CXCL16
IL8
GO:0000979	RNA polymerase II core promoter sequence-specific DNA binding	2	0.0138	1	0.914
H2AFY
SOX11
GO:0008201	heparin binding	3	0.0148	1	0.969
TENM1
GPNMB
MMP7
GO:0008013	beta-catenin binding	2	0.0154	1	0.989
CTNNA1
CDH5
GO:0035326	enhancer binding	2	0.028	1	1
TCF3
SOX11
GO:0005539	glycosaminoglycan binding	3	0.0305	1	1
TENM1
GPNMB
MMP7
GO:0001085	RNA polymerase II transcription factor binding	2	0.0317	1	1
MTDH
TCF4
GO:0001046	core promoter sequence-specific DNA binding	2	0.0332	1	1
H2AFY
SOX11
GO:1901681	sulfur compound binding	3	0.0343	1	1
TENM1
GPNMB
MMP7
GO:0019838	growth factor binding	2	0.0387	1	1
COL1A1
IL1RN
GO:0003714	transcription corepressor activity	3	0.0402	1	1
WNT4
TBX15
TBX18
GO:0003705	transcription factor activity, RNA polymerase II distal enhancer sequence-specific binding	2	0.0428	1	1
FOXC1
MYF5

## Sheet: GO_CC
GO_id	Term	NumberOfGenes	p-value	p-value_fdr	p-value_bonferroni
GO:0005578	proteinaceous extracellular matrix	14	7.23e-12	1.18e-08	1.18e-08
GO:0031012	extracellular matrix	13	3.39e-10	2.77e-07	5.55e-07
GO:0005615	extracellular space	19	2.44e-08	1.33e-05	3.99e-05
GO:0005796	Golgi lumen	6	8.23e-07	0.000337	0.00135
GO:0005788	endoplasmic reticulum lumen	7	5.01e-06	0.00164	0.00819
GO:0043296	apical junction complex	5	6.98e-05	0.019	0.114
GO:0005915	zonula adherens	2	0.000347	0.066	0.567
GO:0016342	catenin complex	2	0.000347	0.066	0.567
GO:0005913	cell-cell adherens junction	3	0.000363	0.066	0.594
GO:0032993	protein-DNA complex	4	0.00143	0.233	1
GO:0043005	neuron projection	9	0.00217	0.309	1
GO:0070013	intracellular organelle lumen	24	0.00226	0.309	1
GO:0009986	cell surface	8	0.00248	0.312	1
GO:0043233	organelle lumen	24	0.00279	0.326	1
GO:0031974	membrane-enclosed lumen	24	0.00334	0.364	1
GO:0044421	extracellular region part	22	0.00373	0.381	1
GO:0005720	nuclear heterochromatin	2	0.00512	0.486	1
GO:0044798	nuclear transcription factor complex	3	0.00535	0.486	1
GO:0005923	bicellular tight junction	3	0.0063	0.494	1
GO:0070160	occluding junction	3	0.0063	0.494	1
GO:0005911	cell-cell junction	5	0.00634	0.494	1
GO:0043226	organelle	50	0.00679	0.505	1
GO:0043227	membrane-bounded organelle	48	0.00775	0.521	1
GO:0044456	synapse part	6	0.00791	0.521	1
GO:0030424	axon	5	0.00818	0.521	1
GO:0044420	extracellular matrix component	3	0.00828	0.521	1
GO:0097542	ciliary tip	2	0.0103	0.593	1
GO:0000790	nuclear chromatin	4	0.0104	0.593	1
GO:0097458	neuron part	9	0.0106	0.593	1
GO:0030054	cell junction	9	0.0109	0.593	1
GO:0014704	intercalated disc	2	0.0133	0.7	1
GO:0005576	extracellular region	23	0.014	0.714	1
GO:0005783	endoplasmic reticulum	11	0.0144	0.716	1
GO:0005667	transcription factor complex	4	0.0155	0.728	1
GO:0030425	dendrite	5	0.0156	0.728	1
GO:0044424	intracellular part	50	0.0173	0.764	1
GO:0005622	intracellular	51	0.0176	0.764	1
GO:0005886	plasma membrane	23	0.018	0.764	1
GO:0044291	cell-cell contact zone	2	0.0183	0.764	1
GO:0043231	intracellular membrane-bounded organelle	43	0.0196	0.764	1
GO:0042995	cell projection	11	0.0198	0.764	1
GO:0045202	synapse	6	0.02	0.764	1
GO:0000792	heterochromatin	2	0.0201	0.764	1
GO:0005634	nucleus	31	0.0211	0.774	1
GO:0071944	cell periphery	23	0.0213	0.774	1
GO:0044451	nucleoplasm part	6	0.0247	0.879	1
GO:0043229	intracellular organelle	45	0.0261	0.907	1
GO:0044432	endoplasmic reticulum part	8	0.0277	0.919	1
GO:0090575	RNA polymerase II transcription factor complex	2	0.028	0.919	1
GO:0016604	nuclear body	4	0.0281	0.919	1
GO:0098794	postsynapse	4	0.0306	0.983	1
GO:0030175	filopodium	2	0.034	1	1
GO:0044454	nuclear chromosome part	4	0.0343	1	1
GO:0045211	postsynaptic membrane	3	0.0343	1	1
GO:0000786	nucleosome	2	0.0363	1	1
GO:0001669	acrosomal vesicle	2	0.0371	1	1
GO:0044815	DNA packaging complex	2	0.0411	1	1
GO:0005794	Golgi apparatus	9	0.0417	1	1
GO:0000785	chromatin	4	0.0469	1	1
GO:0015629	actin cytoskeleton	4	0.0484	1	1
GO:0005654	nucleoplasm	15	0.0486	1	1
GO:0043197	dendritic spine	2	0.0497	1	1
############################################################################################################################################################################################
GO:0005578	proteinaceous extracellular matrix	14	7.23e-12	1.18e-08	1.18e-08
WNT5A
WNT7B
WNT1
WNT4
FBLN5
WNT2
WNT16
ITGB4
COL1A1
MMP3
WNT2B
WNT5B
MMP7
WNT7A
GO:0031012	extracellular matrix	13	3.39e-10	5.55e-07	2.77e-07
WNT5A
WNT7B
WNT1
WNT4
WNT2
WNT16
ITGB4
COL1A1
MMP3
WNT2B
WNT5B
MMP7
WNT7A
GO:0005615	extracellular space	19	2.44e-08	3.99e-05	1.33e-05
FBLN5
MMP3
CXCL16
WNT5A
BDNF
WNT1
WNT2
WNT2B
GPI
IL8
WNT4
PRSS1
WNT5B
MMP7
WNT7A
IL1RN
WNT7B
WNT16
COL1A1
GO:0005796	Golgi lumen	6	8.23e-07	0.00135	0.000337
WNT7B
WNT1
WNT4
WNT5A
WNT5B
WNT7A
GO:0005788	endoplasmic reticulum lumen	7	5.01e-06	0.00819	0.00164
WNT5A
COL1A1
WNT7B
WNT1
WNT4
WNT5B
WNT7A
GO:0043296	apical junction complex	5	6.98e-05	0.114	0.019
JUP
CDH5
CTNNA1
MTDH
CGNL1
GO:0005915	zonula adherens	2	0.000347	0.567	0.066
CTNNA1
JUP
GO:0016342	catenin complex	2	0.000347	0.567	0.066
CTNNA1
JUP
GO:0005913	cell-cell adherens junction	3	0.000363	0.594	0.066
JUP
CDH3
CTNNA1
GO:0032993	protein-DNA complex	4	0.00143	1	0.233
TCF3
JUP
SOX12
H2AFY
GO:0043005	neuron projection	9	0.00217	1	0.309
SYNPR
TENM3
BDNF
ARC
GPI
RAB11A
EPHB2
TENM2
EPHB1
GO:0070013	intracellular organelle lumen	24	0.00226	1	0.309
ZBTB33
TBX15
ETV4
COL1A1
MYF5
WNT1
FOXC1
GTF3A
WNT5B
UBR4
WNT5A
TCF3
EDC4
WNT4
WNT7A
TENM2
H2AFY
SOX18
HES1
TENM1
GPI
EZH1
WNT7B
MTDH
GO:0009986	cell surface	8	0.00248	1	0.312
WNT4
ITGB4
RAB11A
WNT5B
MMP7
WNT7A
WNT5A
WNT1
GO:0043233	organelle lumen	24	0.00279	1	0.326
ZBTB33
TBX15
ETV4
COL1A1
MYF5
WNT1
FOXC1
GTF3A
WNT5B
UBR4
WNT5A
TCF3
EDC4
WNT4
WNT7A
TENM2
H2AFY
SOX18
HES1
TENM1
GPI
EZH1
WNT7B
MTDH
GO:0031974	membrane-enclosed lumen	24	0.00334	1	0.364
ZBTB33
TBX15
ETV4
COL1A1
MYF5
WNT1
FOXC1
GTF3A
WNT5B
UBR4
WNT5A
TCF3
EDC4
WNT4
WNT7A
TENM2
H2AFY
SOX18
HES1
TENM1
GPI
EZH1
WNT7B
MTDH
GO:0044421	extracellular region part	22	0.00373	1	0.381
JUP
WNT16
EPHB1
COL1A1
MMP3
CXCL16
WNT1
IL8
PRSS1
WNT5B
WNT5A
WNT2
WNT2B
WNT4
WNT7A
H2AFY
FBLN5
BDNF
GPI
MMP7
IL1RN
WNT7B
GO:0005720	nuclear heterochromatin	2	0.00512	1	0.486
FOXC1
H2AFY
GO:0044798	nuclear transcription factor complex	3	0.00535	1	0.486
TCF3
SOX18
MYF5
GO:0005923	bicellular tight junction	3	0.0063	1	0.494
CDH5
MTDH
CGNL1
GO:0070160	occluding junction	3	0.0063	1	0.494
CDH5
MTDH
CGNL1
GO:0005911	cell-cell junction	5	0.00634	1	0.494
JUP
CGNL1
TENM2
MTDH
CDH3
GO:0043226	organelle	50	0.00679	1	0.505
JUP
ZBTB33
SOX11
ETV4
EN2
WNT1
PRSS1
WNT5B
WNT5A
TCF3
WNT4
WNT7A
CGNL1
TENM2
SYNPR
EVX1
H2AFY
NKX1-1
HES1
TENM1
GPI
EZH1
MMP7
IL1RN
HES4
NOX5
ITGB4
TBX15
KIF7
EPHB1
MYF5
FOXC1
GTF3A
GPNMB
TBX22
UBR4
EMX2
NKX6-2
TBX18
EDC4
FBLN5
SOX18
SOX12
ZNF536
ARC
TCF4
TBX10
WNT7B
MTDH
ABLIM1
GO:0043227	membrane-bounded organelle	48	0.00775	1	0.521
JUP
ZBTB33
SOX11
ETV4
EN2
WNT1
PRSS1
WNT5B
CTNNA1
WNT5A
TCF3
WNT4
WNT7A
TENM2
SYNPR
EVX1
H2AFY
NKX1-1
HES1
TENM1
GPI
EZH1
MMP7
IL1RN
HES4
NOX5
ITGB4
TBX15
EPHB1
MYF5
FOXC1
GTF3A
GPNMB
TBX22
UBR4
EMX2
NKX6-2
TBX18
EDC4
FBLN5
SOX18
SOX12
ZNF536
ARC
TCF4
TBX10
WNT7B
MTDH
GO:0044456	synapse part	6	0.00791	1	0.521
SYNPR
MUSK
BDNF
ARC
TENM2
ABLIM1
GO:0030424	axon	5	0.00818	1	0.521
BDNF
EPHB2
RAB11A
EPHB1
TENM3
GO:0044420	extracellular matrix component	3	0.00828	1	0.521
COL1A1
FBLN5
ITGB4
GO:0097542	ciliary tip	2	0.0103	1	0.593
KIF7
GLI2
GO:0000790	nuclear chromatin	4	0.0104	1	0.593
H2AFY
TCF3
FOXC1
SOX18
GO:0097458	neuron part	9	0.0106	1	0.593
SYNPR
TENM3
BDNF
ARC
GPI
RAB11A
TENM2
EPHB1
ABLIM1
GO:0030054	cell junction	9	0.0109	1	0.593
SYNPR
JUP
ARC
CDH3
ITGB4
MUSK
CGNL1
TENM2
MTDH
GO:0014704	intercalated disc	2	0.0133	1	0.7
JUP
CTNNA1
GO:0005576	extracellular region	23	0.014	1	0.714
JUP
WNT16
EPHB1
COL1A1
MMP3
CXCL16
WNT1
IL8
PRSS1
WNT5B
EPHB2
WNT5A
WNT2
WNT2B
WNT4
WNT7A
H2AFY
FBLN5
TENM1
GPI
MMP7
IL1RN
WNT7B
GO:0005783	endoplasmic reticulum	11	0.0144	1	0.716
WNT5A
WNT1
NOX5
TENM1
WNT4
WNT5B
WNT7A
WNT7B
TENM2
COL1A1
MTDH
GO:0005667	transcription factor complex	4	0.0155	1	0.728
TCF3
SOX18
TCF4
MYF5
GO:0030425	dendrite	5	0.0156	1	0.728
BDNF
EPHB2
ARC
TENM2
EPHB1
GO:0044424	intracellular part	50	0.0173	1	0.764
JUP
ZBTB33
SOX11
ETV4
EN2
WNT1
WNT5B
WNT5A
WNT2
TCF3
CDH3
WNT4
NAT2
WNT7A
CGNL1
TENM2
SYNPR
EVX1
H2AFY
NKX1-1
TENM1
GPI
EZH1
CBLL1
IL1RN
HES4
NOX5
TBX15
KIF7
WNT16
EPHB1
MYF5
FOXC1
GTF3A
GPNMB
TBX22
EPHB2
UBR4
EMX2
NKX6-2
TBX18
EDC4
SOX18
SOX12
ZNF536
TCF4
TBX10
WNT7B
MTDH
ABLIM1
GO:0005622	intracellular	51	0.0176	1	0.764
JUP
ZBTB33
SOX11
ETV4
EN2
WNT1
IL8
WNT5B
WNT5A
WNT2
TCF3
CDH3
WNT4
NAT2
WNT7A
CGNL1
TENM2
SYNPR
EVX1
H2AFY
NKX1-1
TENM1
GPI
EZH1
CBLL1
IL1RN
HES4
NOX5
TBX15
KIF7
WNT16
EPHB1
MYF5
FOXC1
GTF3A
GPNMB
TBX22
EPHB2
UBR4
EMX2
NKX6-2
TBX18
EDC4
SOX18
SOX12
ZNF536
TCF4
TBX10
WNT7B
MTDH
ABLIM1
GO:0005886	plasma membrane	23	0.018	1	0.764
JUP
ZBTB33
EPHB1
CXCL16
WNT1
WNT5B
PTGDR
MUSK
EPHB2
CTNNA1
WNT5A
CDH3
WNT4
WNT7A
CDH5
ARC
OR10J5
TENM1
GPI
RAB11A
IL1RN
WNT7B
MTDH
GO:0044291	cell-cell contact zone	2	0.0183	1	0.764
JUP
CTNNA1
GO:0043231	intracellular membrane-bounded organelle	43	0.0196	1	0.764
JUP
ZBTB33
SOX11
ETV4
EN2
WNT1
WNT5B
CTNNA1
WNT5A
TCF3
WNT4
WNT7A
TENM2
SYNPR
EVX1
H2AFY
NKX1-1
HES1
TENM1
GPI
EZH1
HES4
NOX5
TBX15
EPHB1
MYF5
FOXC1
GTF3A
GPNMB
TBX22
UBR4
EMX2
NKX6-2
TBX18
EDC4
SOX18
SOX12
ZNF536
ARC
TCF4
TBX10
WNT7B
MTDH
GO:0042995	cell projection	11	0.0198	1	0.764
TENM3
KIF7
TENM2
EPHB1
SYNPR
BDNF
ARC
GPI
RAB11A
EPHB2
CTNNA1
GO:0045202	synapse	6	0.02	1	0.764
SYNPR
MUSK
BDNF
ARC
TENM2
ABLIM1
GO:0000792	heterochromatin	2	0.0201	1	0.764
FOXC1
H2AFY
GO:0005634	nucleus	31	0.0211	1	0.774
JUP
ZBTB33
SOX11
ETV4
EN2
TCF3
TENM2
EVX1
H2AFY
NKX1-1
HES1
TENM1
GPI
EZH1
HES4
TBX15
MYF5
FOXC1
GTF3A
TBX22
UBR4
EMX2
NKX6-2
TBX18
EDC4
SOX18
SOX12
ZNF536
TCF4
TBX10
MTDH
GO:0071944	cell periphery	23	0.0213	1	0.774
JUP
ZBTB33
EPHB1
CXCL16
WNT1
WNT5B
PTGDR
MUSK
EPHB2
CTNNA1
WNT5A
CDH3
WNT4
WNT7A
CDH5
ARC
OR10J5
TENM1
GPI
RAB11A
IL1RN
WNT7B
MTDH
GO:0044451	nucleoplasm part	6	0.0247	1	0.879
TENM1
EZH1
TBX15
TENM2
GLI2
MTDH
GO:0043229	intracellular organelle	45	0.0261	1	0.907
JUP
ZBTB33
SOX11
ETV4
EN2
WNT1
WNT5B
WNT5A
TCF3
WNT4
WNT7A
CGNL1
TENM2
SYNPR
EVX1
H2AFY
NKX1-1
HES1
TENM1
GPI
EZH1
HES4
NOX5
TBX15
KIF7
EPHB1
MYF5
FOXC1
GTF3A
GPNMB
TBX22
UBR4
EMX2
NKX6-2
TBX18
EDC4
SOX18
SOX12
ZNF536
ARC
TCF4
TBX10
WNT7B
MTDH
ABLIM1
GO:0044432	endoplasmic reticulum part	8	0.0277	1	0.919
WNT5A
WNT1
WNT4
WNT5B
WNT7A
WNT7B
COL1A1
MTDH
GO:0090575	RNA polymerase II transcription factor complex	2	0.028	1	0.919
TCF3
MYF5
GO:0016604	nuclear body	4	0.0281	1	0.919
TENM1
TENM2
GLI2
MTDH
GO:0098794	postsynapse	4	0.0306	1	0.983
MUSK
ARC
TENM2
ABLIM1
GO:0030175	filopodium	2	0.034	1	1
TENM2
EPHB1
GO:0044454	nuclear chromosome part	4	0.0343	1	1
H2AFY
TCF3
FOXC1
SOX18
GO:0045211	postsynaptic membrane	3	0.0343	1	1
MUSK
ARC
TENM2
GO:0000786	nucleosome	2	0.0363	1	1
TCF3
H2AFY
GO:0001669	acrosomal vesicle	2	0.0371	1	1
CTNNA1
ARC
GO:0044815	DNA packaging complex	2	0.0411	1	1
TCF3
H2AFY
GO:0005794	Golgi apparatus	9	0.0417	1	1
WNT5A
WNT1
TENM1
WNT4
WNT5B
WNT7A
WNT7B
TENM2
COL1A1
GO:0000785	chromatin	4	0.0469	1	1
H2AFY
TCF3
FOXC1
SOX18
GO:0015629	actin cytoskeleton	4	0.0484	1	1
CGNL1
ARC
CTNNA1
ABLIM1
GO:0005654	nucleoplasm	15	0.0486	1	1
TCF3
ZBTB33
EDC4
TBX15
TENM2
MYF5
H2AFY
FOXC1
GTF3A
HES1
TENM1
GPI
EZH1
UBR4
MTDH
GO:0043197	dendritic spine	2	0.0497	1	1
TENM2
ARC

## Sheet: KEGG
KEGG_Id	Term	NumberOfGenes	p-value	p-value_fdr	p-value_bonferroni
4340	Hedgehog signaling pathway	10	1.62e-15	4.64e-13	4.64e-13
5217	Basal cell carcinoma	10	4.54e-15	6.51e-13	1.3e-12
4390	Hippo signaling pathway	11	4.07e-12	3.9e-10	1.17e-09
4310	Wnt signaling pathway	10	4.88e-11	3.27e-09	1.4e-08
4916	Melanogenesis	9	5.7e-11	3.27e-09	1.64e-08
5200	Pathways in cancer	13	9.79e-11	4.68e-09	2.81e-08
5166	HTLV-I infection	11	1.33e-09	5.45e-08	3.82e-07
5205	Proteoglycans in cancer	9	8.08e-08	2.9e-06	2.32e-05
5202	Transcriptional misregulation in cancer	6	2.65e-05	0.000844	0.00759
5412	Arrhythmogenic right ventricular cardiomyopathy (ARVC)	3	0.00227	0.0651	0.651
4360	Axon guidance	3	0.00972	0.254	1
4974	Protein digestion and absorption	2	0.0363	0.755	1
4512	ECM-receptor interaction	2	0.0371	0.755	1
5323	Rheumatoid arthritis	2	0.0371	0.755	1
4064	NF-kappa B signaling pathway	2	0.0395	0.755	1
############################################################################################################################################################################################
4340	Hedgehog signaling pathway	10	1.62e-15	4.64e-13	4.64e-13
WNT7B
GLI2
WNT2B
WNT1
WNT4
WNT5A
WNT5B
WNT2
WNT16
WNT7A
5217	Basal cell carcinoma	10	4.54e-15	1.3e-12	6.51e-13
WNT7B
GLI2
WNT2B
WNT1
WNT4
WNT5A
WNT5B
WNT2
WNT16
WNT7A
4390	Hippo signaling pathway	11	4.07e-12	1.17e-09	3.9e-10
GLI2
WNT5A
WNT7B
CTNNA1
WNT2B
WNT1
WNT4
WNT5B
WNT2
WNT16
WNT7A
4310	Wnt signaling pathway	10	4.88e-11	1.4e-08	3.27e-09
WNT5A
WNT7B
WNT2B
WNT1
WNT4
WNT5B
WNT2
WNT16
MMP7
WNT7A
4916	Melanogenesis	9	5.7e-11	1.64e-08	3.27e-09
WNT5A
WNT7B
WNT2B
WNT1
WNT4
WNT5B
WNT2
WNT16
WNT7A
5200	Pathways in cancer	13	9.79e-11	2.81e-08	4.68e-09
JUP
WNT5A
WNT7B
IL8
WNT1
WNT4
WNT2
WNT16
GLI2
CTNNA1
WNT2B
WNT5B
WNT7A
5166	HTLV-I infection	11	1.33e-09	3.82e-07	5.45e-08
WNT5A
WNT7B
WNT1
WNT4
WNT2
WNT16
TCF3
WNT2B
WNT5B
WNT7A
LTBR
5205	Proteoglycans in cancer	9	8.08e-08	2.32e-05	2.9e-06
WNT5A
WNT7B
WNT1
WNT4
WNT2
WNT16
WNT2B
WNT5B
WNT7A
5202	Transcriptional misregulation in cancer	6	2.65e-05	0.00759	0.000844
TCF3
JUP
ETV4
MMP3
IL8
WNT16
5412	Arrhythmogenic right ventricular cardiomyopathy (ARVC)	3	0.00227	0.651	0.0651
JUP
CTNNA1
ITGB4
4360	Axon guidance	3	0.00972	1	0.254
EPHB1
ABLIM1
EPHB2
4974	Protein digestion and absorption	2	0.0363	1	0.755
PRSS1
COL1A1
4512	ECM-receptor interaction	2	0.0371	1	0.755
COL1A1
ITGB4
5323	Rheumatoid arthritis	2	0.0371	1	0.755
MMP3
IL8
4064	NF-kappa B signaling pathway	2	0.0395	1	0.755
IL8
LTBR
