# Supplementary material for: Graph-theoretical model of global human interactome reveals enhanced long-range communicability in cancer networks
Source: PLoS One. 2017 Jan 31;12(1):e0170953. doi: 10.1371/journal.pone.0170953 (PMC5283687; doi:10.1371/journal.pone.0170953)
Supplement: S6 Table — (XLSX) [file pone.0170953.s006.xlsx]

## Sheet: 33_genes_from_West2012
Gene Symbol	Gene Name	EntrezGene	Ensembl	Overlap with 90 high NTC genes (s. Table S4)
AURKB	aurora kinase B	9212	ENSG00000178999	yes
TK1	thymidine kinase 1, soluble	7083	ENSG00000167900	no
CDC20	cell division cycle 20 homolog (S. cerevisiae)	991	ENSG00000117399	yes
CDCA8	cell division cycle associated 8	55143	ENSG00000134690	yes
MYBL2	v-myb myeloblastosis viral oncogene homolog (avian)-like 2	4605	ENSG00000101057	no
SLC9A3R1	solute carrier family 9, subfamily A (NHE3, cation proton antiporter 3), member 3 regulator 1	9368	ENSG00000109062	no
KIFC1	kinesin family member C1	3833	ENSG00000237649	no
EIF4E2	eukaryotic translation initiation factor 4E family member 2	9470	ENSG00000135930	no
GALK1	galactokinase 1	2584	ENSG00000108479	no
CCNB1	cyclin B1	891	ENSG00000134057	yes
PRC1	protein regulator of cytokinesis 1	9055	ENSG00000198901	yes
MCM2	minichromosome maintenance complex component 2	4171	ENSG00000073111	yes
AURKA	aurora kinase A	6790	ENSG00000087586	yes
SPTBN2	spectrin, beta, non-erythrocytic 2	6712	ENSG00000173898	no
CCNB2	cyclin B2	9133	ENSG00000157456	no
INCENP	inner centromere protein antigens 135/155kDa	3619	ENSG00000149503	no
PAK1	p21 protein (Cdc42/Rac)-activated kinase 1	5058	ENSG00000149269	no
CSNK2A1	casein kinase 2, alpha 1 polypeptide	1457	ENSG00000101266	no
RRP9	ribosomal RNA processing 9, small subunit (SSU) processome component, homolog (yeast)	9136	ENSG00000114767	no
HIST1H1D	histone cluster 1, H1d	3007	ENSG00000124575	no
ERCC6L	excision repair cross-complementing rodent repair deficiency, complementation group 6-like	54821	ENSG00000186871	yes
SLC25A10	solute carrier family 25 (mitochondrial carrier; dicarboxylate transporter), member 10	1468	ENSG00000183048	no
NUSAP1	nucleolar and spindle associated protein 1	51203	ENSG00000137804	yes
MKI67	antigen identified by monoclonal antibody Ki-67	4288	ENSG00000148773	no
LRRC59	leucine rich repeat containing 59	55379	ENSG00000108829	no
MCM10	minichromosome maintenance complex component 10	55388	ENSG00000065328	yes
TOLLIP	toll interacting protein	54472	ENSG00000078902	no
H2AFX	H2A histone family, member X	3014	ENSG00000188486	no
DNAJB1	DnaJ (Hsp40) homolog, subfamily B, member 1	3337	ENSG00000132002	no
NMI	N-myc (and STAT) interactor	9111	ENSG00000123609	no
CENPF	centromere protein F, 350/400kDa (mitosin)	1063	ENSG00000117724	yes
CDC6	cell division cycle 6 homolog (S. cerevisiae)	990	ENSG00000094804	yes
TSR1	TSR1, 20S rRNA accumulation, homolog (S. cerevisiae)	55720	ENSG00000167721	no
			# common genes	12
			Hypergeometric test	HGT(7018,90,33,12) = 2.6E-15 << 0.05
			Conclusion	Overlap is significant
Comment:
The above list of 33 genes with high differential entropy in bladder cancer is taken from West et al (2012), Suppl.Table.2 (http://www.nature.com/article-assets/npg/srep/2012/121113/srep00802/extref/srep00802-s1.pdf).
